# Supplementary material for: p53 isoform expression promotes a stemness phenotype and inhibits doxorubicin sensitivity in breast cancer
Source: Cell Death Dis. 2023 Aug 8;14(8):509. doi: 10.1038/s41419-023-06031-4 (PMC10409720; doi:10.1038/s41419-023-06031-4)
Supplement: Supplementary file 3 — Supplementary Table S1 [file 41419_2023_6031_MOESM3_ESM.xlsx]

## Sheet: S1
Supplementary Table 1: Clinical data from 64 invasive ductal carcinomas cases used in this study.
Patient Information
Age (Years)
Average (±SD)	57±14.24
Median	55
Range	29-90
<40	5
40-55	27
>55	32
Grade
1	11
2	6
3	47
Tumour size (mm)
Average (±SD)	29±17.99
Median	25
Range	7-112
≤25	36
>25	28
Number of positive lymph nodes
0	31
1-3	22
>3	11
Hormone receptor status
ER+	38
PR+	35
HER2+	16
TNBC	16
ER: oestrogen receptor; HER2: human epidermal growth factor receptor 2; PR: progesterone receptor; SD: standard deviation; TNBC: triple-negative breast cancer.
