# Supplementary material for: p53 isoform expression promotes a stemness phenotype and inhibits doxorubicin sensitivity in breast cancer
Source: Cell Death Dis. 2023 Aug 8;14(8):509. doi: 10.1038/s41419-023-06031-4 (PMC10409720; doi:10.1038/s41419-023-06031-4)
Supplement: Supplementary file 4 — Supplementary Table S2 [file 41419_2023_6031_MOESM4_ESM.xlsx]

## Sheet: S2
Supplementary Table 2: Downregulated genes in high Δ40p53 vs. low Δ40p53-expressing breast cancers. Differential Expression: log2(fold-change) ≥ |1|; FDR-adj. p-value <0.05.
Probeset ID	gene_assignment	Gene Symbol	RefSeq	p-value(High Δ40p53 vs. Low Δ40p53)	Fold-Change(High Δ40p53 vs. Low Δ40p53)
7920244	BC005928 // S100A8 // S100 calcium binding protein A8 // 1q21 // 6279 /// ENST000003687	S100A8	BC005928	0.00401597	-3.04579
7951271	M13509 // MMP1 // matrix metallopeptidase 1 (interstitial collagenase) // 11q22.3 // 43	MMP1	M13509	0.00142013	-2.24393
7920252	BC034687 // S100A7 // S100 calcium binding protein A7 // 1q21 // 6278 /// ENST000003687	S100A7	BC034687	0.0199595	-2.24025
8043436	ENST00000491977 // IGKV2D-29 // immunoglobulin kappa variable 2D-29 // --- // --- /// E	IGKV2D-29	ENST00000491977	0.0313088	-2.16372
7923547	BC008568 // CHI3L1 // chitinase 3-like 1 (cartilage glycoprotein-39) // 1q32.1 // 1116	CHI3L1	BC008568	0.000799815	-2.03047
8043468	ENST00000480492 // IGKV1-12 // immunoglobulin kappa variable 1-12 // --- // --- /// ENS	IGKV1-12	ENST00000480492	0.0194566	-2.02826
7996022	U83171 // CCL22 // chemokine (C-C motif) ligand 22 // 16q13 // 6367 /// ENST00000219235	CCL22	U83171	2.40697e-05	-1.99947
8043443	ENST00000484817 // IGKV2-24 // immunoglobulin kappa variable 2-24 // --- // --- /// ENS	IGKV2-24	ENST00000484817	0.0097712	-1.96784
8082058	BC010379 // CSTA // cystatin A (stefin A) // 3q21 // 1475 /// ENST00000264474 // CSTA /	CSTA	BC010379	0.000386927	-1.9548
8006906	M11730 // ERBB2 // v-erb-b2 erythroblastic leukemia viral oncogene homolog 2, neuro/gli	ERBB2	M11730	0.00190168	-1.95236
8056184	AL831998 // ITGB6 // integrin, beta 6 // 2q24.2 // 3694 /// ENST00000283249 // ITGB6 //	ITGB6	AL831998	0.0304365	-1.92039
8145317	AK301007 // ADAMDEC1 // ADAM-like, decysin 1 // 8p21.2 // 27299 /// ENST00000256412 //	ADAMDEC1	AK301007	0.0160808	-1.90897
8053713	ENST00000518834 // IGKV2-10 // immunoglobulin kappa variable 2-10 (pseudogene) // --- /	IGKV2-10	ENST00000518834	0.0182035	-1.90853
8006877	BC008356 // STARD3 // StAR-related lipid transfer (START) domain containing 3 // 17q11-	STARD3	BC008356	5.30993e-05	-1.9063
8043433	BC110394 // IGKC // immunoglobulin kappa constant // 2p12 // 3514 /// ENST00000468494 /	IGKC	BC110394	0.0185773	-1.85794
7913216	AK291302 // PLA2G2A // phospholipase A2, group IIA (platelets, synovial fluid) // 1p35	PLA2G2A	AK291302	0.0264283	-1.80334
7983910	AF016495 // AQP9 // aquaporin 9 // 15q // 366 /// ENST00000219919 // AQP9 // aquaporin	AQP9	AF016495	0.00534571	-1.75294
8056222	AB451339 // DPP4 // dipeptidyl-peptidase 4 // 2q24.3 // 1803 /// BC065265 // DPP4 // di	DPP4	AB451339	0.00211696	-1.74904
7981718	ENST00000390615 // IGHV3-33 // immunoglobulin heavy variable 3-33 // --- // ---	IGHV3-33	ENST00000390615	0.0324443	-1.7463
7910950	AF056032 // KMO // kynurenine 3-monooxygenase (kynurenine 3-hydroxylase) // 1q42-q44 //	KMO	AF056032	0.0150215	-1.74124
8045539	U57721 // KYNU // kynureninase // 2q22.2 // 8942 /// ENST00000264170 // KYNU // kynuren	KYNU	U57721	0.0127571	-1.73626
8173444	BC014972 // IL2RG // interleukin 2 receptor, gamma // Xq13.1 // 3561 /// ENST0000027611	IL2RG	BC014972	0.00892704	-1.71587
7963427	M21389 // KRT5 // keratin 5 // 12q13.13 // 3852 /// ENST00000252242 // KRT5 // keratin	KRT5	M21389	0.0290513	-1.70733
7951297	BC112301 // MMP12 // matrix metallopeptidase 12 (macrophage elastase) // 11q22.3 // 432	MMP12	BC112301	0.0303148	-1.70656
8013341	BC035560 // MFAP4 // microfibrillar-associated protein 4 // 17p11.2 // 4239 /// ENST000	MFAP4	BC035560	0.00242068	-1.7056
8001457	S73751 // CES1 // carboxylesterase 1 // 16q22.2 // 1066 /// ENST00000576783 // LOC10065	CES1	S73751	0.000707227	-1.69562
7965390	BC030958 // EPYC // epiphycan // 12q21 // 1833 /// ENST00000261172 // EPYC // epiphycan	EPYC	BC030958	0.0336279	-1.67648
7981730	AB001736 // IGLJ3 // immunoglobulin lambda joining 3 // 22q11.2 // 28831 /// ENST000003	IGLJ3	AB001736	0.049721	-1.67033
8091723	BC029640 // RARRES1 // retinoic acid receptor responder (tazarotene induced) 1 // 3q25.	RARRES1	BC029640	0.0261473	-1.66696
7995681	BC002576 // MMP2 // matrix metallopeptidase 2 (gelatinase A, 72kDa gelatinase, 72kDa ty	MMP2	BC002576	0.00127851	-1.66585
8008784	BC008669 // PRR11 // proline rich 11 // 17q22 // 55771 /// ENST00000262293 // PRR11 //	PRR11	BC008669	0.00300011	-1.6579
8044080	AF073299 // SLC9A2 // solute carrier family 9, subfamily A (NHE2, cation proton antipor	SLC9A2	AF073299	0.0231045	-1.65597
7928944	AF074331 // PAPSS2 // 3'-phosphoadenosine 5'-phosphosulfate synthase 2 // 10q24 // 9060	PAPSS2	AF074331	0.000908724	-1.65311
8063115	BC006093 // MMP9 // matrix metallopeptidase 9 (gelatinase B, 92kDa gelatinase, 92kDa ty	MMP9	BC006093	0.00060762	-1.64938
7936968	NM_003474 // ADAM12 // ADAM metallopeptidase domain 12 // 10q26.3 // 8038	ADAM12	NM_003474	0.00159079	-1.64769
8043474	ENST00000390278 // IGKV1D-42 // immunoglobulin kappa variable 1D-42 (non-functional) //	IGKV1D-42	ENST00000390278	0.0483698	-1.62321
7981740	ENST00000424969 // IGHV3-74 // immunoglobulin heavy variable 3-74 // --- // ---	IGHV3-74	ENST00000424969	0.0373146	-1.62268
8097991	AK289418 // TDO2 // tryptophan 2,3-dioxygenase // 4q31-q32 // 6999 /// BC005355 // TDO2	TDO2	AK289418	0.00884841	-1.61746
7945666	BC016320 // CTSD // cathepsin D // 11p15.5 // 1509 /// ENST00000236671 // CTSD // cathe	CTSD	BC016320	4.9994e-05	-1.60903
7914270	U51240 // LAPTM5 // lysosomal protein transmembrane 5 // 1p34 // 7805 /// ENST000002945	LAPTM5	U51240	3.16715e-07	-1.6059
7956301	ENST00000243077 // LRP1 // low density lipoprotein receptor-related protein 1 // 12q13-	LRP1	ENST00000243077	3.2128e-05	-1.60388
8006984	BC012302 // PSMD3 // proteasome (prosome, macropain) 26S subunit, non-ATPase, 3 // 17q2	PSMD3	BC012302	0.00249635	-1.60035
8123951	AJ420520 // ADTRP // androgen-dependent TFPI-regulating protein // 6p24.1 // 84830 ///	ADTRP	AJ420520	0.0142268	-1.59782
7951284	AK223291 // MMP3 // matrix metallopeptidase 3 (stromelysin 1, progelatinase) // 11q22.3	MMP3	AK223291	0.00335873	-1.59708
8081288	BC040355 // TMEM45A // transmembrane protein 45A // 3q12.2 // 55076 /// ENST00000323523	TMEM45A	BC040355	0.0102576	-1.59619
8152988	D89077 // SLA // Src-like-adaptor // 8q24 // 6503 /// ENST00000338087 // SLA // Src-lik	SLA	D89077	1.39071e-05	-1.59006
8172043	BC020684 // SRPX // sushi-repeat containing protein, X-linked // Xp21.1 // 8406 /// ENS	SRPX	BC020684	0.000676407	-1.5899
8126839	BC021572 // TNFRSF21 // tumor necrosis factor receptor superfamily, member 21 // 6p21.1	TNFRSF21	BC021572	2.00278e-05	-1.58692
7953603	AK290295 // C1S // complement component 1, s subcomponent // 12p13 // 716 /// BC056903	C1S	AK290295	0.000675844	-1.58236
8015366	BC094830 // KRT14 // keratin 14 // 17q12-q21 // 3861 /// ENST00000167586 // KRT14 // ke	KRT14	BC094830	0.0115758	-1.57711
8006940	BC006535 // GRB7 // growth factor receptor-bound protein 7 // 17q12 // 2886 /// ENST000	GRB7	BC006535	0.00253943	-1.57656
8033257	BC150179 // C3 // complement component 3 // 19p13.3-p13.2 // 718 /// BC150200 // C3 //	C3	BC150179	0.00205399	-1.5753
8066925	BC101809 // PTGIS // prostaglandin I2 (prostacyclin) synthase // 20q13.13 // 5740 /// E	PTGIS	BC101809	9.43793e-05	-1.57468
8126784	BC038452 // PLA2G7 // phospholipase A2, group VII (platelet-activating factor acetylhyd	PLA2G7	BC038452	0.0375517	-1.56635
8031238	AK292082 // LILRB4 // leukocyte immunoglobulin-like receptor, subfamily B (with TM and	LILRB4	AK292082	1.50127e-05	-1.56467
8134869	AB008549 // PCOLCE // procollagen C-endopeptidase enhancer // 7q22 // 5118 /// BC000574	PCOLCE	AB008549	0.000330855	-1.56025
8038899	BC005315 // FPR1 // formyl peptide receptor 1 // 19q13.4 // 2357 /// ENST00000304748 //	FPR1	BC005315	3.42004e-07	-1.55914
8042391	BC018549 // PLEK // pleckstrin // 2p13.3 // 5341 /// ENST00000234313 // PLEK // pleckst	PLEK	BC018549	0.0035597	-1.5569
8003667	AF400442 // SERPINF1 // serpin peptidase inhibitor, clade F (alpha-2 antiplasmin, pigme	SERPINF1	AF400442	0.000821668	-1.55679
8086600	L10918 // CCR1 // chemokine (C-C motif) receptor 1 // 3p21 // 1230 /// ENST00000296140	CCR1	L10918	0.000248247	-1.55556
7953428	BC025782 // CD4 // CD4 molecule // 12p13.31 // 920 /// ENST00000011653 // CD4 // CD4 mo	CD4	BC025782	8.68141e-06	-1.55464
8089714	BC033803 // LSAMP // limbic system-associated membrane protein // 3q13.2-q21 // 4045 //	LSAMP	BC033803	0.00240883	-1.55189
8090823	U70867 // SLCO2A1 // solute carrier organic anion transporter family, member 2A1 // 3q2	SLCO2A1	U70867	0.0013619	-1.55023
7903358	BC017276 // VCAM1 // vascular cell adhesion molecule 1 // 1p32-p31 // 7412 /// ENST0000	VCAM1	BC017276	0.00264486	-1.54924
8024111	BC141818 // CNN2 // calponin 2 // 19p13.3 // 1265 /// ENST00000263097 // CNN2 // calpon	CNN2	BC141818	0.00011125	-1.54692
8169115	BX538345 // NRK // Nik related kinase // Xq22.3 // 203447 /// ENST00000243300 // NRK //	NRK	BX538345	0.018413	-1.54578
8145766	AF176921 // NRG1 // neuregulin 1 // 8p12 // 3084	NRG1	AF176921	0.0160898	-1.54092
7938608	AB051390 // SPON1 // spondin 1, extracellular matrix protein // 11p15.2 // 10418 /// EN	SPON1	AB051390	0.00493969	-1.53662
7950307	AK025742 // UCP2 // uncoupling protein 2 (mitochondrial, proton carrier) // 11q13 // 73	UCP2	AK025742	0.00283378	-1.52769
8167185	AK296116 // TIMP1 // TIMP metallopeptidase inhibitor 1 // Xp11.3-p11.23 // 7076 /// BC0	TIMP1	AK296116	3.13653e-06	-1.52591
7960744	AK024951 // C1R // complement component 1, r subcomponent // 12p13 // 715 /// AK291313	C1R	AK024951	0.00016677	-1.52577
8008454	AF085692 // ABCC3 // ATP-binding cassette, sub-family C (CFTR/MRP), member 3 // 17q22 /	ABCC3	AF085692	2.57693e-05	-1.52106
7969613	AY358462 // GPC6 // glypican 6 // 13q32 // 10082 /// ENST00000377047 // GPC6 // glypica	GPC6	AY358462	0.0049375	-1.51143
8158671	AK027126 // ASS1 // argininosuccinate synthase 1 // 9q34.1 // 445 /// ENST00000352480 /	ASS1	AK027126	0.0159048	-1.51121
8075910	BC001485 // RAC2 // ras-related C3 botulinum toxin substrate 2 (rho family, small GTP b	RAC2	BC001485	1.94291e-05	-1.50928
8051030	AF069307 // SLC5A6 // solute carrier family 5 (sodium-dependent vitamin transporter), m	SLC5A6	AF069307	0.000964255	-1.50897
7933872	BC035625 // EGR2 // early growth response 2 // 10q21.1 // 1959 /// ENST00000242480 // E	EGR2	BC035625	0.003298	-1.50845
8121277	ENST00000285105 // AIM1 // absent in melanoma 1 // 6q21 // 202 /// ENST00000369066 // A	AIM1	ENST00000285105	0.0104424	-1.50678
8014841	AF055994 // MED1 // mediator complex subunit 1 // 17q12 // 5469 /// ENST00000394287 //	MED1	AF055994	0.00570393	-1.50512
7944082	BC093050 // TAGLN // transgelin // 11q23.2 // 6876 /// ENST00000278968 // TAGLN // tran	TAGLN	BC093050	0.00236202	-1.50451
7925320	BC045606 // NID1 // nidogen 1 // 1q43 // 4811 /// ENST00000264187 // NID1 // nidogen 1	NID1	BC045606	0.000870612	-1.50343
7981737	ENST00000433072 // IGHV3-72 // immunoglobulin heavy variable 3-72 // --- // --- /// ENS	IGHV3-72	ENST00000433072	0.0457205	-1.5033
7944179	AK292612 // CD3E // CD3e molecule, epsilon (CD3-TCR complex) // 11q23 // 916 /// BC0498	CD3E	AK292612	0.021534	-1.50269
8148059	BC024746 // DEPTOR // DEP domain containing MTOR-interacting protein // 8q24.12 // 6479	DEPTOR	BC024746	0.00381353	-1.50224
7947248	AB062483 // KIF18A // kinesin family member 18A // 11p14.1 // 81930 /// ENST00000263181	KIF18A	AB062483	0.013192	-1.50181
8160879	BC027968 // CCL19 // chemokine (C-C motif) ligand 19 // 9p13 // 6363 /// ENST0000031192	CCL19	BC027968	0.0212848	-1.5002
8118324	ENST00000416252 // C2 // complement component 2 // 6p21.3 // 717 /// ENST00000551081 //	C2	ENST00000416252	0.000356675	-1.49998
8152617	U54804 // HAS2 // hyaluronan synthase 2 // 8q24.12 // 3037 /// ENST00000443194 // HAS2	HAS2	U54804	0.00275616	-1.49862
7938812	BC035692 // TMEM86A // transmembrane protein 86A // 11p15.1 // 144110 /// ENST000002807	TMEM86A	BC035692	0.00947443	-1.49827
8014916	BC017087 // ORMDL3 // ORM1-like 3 (S. cerevisiae) // 17q12 // 94103 /// ENST00000304046	ORMDL3	BC017087	0.0213757	-1.49779
8014903	AF258572 // GSDMB // gasdermin B // 17q12 // 55876 /// AK057588 // GSDMB // gasdermin B	GSDMB	AF258572	0.0425835	-1.4977
8061013	ENST00000447521 // ISM1 // isthmin 1 homolog (zebrafish) // 20p12.1 // 140862 /// ENST0	ISM1	ENST00000447521	0.00216097	-1.49586
8066619	AK222690 // PLTP // phospholipid transfer protein // 20q13.12 // 5360 /// ENST000003724	PLTP	AK222690	0.000617628	-1.49511
7951246	AK292659 // MMP8 // matrix metallopeptidase 8 (neutrophil collagenase) // 11q22.3 // 43	MMP8	AK292659	0.0339774	-1.4947
7926037	AF056320 // PFKFB3 // 6-phosphofructo-2-kinase/fructose-2,6-biphosphatase 3 // 10p15.1	PFKFB3	AF056320	8.45314e-05	-1.49182
8147830	AF305068 // DCSTAMP // dendrocyte expressed seven transmembrane protein // 8q23 // 8150	DCSTAMP	AF305068	0.0136536	-1.4918
8066214	AK291714 // TGM2 // transglutaminase 2 (C polypeptide, protein-glutamine-gamma-glutamyl	TGM2	AK291714	1.34461e-06	-1.48885
8147516	AL833931 // MATN2 // matrilin 2 // 8q22 // 4147 /// ENST00000521689 // LOC100506558 //	MATN2	AL833931	0.00655624	-1.48792
7991234	AK304627 // MFGE8 // milk fat globule-EGF factor 8 protein // 15q25 // 4240 /// AY14197	MFGE8	AK304627	0.00611843	-1.48759
8085797	ENST00000356447 // THRB // thyroid hormone receptor, beta // 3p24.2 // 7068 /// NM_0011	THRB	ENST00000356447	0.00160186	-1.48583
8163637	BC151843 // TNC // tenascin C // 9q33 // 3371 /// GU473235 // TNC // tenascin C // 9q33	TNC	BC151843	0.025802	-1.48582
7906486	AF146761 // SLAMF8 // SLAM family member 8 // 1q23.2 // 56833 /// ENST00000289707 // SL	SLAMF8	AF146761	0.00430666	-1.48528
8076481	AF361370 // CYB5R3 // cytochrome b5 reductase 3 // 22q13.2-q13.31 // 1727 /// AK124528	CYB5R3	AF361370	6.2803e-07	-1.48392
8072678	BC001491 // HMOX1 // heme oxygenase (decycling) 1 // 22q13.1 // 3162 /// ENST0000021611	HMOX1	BC001491	0.00120907	-1.48375
8155214	BC014039 // MELK // maternal embryonic leucine zipper kinase // 9p13.2 // 9833 /// ENST	MELK	BC014039	0.0261016	-1.48313
8070826	AB208909 // ITGB2 // integrin, beta 2 (complement component 3 receptor 3 and 4 subunit)	ITGB2	AB208909	2.15818e-05	-1.48295
7940237	AF237912 // MS4A4A // membrane-spanning 4-domains, subfamily A, member 4A // 11q12 // 5	MS4A4A	AF237912	0.00714046	-1.48143
8014882	AF490253 // MIEN1 // migration and invasion enhancer 1 // 17q12 // 84299 /// AY508814 /	MIEN1	AF490253	0.0149923	-1.47638
8129763	AK125758 // FAM54A // family with sequence similarity 54, member A // 6q23.3 // 113115	FAM54A	AK125758	0.0204134	-1.4733
8170648	AK094059 // BGN // biglycan // Xq28 // 633 /// AK291955 // BGN // biglycan // Xq28 // 6	BGN	AK094059	0.00476332	-1.47242
8083494	J03779 // MME // membrane metallo-endopeptidase // 3q25.2 // 4311 /// ENST00000492661 /	MME	J03779	0.035458	-1.47173
7960794	Z22970 // CD163 // CD163 molecule // 12p13.3 // 9332 /// ENST00000359156 // CD163 // CD	CD163	Z22970	0.0101667	-1.4713
8176133	X03674 // G6PD // glucose-6-phosphate dehydrogenase // Xq28 // 2539 /// ENST00000393562	G6PD	X03674	7.26139e-05	-1.47023
8051762	M91368 // SLC8A1 // solute carrier family 8 (sodium/calcium exchanger), member 1 // 2p2	SLC8A1	M91368	0.000119561	-1.46751
8135069	BC010860 // SERPINE1 // serpin peptidase inhibitor, clade E (nexin, plasminogen activat	SERPINE1	BC010860	0.00373189	-1.46682
8014871	AB088396 // PGAP3 // post-GPI attachment to proteins 3 // 17q12 // 93210 /// AK057911 /	PGAP3	AB088396	0.00342112	-1.46668
7952022	AY138965 // AMICA1 // adhesion molecule, interacts with CXADR antigen 1 // 11q23.3 // 1	AMICA1	AY138965	0.0457302	-1.46641
8074237	AF190746 // CECR1 // cat eye syndrome chromosome region, candidate 1 // 22q11.2 // 5181	CECR1	AF190746	0.0119421	-1.46575
8017867	BC036222 // FAM20A // family with sequence similarity 20, member A // 17q24.2 // 54757	FAM20A	BC036222	4.97629e-05	-1.46417
8037374	BC002788 // PLAUR // plasminogen activator, urokinase receptor // 19q13 // 5329 /// ENS	PLAUR	BC002788	4.04447e-05	-1.46279
8014925	BC011375 // MED24 // mediator complex subunit 24 // 17q21.1 // 9862 /// ENST00000394126	MED24	BC011375	0.00464474	-1.4611
8121257	AY198414 // PRDM1 // PR domain containing 1, with ZNF domain // 6q21 // 639 /// ENST000	PRDM1	AY198414	0.00178529	-1.45936
8126303	AF287008 // TREM1 // triggering receptor expressed on myeloid cells 1 // 6p21.1 // 5421	TREM1	AF287008	0.00614337	-1.45712
8158250	AB040935 // CERCAM // cerebral endothelial cell adhesion molecule // 9q34.11 // 51148 /	CERCAM	AB040935	2.17062e-05	-1.45644
7958202	AB042326 // CHST11 // carbohydrate (chondroitin 4) sulfotransferase 11 // 12q // 50515	CHST11	AB042326	5.33975e-06	-1.45509
8115076	ENST00000286301 // CSF1R // colony stimulating factor 1 receptor // 5q32 // 1436 /// NM	CSF1R	ENST00000286301	8.38244e-06	-1.45252
8016708	BC052279 // LRRC59 // leucine rich repeat containing 59 // 17q21.33 // 55379 /// ENST00	LRRC59	BC052279	0.000233157	-1.45098
8132318	AF273437 // ANLN // anillin, actin binding protein // 7p15-p14 // 54443 /// AK291254 //	ANLN	AF273437	0.023519	-1.45049
8116272	ENST00000251582 // ADAMTS2 // ADAM metallopeptidase with thrombospondin type 1 motif, 2	ADAMTS2	ENST00000251582	1.06387e-05	-1.45003
7960874	U62027 // C3AR1 // complement component 3a receptor 1 // 12p13.31 // 719 /// ENST000003	C3AR1	U62027	0.00190939	-1.44688
7997642	ENST00000262424 // CRISPLD2 // cysteine-rich secretory protein LCCL domain containing 2	CRISPLD2	ENST00000262424	0.00141665	-1.44639
8112428	D83597 // CD180 // CD180 molecule // 5q12 // 4064 /// ENST00000256447 // CD180 // CD180	CD180	D83597	0.00314158	-1.44469
7982377	AY232290 // GREM1 // gremlin 1 // 15q13.3 // 26585 /// ENST00000300177 // GREM1 // grem	GREM1	AY232290	0.00849183	-1.44397
8073775	AF126110 // FBLN1 // fibulin 1 // 22q13.31 // 2192 /// ENST00000262722 // FBLN1 // fibu	FBLN1	AF126110	0.00327315	-1.44366
7919815	BC016058 // CTSK // cathepsin K // 1q21 // 1513 /// ENST00000271651 // CTSK // cathepsi	CTSK	BC016058	0.00983106	-1.44276
8072876	EU363770 // LGALS1 // lectin, galactoside-binding, soluble, 1 // 22q13.1 // 3956 /// EN	LGALS1	EU363770	0.000177683	-1.44249
7955908	AK300783 // NCKAP1L // NCK-associated protein 1-like // 12q13.1 // 3071 /// BC093769 //	NCKAP1L	AK300783	0.00189871	-1.44047
8176026	GU727643 // FLNA // filamin A, alpha // Xq28 // 2316 /// ENST00000420627 // FLNA // fil	FLNA	GU727643	0.000130369	-1.43989
7963946	U38431 // MMP19 // matrix metallopeptidase 19 // 12q14 // 4327 /// ENST00000548882 // M	MMP19	U38431	0.00105736	-1.43981
8073062	AK024854 // APOBEC3B // apolipoprotein B mRNA editing enzyme, catalytic polypeptide-lik	APOBEC3B	AK024854	0.035168	-1.43964
7988414	BC004141 // GATM // glycine amidinotransferase (L-arginine:glycine amidinotransferase)	GATM	BC004141	0.0120747	-1.43846
8132557	AF053944 // AEBP1 // AE binding protein 1 // 7p13 // 165 /// BC038588 // AEBP1 // AE bi	AEBP1	AF053944	0.00422278	-1.43824
7990818	ENST00000267953 // BCL2A1 // BCL2-related protein A1 // 15q24.3 // 597 /// NM_001114735	BCL2A1	ENST00000267953	0.0239979	-1.43751
7958784	AY621070 // ALDH2 // aldehyde dehydrogenase 2 family (mitochondrial) // 12q24.2 // 217	ALDH2	AY621070	0.00125275	-1.43724
8099685	BC101759 // LGI2 // leucine-rich repeat LGI family, member 2 // 4p15.2 // 55203 /// ENS	LGI2	BC101759	0.00133544	-1.43422
7916432	BC011669 // DHCR24 // 24-dehydrocholesterol reductase // 1p32.3 // 1718 /// ENST0000037	DHCR24	BC011669	0.0258041	-1.43364
7946228	AY268890 // TPP1 // tripeptidyl peptidase I // 11p15 // 1200 /// ENST00000299427 // TPP	TPP1	AY268890	5.19542e-05	-1.43334
8043456	ENST00000522607 // IGKV2-18 // immunoglobulin kappa variable 2-18 (pseudogene) // --- /	IGKV2-18	ENST00000522607	0.0207678	-1.43101
7980152	BC078659 // LTBP2 // latent transforming growth factor beta binding protein 2 // 14q24	LTBP2	BC078659	7.13238e-07	-1.42997
7942135	AK293088 // ANO1 // anoctamin 1, calcium activated chloride channel // 11q13.3 // 55107	ANO1	AK293088	0.00366002	-1.42811
8179519	BC007963 // HLA-DPB1 // major histocompatibility complex, class II, DP beta 1 // 6p21.3	HLA-DPB1	BC007963	0.0146597	-1.42642
8116418	AB016789 // GFPT2 // glutamine-fructose-6-phosphate transaminase 2 // 5q34-q35 // 9945	GFPT2	AB016789	0.000202273	-1.42503
7948364	BC104997 // MPEG1 // macrophage expressed 1 // 11q12.1 // 219972 /// ENST00000361050 //	MPEG1	BC104997	0.00601819	-1.42479
7963786	AK291570 // ITGA5 // integrin, alpha 5 (fibronectin receptor, alpha polypeptide) // 12q	ITGA5	AK291570	4.49999e-06	-1.42396
8164200	AY358274 // ANGPTL2 // angiopoietin-like 2 // 9q34 // 23452 /// ENST00000373425 // ANGP	ANGPTL2	AY358274	0.00453004	-1.42309
8139033	AK297016 // AOAH // acyloxyacyl hydrolase (neutrophil) // 7p14-p12 // 313 /// BC025698	AOAH	AK297016	0.0321805	-1.42252
7982663	AF035933 // BUB1B // budding uninhibited by benzimidazoles 1 homolog beta (yeast) // 15	BUB1B	AF035933	0.0184428	-1.42141
8089544	AY548106 // CCDC80 // coiled-coil domain containing 80 // 3q13.2 // 151887 /// ENST0000	CCDC80	AY548106	0.0350968	-1.42092
8030866	BC059388 // FPR3 // formyl peptide receptor 3 // 19q13.3-q13.4 // 2359 /// ENST00000339	FPR3	BC059388	0.00423733	-1.41913
8140955	ENST00000265734 // CDK6 // cyclin-dependent kinase 6 // 7q21-q22 // 1021	CDK6	ENST00000265734	0.0213622	-1.41809
8122637	ENST00000367467 // SASH1 // SAM and SH3 domain containing 1 // 6q24.3 // 23328 /// NM_0	SASH1	ENST00000367467	0.000621701	-1.41484
8106573	BC050456 // THBS4 // thrombospondin 4 // 5q13 // 7060 /// ENST00000350881 // THBS4 // t	THBS4	BC050456	0.0393494	-1.41369
8013450	AB006782 // LGALS9 // lectin, galactoside-binding, soluble, 9 // 17q11.2 // 3965 /// AK	LGALS9	AB006782	0.000488575	-1.41334
8026971	BC021136 // IFI30 // interferon, gamma-inducible protein 30 // 19p13.1 // 10437 /// ENS	IFI30	BC021136	0.000550793	-1.41304
8113709	AF039291 // LOX // lysyl oxidase // 5q23.2 // 4015 /// AK297709 // LOX // lysyl oxidase	LOX	AF039291	0.0367535	-1.41273
7991374	AK294148 // IDH2 // isocitrate dehydrogenase 2 (NADP+), mitochondrial // 15q26.1 // 341	IDH2	AK294148	0.00366224	-1.41101
8066822	AB033073 // SULF2 // sulfatase 2 // 20q12-q13.2 // 55959 /// ENST00000359930 // SULF2 /	SULF2	AB033073	0.0192375	-1.41034
7931914	K03122 // IL2RA // interleukin 2 receptor, alpha // 10p15-p14 // 3559 /// ENST000003799	IL2RA	K03122	0.00960867	-1.40937
7921637	ENST00000368054 // CD84 // CD84 molecule // 1q24 // 8832 /// NM_003874 // CD84 // CD84	CD84	ENST00000368054	0.0026112	-1.40927
8059854	BC089043 // ARL4C // ADP-ribosylation factor-like 4C // 2q37.1 // 10123 /// ENST0000039	ARL4C	BC089043	6.48947e-05	-1.40788
7898799	AF087892 // C1QC // complement component 1, q subcomponent, C chain // 1p36.11 // 714 /	C1QC	AF087892	0.000209718	-1.40778
7981720	ENST00000390617 // IGHV3-35 // immunoglobulin heavy variable 3-35 (non-functional) // -	IGHV3-35	ENST00000390617	0.034784	-1.40706
7980908	AY358898 // FBLN5 // fibulin 5 // 14q32.1 // 10516 /// ENST00000342058 // FBLN5 // fibu	FBLN5	AY358898	0.00502608	-1.40696
7961829	ENST00000261192 // BCAT1 // branched chain amino-acid transaminase 1, cytosolic // 12p1	BCAT1	ENST00000261192	0.00728867	-1.40607
8043995	M27492 // IL1R1 // interleukin 1 receptor, type I // 2q12 // 3554 /// ENST00000410023 /	IL1R1	M27492	0.0123794	-1.40588
7984813	AB003184 // ISLR // immunoglobulin superfamily containing leucine-rich repeat // 15q23-	ISLR	AB003184	0.000128516	-1.40516
8084766	BC039815 // TP63 // tumor protein p63 // 3q28 // 8626 /// ENST00000264731 // TP63 // tu	TP63	BC039815	0.0305847	-1.40372
8034420	AK291572 // MAN2B1 // mannosidase, alpha, class 2B, member 1 // 19cen-q13.1 // 4125 ///	MAN2B1	AK291572	5.60868e-07	-1.4023
8178199	AK130598 // HLA-DQA1 // major histocompatibility complex, class II, DQ alpha 1 // 6p21.	HLA-DQA1	AK130598	0.0177226	-1.40203
8160297	AF443203 // PLIN2 // perilipin 2 // 9p22.1 // 123 /// AK296125 // PLIN2 // perilipin 2	PLIN2	AF443203	0.0380668	-1.40141
8137264	AF258340 // TMEM176A // transmembrane protein 176A // 7q36.1 // 55365 /// AK123468 // T	TMEM176A	AF258340	0.0099859	-1.40134
8064539	BC063430 // CPXM1 // carboxypeptidase X (M14 family), member 1 // 20p13 // 56265 /// EN	CPXM1	BC063430	0.000962532	-1.40035
7997712	BC126247 // IRF8 // interferon regulatory factor 8 // 16q24.1 // 3394 /// ENST000002686	IRF8	BC126247	0.00199592	-1.40035
8076998	AK056543 // PLXNB2 // plexin B2 // 22q13.33 // 23654 /// ENST00000479701 // PLXNB2 // p	PLXNB2	AK056543	1.2025e-06	-1.39964
8134552	AF006084 // ARPC1B // actin related protein 2/3 complex, subunit 1B, 41kDa // 7q22.1 //	ARPC1B	AF006084	2.58106e-07	-1.39765
8123104	DQ009660 // FNDC1 // fibronectin type III domain containing 1 // 6q25 // 84624 /// ENST	FNDC1	DQ009660	0.0203465	-1.39735
7961514	BC093078 // MGP // matrix Gla protein // 12p12.3 // 4256 /// ENST00000539261 // MGP //	MGP	BC093078	0.00982248	-1.39708
8008237	AK289961 // ITGA3 // integrin, alpha 3 (antigen CD49C, alpha 3 subunit of VLA-3 recepto	ITGA3	AK289961	0.00130473	-1.39657
7949577	AK291124 // YIF1A // Yip1 interacting factor homolog A (S. cerevisiae) // 11q13 // 1089	YIF1A	AK291124	2.85854e-06	-1.39523
8095080	M21574 // PDGFRA // platelet-derived growth factor receptor, alpha polypeptide // 4q12	PDGFRA	M21574	0.0176307	-1.39507
8180003	AK225690 // HLA-DRB4 // major histocompatibility complex, class II, DR beta 4 // 6p21.3	HLA-DRB4	AK225690	0.0110636	-1.39441
7907222	AK225968 // PRRX1 // paired related homeobox 1 // 1q24 // 5396 /// ENST00000367760 // P	PRRX1	AK225968	0.00935106	-1.39383
7922219	M25280 // SELL // selectin L // 1q23-q25 // 6402 /// ENST00000236147 // SELL // selecti	SELL	M25280	0.0453592	-1.39328
8004510	BC015557 // CD68 // CD68 molecule // 17p13 // 968 /// ENST00000250092 // CD68 // CD68 m	CD68	BC015557	0.000262985	-1.39307
8007620	AF055008 // GRN // granulin // 17q21.32 // 2896 /// ENST00000053867 // GRN // granulin	GRN	AF055008	1.78904e-05	-1.39307
8092392	AF441792 // KLHL6 // kelch-like 6 (Drosophila) // 3q27.3 // 89857 /// ENST00000341319 /	KLHL6	AF441792	0.00735137	-1.39111
8052355	AK290599 // EFEMP1 // EGF containing fibulin-like extracellular matrix protein 1 // 2p1	EFEMP1	AK290599	0.0441508	-1.38987
8091735	ENST00000326474 // C3orf80 // chromosome 3 open reading frame 80 // 3q25.33 // 401097 /	C3orf80	ENST00000326474	0.0204035	-1.38943
7956878	BC057800 // IRAK3 // interleukin-1 receptor-associated kinase 3 // 12q14.3 // 11213 ///	IRAK3	BC057800	0.0298307	-1.38864
7995783	BC007034 // MT2A // metallothionein 2A // 16q13 // 4502 /// ENST00000245185 // MT2A //	MT2A	BC007034	0.00651246	-1.38559
7935337	ENST00000339364 // PIK3AP1 // phosphoinositide-3-kinase adaptor protein 1 // 10q24.1 //	PIK3AP1	ENST00000339364	0.000573462	-1.38554
8013671	AK292398 // SPAG5 // sperm associated antigen 5 // 17q11.2 // 10615 /// ENST00000321765	SPAG5	AK292398	0.0154325	-1.38516
7953200	D13639 // CCND2 // cyclin D2 // 12p13 // 894 /// ENST00000261254 // CCND2 // cyclin D2	CCND2	D13639	0.00166476	-1.38406
7966089	U79527 // CMKLR1 // chemokine-like receptor 1 // 12q24.1 // 1240 /// ENST00000312143 //	CMKLR1	U79527	0.00644367	-1.38378
8155062	AK298907 // TESK1 // testis-specific kinase 1 // 9p13 // 7016 /// BC038448 // TESK1 //	TESK1	AK298907	7.10188e-07	-1.38123
8068583	BC013327 // KCNJ15 // potassium inwardly-rectifying channel, subfamily J, member 15 //	KCNJ15	BC013327	0.00301782	-1.38062
8071392	BC013985 // MED15 // mediator complex subunit 15 // 22q11.2 // 51586 /// ENST0000043383	MED15	BC013985	8.24264e-08	-1.37965
7903893	BC040693 // CD53 // CD53 molecule // 1p13 // 963 /// ENST00000271324 // CD53 // CD53 mo	CD53	BC040693	0.00619463	-1.3792
8134814	AF161080 // PILRA // paired immunoglobin-like type 2 receptor alpha // 7q22.1 // 29992	PILRA	AF161080	0.000169601	-1.37861
8093053	AK291723 // TFRC // transferrin receptor (p90, CD71) // 3q29 // 7037 /// AK294758 // TF	TFRC	AK291723	0.00585547	-1.37737
8127051	BC028121 // TRAM2 // translocation associated membrane protein 2 // 6p21.1-p12 // 9697	TRAM2	BC028121	7.80173e-06	-1.37695
7990417	AF005038 // SCAMP2 // secretory carrier membrane protein 2 // 15q23-q25 // 10066 /// AK	SCAMP2	AF005038	2.73861e-05	-1.37631
8116559	U52682 // IRF4 // interferon regulatory factor 4 // 6p25-p23 // 3662 /// ENST0000038095	IRF4	U52682	0.0207041	-1.37515
7982792	D14134 // RAD51 // RAD51 homolog (S. cerevisiae) // 15q15.1 // 5888 /// ENST00000423169	RAD51	D14134	0.00538564	-1.37515
8040223	BC001886 // RRM2 // ribonucleotide reductase M2 // 2p25-p24 // 6241 /// BC030154 // RRM	RRM2	BC001886	0.0413738	-1.37489
8157487	BC078657 // PAPPA // pregnancy-associated plasma protein A, pappalysin 1 // 9q33.2 // 5	PAPPA	BC078657	0.00119786	-1.37476
8171896	BC020611 // CXorf21 // chromosome X open reading frame 21 // Xp21.2 // 80231 /// ENST00	CXorf21	BC020611	0.0194452	-1.37455
7942569	BC041095 // SLCO2B1 // solute carrier organic anion transporter family, member 2B1 // 1	SLCO2B1	BC041095	2.35818e-05	-1.37334
8096281	J05213 // IBSP // integrin-binding sialoprotein // 4q21.1 // 3381 /// ENST00000226284 /	IBSP	J05213	0.0365127	-1.37293
8089911	AK124015 // HCLS1 // hematopoietic cell-specific Lyn substrate 1 // 3q13 // 3059 /// AK	HCLS1	AK124015	0.00207769	-1.37197
7900365	AK291540 // MFSD2A // major facilitator superfamily domain containing 2A // 1p34.2 // 8	MFSD2A	AK291540	0.00290043	-1.3711
8115464	AF251707 // HAVCR2 // hepatitis A virus cellular receptor 2 // 5q33.3 // 84868 /// ENST	HAVCR2	AF251707	0.0025038	-1.37107
7947681	AK298562 // ARHGAP1 // Rho GTPase activating protein 1 // 11p11.2 // 392 /// BC018118 /	ARHGAP1	AK298562	0.000307699	-1.37045
8044574	BC068441 // IL1RN // interleukin 1 receptor antagonist // 2q14.2 // 3557 /// ENST000004	IL1RN	BC068441	0.0260839	-1.3699
8073015	BC001277 // KDELR3 // KDEL (Lys-Asp-Glu-Leu) endoplasmic reticulum protein retention re	KDELR3	BC001277	0.00605876	-1.36964
7898805	BC008983 // C1QB // complement component 1, q subcomponent, B chain // 1p36.12 // 713 /	C1QB	BC008983	0.00448581	-1.36883
8082673	AK300540 // ACPP // acid phosphatase, prostate // 3q22.1 // 55 /// BC007460 // ACPP //	ACPP	AK300540	0.00997434	-1.36828
8076046	BC015489 // TMEM184B // transmembrane protein 184B // 22q12 // 25829 /// ENST0000036190	TMEM184B	BC015489	2.52176e-05	-1.36816
7979824	DQ496098 // ACTN1 // actinin, alpha 1 // 14q24|14q22-q24 // 87 /// ENST00000193403 // A	ACTN1	DQ496098	0.00021192	-1.36814
8034873	AK291776 // EMR2 // egf-like module containing, mucin-like, hormone receptor-like 2 //	EMR2	AK291776	7.71883e-06	-1.36784
7942332	X62753 // FOLR1 // folate receptor 1 (adult) // 11q13.3-q14.1 // 2348 /// ENST000003122	FOLR1	X62753	0.0216854	-1.36781
8120043	ENST00000483377 // RUNX2 // runt-related transcription factor 2 // 6p21 // 860 /// ENST	RUNX2	ENST00000483377	0.00280065	-1.36728
8008646	AF282618 // SCPEP1 // serine carboxypeptidase 1 // 17q22 // 59342 /// AK298161 // SCPEP	SCPEP1	AF282618	0.00629351	-1.36594
8129573	AY007239 // MOXD1 // monooxygenase, DBH-like 1 // 6q23.2 // 26002 /// ENST00000367963 /	MOXD1	AY007239	0.0319163	-1.3652
8059838	AB101211 // HJURP // Holliday junction recognition protein // 2q37.1 // 55355 /// AB162	HJURP	AB101211	0.00842755	-1.36401
8043602	BC024211 // NCAPH // non-SMC condensin I complex, subunit H // 2q11.2 // 23397 /// ENST	NCAPH	BC024211	0.0104418	-1.36325
7948229	AB028927 // SLC43A3 // solute carrier family 43, member 3 // 11q11 // 29015 /// ENST000	SLC43A3	AB028927	0.0034056	-1.36159
8116020	AK292099 // LMAN2 // lectin, mannose-binding 2 // 5q35.3 // 10960 /// AK301607 // LMAN2	LMAN2	AK292099	0.00642422	-1.36125
7946401	BC036655 // ST5 // suppression of tumorigenicity 5 // 11p15 // 6764 /// ENST00000526757	ST5	BC036655	0.000491711	-1.36073
8002421	AK297564 // VAC14 // Vac14 homolog (S. cerevisiae) // 16q22.1 // 55697 /// ENST00000261	VAC14	AK297564	4.6175e-07	-1.36027
7903777	BC058881 // GSTM5 // glutathione S-transferase mu 5 // 1p13.3 // 2949 /// ENST000002565	GSTM5	BC058881	0.0310464	-1.35884
8166065	AF246971 // TLR8 // toll-like receptor 8 // Xp22 // 51311 /// ENST00000218032 // TLR8 /	TLR8	AF246971	0.0350726	-1.35875
8173745	BC035750 // CYSLTR1 // cysteinyl leukotriene receptor 1 // Xq13.2-q21.1 // 10800 /// EN	CYSLTR1	BC035750	0.0484302	-1.35779
8029907	BC008982 // C5AR1 // complement component 5a receptor 1 // 19q13.3-q13.4 // 728 /// ENS	C5AR1	BC008982	2.4116e-05	-1.35659
8165866	M16505 // STS // steroid sulfatase (microsomal), isozyme S // Xp22.32 // 412 /// ENST00	STS	M16505	0.0059112	-1.35557
8042416	AK290396 // ARHGAP25 // Rho GTPase activating protein 25 // 2p13.3 // 9938 /// AK297056	ARHGAP25	AK290396	0.00235215	-1.35525
8152512	BC030155 // TNFRSF11B // tumor necrosis factor receptor superfamily, member 11b // 8q24	TNFRSF11B	BC030155	0.0347913	-1.35408
7977786	AB020532 // SLC7A7 // solute carrier family 7 (amino acid transporter light chain, y+L	SLC7A7	AB020532	0.00131302	-1.35374
7995096	J03925 // ITGAM // integrin, alpha M (complement component 3 receptor 3 subunit) // 16p	ITGAM	J03925	0.000206674	-1.35362
8109344	BC009273 // GM2A // GM2 ganglioside activator // 5q33.1 // 2760 /// ENST00000357164 //	GM2A	BC009273	0.000399129	-1.35266
8115147	AK292076 // CD74 // CD74 molecule, major histocompatibility complex, class II invariant	CD74	AK292076	0.00417761	-1.35251
8112807	M32373 // ARSB // arylsulfatase B // 5q11-q13 // 411 /// ENST00000264914 // ARSB // ary	ARSB	M32373	2.54736e-05	-1.35237
8076403	M62783 // NAGA // N-acetylgalactosaminidase, alpha- // 22q11 // 4668 /// ENST0000039639	NAGA	M62783	2.17602e-08	-1.35101
8143790	AF115384 // TMEM176B // transmembrane protein 176B // 7q36.1 // 28959 /// ENST000004926	TMEM176B	AF115384	0.0049915	-1.35072
8135363	X83368 // PIK3CG // phosphoinositide-3-kinase, catalytic, gamma polypeptide // 7q22.3 /	PIK3CG	X83368	0.00844209	-1.35036
7947110	BC126400 // E2F8 // E2F transcription factor 8 // 11p15.1 // 79733 /// ENST00000527884	E2F8	BC126400	0.0232839	-1.3502
7982757	AF173994 // CASC5 // cancer susceptibility candidate 5 // 15q14 // 57082 /// ENST000003	CASC5	AF173994	0.0297145	-1.34983
7950906	AK296190 // CTSC // cathepsin C // 11q14.2 // 1075 /// ENST00000227266 // CTSC // cathe	CTSC	AK296190	0.0428074	-1.34951
7995128	M81695 // ITGAX // integrin, alpha X (complement component 3 receptor 4 subunit) // 16p	ITGAX	M81695	0.000114989	-1.34923
8076241	BC115039 // MKL1 // megakaryoblastic leukemia (translocation) 1 // 22q13 // 57591 /// E	MKL1	BC115039	2.02847e-07	-1.34906
8083422	BC030948 // SUCNR1 // succinate receptor 1 // 3q25.1 // 56670 /// ENST00000362032 // SU	SUCNR1	BC030948	0.0396578	-1.34882
8005458	BC073889 // LGALS9C // lectin, galactoside-binding, soluble, 9C // 17p11.2 // 654346 //	LGALS9C	BC073889	0.0012506	-1.34762
8104930	BC037310 // SLC1A3 // solute carrier family 1 (glial high affinity glutamate transporte	SLC1A3	BC037310	0.00843785	-1.34746
8159992	AK127218 // ERMP1 // endoplasmic reticulum metallopeptidase 1 // 9p24 // 79956 /// ENST	ERMP1	AK127218	0.00097816	-1.34705
8093104	AF192910 // TM4SF19 // transmembrane 4 L six family member 19 // 3q29 // 116211 /// ENS	TM4SF19	AF192910	0.0467763	-1.34648
8096733	BC041369 // SGMS2 // sphingomyelin synthase 2 // 4q25 // 166929 /// ENST00000394684 //	SGMS2	BC041369	0.00116633	-1.34645
8132592	BC004964 // OGDH // oxoglutarate (alpha-ketoglutarate) dehydrogenase (lipoamide) // 7p1	OGDH	BC004964	6.23713e-06	-1.34607
8051322	D11456 // XDH // xanthine dehydrogenase // 2p23.1 // 7498 /// ENST00000379416 // XDH //	XDH	D11456	0.0445801	-1.34557
8026806	BC108308 // GLT25D1 // glycosyltransferase 25 domain containing 1 // 19p13.11 // 79709	GLT25D1	BC108308	1.80796e-08	-1.3452
8039257	AK097869 // LAIR1 // leukocyte-associated immunoglobulin-like receptor 1 // 19q13.4 //	LAIR1	AK097869	8.94945e-05	-1.3444
7965979	BC103934 // ALDH1L2 // aldehyde dehydrogenase 1 family, member L2 // 12q23.3 // 160428	ALDH1L2	BC103934	0.0151043	-1.34393
8053417	AK300507 // CAPG // capping protein (actin filament), gelsolin-like // 2p11.2 // 822 //	CAPG	AK300507	2.25446e-05	-1.34366
7930980	BC132787 // PPAPDC1A // phosphatidic acid phosphatase type 2 domain containing 1A // 10	PPAPDC1A	BC132787	0.0281537	-1.34302
7949948	AF264781 // C11orf24 // chromosome 11 open reading frame 24 // 11q13 // 53838 /// ENST0	C11orf24	AF264781	2.30332e-05	-1.34288
7982829	AY358969 // SPINT1 // serine peptidase inhibitor, Kunitz type 1 // 15q15.1 // 6692 ///	SPINT1	AY358969	0.000205593	-1.34259
8055465	AF147204 // CXCR4 // chemokine (C-X-C motif) receptor 4 // 2q21 // 7852 /// ENST0000040	CXCR4	AF147204	0.00337457	-1.34199
8167656	BC014070 // MAGED1 // melanoma antigen family D, 1 // Xp11.23 // 9500 /// ENST000003757	MAGED1	BC014070	0.00167894	-1.34113
8139057	AL136787 // ELMO1 // engulfment and cell motility 1 // 7p14.1 // 9844 /// ENST000003107	ELMO1	AL136787	0.00158197	-1.34083
7979133	AK291652 // NID2 // nidogen 2 (osteonidogen) // 14q22.1 // 22795 /// AK300462 // NID2 /	NID2	AK291652	0.0119914	-1.34083
7952268	AK090996 // THY1 // Thy-1 cell surface antigen // 11q23.3 // 7070 /// ENST00000284240 /	THY1	AK090996	0.00433188	-1.34027
8082035	BC040261 // CD86 // CD86 molecule // 3q21 // 942 /// ENST00000469710 // CD86 // CD86 mo	CD86	BC040261	0.0145564	-1.33985
7990757	AF426247 // CTSH // cathepsin H // 15q25.1 // 1512 /// AF426248 // CTSH // cathepsin H	CTSH	AF426247	0.000771623	-1.33936
8111739	AF001862 // FYB // FYN binding protein // 5p13.1 // 2533 /// AF198052 // FYB // FYN bin	FYB	AF001862	0.0387898	-1.33878
7897620	AK290404 // PGD // phosphogluconate dehydrogenase // 1p36.22 // 5226 /// AK296889 // PG	PGD	AK290404	0.00634226	-1.33679
8031047	AF087882 // MYADM // myeloid-associated differentiation marker // 19q13.42 // 91663 ///	MYADM	AF087882	0.000433727	-1.33589
8128939	AF274303 // TRAF3IP2 // TRAF3 interacting protein 2 // 6q21 // 10758 /// ENST0000036876	TRAF3IP2	AF274303	2.89186e-05	-1.3352
8160914	ENST00000358901 // VCP // valosin containing protein // 9p13.3 // 7415	VCP	ENST00000358901	0.000221095	-1.33424
8130867	L12350 // THBS2 // thrombospondin 2 // 6q27 // 7058 /// ENST00000366787 // THBS2 // thr	THBS2	L12350	0.0464973	-1.33389
7940028	AK293054 // SERPING1 // serpin peptidase inhibitor, clade G (C1 inhibitor), member 1 //	SERPING1	AK293054	0.00306626	-1.33291
8042576	AK097223 // NAGK // N-acetylglucosamine kinase // 2p13.3 // 55577 /// AK297224 // NAGK	NAGK	AK097223	1.1554e-05	-1.33242
8176174	M64925 // MPP1 // membrane protein, palmitoylated 1, 55kDa // Xq28 // 4354 /// ENST0000	MPP1	M64925	0.00308471	-1.33202
7896759	NR_047519 // LOC643837 // uncharacterized LOC643837 // 1p36.33 // 643837 /// NR_047520	LOC643837	NR_047519	0.00107406	-1.33159
7908003	AY336748 // NPL // N-acetylneuraminate pyruvate lyase (dihydrodipicolinate synthase) //	NPL	AY336748	0.0101949	-1.33062
8088560	ENST00000498707 // ADAMTS9 // ADAM metallopeptidase with thrombospondin type 1 motif, 9	ADAMTS9	ENST00000498707	0.0257967	-1.32915
8160889	AB002409 // CCL21 // chemokine (C-C motif) ligand 21 // 9p13 // 6366 /// ENST0000025960	CCL21	AB002409	0.0268154	-1.3289
8137257	AK297881 // GIMAP5 // GTPase, IMAP family member 5 // 7q36.1 // 55340 /// ENST000003586	GIMAP5	AK297881	0.0262404	-1.32875
8157270	U83460 // SLC31A1 // solute carrier family 31 (copper transporters), member 1 // 9q32 /	SLC31A1	U83460	0.000419453	-1.32722
7940643	AF411076 // ASRGL1 // asparaginase like 1 // 11q12.3 // 80150 /// BC006267 // ASRGL1 //	ASRGL1	AF411076	0.0486055	-1.32712
8157524	AK290053 // TLR4 // toll-like receptor 4 // 9q33.1 // 7099 /// ENST00000394487 // TLR4	TLR4	AK290053	0.00433125	-1.32701
8102328	J02770 // CFI // complement factor I // 4q25 // 3426 /// ENST00000504853 // CFI // comp	CFI	J02770	0.00832531	-1.3268
8016552	AK290766 // PHB // prohibitin // 17q21 // 5245 /// AY577780 // PHB // prohibitin // 17q	PHB	AK290766	0.0184621	-1.32656
8025058	AB007845 // TRIP10 // thyroid hormone receptor interactor 10 // 19p13.3 // 9322 /// AB0	TRIP10	AB007845	0.000109936	-1.32637
8041781	BC051338 // EPAS1 // endothelial PAS domain protein 1 // 2p21-p16 // 2034 /// ENST00000	EPAS1	BC051338	0.000734315	-1.32592
8063078	AK172808 // CTSA // cathepsin A // 20q13.1 // 5476 /// ENST00000372484 // CTSA // cathe	CTSA	AK172808	9.89448e-05	-1.32574
7910694	BC128082 // EDARADD // EDAR-associated death domain // 1q42.3 // 128178 /// ENST0000035	EDARADD	BC128082	0.0237268	-1.32528
8047738	BX537423 // NRP2 // neuropilin 2 // 2q33.3 // 8828 /// ENST00000360409 // NRP2 // neuro	NRP2	BX537423	0.00163221	-1.32477
7949588	AF279142 // CD248 // CD248 molecule, endosialin // 11q13 // 57124 /// ENST00000311330 /	CD248	AF279142	0.000269955	-1.32456
8007931	M20311 // ITGB3 // integrin, beta 3 (platelet glycoprotein IIIa, antigen CD61) // 17q21	ITGB3	M20311	0.00234597	-1.32446
8006850	AF227198 // CDK12 // cyclin-dependent kinase 12 // 17q12 // 51755 /// ENST00000447079 /	CDK12	AF227198	0.0168391	-1.32434
8054702	AK292530 // CKAP2L // cytoskeleton associated protein 2-like // 2q13 // 150468 /// AK30	CKAP2L	AK292530	0.0278065	-1.32364
8109843	BC104900 // DOCK2 // dedicator of cytokinesis 2 // 5q35.1 // 1794 /// BC113457 // DOCK2	DOCK2	BC104900	0.010676	-1.32317
7994131	BC036472 // PRKCB // protein kinase C, beta // 16p11.2 // 5579 /// ENST00000321728 // P	PRKCB	BC036472	0.0437048	-1.32298
8161056	AF078828 // TLN1 // talin 1 // 9p13 // 7094 /// ENST00000314888 // TLN1 // talin 1 // 9	TLN1	AF078828	1.07826e-07	-1.32297
8078350	AK300383 // TGFBR2 // transforming growth factor, beta receptor II (70/80kDa) // 3p22 /	TGFBR2	AK300383	0.00055084	-1.32244
8020164	BC050021 // GNAL // guanine nucleotide binding protein (G protein), alpha activating ac	GNAL	BC050021	0.0050576	-1.32236
8075285	AK022886 // ASCC2 // activating signal cointegrator 1 complex subunit 2 // 22q12.1 // 8	ASCC2	AK022886	1.32598e-06	-1.3222
7913357	BC117256 // ECE1 // endothelin converting enzyme 1 // 1p36.1 // 1889 /// ENST0000041591	ECE1	BC117256	0.00548089	-1.32171
8152119	AF251061 // NCALD // neurocalcin delta // 8q22.2 // 83988 /// ENST00000220931 // NCALD	NCALD	AF251061	0.0130502	-1.32147
8115099	BC032224 // PDGFRB // platelet-derived growth factor receptor, beta polypeptide // 5q33	PDGFRB	BC032224	0.00528867	-1.32133
8149330	BC095408 // CTSB // cathepsin B // 8p22 // 1508 /// ENST00000353047 // CTSB // cathepsi	CTSB	BC095408	2.86848e-05	-1.32127
8013788	M60922 // FLOT2 // flotillin 2 // 17q11-q12 // 2319 /// ENST00000394906 // FLOT2 // flo	FLOT2	M60922	0.000179338	-1.32089
7903980	BC017973 // C1orf162 // chromosome 1 open reading frame 162 // 1p13.2 // 128346 /// ENS	C1orf162	BC017973	0.00824558	-1.32046
8001099	AF071172 // HERC2 // HECT and RLD domain containing E3 ubiquitin protein ligase 2 // 15	HERC2	AF071172	0.00057984	-1.32015
8096116	BC090956 // AGPAT9 // 1-acylglycerol-3-phosphate O-acyltransferase 9 // 4q21.23 // 8480	AGPAT9	BC090956	0.0431999	-1.32012
8030437	AK295973 // PRMT1 // protein arginine methyltransferase 1 // 19q13.3 // 3276 /// AK3046	PRMT1	AK295973	1.53231e-05	-1.31991
7963289	BC047686 // BIN2 // bridging integrator 2 // 12q13 // 51411 /// ENST00000544402 // BIN2	BIN2	BC047686	0.0144178	-1.31935
7995697	AB244718 // LPCAT2 // lysophosphatidylcholine acyltransferase 2 // 16q12.2 // 54947 ///	LPCAT2	AB244718	0.00174153	-1.31877
7952341	AK304843 // CLMP // CXADR-like membrane protein // 11q24.1 // 79827 /// AY326422 // CLM	CLMP	AK304843	0.00747739	-1.31824
8081838	BC112163 // ARHGAP31 // Rho GTPase activating protein 31 // 3q13.33 // 57514 /// ENST00	ARHGAP31	BC112163	0.000100759	-1.31785
7910680	AF027826 // GPR137B // G protein-coupled receptor 137B // 1q42-q43 // 7107 /// ENST0000	GPR137B	AF027826	0.00411735	-1.31713
8171435	BC002517 // PIR // pirin (iron-binding nuclear protein) // Xp22.2 // 8544 /// BT019583	PIR	BC002517	0.0190921	-1.31702
7972297	AY207008 // ABCC4 // ATP-binding cassette, sub-family C (CFTR/MRP), member 4 // 13q32 /	ABCC4	AY207008	0.045638	-1.31675
8005847	AK300584 // TNFAIP1 // tumor necrosis factor, alpha-induced protein 1 (endothelial) //	TNFAIP1	AK300584	0.000219912	-1.31654
7941936	BC010915 // GSTP1 // glutathione S-transferase pi 1 // 11q13 // 2950 /// BT019949 // GS	GSTP1	BC010915	0.0424275	-1.31633
7939642	ENST00000529193 // CREB3L1 // cAMP responsive element binding protein 3-like 1 // 11p11	CREB3L1	ENST00000529193	0.0413502	-1.31601
8023528	BX647796 // ALPK2 // alpha-kinase 2 // 18q21.31 // 115701 /// ENST00000361673 // ALPK2	ALPK2	BX647796	0.00982873	-1.31577
8089015	M15036 // PROS1 // protein S (alpha) // 3q11.2 // 5627 /// ENST00000394236 // PROS1 //	PROS1	M15036	0.00914094	-1.31559
7956401	BC011911 // SHMT2 // serine hydroxymethyltransferase 2 (mitochondrial) // 12q12-q14 //	SHMT2	BC011911	0.000993638	-1.31491
7965335	BC005047 // DUSP6 // dual specificity phosphatase 6 // 12q22-q23 // 1848 /// ENST000002	DUSP6	BC005047	0.0262901	-1.31473
8073430	BC014092 // ACO2 // aconitase 2, mitochondrial // 22q13.2 // 50 /// ENST00000216254 //	ACO2	BC014092	7.77454e-05	-1.31461
7944152	AK291645 // IL10RA // interleukin 10 receptor, alpha // 11q23 // 3587 /// AK301484 // I	IL10RA	AK291645	0.00240997	-1.31399
8090591	AY116661 // PLXND1 // plexin D1 // 3q22.1 // 23129 /// BC150280 // PLXND1 // plexin D1	PLXND1	AY116661	5.8855e-06	-1.31374
7951686	AY266351 // IL18 // interleukin 18 (interferon-gamma-inducing factor) // 11q22.2-q22.3	IL18	AY266351	0.0362306	-1.31302
8151334	BC006313 // MSC // musculin // 8q21 // 9242 /// ENST00000325509 // MSC // musculin // 8	MSC	BC006313	5.79589e-05	-1.31289
7927964	BC015516 // SRGN // serglycin // 10q22.1 // 5552 /// ENST00000242465 // SRGN // serglyc	SRGN	BC015516	0.00980405	-1.31277
8071861	BC033107 // SUSD2 // sushi domain containing 2 // 22q11-q12 // 56241 /// ENST0000035832	SUSD2	BC033107	0.00690333	-1.31263
7928429	D00244 // PLAU // plasminogen activator, urokinase // 10q24 // 5328 /// ENST00000496777	PLAU	D00244	0.0071498	-1.31237
8123181	J03528 // IGF2R // insulin-like growth factor 2 receptor // 6q26 // 3482 /// ENST000003	IGF2R	J03528	3.88307e-06	-1.3122
7999468	U77396 // LITAF // lipopolysaccharide-induced TNF factor // 16p13.13 // 9516 /// ENST00	LITAF	U77396	0.00102895	-1.31183
7922773	BC001606 // NCF2 // neutrophil cytosolic factor 2 // 1q25 // 4688 /// ENST00000367536 /	NCF2	BC001606	0.0182949	-1.31182
8109350	BX537963 // SLC36A1 // solute carrier family 36 (proton/amino acid symporter), member 1	SLC36A1	BX537963	0.000185641	-1.31159
8053429	AK297397 // GGCX // gamma-glutamyl carboxylase // 2p12 // 2677 /// AK298982 // GGCX //	GGCX	AK297397	5.45276e-05	-1.31111
7957570	AF030339 // PLXNC1 // plexin C1 // 12q23.3 // 10154 /// ENST00000258526 // PLXNC1 // pl	PLXNC1	AF030339	0.00309296	-1.3108
8035517	AK290595 // COMP // cartilage oligomeric matrix protein // 19p13.1 // 1311 /// ENST0000	COMP	AK290595	0.0130085	-1.31072
8075217	BC046242 // AP1B1 // adaptor-related protein complex 1, beta 1 subunit // 22q12.2 // 16	AP1B1	BC046242	7.35538e-10	-1.31068
8006736	BC001894 // DUSP14 // dual specificity phosphatase 14 // 17q12 // 11072 /// ENST0000039	DUSP14	BC001894	5.84192e-05	-1.31068
8114287	AF231124 // SPOCK1 // sparc/osteonectin, cwcv and kazal-like domains proteoglycan (test	SPOCK1	AF231124	0.0190729	-1.31048
8072798	AF075458 // CYTH4 // cytohesin 4 // 22q12.3-q13.1 // 27128 /// AF125349 // CYTH4 // cyt	CYTH4	AF075458	1.85846e-06	-1.30999
8130003	BC000198 // SF3B5 // splicing factor 3b, subunit 5, 10kDa // 6q24.2 // 83443 /// ENST00	SF3B5	BC000198	0.000186057	-1.30996
8073522	AK299914 // SREBF2 // sterol regulatory element binding transcription factor 2 // 22q13	SREBF2	AK299914	0.00132908	-1.30981
8149448	BC063878 // MSR1 // macrophage scavenger receptor 1 // 8p22 // 4481 /// ENST00000262101	MSR1	BC063878	0.00875451	-1.30976
7973336	BC064803 // MMP14 // matrix metallopeptidase 14 (membrane-inserted) // 14q11-q12 // 432	MMP14	BC064803	0.00752327	-1.30968
8001133	AK292164 // SHCBP1 // SHC SH2-domain binding protein 1 // 16q11.2 // 79801 /// BC030699	SHCBP1	AK292164	0.0123882	-1.30963
8164269	BC014271 // ENG // endoglin // 9q34.11 // 2022 /// ENST00000373203 // ENG // endoglin /	ENG	BC014271	3.00679e-05	-1.30951
8032871	AF452102 // DPP9 // dipeptidyl-peptidase 9 // 19p13.3 // 91039 /// ENST00000357909 // D	DPP9	AF452102	4.8361e-05	-1.30918
8153021	AF059321 // ST3GAL1 // ST3 beta-galactoside alpha-2,3-sialyltransferase 1 // 8q24.22 //	ST3GAL1	AF059321	0.00567998	-1.30875
8170882	AK090462 // ATP6AP1 // ATPase, H+ transporting, lysosomal accessory protein 1 // Xq28 /	ATP6AP1	AK090462	0.00160275	-1.30872
8147447	AK293036 // PTDSS1 // phosphatidylserine synthase 1 // 8q22 // 9791 /// BC002376 // PTD	PTDSS1	AK293036	0.00963256	-1.30836
7942204	AK291097 // CTTN // cortactin // 11q13 // 2017 /// BC008799 // CTTN // cortactin // 11q	CTTN	AK291097	0.0018788	-1.30832
8164665	BC041710 // RAPGEF1 // Rap guanine nucleotide exchange factor (GEF) 1 // 9q34.3 // 2889	RAPGEF1	BC041710	1.73159e-05	-1.30824
7897803	AK294688 // PLOD1 // procollagen-lysine, 2-oxoglutarate 5-dioxygenase 1 // 1p36.22 // 5	PLOD1	AK294688	0.00194346	-1.3082
8036602	BC011792 // ECH1 // enoyl CoA hydratase 1, peroxisomal // 19q13.1 // 1891 /// ENST00000	ECH1	BC011792	0.0117908	-1.30576
8026638	AB290184 // MYO9B // myosin IXB // 19p13.1 // 4650 /// ENST00000397274 // MYO9B // myos	MYO9B	AB290184	8.35517e-07	-1.30412
7950473	AF084040 // ARRB1 // arrestin, beta 1 // 11q13 // 408 /// AF084940 // ARRB1 // arrestin	ARRB1	AF084040	0.00697877	-1.30403
8153776	BC050713 // VPS28 // vacuolar protein sorting 28 homolog (S. cerevisiae) // 8q24.3 // 5	VPS28	BC050713	0.0222334	-1.30392
7968344	BC018538 // ALOX5AP // arachidonate 5-lipoxygenase-activating protein // 13q12 // 241 /	ALOX5AP	BC018538	0.0104405	-1.30375
8154245	AF344424 // PDCD1LG2 // programmed cell death 1 ligand 2 // 9p24.2 // 80380 /// ENST000	PDCD1LG2	AF344424	0.033857	-1.3028
8062312	D82057 // MYL9 // myosin, light chain 9, regulatory // 20q11.23 // 10398 /// ENST000002	MYL9	D82057	0.00669633	-1.30276
7981824	AY763577 // CYFIP1 // cytoplasmic FMR1 interacting protein 1 // 15q11 // 23191 /// ENST	CYFIP1	AY763577	3.23535e-05	-1.3027
8164343	BC137087 // FAM102A // family with sequence similarity 102, member A // 9q34.11 // 3996	FAM102A	BC137087	0.0100848	-1.30266
7906720	M33195 // FCER1G // Fc fragment of IgE, high affinity I, receptor for; gamma polypeptid	FCER1G	M33195	0.00966181	-1.30249
8014768	AF279144 // PLXDC1 // plexin domain containing 1 // 17q21.1 // 57125 /// AF378753 // PL	PLXDC1	AF279144	0.00622327	-1.30202
8138824	ENST00000242059 // SCRN1 // secernin 1 // 7p14.3-p14.1 // 9805	SCRN1	ENST00000242059	0.0249458	-1.30113
8150698	BC014890 // SNAI2 // snail homolog 2 (Drosophila) // 8q11 // 6591 /// ENST00000396822 /	SNAI2	BC014890	0.0302391	-1.30111
8038261	BC007688 // GYS1 // glycogen synthase 1 (muscle) // 19q13.3 // 2997 /// ENST00000323798	GYS1	BC007688	1.78455e-05	-1.30106
8142452	BC029891 // TFEC // transcription factor EC // 7q31.2 // 22797 /// ENST00000265440 // T	TFEC	BC029891	0.0366443	-1.30105
7928208	AY358686 // SLC29A3 // solute carrier family 29 (nucleoside transporters), member 3 //	SLC29A3	AY358686	0.0108921	-1.30044
7953321	AK293187 // LTBR // lymphotoxin beta receptor (TNFR superfamily, member 3) // 12p13 //	LTBR	AK293187	7.65943e-06	-1.30043
7961532	AF498927 // ARHGDIB // Rho GDP dissociation inhibitor (GDI) beta // 12p12.3 // 397 ///	ARHGDIB	AF498927	0.00850098	-1.3004
7973101	BC020848 // RNASE6 // ribonuclease, RNase A family, k6 // 14q11.2 // 6039 /// ENST00000	RNASE6	BC020848	0.0218318	-1.30027
8112803	AY309920 // LHFPL2 // lipoma HMGIC fusion partner-like 2 // 5q14.1 // 10184 /// BC13633	LHFPL2	AY309920	2.73418e-06	-1.30019
8072735	AF323540 // APOL1 // apolipoprotein L, 1 // 22q13.1 // 8542 /// ENST00000397278 // APOL	APOL1	AF323540	0.0292953	-1.29934
7906377	M81750 // MNDA // myeloid cell nuclear differentiation antigen // 1q22 // 4332 /// ENST	MNDA	M81750	0.0392068	-1.29933
8133331	ENST00000453279 // POM121C // POM121 transmembrane nucleoporin C // 7q11.2 // 100101267	POM121C	ENST00000453279	5.67225e-05	-1.2992
8024019	ENST00000356948 // PTBP1 // polypyrimidine tract binding protein 1 // 19p13.3 // 5725 /	PTBP1	ENST00000356948	2.88801e-05	-1.29892
8071212	AF081535 // CDC45 // cell division cycle 45 homolog (S. cerevisiae) // 22q11.21 // 8318	CDC45	AF081535	0.0285573	-1.29872
8102643	AK291931 // CCNA2 // cyclin A2 // 4q25-q31 // 890 /// ENST00000274026 // CCNA2 // cycli	CCNA2	AK291931	0.0458174	-1.29814
8044391	BC114918 // MERTK // c-mer proto-oncogene tyrosine kinase // 2q14.1 // 10461 /// ENST00	MERTK	BC114918	0.00286592	-1.29788
8047300	AB046692 // AOX1 // aldehyde oxidase 1 // 2q33 // 316 /// AK297930 // AOX1 // aldehyde	AOX1	AB046692	0.0418982	-1.29749
7996081	BC008770 // GPR56 // G protein-coupled receptor 56 // 16q13 // 9289 /// ENST00000456916	GPR56	BC008770	0.0126361	-1.29722
7912198	GU170215 // ENO1 // enolase 1, (alpha) // 1p36.2 // 2023 /// ENST00000234590 // ENO1 //	ENO1	GU170215	0.0118186	-1.29571
7915659	AK056873 // HECTD3 // HECT domain containing E3 ubiquitin protein ligase 3 // 1p34.1 //	HECTD3	AK056873	0.000144566	-1.29556
8011713	AF301016 // CXCL16 // chemokine (C-X-C motif) ligand 16 // 17p13 // 58191 /// ENST00000	CXCL16	AF301016	0.0200616	-1.29511
8153959	AB191037 // DOCK8 // dedicator of cytokinesis 8 // 9p24.3 // 81704 /// AY117695 // DOCK	DOCK8	AB191037	0.015576	-1.29492
7976080	BC035633 // GPR65 // G protein-coupled receptor 65 // 14q31-q32.1 // 8477 /// ENST00000	GPR65	BC035633	0.0259118	-1.29471
8155192	AK091288 // GLIPR2 // GLI pathogenesis-related 2 // 9p13.3 // 152007 /// AY039756 // GL	GLIPR2	AK091288	0.0184655	-1.29468
8165794	BC010109 // CD99 // CD99 molecule // Xp22.32 and Yp11.3 // 4267 /// ENST00000381192 //	CD99	BC010109	0.00593332	-1.29456
8036710	BC093799 // GMFG // glia maturation factor, gamma // 19q13.2 // 9535 /// ENST0000025305	GMFG	BC093799	0.0268186	-1.29442
8056890	AK289941 // CHN1 // chimerin (chimaerin) 1 // 2q31.1 // 1123 /// ENST00000409900 // CHN	CHN1	AK289941	0.0272217	-1.29437
8048926	AK023116 // SP140L // SP140 nuclear body protein-like // 2q37.1 // 93349 /// ENST000004	SP140L	AK023116	0.0227704	-1.29339
8137244	AK301441 // GIMAP4 // GTPase, IMAP family member 4 // 7q36.1 // 55303 /// AK301606 // G	GIMAP4	AK301441	0.0314494	-1.29332
8143499	AF365927 // TRPV6 // transient receptor potential cation channel, subfamily V, member 6	TRPV6	AF365927	0.0294584	-1.29331
8149574	AY358441 // CSGALNACT1 // chondroitin sulfate N-acetylgalactosaminyltransferase 1 // 8p	CSGALNACT1	AY358441	0.00315649	-1.29308
8027837	AK301177 // CD22 // CD22 molecule // 19q13.1 // 933 /// ENST00000085219 // CD22 // CD22	CD22	AK301177	0.0164267	-1.29302
7985248	BC152466 // KIAA1024 // KIAA1024 // 15q25.1 // 23251 /// ENST00000305428 // KIAA1024 //	KIAA1024	BC152466	0.00037838	-1.29243
7997453	AK304722 // PLCG2 // phospholipase C, gamma 2 (phosphatidylinositol-specific) // 16q24.	PLCG2	AK304722	0.02398	-1.2923
8108217	AK094581 // TGFBI // transforming growth factor, beta-induced, 68kDa // 5q31 // 7045 //	TGFBI	AK094581	0.00708426	-1.29202
8071547	ENST00000342192 // UBE2L3 // ubiquitin-conjugating enzyme E2L 3 // 22q11.21 // 7332 ///	UBE2L3	ENST00000342192	4.48678e-05	-1.29194
7953395	AB033603 // COPS7A // COP9 constitutive photomorphogenic homolog subunit 7A (Arabidopsi	COPS7A	AB033603	0.00248282	-1.29191
7972713	U81262 // EFNB2 // ephrin-B2 // 13q33 // 1948 /// ENST00000245323 // EFNB2 // ephrin-B2	EFNB2	U81262	0.0317299	-1.29185
7994109	AK303263 // PLK1 // polo-like kinase 1 // 16p12.2 // 5347 /// AB209179 // PLK1 // polo-	PLK1	AK303263	0.0290903	-1.29148
8120362	ENST00000495359 // BEND6 // BEN domain containing 6 // 6p12.1 // 221336 /// ENST0000037	BEND6	ENST00000495359	0.00464521	-1.29133
8042637	ENST00000409366 // DYSF // dysferlin, limb girdle muscular dystrophy 2B (autosomal rece	DYSF	ENST00000409366	7.04509e-06	-1.29127
7945204	AB030036 // ST14 // suppression of tumorigenicity 14 (colon carcinoma) // 11q24-q25 //	ST14	AB030036	0.00277299	-1.29102
8090193	ENST00000311127 // HEG1 // HEG homolog 1 (zebrafish) // 3q21.2 // 57493 /// NM_020733 /	HEG1	ENST00000311127	0.00201083	-1.29089
7947815	AK298122 // ACP2 // acid phosphatase 2, lysosomal // 11p11.2|11p12-p11 // 53 /// AK2984	ACP2	AK298122	7.12001e-05	-1.29025
8160521	AL832572 // MOB3B // MOB kinase activator 3B // 9p21.2 // 79817 /// ENST00000262244 //	MOB3B	AL832572	0.0065335	-1.28983
7951397	M87507 // CASP1 // caspase 1, apoptosis-related cysteine peptidase // 11q23 // 834 ///	CASP1	M87507	0.0404222	-1.28976
8032926	AB209333 // PTPRS // protein tyrosine phosphatase, receptor type, S // 19p13.3 // 5802	PTPRS	AB209333	0.000211632	-1.28965
8114612	BC010507 // CD14 // CD14 molecule // 5q31.1 // 929 /// ENST00000302014 // CD14 // CD14	CD14	BC010507	0.0111431	-1.28909
8002041	AK300570 // ATP6V0D1 // ATPase, H+ transporting, lysosomal 38kDa, V0 subunit d1 // 16q2	ATP6V0D1	AK300570	0.00324518	-1.28881
8121588	AF098066 // DSE // dermatan sulfate epimerase // 6q22 // 29940 /// ENST00000331677 // D	DSE	AF098066	0.00333737	-1.28858
8056860	AK301271 // WIPF1 // WAS/WASL interacting protein family, member 1 // 2q31.1 // 7456 //	WIPF1	AK301271	0.00172128	-1.28813
7934196	M60257 // PSAP // prosaposin // 10q21-q22 // 5660 /// ENST00000394936 // PSAP // prosap	PSAP	M60257	2.57235e-05	-1.28758
7938225	ENST00000530135 // OLFML1 // olfactomedin-like 1 // 11p15.4 // 283298	OLFML1	ENST00000530135	0.0375775	-1.28726
8024358	BC018693 // CSNK1G2 // casein kinase 1, gamma 2 // 19p13.3 // 1455 /// ENST00000255641	CSNK1G2	BC018693	4.46263e-07	-1.28648
7942596	D83174 // SERPINH1 // serpin peptidase inhibitor, clade H (heat shock protein 47), memb	SERPINH1	D83174	0.00250274	-1.28644
8138487	ENST00000441309 // ASS1P11 // argininosuccinate synthetase 1 pseudogene 11 // --- // --	ASS1P11	ENST00000441309	0.00665512	-1.28632
8139500	AF378756 // TNS3 // tensin 3 // 7p12.3 // 64759 /// AF417489 // TNS3 // tensin 3 // 7p1	TNS3	AF378756	9.90123e-05	-1.28594
8002312	AB026125 // NOB1 // NIN1/RPN12 binding protein 1 homolog (S. cerevisiae) // 16q22.3 //	NOB1	AB026125	0.0060499	-1.28585
7912537	AF061741 // DHRS3 // dehydrogenase/reductase (SDR family) member 3 // 1p36.1 // 9249 //	DHRS3	AF061741	0.00109285	-1.28534
8051396	AF376061 // NLRC4 // NLR family, CARD domain containing 4 // 2p22-p21 // 58484 /// ENST	NLRC4	AF376061	0.00273062	-1.28522
8038078	BC018778 // KDELR1 // KDEL (Lys-Asp-Glu-Leu) endoplasmic reticulum protein retention re	KDELR1	BC018778	0.000134351	-1.28509
8057599	AF021834 // TFPI // tissue factor pathway inhibitor (lipoprotein-associated coagulation	TFPI	AF021834	0.0399016	-1.28463
8169541	AY692226 // DOCK11 // dedicator of cytokinesis 11 // Xq24 // 139818 /// ENST00000276202	DOCK11	AY692226	0.0109651	-1.28449
7904158	AY358954 // OLFML3 // olfactomedin-like 3 // 1p13.2 // 56944 /// ENST00000369551 // OLF	OLFML3	AY358954	0.00942266	-1.28449
8177788	AK292391 // HLA-E // major histocompatibility complex, class I, E // 6p21.3 // 3133 ///	HLA-E	AK292391	0.00356863	-1.28445
8166784	AB062057 // TSPAN7 // tetraspanin 7 // Xp11.4 // 7102 /// AB102665 // TSPAN7 // tetrasp	TSPAN7	AB062057	0.0190537	-1.28424
7953569	M77273 // PTPN6 // protein tyrosine phosphatase, non-receptor type 6 // 12p13 // 5777 /	PTPN6	M77273	0.000505028	-1.28419
7940869	BC004347 // FERMT3 // fermitin family member 3 // 11q13.1 // 83706 /// ENST00000345728	FERMT3	BC004347	6.36706e-06	-1.28403
8141688	AF068229 // PLOD3 // procollagen-lysine, 2-oxoglutarate 5-dioxygenase 3 // 7q22 // 8985	PLOD3	AF068229	0.000747739	-1.28394
8016646	BC036531 // COL1A1 // collagen, type I, alpha 1 // 17q21.33 // 1277 /// JQ236861 // COL	COL1A1	BC036531	0.0157163	-1.28388
8136557	BC014117 // TBXAS1 // thromboxane A synthase 1 (platelet) // 7q34-q35 // 6916 /// ENST0	TBXAS1	BC014117	0.000257838	-1.28321
7926786	AK303597 // APBB1IP // amyloid beta (A4) precursor protein-binding, family B, member 1	APBB1IP	AK303597	0.0069215	-1.28318
8029560	AF037339 // CLPTM1 // cleft lip and palate associated transmembrane protein 1 // 19q13.	CLPTM1	AF037339	6.80646e-05	-1.28216
8047403	BC042844 // CASP10 // caspase 10, apoptosis-related cysteine peptidase // 2q33-q34 // 8	CASP10	BC042844	0.0259937	-1.28211
8065569	AK290968 // BCL2L1 // BCL2-like 1 // 20q11.21 // 598 /// BC019307 // BCL2L1 // BCL2-lik	BCL2L1	AK290968	0.00733234	-1.28178
8077899	ENST00000397010 // PPARG // peroxisome proliferator-activated receptor gamma // 3p25 //	PPARG	ENST00000397010	0.03342	-1.28158
8167965	BC017293 // MSN // moesin // Xq11.1 // 4478 /// ENST00000360270 // MSN // moesin // Xq1	MSN	BC017293	0.00231965	-1.28062
8009417	U28386 // KPNA2 // karyopherin alpha 2 (RAG cohort 1, importin alpha 1) // 17q24.2 // 3	KPNA2	U28386	0.0202461	-1.2796
8078187	BC036392 // PLCL2 // phospholipase C-like 2 // 3p24.3 // 23228 /// ENST00000418129 // P	PLCL2	BC036392	0.0230281	-1.2795
8001067	ENST00000563904 // HERC2P4 // hect domain and RLD 2 pseudogene 4 // --- // --- /// ENST	HERC2P4	ENST00000563904	0.00321104	-1.27948
7905220	BC023505 // ECM1 // extracellular matrix protein 1 // 1q21 // 1893 /// ENST00000470432	ECM1	BC023505	0.0495794	-1.27921
8141425	AK097781 // TAF6 // TAF6 RNA polymerase II, TATA box binding protein (TBP)-associated f	TAF6	AK097781	3.27424e-05	-1.27877
8095139	BC002480 // SRD5A3 // steroid 5 alpha-reductase 3 // 4q12 // 79644 /// ENST00000264228	SRD5A3	BC002480	0.038174	-1.27863
7938485	BC044577 // MICAL2 // microtubule associated monoxygenase, calponin and LIM domain cont	MICAL2	BC044577	0.0147388	-1.27847
8123246	ENST00000275300 // SLC22A3 // solute carrier family 22 (extraneuronal monoamine transpo	SLC22A3	ENST00000275300	0.0054188	-1.27842
8071289	BC100018 // COMT // catechol-O-methyltransferase // 22q11.21 // 1312 /// ENST0000036168	COMT	BC100018	4.23343e-06	-1.27838
8005171	AF103906 // TRPV2 // transient receptor potential cation channel, subfamily V, member 2	TRPV2	AF103906	0.000253213	-1.2783
8108873	BC068555 // ARHGAP26 // Rho GTPase activating protein 26 // 5q31 // 23092 /// ENST00000	ARHGAP26	BC068555	0.0315135	-1.27829
8099834	AK292982 // TLR1 // toll-like receptor 1 // 4p14 // 7096 /// ENST00000502213 // TLR1 //	TLR1	AK292982	0.0293803	-1.27732
7906878	BC052998 // DDR2 // discoidin domain receptor tyrosine kinase 2 // 1q23.3 // 4921 /// E	DDR2	BC052998	0.0187282	-1.27718
8026155	BC055396 // NACC1 // nucleus accumbens associated 1, BEN and BTB (POZ) domain containin	NACC1	BC055396	2.09317e-05	-1.27695
7975799	AY260577 // FLVCR2 // feline leukemia virus subgroup C cellular receptor family, member	FLVCR2	AY260577	0.00979717	-1.27683
7960865	AB209607 // SLC2A3 // solute carrier family 2 (facilitated glucose transporter), member	SLC2A3	AB209607	0.0354771	-1.27654
8075585	AF155658 // C22orf28 // chromosome 22 open reading frame 28 // 22q12 // 51493 /// AK297	C22orf28	AF155658	0.00144796	-1.27575
8076533	AF128536 // PACSIN2 // protein kinase C and casein kinase substrate in neurons 2 // 22q	PACSIN2	AF128536	0.00408475	-1.27552
8084439	AB210013 // EIF4G1 // eukaryotic translation initiation factor 4 gamma, 1 // 3q27-qter	EIF4G1	AB210013	1.46605e-05	-1.27535
8118945	AK291661 // PPARD // peroxisome proliferator-activated receptor delta // 6p21.2 // 5467	PPARD	AK291661	3.13446e-05	-1.27529
8081171	BX647079 // CRYBG3 // beta-gamma crystallin domain containing 3 // 3q11.2 // 131544 ///	CRYBG3	BX647079	0.0161151	-1.27524
7948493	AF135600 // SLC15A3 // solute carrier family 15, member 3 // 11q12.2 // 51296 /// ENST0	SLC15A3	AF135600	0.000235426	-1.27507
8008087	BC010623 // NFE2L1 // nuclear factor (erythroid-derived 2)-like 1 // 17q21.3 // 4779 //	NFE2L1	BC010623	0.010531	-1.27419
7945132	BC001670 // FLI1 // Friend leukemia virus integration 1 // 11q24.1-q24.3 // 2313 /// EN	FLI1	BC001670	0.00239417	-1.27418
8162940	AF285167 // ABCA1 // ATP-binding cassette, sub-family A (ABC1), member 1 // 9q31.1 // 1	ABCA1	AF285167	0.00587803	-1.27372
8029136	AK223371 // CD79A // CD79a molecule, immunoglobulin-associated alpha // 19q13.2 // 973	CD79A	AK223371	0.0121639	-1.27321
8051298	BC010659 // GALNT14 // UDP-N-acetyl-alpha-D-galactosamine:polypeptide N-acetylgalactosa	GALNT14	BC010659	0.00719488	-1.273
8036010	BC004305 // PEPD // peptidase D // 19q13.11 // 5184 /// ENST00000244137 // PEPD // pept	PEPD	BC004305	0.000468556	-1.27298
7921873	BC036723 // FCGR3A // Fc fragment of IgG, low affinity IIIa, receptor (CD16a) // 1q23 /	FCGR3A	BC036723	0.0239274	-1.27238
8014369	M23452 // CCL3 // chemokine (C-C motif) ligand 3 // 17q12 // 6348 /// ENST00000225245 /	CCL3	M23452	0.0487988	-1.27197
8029006	M76125 // AXL // AXL receptor tyrosine kinase // 19q13.1 // 558 /// ENST00000301178 //	AXL	M76125	2.81449e-05	-1.27196
8137979	BC001301 // ACTB // actin, beta // 7p22 // 60 /// BC002409 // ACTB // actin, beta // 7p	ACTB	BC001301	3.0025e-08	-1.27174
8073682	AF237772 // PARVG // parvin, gamma // 22q13.31 // 64098 /// BC034406 // PARVG // parvin	PARVG	AF237772	9.77534e-05	-1.2717
8166730	AK289753 // CYBB // cytochrome b-245, beta polypeptide // Xp21.1 // 1536 /// AK301476 /	CYBB	AK289753	0.0420216	-1.27166
8138834	AY358643 // FKBP14 // FK506 binding protein 14, 22 kDa // 7p14.3 // 55033 /// ENST00000	FKBP14	AY358643	0.00480011	-1.27164
8016832	AY424289 // MMD // monocyte to macrophage differentiation-associated // 17q // 23531 //	MMD	AY424289	0.0496516	-1.27156
8178884	AK291858 // HLA-DMA // major histocompatibility complex, class II, DM alpha // 6p21.3 /	HLA-DMA	AK291858	0.0453224	-1.27139
8110932	U52840 // SEMA5A // sema domain, seven thrombospondin repeats (type 1 and type 1-like),	SEMA5A	U52840	0.0137618	-1.27107
8049246	BC099920 // INPP5D // inositol polyphosphate-5-phosphatase, 145kDa // 2q37.1 // 3635 //	INPP5D	BC099920	0.00243218	-1.27074
7908125	AF186780 // RGL1 // ral guanine nucleotide dissociation stimulator-like 1 // 1q25.3 //	RGL1	AF186780	0.0134352	-1.27061
8131179	BC152447 // TTYH3 // tweety homolog 3 (Drosophila) // 7p22 // 80727 /// ENST00000258796	TTYH3	BC152447	0.000542358	-1.27048
8157264	BC026252 // SLC31A2 // solute carrier family 31 (copper transporters), member 2 // 9q32	SLC31A2	BC026252	0.000210457	-1.27015
8139131	ENST00000356264 // AMPH // amphiphysin // 7p14-p13 // 273 /// NM_001635 // AMPH // amph	AMPH	ENST00000356264	0.0184797	-1.26996
7986675	BC103705 // NIPA1 // non imprinted in Prader-Willi/Angelman syndrome 1 // 15q11.2 // 12	NIPA1	BC103705	0.00102871	-1.26909
8053406	BC068517 // RETSAT // retinol saturase (all-trans-retinol 13,14-reductase) // 2p11.2 //	RETSAT	BC068517	0.00142917	-1.26901
8115734	AK292890 // LCP2 // lymphocyte cytosolic protein 2 (SH2 domain containing leukocyte pro	LCP2	AK292890	0.00938955	-1.26883
8032863	BC010129 // C19orf10 // chromosome 19 open reading frame 10 // 19p13.3 // 56005 /// ENS	C19orf10	BC010129	5.39519e-06	-1.26879
8107520	BC007014 // TNFAIP8 // tumor necrosis factor, alpha-induced protein 8 // 5q23.1 // 2581	TNFAIP8	BC007014	0.00868959	-1.2685
8129861	AF056979 // IFNGR1 // interferon gamma receptor 1 // 6q23.3 // 3459 /// AK297052 // IFN	IFNGR1	AF056979	0.00574587	-1.26848
8028791	AK293690 // PLD3 // phospholipase D family, member 3 // 19q13.2 // 23646 /// BC036327 /	PLD3	AK293690	0.000587637	-1.26844
8125530	AY645722 // HLA-DMB // major histocompatibility complex, class II, DM beta // 6p21.3 //	HLA-DMB	AY645722	0.037524	-1.2683
8130505	BC013903 // EZR // ezrin // 6q25.3 // 7430 /// ENST00000337147 // EZR // ezrin // 6q25.	EZR	BC013903	0.00335074	-1.26819
8072170	BC063787 // KREMEN1 // kringle containing transmembrane protein 1 // 22q12.1 // 83999 /	KREMEN1	BC063787	0.00266908	-1.26765
7990632	AK127658 // PEAK1 // NKF3 kinase family member // 15q24.3 // 79834 /// ENST00000560626	PEAK1	AK127658	0.00196858	-1.26745
8145470	BC056408 // DPYSL2 // dihydropyrimidinase-like 2 // 8p22-p21 // 1808 /// ENST0000052191	DPYSL2	BC056408	0.0145381	-1.26731
7943998	BC000234 // NNMT // nicotinamide N-methyltransferase // 11q23.1 // 4837 /// ENST0000053	NNMT	BC000234	0.0183873	-1.2671
8061668	AK290928 // HCK // hemopoietic cell kinase // 20q11-q12 // 3055 /// ENST00000262651 //	HCK	AK290928	0.000611155	-1.26695
8160682	ENST00000353159 // NOL6 // nucleolar protein family 6 (RNA-associated) // 9p13.3 // 650	NOL6	ENST00000353159	2.03115e-06	-1.26659
7950067	AF034544 // DHCR7 // 7-dehydrocholesterol reductase // 11q13.4 // 1717 /// ENST00000407	DHCR7	AF034544	0.0432921	-1.26636
8168424	U05315 // SLC16A2 // solute carrier family 16, member 2 (thyroid hormone transporter) /	SLC16A2	U05315	0.0341487	-1.26619
8171802	BX648512 // ACOT9 // acyl-CoA thioesterase 9 // Xp22.11 // 23597 /// ENST00000379303 //	ACOT9	BX648512	0.0161737	-1.26589
7914563	AK125213 // YARS // tyrosyl-tRNA synthetase // 1p35.1 // 8565 /// BC001933 // YARS // t	YARS	AK125213	0.000416187	-1.26506
8175696	BC028629 // GABRA3 // gamma-aminobutyric acid (GABA) A receptor, alpha 3 // Xq28 // 255	GABRA3	BC028629	0.0246308	-1.26501
8016390	BC015924 // COPZ2 // coatomer protein complex, subunit zeta 2 // 17q21.32 // 51226 ///	COPZ2	BC015924	0.0499567	-1.26433
7936463	NM_002313 // ABLIM1 // actin binding LIM protein 1 // 10q25 // 3983	ABLIM1	NM_002313	0.0108043	-1.2642
8130674	AB020593 // PDE10A // phosphodiesterase 10A // 6q26 // 10846 /// ENST00000366882 // PDE	PDE10A	AB020593	0.0492541	-1.26417
8024623	AK289885 // NFIC // nuclear factor I/C (CCAAT-binding transcription factor) // 19p13.3	NFIC	AK289885	0.00397559	-1.26414
8131844	BC032783 // GPNMB // glycoprotein (transmembrane) nmb // 7p15 // 10457 /// ENST00000258	GPNMB	BC032783	0.00703402	-1.2639
8039131	AF052052 // TFPT // TCF3 (E2A) fusion partner (in childhood Leukemia) // 19q13 // 29844	TFPT	AF052052	2.23372e-06	-1.26349
7900030	AF093097 // EIF2C1 // eukaryotic translation initiation factor 2C, 1 // 1p34.3 // 26523	EIF2C1	AF093097	0.000187266	-1.26299
8025601	M24283 // ICAM1 // intercellular adhesion molecule 1 // 19p13.3-p13.2 // 3383 /// ENST0	ICAM1	M24283	0.00520128	-1.26263
8090162	BC006541 // ITGB5 // integrin, beta 5 // 3q21.2 // 3693 /// J05633 // ITGB5 // integrin	ITGB5	BC006541	0.0372656	-1.26183
7941583	BC071169 // RAB1B // RAB1B, member RAS oncogene family // 11q12 // 81876 /// ENST000003	RAB1B	BC071169	0.0042318	-1.2618
8117800	AF217561 // HLA-A // major histocompatibility complex, class I, A // 6p21.3 // 3105 ///	HLA-A	AF217561	0.00763276	-1.26161
8037835	U53347 // SLC1A5 // solute carrier family 1 (neutral amino acid transporter), member 5	SLC1A5	U53347	0.000342682	-1.26155
8033605	AB290178 // MYO1F // myosin IF // 19p13.3-p13.2 // 4542 /// BC028071 // MYO1F // myosin	MYO1F	AB290178	8.86407e-05	-1.26139
8155121	L13436 // NPR2 // natriuretic peptide receptor B/guanylate cyclase B (atrionatriuretic	NPR2	L13436	0.00148449	-1.2612
8047677	J02988 // CD28 // CD28 molecule // 2q33 // 940 /// ENST00000324106 // CD28 // CD28 mole	CD28	J02988	0.0356896	-1.26088
8092134	BC068976 // PLD1 // phospholipase D1, phosphatidylcholine-specific // 3q26 // 5337 ///	PLD1	BC068976	0.0134997	-1.26088
8115691	AB017169 // SLIT3 // slit homolog 3 (Drosophila) // 5q35 // 6586 /// AY358884 // SLIT3	SLIT3	AB017169	0.0129243	-1.26072
7901110	AK293083 // AKR1A1 // aldo-keto reductase family 1, member A1 (aldehyde reductase) // 1	AKR1A1	AK293083	0.00167	-1.26067
7904293	BC152454 // PTGFRN // prostaglandin F2 receptor negative regulator // 1p13.1 // 5738 //	PTGFRN	BC152454	0.0120778	-1.26055
8085360	BC010553 // TIMP4 // TIMP metallopeptidase inhibitor 4 // 3p25 // 7079 /// ENST00000287	TIMP4	BC010553	0.0125933	-1.26027
8117995	ENST00000432462 // TUBB // tubulin, beta class I // 6p21.33 // 203068 /// ENST000004274	TUBB	ENST00000432462	0.000961192	-1.25968
7917954	ENST00000287474 // FRRS1 // ferric-chelate reductase 1 // 1p21.2 // 391059 /// ENST0000	FRRS1	ENST00000287474	0.0174246	-1.25947
8180100	M27487 // HLA-DPA1 // major histocompatibility complex, class II, DP alpha 1 // 6p21.3	HLA-DPA1	M27487	0.0229206	-1.25943
8140579	BC117468 // CACNA2D1 // calcium channel, voltage-dependent, alpha 2/delta subunit 1 //	CACNA2D1	BC117468	0.0429063	-1.25927
8145954	AF049910 // TACC1 // transforming, acidic coiled-coil containing protein 1 // 8p11.22 /	TACC1	AF049910	0.00625601	-1.25926
8073081	BC038808 // APOBEC3F // apolipoprotein B mRNA editing enzyme, catalytic polypeptide-lik	APOBEC3F	BC038808	0.003799	-1.2589
8009951	X53587 // ITGB4 // integrin, beta 4 // 17q25 // 3691 /// ENST00000450894 // ITGB4 // in	ITGB4	X53587	0.0100923	-1.25882
8072360	BC001176 // TCN2 // transcobalamin II // 22q12.2 // 6948 /// ENST00000215838 // TCN2 //	TCN2	BC001176	0.000152757	-1.25801
7957665	BC017371 // ELK3 // ELK3, ETS-domain protein (SRF accessory protein 2) // 12q23 // 2004	ELK3	BC017371	0.000620028	-1.25775
8039196	ENST00000407860 // LILRB3 // leukocyte immunoglobulin-like receptor, subfamily B (with	LILRB3	ENST00000407860	0.00143638	-1.25754
8060379	D88378 // PSMF1 // proteasome (prosome, macropain) inhibitor subunit 1 (PI31) // 20p13	PSMF1	D88378	0.00204592	-1.2574
7945944	BC104177 // RHOG // ras homolog family member G // 11p15.5-p15.4 // 391 /// ENST0000035	RHOG	BC104177	1.11785e-06	-1.25718
8092839	BC101064 // LRRC15 // leucine rich repeat containing 15 // 3q29 // 131578 /// ENST00000	LRRC15	BC101064	0.0448883	-1.25707
7958960	AK296268 // TPCN1 // two pore segment channel 1 // 12q24.13 // 53373 /// AY083666 // TP	TPCN1	AK296268	0.00386329	-1.25695
7916493	AF480883 // PPAP2B // phosphatidic acid phosphatase type 2B // 1p32.2 // 8613 /// ENST0	PPAP2B	AF480883	0.000718675	-1.25681
7952185	AK128572 // DPAGT1 // dolichyl-phosphate (UDP-N-acetylglucosamine) N-acetylglucosaminep	DPAGT1	AK128572	0.000768298	-1.25664
7990657	BC152465 // TBC1D2B // TBC1 domain family, member 2B // 15q24.3-q25.1 // 23102 /// ENST	TBC1D2B	BC152465	0.000309227	-1.25654
8022803	AK297430 // FAM59A // family with sequence similarity 59, member A // 18q12.1 // 64762	FAM59A	AK297430	0.015572	-1.25636
7923824	BC136303 // SLC41A1 // solute carrier family 41, member 1 // 1q32.1 // 254428 /// ENST0	SLC41A1	BC136303	0.00129807	-1.25519
8142194	M61916 // LAMB1 // laminin, beta 1 // 7q22 // 3912 /// ENST00000222399 // LAMB1 // lami	LAMB1	M61916	0.00688785	-1.25513
8132819	U40462 // IKZF1 // IKAROS family zinc finger 1 (Ikaros) // 7p13-p11.1 // 10320 /// ENST	IKZF1	U40462	0.018532	-1.25482
7972946	BC038456 // RASA3 // RAS p21 protein activator 3 // 13q34 // 22821 /// ENST00000334062	RASA3	BC038456	0.00180581	-1.25447
8013860	AK302505 // MYO18A // myosin XVIIIA // 17q11.2 // 399687 /// AY703984 // MYO18A // myos	MYO18A	AK302505	0.00135601	-1.25428
8115814	ENST00000311601 // SH3PXD2B // SH3 and PX domains 2B // 5q35.1 // 285590 /// NM_0010179	SH3PXD2B	ENST00000311601	0.00464652	-1.2542
7968883	BC035749 // LACC1 // laccase (multicopper oxidoreductase) domain containing 1 // 13q14.	LACC1	BC035749	0.00879408	-1.25413
7990839	AF480304 // STARD5 // StAR-related lipid transfer (START) domain containing 5 // 15q26	STARD5	AF480304	0.0269571	-1.25399
8157582	BC026033 // GSN // gelsolin // 9q33 // 2934 /// ENST00000373823 // GSN // gelsolin // 9	GSN	BC026033	0.00594322	-1.25398
8032730	BC126259 // EEF2 // eukaryotic translation elongation factor 2 // 19pter-q12 // 1938 //	EEF2	BC126259	0.00965805	-1.25382
7986446	BC069274 // ALDH1A3 // aldehyde dehydrogenase 1 family, member A3 // 15q26.3 // 220 ///	ALDH1A3	BC069274	0.0154201	-1.2529
7928705	AF311903 // TSPAN14 // tetraspanin 14 // 10q23.1 // 81619 /// BC002920 // TSPAN14 // te	TSPAN14	AF311903	0.000977214	-1.25203
7986463	BC171802 // LRRK1 // leucine-rich repeat kinase 1 // 15q26.3 // 79705 /// DQ013130 // L	LRRK1	BC171802	0.00123497	-1.252
8131475	AF155582 // C1GALT1 // core 1 synthase, glycoprotein-N-acetylgalactosamine 3-beta-galac	C1GALT1	AF155582	0.0429032	-1.25192
7968484	U43746 // BRCA2 // breast cancer 2, early onset // 13q12.3 // 675 /// ENST00000380152 /	BRCA2	U43746	0.0485566	-1.25095
8116734	BC038846 // LY86 // lymphocyte antigen 86 // 6p25.1 // 9450 /// ENST00000379953 // LY86	LY86	BC038846	0.0185049	-1.25079
8065359	U94333 // CD93 // CD93 molecule // 20p11.21 // 22918 /// ENST00000246006 // CD93 // CD9	CD93	U94333	0.00399184	-1.25062
7987772	BC051823 // EHD4 // EH-domain containing 4 // 15q11.1 // 30844 /// ENST00000220325 // E	EHD4	BC051823	4.87356e-07	-1.25024
7912887	AK222751 // MFAP2 // microfibrillar-associated protein 2 // 1p36.1-p35 // 4237 /// AK30	MFAP2	AK222751	0.00987647	-1.25011
8156199	AK295119 // DAPK1 // death-associated protein kinase 1 // 9q21.33 // 1612 /// BC113660	DAPK1	AK295119	0.0255124	-1.24914
8132964	AK301627 // SUMF2 // sulfatase modifying factor 2 // 7q11.1 // 25870 /// AY323911 // SU	SUMF2	AK301627	0.00294372	-1.24895
8006123	BC051702 // CPD // carboxypeptidase D // 17q11.2 // 1362 /// ENST00000225719 // CPD //	CPD	BC051702	0.0294941	-1.24894
7910111	L25879 // EPHX1 // epoxide hydrolase 1, microsomal (xenobiotic) // 1q42.1 // 2052 /// E	EPHX1	L25879	0.0209736	-1.24832
7924636	BC030245 // TMEM63A // transmembrane protein 63A // 1q42.12 // 9725 /// ENST00000366835	TMEM63A	BC030245	0.0413395	-1.24813
8009653	BC032352 // CD300A // CD300a molecule // 17q25.1 // 11314 /// ENST00000360141 // CD300A	CD300A	BC032352	0.000483677	-1.2481
8127841	AB032081 // PGM3 // phosphoglucomutase 3 // 6q14.1-q15 // 5238 /// ENST00000513973 // P	PGM3	AB032081	0.0103514	-1.248
7899153	ENST00000270792 // SH3BGRL3 // SH3 domain binding glutamic acid-rich protein like 3 //	SH3BGRL3	ENST00000270792	0.000319444	-1.2478
7945579	AK124697 // CHID1 // chitinase domain containing 1 // 11p15.5 // 66005 /// ENST00000323	CHID1	AK124697	0.00271821	-1.24761
7948741	BC007906 // B3GAT3 // beta-1,3-glucuronyltransferase 3 (glucuronosyltransferase I) // 1	B3GAT3	BC007906	0.000475677	-1.24758
8156321	L28824 // SYK // spleen tyrosine kinase // 9q22 // 6850 /// ENST00000375754 // SYK // s	SYK	L28824	0.00224596	-1.24735
8099841	AB020807 // TLR6 // toll-like receptor 6 // 4p14 // 10333 /// ENST00000381950 // TLR6 /	TLR6	AB020807	0.0390914	-1.24719
7937465	BC010103 // TALDO1 // transaldolase 1 // 11p15.5-p15.4 // 6888 /// L19437 // TALDO1 //	TALDO1	BC010103	0.00368493	-1.24706
8043743	ENST00000446623 // HMGN1P36 // high mobility group nucleosome binding domain 1 pseudoge	HMGN1P36	ENST00000446623	0.00127889	-1.24704
8167449	L09604 // PLP2 // proteolipid protein 2 (colonic epithelium-enriched) // Xp11.23 // 535	PLP2	L09604	0.000402788	-1.24704
7980958	AK291534 // LGMN // legumain // 14q32.1 // 5641 /// AK291560 // LGMN // legumain // 14q	LGMN	AK291534	0.00146225	-1.2466
7985605	D86966 // ZNF592 // zinc finger protein 592 // 15q25.3 // 9640 /// ENST00000560079 // Z	ZNF592	D86966	8.81418e-05	-1.24629
8041542	BC014916 // GALM // galactose mutarotase (aldose 1-epimerase) // 2p22.1 // 130589 /// E	GALM	BC014916	0.0100862	-1.24601
8090433	BC006230 // MGLL // monoglyceride lipase // 3q21.3 // 11343 /// ENST00000434178 // MGLL	MGLL	BC006230	0.0300981	-1.24595
8158523	AK302043 // PPP2R4 // protein phosphatase 2A activator, regulatory subunit 4 // 9q34 //	PPP2R4	AK302043	0.000132286	-1.24573
7953949	AK291506 // KLRD1 // killer cell lectin-like receptor subfamily D, member 1 // 12p13 //	KLRD1	AK291506	0.036863	-1.24563
8024436	D87914 // OAZ1 // ornithine decarboxylase antizyme 1 // 19p13.3 // 4946 /// ENST0000032	OAZ1	D87914	0.000236097	-1.24551
8013641	AY359112 // PIGS // phosphatidylinositol glycan anchor biosynthesis, class S // 17p13.2	PIGS	AY359112	0.00347904	-1.24533
8089771	AK292129 // CD80 // CD80 molecule // 3q13.3-q21 // 941 /// BC042665 // CD80 // CD80 mol	CD80	AK292129	0.013472	-1.2453
8009301	BC109273 // PRKCA // protein kinase C, alpha // 17q22-q23.2 // 5578 /// ENST00000413366	PRKCA	BC109273	0.0181068	-1.24492
8012558	BC028212 // PIK3R5 // phosphoinositide-3-kinase, regulatory subunit 5 // 17p13.1 // 235	PIK3R5	BC028212	0.000104598	-1.24486
7930031	ENST00000369983 // GBF1 // golgi brefeldin A resistant guanine nucleotide exchange fact	GBF1	ENST00000369983	0.00011903	-1.24485
7939559	AY358087 // TSPAN18 // tetraspanin 18 // 11p11.2 // 90139 /// BC019342 // TSPAN18 // te	TSPAN18	AY358087	0.0207376	-1.24436
8056005	BC033867 // ACVR1 // activin A receptor, type I // 2q23-q24 // 90 /// L02911 // ACVR1 /	ACVR1	BC033867	0.00344757	-1.24422
8058869	BC140942 // TNS1 // tensin 1 // 2q35-q36 // 7145 /// ENST00000171887 // TNS1 // tensin	TNS1	BC140942	0.00219539	-1.24417
8111101	AF274753 // ANKH // ankylosis, progressive homolog (mouse) // 5p15.1 // 56172 /// AK222	ANKH	AF274753	0.0291307	-1.24407
8076355	AK130449 // PMM1 // phosphomannomutase 1 // 22q13.2 // 5372 /// AK289368 // PMM1 // pho	PMM1	AK130449	0.000108732	-1.24397
8050766	BC126235 // ADCY3 // adenylate cyclase 3 // 2p23.3 // 109 /// ENST00000260600 // ADCY3	ADCY3	BC126235	0.000827179	-1.24359
7912374	M34338 // SRM // spermidine synthase // 1p36-p22 // 6723 /// ENST00000376957 // SRM //	SRM	M34338	0.000303287	-1.24341
8088550	BC119002 // PRICKLE2 // prickle homolog 2 (Drosophila) // 3p14.1 // 166336 /// ENST0000	PRICKLE2	BC119002	0.00760364	-1.24336
8135587	AF035752 // CAV2 // caveolin 2 // 7q31.1 // 858 /// AY353255 // CAV2 // caveolin 2 // 7	CAV2	AF035752	0.0280225	-1.24283
8164428	BC001457 // TRUB2 // TruB pseudouridine (psi) synthase homolog 2 (E. coli) // 9q34.11 /	TRUB2	BC001457	0.00507396	-1.24268
8177717	AY253269 // HLA-F // major histocompatibility complex, class I, F // 6p21.3 // 3134 ///	HLA-F	AY253269	0.0198357	-1.24243
7944931	BC051314 // SLC37A2 // solute carrier family 37 (glycerol-3-phosphate transporter), mem	SLC37A2	BC051314	0.00201439	-1.2423
8165183	AB593115 // SEC16A // SEC16 homolog A (S. cerevisiae) // 9q34.3 // 9919 /// DQ903855 //	SEC16A	AB593115	0.00750154	-1.24203
8074647	AF012872 // PI4KA // phosphatidylinositol 4-kinase, catalytic, alpha // 22q11.21 // 529	PI4KA	AF012872	0.000762575	-1.24195
8160857	AK130502 // SIGMAR1 // sigma non-opioid intracellular receptor 1 // 9p13.3 // 10280 ///	SIGMAR1	AK130502	1.17395e-05	-1.2419
8129953	DQ231041 // HIVEP2 // human immunodeficiency virus type I enhancer binding protein 2 //	HIVEP2	DQ231041	0.0117182	-1.24188
8071566	BC028385 // PPIL2 // peptidylprolyl isomerase (cyclophilin)-like 2 // 22q11.21 // 23759	PPIL2	BC028385	8.07833e-05	-1.24176
8121916	ENST00000356698 // RSPO3 // R-spondin 3 // 6q22.33 // 84870	RSPO3	ENST00000356698	0.0448491	-1.24166
8078729	BC013589 // MYD88 // myeloid differentiation primary response gene (88) // 3p22 // 4615	MYD88	BC013589	0.000980231	-1.24116
7901535	AY358294 // PODN // podocan // 1p32.3 // 127435 /// ENST00000371500 // PODN // podocan	PODN	AY358294	0.0427592	-1.24083
7901969	M97675 // ROR1 // receptor tyrosine kinase-like orphan receptor 1 // 1p32-p31 // 4919 /	ROR1	M97675	0.025884	-1.2406
7912994	ENST00000455833 // IFFO2 // intermediate filament family orphan 2 // 1p36.13 // 126917	IFFO2	ENST00000455833	0.00394415	-1.24046
8128606	BC006399 // RTN4IP1 // reticulon 4 interacting protein 1 // 6q21 // 84816 /// ENST00000	RTN4IP1	BC006399	0.0244902	-1.24045
8177725	M90683 // HLA-G // major histocompatibility complex, class I, G // 6p21.3 // 3135 /// E	HLA-G	M90683	0.00598817	-1.24014
7945831	AB074006 // OSBPL5 // oxysterol binding protein-like 5 // 11p15.4 // 114879 /// AF39245	OSBPL5	AB074006	1.07335e-05	-1.24014
8034772	BC036521 // ASF1B // ASF1 anti-silencing function 1 homolog B (S. cerevisiae) // 19p13.	ASF1B	BC036521	0.00186468	-1.24003
7900699	U05340 // CDC20 // cell division cycle 20 homolog (S. cerevisiae) // 1p34.1 // 991 ///	CDC20	U05340	0.0311483	-1.23988
7913249	ENST00000451424 // PINK1-AS // PINK1 antisense RNA (non-protein coding) // --- // ---	PINK1-AS	ENST00000451424	0.000166724	-1.23956
8164883	AK293434 // SURF4 // surfeit 4 // 9q34.2 // 6836 /// AK295435 // SURF4 // surfeit 4 //	SURF4	AK293434	0.000346611	-1.23948
7901951	BC019920 // PGM1 // phosphoglucomutase 1 // 1p31 // 5236 /// ENST00000371084 // PGM1 //	PGM1	BC019920	0.00648564	-1.23892
8035896	AK291466 // TSHZ3 // teashirt zinc finger homeobox 3 // 19q12 // 57616 /// ENST00000240	TSHZ3	AK291466	0.0247169	-1.23886
8169603	AK091777 // LONRF3 // LON peptidase N-terminal domain and ring finger 3 // Xq24 // 7983	LONRF3	AK091777	0.0187921	-1.23881
8111772	U39050 // DAB2 // disabled homolog 2, mitogen-responsive phosphoprotein (Drosophila) //	DAB2	U39050	0.0130146	-1.23814
7986569	AF041081 // HERC2P2 // hect domain and RLD 2 pseudogene 2 // 15q11.2 // 400322 /// ENST	HERC2P2	AF041081	0.00111963	-1.23806
8100870	BC130287 // ADAMTS3 // ADAM metallopeptidase with thrombospondin type 1 motif, 3 // 4q1	ADAMTS3	BC130287	0.0369999	-1.23793
8008795	AF349467 // SMG8 // smg-8 homolog, nonsense mediated mRNA decay factor (C. elegans) //	SMG8	AF349467	0.0370262	-1.23777
8055624	AB056507 // ZEB2 // zinc finger E-box binding homeobox 2 // 2q22.3 // 9839 /// AK294928	ZEB2	AB056507	0.00839311	-1.2377
8156228	AK055599 // CTSL1 // cathepsin L1 // 9q21.33 // 1514 /// ENST00000343150 // CTSL1 // ca	CTSL1	AK055599	0.0216113	-1.23717
8104693	AB002298 // PDZD2 // PDZ domain containing 2 // 5p13.3 // 23037 /// AF338650 // PDZD2 /	PDZD2	AB002298	0.0147462	-1.23699
7987385	AF178948 // MEIS2 // Meis homeobox 2 // 15q14 // 4212 /// AF179899 // MEIS2 // Meis hom	MEIS2	AF178948	0.0306478	-1.23692
8025076	ENST00000304076 // VAV1 // vav 1 guanine nucleotide exchange factor // 19p13.2 // 7409	VAV1	ENST00000304076	0.00506714	-1.23692
8092457	AK289361 // ALG3 // asparagine-linked glycosylation 3, alpha-1,3- mannosyltransferase h	ALG3	AK289361	0.001191	-1.23677
7990151	BC007952 // PKM // pyruvate kinase, muscle // 15q22 // 5315 /// ENST00000565184 // PKM	PKM	BC007952	0.0020127	-1.23666
8167270	AF063015 // FTSJ1 // FtsJ RNA methyltransferase homolog 1 (E. coli) // Xp11.23 // 24140	FTSJ1	AF063015	3.49445e-05	-1.23651
8075343	AK303273 // SF3A1 // splicing factor 3a, subunit 1, 120kDa // 22q12.2 // 10291 /// BC00	SF3A1	AK303273	1.5406e-06	-1.2359
8064438	AF086909 // NSFL1C // NSFL1 (p97) cofactor (p47) // 20p13 // 55968 /// BC002801 // NSFL	NSFL1C	AF086909	0.000879105	-1.23562
8033300	AK291968 // GPR108 // G protein-coupled receptor 108 // 19p13.3 // 56927 /// AL365404 /	GPR108	AK291968	0.00125228	-1.23561
8141459	BC012976 // GAL3ST4 // galactose-3-O-sulfotransferase 4 // 7q22.1 // 79690 /// ENST0000	GAL3ST4	BC012976	0.000197386	-1.23555
8114797	AF227516 // SPRY4 // sprouty homolog 4 (Drosophila) // 5q31.3 // 81848 /// ENST00000344	SPRY4	AF227516	0.00699107	-1.23546
7898057	AY194238 // PDPN // podoplanin // 1p36.21 // 10630 /// ENST00000294489 // PDPN // podop	PDPN	AY194238	0.0130973	-1.23525
7950374	AY313448 // P4HA3 // prolyl 4-hydroxylase, alpha polypeptide III // 11q13.4 // 283208 /	P4HA3	AY313448	0.00766836	-1.23511
7911359	BC003555 // NOC2L // nucleolar complex associated 2 homolog (S. cerevisiae) // 1p36.33	NOC2L	BC003555	0.000149694	-1.23482
8041422	AK292983 // RASGRP3 // RAS guanyl releasing protein 3 (calcium and DAG-regulated) // 2p	RASGRP3	AK292983	0.0286492	-1.2348
7995838	BC018190 // MT1X // metallothionein 1X // 16q13 // 4501 /// BC032131 // MT1X // metallo	MT1X	BC018190	0.026668	-1.23476
7903719	BC007711 // AMPD2 // adenosine monophosphate deaminase 2 // 1p13.3 // 271 /// ENST00000	AMPD2	BC007711	1.51125e-07	-1.23431
7941243	BC014889 // DPF2 // D4, zinc and double PHD fingers family 2 // 11q13 // 5977 /// ENST0	DPF2	BC014889	0.00251928	-1.23428
8072015	BC036797 // ADRBK2 // adrenergic, beta, receptor kinase 2 // 22q12.1 // 157 /// ENST000	ADRBK2	BC036797	0.0236637	-1.23424
7961702	D50312 // KCNJ8 // potassium inwardly-rectifying channel, subfamily J, member 8 // 12p1	KCNJ8	D50312	0.0061347	-1.23419
8152606	AK292655 // SNTB1 // syntrophin, beta 1 (dystrophin-associated protein A1, 59kDa, basic	SNTB1	AK292655	0.00323693	-1.23419
8113358	BC053657 // ST8SIA4 // ST8 alpha-N-acetyl-neuraminide alpha-2,8-sialyltransferase 4 //	ST8SIA4	BC053657	0.0274294	-1.23362
8006655	AK026196 // DHRS11 // dehydrogenase/reductase (SDR family) member 11 // 17q12 // 79154	DHRS11	AK026196	0.0386125	-1.23348
8066431	BC040226 // ADA // adenosine deaminase // 20q13.12 // 100 /// ENST00000464097 // ADA //	ADA	BC040226	0.00415868	-1.23347
8010983	ENST00000302538 // ABR // active BCR-related // 17p13.3 // 29 /// ENST00000544583 // AB	ABR	ENST00000302538	0.00669048	-1.23337
7953723	AF067800 // CLEC4A // C-type lectin domain family 4, member A // 12p13 // 50856 /// ENS	CLEC4A	AF067800	0.0188541	-1.23275
8075857	BC010148 // TST // thiosulfate sulfurtransferase (rhodanese) // 22q13.1 // 7263 /// ENS	TST	BC010148	0.0136714	-1.2323
8028524	BC005033 // ACTN4 // actinin, alpha 4 // 19q13 // 81 /// ENST00000252699 // ACTN4 // ac	ACTN4	BC005033	0.0148472	-1.23223
8007100	BC016041 // IGFBP4 // insulin-like growth factor binding protein 4 // 17q12-q21.1 // 34	IGFBP4	BC016041	0.0367572	-1.2319
8123609	BC002538 // SERPINB9 // serpin peptidase inhibitor, clade B (ovalbumin), member 9 // 6p	SERPINB9	BC002538	0.0211423	-1.23182
8148572	U42376 // LY6E // lymphocyte antigen 6 complex, locus E // 8q24.3 // 4061 /// ENST00000	LY6E	U42376	0.0483536	-1.2315
7913256	AB062391 // DDOST // dolichyl-diphosphooligosaccharide--protein glycosyltransferase //	DDOST	AB062391	0.00139027	-1.23147
7953211	AY425618 // C12orf5 // chromosome 12 open reading frame 5 // 12p13.3 // 57103 /// ENST0	C12orf5	AY425618	0.0275494	-1.2314
8164373	AB030835 // CIZ1 // CDKN1A interacting zinc finger protein 1 // 9q34.1 // 25792 /// AF1	CIZ1	AB030835	3.76882e-05	-1.2314
7966127	BC029782 // SELPLG // selectin P ligand // 12q24 // 6404 /// ENST00000550948 // SELPLG	SELPLG	BC029782	0.000782124	-1.23136
8139656	AJ271366 // GRB10 // growth factor receptor-bound protein 10 // 7p12.2 // 2887 /// ENST	GRB10	AJ271366	0.0277211	-1.22992
7987475	AK291657 // PLCB2 // phospholipase C, beta 2 // 15q15 // 5330 /// AB209583 // PLCB2 //	PLCB2	AK291657	0.000488138	-1.22983
8023955	GU557064 // BSG // basigin (Ok blood group) // 19p13.3 // 682 /// ENST00000346916 // BS	BSG	GU557064	0.000691023	-1.22968
7939546	U20770 // CD82 // CD82 molecule // 11p11.2 // 3732 /// ENST00000227155 // CD82 // CD82	CD82	U20770	0.000442445	-1.22953
8085300	AK301999 // SEC13 // SEC13 homolog (S. cerevisiae) // 3p25-p24 // 6396 /// ENST00000397	SEC13	AK301999	7.70208e-05	-1.22952
8152491	BC001174 // EXT1 // exostosin 1 // 8q24.11 // 2131 /// ENST00000378204 // EXT1 // exost	EXT1	BC001174	0.00392475	-1.22945
7990815	AF249277 // ST20 // suppressor of tumorigenicity 20 // 15q25.1 // 400410 /// ENST000004	ST20	AF249277	0.00190458	-1.22945
7918449	BC043564 // KCNA2 // potassium voltage-gated channel, shaker-related subfamily, member	KCNA2	BC043564	0.029547	-1.22928
8123080	ENST00000297239 // SYTL3 // synaptotagmin-like 3 // 6q25.3 // 94120 /// ENST00000360448	SYTL3	ENST00000297239	0.00456339	-1.2291
7907702	BC028940 // SOAT1 // sterol O-acyltransferase 1 // 1q25 // 6646 /// ENST00000367619 //	SOAT1	BC028940	0.0345173	-1.22901
8040753	BC068479 // TMEM214 // transmembrane protein 214 // 2p23.3 // 54867 /// ENST00000321326	TMEM214	BC068479	0.000290983	-1.2288
8115756	BC025707 // KCNMB1 // potassium large conductance calcium-activated channel, subfamily	KCNMB1	BC025707	0.000661126	-1.22856
8132118	BC022486 // AQP1 // aquaporin 1 (Colton blood group) // 7p14 // 358 /// ENST00000311813	AQP1	BC022486	0.0018955	-1.22844
8019912	AF270513 // EMILIN2 // elastin microfibril interfacer 2 // 18p11.3 // 84034 /// ENST000	EMILIN2	AF270513	7.52573e-05	-1.22843
8017162	AK296197 // RNFT1 // ring finger protein, transmembrane 1 // 17q23.1 // 51136 /// BC088	RNFT1	AK296197	0.0469958	-1.22829
8130556	BC012423 // SOD2 // superoxide dismutase 2, mitochondrial // 6q25.3 // 6648 /// ENST000	SOD2	BC012423	0.0454872	-1.2279
8059413	EU236710 // DOCK10 // dedicator of cytokinesis 10 // 2q36.2 // 55619 /// ENST0000040959	DOCK10	EU236710	0.0285484	-1.22782
7994280	AK303255 // IL4R // interleukin 4 receptor // 16p12.1-p11.2 // 3566 /// BC136365 // IL4	IL4R	AK303255	0.000274632	-1.22773
8158560	BC015578 // TOR1B // torsin family 1, member B (torsin B) // 9q34 // 27348 /// ENST0000	TOR1B	BC015578	0.00229991	-1.22766
8174051	AK057105 // BTK // Bruton agammaglobulinemia tyrosine kinase // Xq21.33-q22 // 695 ///	BTK	AK057105	0.0276077	-1.22756
7899173	AK297134 // DHDDS // dehydrodolichyl diphosphate synthase // 1p36.11 // 79947 /// AK316	DHDDS	AK297134	0.00434919	-1.22742
7986132	AK289863 // MAN2A2 // mannosidase, alpha, class 2A, member 2 // 15q26.1 // 4122 /// BC1	MAN2A2	AK289863	0.000247414	-1.22717
8009243	ENST00000571603 // MILR1 // mast cell immunoglobulin-like receptor 1 // 17q23.3 // 2840	MILR1	ENST00000571603	0.00760487	-1.22695
8161004	AB209587 // CD72 // CD72 molecule // 9p13.3 // 971 /// BC030227 // CD72 // CD72 molecul	CD72	AB209587	0.000737129	-1.22689
8075239	AB023200 // THOC5 // THO complex 5 // 22q12.2 // 8563 /// AK122673 // THOC5 // THO comp	THOC5	AB023200	0.000611503	-1.22685
8062174	AF151812 // ERGIC3 // ERGIC and golgi 3 // 20pter-q12 // 51614 /// AK300916 // ERGIC3 /	ERGIC3	AF151812	0.011236	-1.22643
7937275	AK026897 // RIC8A // resistance to inhibitors of cholinesterase 8 homolog A (C. elegans	RIC8A	AK026897	0.000617211	-1.22639
7949503	AB209121 // EFEMP2 // EGF containing fibulin-like extracellular matrix protein 2 // 11q	EFEMP2	AB209121	0.00408678	-1.22611
8064375	BC032604 // SRXN1 // sulfiredoxin 1 // 20p13 // 140809 /// ENST00000381962 // SRXN1 //	SRXN1	BC032604	0.0262864	-1.226
8162531	ENST00000396160 // MT1P1 // metallothionein 1 pseudogene 1 // --- // ---	MT1P1	ENST00000396160	0.030351	-1.22555
8152041	AB029316 // RNF19A // ring finger protein 19A, E3 ubiquitin protein ligase // 8q22 // 2	RNF19A	AB029316	0.00499415	-1.2255
8175835	BC014323 // BCAP31 // B-cell receptor-associated protein 31 // Xq28 // 10134 /// ENST00	BCAP31	BC014323	0.00901714	-1.22546
8156761	AF257466 // NANS // N-acetylneuraminic acid synthase // 9p24.1-p23 // 54187 /// AK09118	NANS	AF257466	0.00333761	-1.22526
8122744	AY259177 // IYD // iodotyrosine deiodinase // 6q25.1 // 389434 /// ENST00000229447 // I	IYD	AY259177	0.0286001	-1.22482
7963092	BC159100 // FMNL3 // formin-like 3 // 12q13.12 // 91010 /// ENST00000335154 // FMNL3 //	FMNL3	BC159100	0.000351022	-1.22453
8075089	AK025443 // TFIP11 // tuftelin interacting protein 11 // 22q12.1 // 24144 /// AK298303	TFIP11	AK025443	0.000847724	-1.22449
8077490	AF169284 // LMCD1 // LIM and cysteine-rich domains 1 // 3p26-p24 // 29995 /// AF216709	LMCD1	AF169284	0.0101539	-1.22432
8044094	AY358262 // TMEM182 // transmembrane protein 182 // 2q12.1 // 130827 /// ENST0000040952	TMEM182	AY358262	0.0190035	-1.22415
8158446	ENST00000372577 // NUP188 // nucleoporin 188kDa // 9q34.11 // 23511 /// ENST00000356693	NUP188	ENST00000372577	0.000125029	-1.22398
8016508	AF156102 // SNF8 // SNF8, ESCRT-II complex subunit, homolog (S. cerevisiae) // 17q21.32	SNF8	AF156102	0.0382505	-1.22393
8030007	U87947 // EMP3 // epithelial membrane protein 3 // 19q13.3 // 2014 /// ENST00000270221	EMP3	U87947	0.00589213	-1.22334
7952557	AK303379 // SRPR // signal recognition particle receptor (docking protein) // 11q24.2 /	SRPR	AK303379	0.000413693	-1.22301
7950555	BC052210 // LRRC32 // leucine rich repeat containing 32 // 11q13.5-q14 // 2615 /// ENST	LRRC32	BC052210	0.00151449	-1.22277
7937802	BC093047 // CD81 // CD81 molecule // 11p15.5 // 975 /// ENST00000263645 // CD81 // CD81	CD81	BC093047	0.003923	-1.22275
7993478	ENST00000399410 // ABCC1 // ATP-binding cassette, sub-family C (CFTR/MRP), member 1 //	ABCC1	ENST00000399410	0.00649164	-1.22262
7952205	AF089868 // MCAM // melanoma cell adhesion molecule // 11q23.3 // 4162 /// AK126303 //	MCAM	AF089868	0.00277834	-1.22262
7995976	AF492484 // CPNE2 // copine II // 16q13 // 221184 /// AK292269 // CPNE2 // copine II //	CPNE2	AF492484	0.00129211	-1.22261
8132070	BC007722 // GARS // glycyl-tRNA synthetase // 7p15 // 2617 /// ENST00000389266 // GARS	GARS	BC007722	0.00127043	-1.22234
7964757	ENST00000417216 // RBMS1P1 // RNA binding motif, single stranded interacting protein 1	RBMS1P1	ENST00000417216	0.0413085	-1.22221
7898227	BC040441 // PLEKHM2 // pleckstrin homology domain containing, family M (with RUN domain	PLEKHM2	BC040441	5.7214e-05	-1.2221
7898328	AB097042 // C1orf144 // chromosome 1 open reading frame 144 // 1p36.13 // 26099 /// AB0	C1orf144	AB097042	0.000869792	-1.22208
8115445	BC008988 // TIMD4 // T-cell immunoglobulin and mucin domain containing 4 // 5q33.3 // 9	TIMD4	BC008988	0.00359034	-1.22206
8053901	BC028575 // TMEM127 // transmembrane protein 127 // 2q11.2 // 55654 /// ENST00000258439	TMEM127	BC028575	1.77661e-05	-1.22197
8069269	BC052575 // COL6A1 // collagen, type VI, alpha 1 // 21q22.3 // 1291 /// ENST00000361866	COL6A1	BC052575	0.0466129	-1.22196
8005994	AB049388 // ERAL1 // Era G-protein-like 1 (E. coli) // 17q11.2 // 26284 /// ENST0000025	ERAL1	AB049388	0.00853384	-1.22178
8077851	BC060802 // HRH1 // histamine receptor H1 // 3p25 // 3269 /// ENST00000438284 // HRH1 /	HRH1	BC060802	1.77834e-05	-1.22119
8058927	AF193045 // TMBIM1 // transmembrane BAX inhibitor motif containing 1 // 2q35 // 64114 /	TMBIM1	AF193045	0.00376845	-1.22119
8156060	AK057236 // TLE4 // transducin-like enhancer of split 4 (E(sp1) homolog, Drosophila) //	TLE4	AK057236	0.0462904	-1.22084
7955179	BC004949 // TUBA1C // tubulin, alpha 1c // 12q13.12 // 84790 /// ENST00000552448 // TUB	TUBA1C	BC004949	0.00337705	-1.22058
8017850	BC039867 // WIPI1 // WD repeat domain, phosphoinositide interacting 1 // 17q24.2 // 550	WIPI1	BC039867	0.00380064	-1.22052
8008870	AF214006 // VMP1 // vacuole membrane protein 1 // 17q23.1 // 81671 /// ENST00000262291	VMP1	AF214006	0.0146184	-1.22019
7909175	BC132872 // SRGAP2 // SLIT-ROBO Rho GTPase activating protein 2 // 1q32.1 // 23380 ///	SRGAP2	BC132872	0.0112536	-1.22011
7956166	AK290337 // ESYT1 // extended synaptotagmin-like protein 1 // 12q13.2 // 23344 /// BC00	ESYT1	AK290337	0.00699361	-1.22009
8122457	BC033519 // STX11 // syntaxin 11 // 6q24.2 // 8676 /// ENST00000367568 // STX11 // synt	STX11	BC033519	0.00130055	-1.22004
7986665	BC011775 // NIPA2 // non imprinted in Prader-Willi/Angelman syndrome 2 // 15q11.2 // 81	NIPA2	BC011775	0.00430555	-1.22003
7914603	AK131439 // RNF19B // ring finger protein 19B // 1p35.1 // 127544 /// ENST00000373456 /	RNF19B	AK131439	0.000823722	-1.21988
7952145	AK301514 // HYOU1 // hypoxia up-regulated 1 // 11q23.1-q23.3 // 10525 /// DQ350134 // H	HYOU1	AK301514	0.0167735	-1.21955
8133413	AF134379 // LIMK1 // LIM domain kinase 1 // 7q11.23 // 3984 /// AK290162 // LIMK1 // LI	LIMK1	AF134379	0.000112764	-1.21949
8030277	AK058093 // CD37 // CD37 molecule // 19q13.3 // 951 /// ENST00000323906 // CD37 // CD37	CD37	AK058093	0.000242261	-1.21936
8174692	AY034177 // SEPT6 // septin 6 // Xq24 // 23157 /// ENST00000360156 // SEPT6 // septin 6	2006-09-01	AY034177	0.0369148	-1.21887
7945101	AF532613 // DCPS // decapping enzyme, scavenger // 11q24.2 // 28960 /// ENST00000263579	DCPS	AF532613	0.00169402	-1.21887
7989619	AK291149 // PPIB // peptidylprolyl isomerase B (cyclophilin B) // 15q21-q22 // 5479 ///	PPIB	AK291149	0.00241297	-1.21885
8037152	BC027984 // GSK3A // glycogen synthase kinase 3 alpha // 19q13.2 // 2931 /// ENST000002	GSK3A	BC027984	1.19087e-05	-1.21884
8092578	AK301878 // ETV5 // ets variant 5 // 3q28 // 2119 /// BC007333 // ETV5 // ets variant 5	ETV5	AK301878	0.0257767	-1.21853
8130464	BC029130 // TMEM242 // transmembrane protein 242 // 6q25.3 // 729515 /// ENST0000040078	TMEM242	BC029130	0.0070492	-1.21829
8071768	AK024025 // SMARCB1 // SWI/SNF related, matrix associated, actin dependent regulator of	SMARCB1	AK024025	0.000743639	-1.21823
8083901	AB098597 // FNDC3B // fibronectin type III domain containing 3B // 3q26.31 // 64778 ///	FNDC3B	AB098597	0.00486916	-1.21822
7910022	BC022780 // CNIH3 // cornichon homolog 3 (Drosophila) // 1q42.12 // 149111 /// ENST0000	CNIH3	BC022780	0.0279284	-1.21807
7915504	AF151846 // ELOVL1 // ELOVL fatty acid elongase 1 // 1p34.2 // 64834 /// AF336793 // EL	ELOVL1	AF151846	0.00689635	-1.21779
8048595	AF135422 // GMPPA // GDP-mannose pyrophosphorylase A // 2q35 // 29926 /// AK290671 // G	GMPPA	AF135422	0.000565882	-1.21752
8025895	AK225279 // PRKCSH // protein kinase C substrate 80K-H // 19p13.2 // 5589 /// ENST00000	PRKCSH	AK225279	0.00748523	-1.21749
8094101	AK127844 // CPZ // carboxypeptidase Z // 4p16.1 // 8532 /// BC080539 // CPZ // carboxyp	CPZ	AK127844	0.000295774	-1.2174
8036224	BC011175 // TYROBP // TYRO protein tyrosine kinase binding protein // 19q13.1 // 7305 /	TYROBP	BC011175	0.0127941	-1.21729
7984743	AK291721 // CD276 // CD276 molecule // 15q23-q24 // 80381 /// ENST00000318443 // CD276	CD276	AK291721	0.000142875	-1.21705
8082314	ENST00000393409 // PLXNA1 // plexin A1 // 3q21.3 // 5361 /// ENST00000251772 // PLXNA1	PLXNA1	ENST00000393409	1.15175e-05	-1.21697
8038382	BC001108 // PIH1D1 // PIH1 domain containing 1 // 19q13.33 // 55011 /// ENST00000262265	PIH1D1	BC001108	0.000132865	-1.21685
7941621	BC001446 // DPP3 // dipeptidyl-peptidase 3 // 11q12-q13.1 // 10072 /// ENST00000531863	DPP3	BC001446	0.000660878	-1.21674
8026122	BC088364 // RAD23A // RAD23 homolog A (S. cerevisiae) // 19p13.2 // 5886 /// ENST000003	RAD23A	BC088364	0.00015139	-1.21661
8075423	AF461689 // DUSP18 // dual specificity phosphatase 18 // 22q12.2 // 150290 /// ENST0000	DUSP18	AF461689	0.00121189	-1.21641
7923662	Y11312 // PIK3C2B // phosphoinositide-3-kinase, class 2, beta polypeptide // 1q32 // 52	PIK3C2B	Y11312	0.00850985	-1.21633
8052925	AY358783 // TEX261 // testis expressed 261 // 2p13.3 // 113419 /// ENST00000272438 // T	TEX261	AY358783	0.00136482	-1.21615
8159609	BC000864 // SSNA1 // Sjogren syndrome nuclear autoantigen 1 // 9q34.3 // 8636 /// ENST0	SSNA1	BC000864	0.000514088	-1.21584
8085393	BC020658 // TMEM40 // transmembrane protein 40 // 3p25.2 // 55287 /// ENST00000314124 /	TMEM40	BC020658	0.00831197	-1.2158
8078252	BC022332 // UBE2E2 // ubiquitin-conjugating enzyme E2E 2 // 3p24.2 // 7325 /// ENST0000	UBE2E2	BC022332	0.0270197	-1.2158
7966150	AB072355 // SSH1 // slingshot homolog 1 (Drosophila) // 12q24.11 // 54434 /// AB072356	SSH1	AB072355	9.06656e-05	-1.21579
8003903	AF106941 // ARRB2 // arrestin, beta 2 // 17p13 // 409 /// AK297059 // ARRB2 // arrestin	ARRB2	AF106941	0.000329885	-1.21565
7999754	ENST00000261381 // XYLT1 // xylosyltransferase I // 16p12.3 // 64131 /// NM_022166 // X	XYLT1	ENST00000261381	0.0102068	-1.21551
7936028	ENST00000369905 // ACTR1A // ARP1 actin-related protein 1 homolog A, centractin alpha (	ACTR1A	ENST00000369905	0.000383164	-1.21545
8065136	AB037819 // RRBP1 // ribosome binding protein 1 homolog 180kDa (dog) // 20p12 // 6238 /	RRBP1	AB037819	0.0248591	-1.21517
8031152	BC096756 // RPS9 // ribosomal protein S9 // 19q13.4 // 6203 /// ENST00000302907 // RPS9	RPS9	BC096756	0.00144929	-1.21516
8006214	BC033758 // ADAP2 // ArfGAP with dual PH domains 2 // 17q11.2 // 55803 /// ENST00000330	ADAP2	BC033758	0.00297236	-1.21493
8129618	U39664 // VNN1 // vanin 1 // 6q23-q24 // 8876 /// ENST00000367928 // VNN1 // vanin 1 //	VNN1	U39664	0.0355781	-1.21463
8007420	U39447 // AOC3 // amine oxidase, copper containing 3 (vascular adhesion protein 1) // 1	AOC3	U39447	0.0163778	-1.2146
7963646	AF226048 // AAAS // achalasia, adrenocortical insufficiency, alacrimia // 12q13 // 8086	AAAS	AF226048	0.00879596	-1.21459
7998033	BC000959 // TCF25 // transcription factor 25 (basic helix-loop-helix) // 16q24.3 // 229	TCF25	BC000959	0.0013172	-1.21454
7931899	BC065506 // IL15RA // interleukin 15 receptor, alpha // 10p15.1 // 3601 /// BC074726 //	IL15RA	BC065506	0.0012461	-1.21449
8143188	BC110813 // CREB3L2 // cAMP responsive element binding protein 3-like 2 // 7q34 // 6476	CREB3L2	BC110813	0.0318203	-1.21434
8030782	BC035365 // SIGLEC9 // sialic acid binding Ig-like lectin 9 // 19q13.41 // 27180 /// EN	SIGLEC9	BC035365	0.000485122	-1.2142
8115543	BC038805 // EBF1 // early B-cell factor 1 // 5q34 // 1879 /// ENST00000519890 // EBF1 /	EBF1	BC038805	0.0431108	-1.21411
8119926	BC136769 // TMEM63B // transmembrane protein 63B // 6p21.1 // 55362 /// ENST00000259746	TMEM63B	BC136769	0.0200449	-1.214
8071069	U58917 // IL17RA // interleukin 17 receptor A // 22q11.1 // 23765 /// ENST00000425985 /	IL17RA	U58917	7.45844e-05	-1.2139
8030881	AK290593 // PPP2R1A // protein phosphatase 2, regulatory subunit A, alpha // 19q13.41 /	PPP2R1A	AK290593	0.00086147	-1.2139
8076128	BC015026 // JOSD1 // Josephin domain containing 1 // 22q13.1 // 9929 /// ENST0000021603	JOSD1	BC015026	0.00911869	-1.21388
8099340	AB010427 // WDR1 // WD repeat domain 1 // 4p16.1 // 9948 /// AF020056 // WDR1 // WD rep	WDR1	AB010427	6.976e-05	-1.21375
8171172	AF245505 // MXRA5 // matrix-remodelling associated 5 // Xp22.33 // 25878	MXRA5	AF245505	0.0498393	-1.21334
8055350	BC026170 // TMEM163 // transmembrane protein 163 // 2q21.3 // 81615 /// ENST00000281924	TMEM163	BC026170	0.00322468	-1.21313
7927186	AY216715 // RASSF4 // Ras association (RalGDS/AF-6) domain family member 4 // 10q11.21	RASSF4	AY216715	0.00707039	-1.21274
8129677	EU518415 // SGK1 // serum/glucocorticoid regulated kinase 1 // 6q23 // 6446 /// ENST000	SGK1	EU518415	0.0374451	-1.21234
7939215	ENST00000321505 // C11orf41 // chromosome 11 open reading frame 41 // 11p13 // 25758 //	C11orf41	ENST00000321505	0.0207533	-1.21232
7906061	BC039205 // SYT11 // synaptotagmin XI // 1q21.2 // 23208 /// ENST00000368324 // SYT11 /	SYT11	BC039205	0.0039846	-1.21185
8003180	BC017702 // ZDHHC7 // zinc finger, DHHC-type containing 7 // 16q24.1 // 55625 /// BC018	ZDHHC7	BC017702	0.00111715	-1.21184
8175039	BC017194 // ELF4 // E74-like factor 4 (ets domain transcription factor) // Xq26 // 2000	ELF4	BC017194	2.80942e-05	-1.21173
7901460	AF320068 // GPX7 // glutathione peroxidase 7 // 1p32 // 2882 /// ENST00000361314 // GPX	GPX7	AF320068	0.0206479	-1.21173
8139299	AK292347 // POLD2 // polymerase (DNA directed), delta 2, accessory subunit // 7p13 // 5	POLD2	AK292347	0.0042746	-1.21167
7939590	BC001427 // SLC35C1 // solute carrier family 35, member C1 // 11p11.2 // 55343 /// ENST	SLC35C1	BC001427	0.000553164	-1.21152
7996174	AK023216 // C16orf57 // chromosome 16 open reading frame 57 // 16q21 // 79650 /// ENST0	C16orf57	AK023216	0.0015582	-1.21151
8000574	AF069073 // NUPR1 // nuclear protein, transcriptional regulator, 1 // 16p11.2 // 26471	NUPR1	AF069073	0.0405539	-1.21151
8157761	BC012761 // NEK6 // NIMA (never in mitosis gene a)-related kinase 6 // 9q33.3-q34.11 //	NEK6	BC012761	0.000695712	-1.21115
8013696	BC120873 // KIAA0100 // KIAA0100 // 17q11.2 // 9703 /// ENST00000528896 // KIAA0100 //	KIAA0100	BC120873	0.00967628	-1.21102
7953351	AK303310 // NCAPD2 // non-SMC condensin I complex, subunit D2 // 12p13.3 // 9918 /// BC	NCAPD2	AK303310	0.0452987	-1.21047
8072687	D83986 // MCM5 // minichromosome maintenance complex component 5 // 22q13.1 // 4174 ///	MCM5	D83986	0.000243108	-1.21046
7987192	DQ138323 // SLC12A6 // solute carrier family 12 (potassium/chloride transporters), memb	SLC12A6	DQ138323	0.00585225	-1.21043
7909967	AF261089 // CAPN2 // calpain 2, (m/II) large subunit // 1q41-q42 // 824 /// AK297800 //	CAPN2	AF261089	0.0176378	-1.21035
8094228	D21878 // BST1 // bone marrow stromal cell antigen 1 // 4p15 // 683 /// ENST00000265016	BST1	D21878	3.96886e-05	-1.21013
8032418	U91930 // AP3D1 // adaptor-related protein complex 3, delta 1 subunit // 19p13.3 // 894	AP3D1	U91930	1.05947e-05	-1.20999
8099965	AB074417 // ACOT7 // acyl-CoA thioesterase 7 // 1p36 // 11332 /// ENST00000377855 // AC	ACOT7	AB074417	0.00517925	-1.20948
7996571	AK293748 // FAM65A // family with sequence similarity 65, member A // 16q22.1 // 79567	FAM65A	AK293748	0.000112928	-1.2094
8024194	BC011836 // GPX4 // glutathione peroxidase 4 // 19p13.3 // 2879 /// ENST00000354171 //	GPX4	BC011836	0.00278507	-1.20886
8158839	ENST00000405995 // PRRC2B // proline-rich coiled-coil 2B // 9q34.13 // 84726 /// ENST00	PRRC2B	ENST00000405995	0.00213088	-1.20823
8160637	D29805 // B4GALT1 // UDP-Gal:betaGlcNAc beta 1,4- galactosyltransferase, polypeptide 1	B4GALT1	D29805	0.00935912	-1.20823
8067279	AF073890 // CTSZ // cathepsin Z // 20q13.32 // 1522 /// ENST00000217131 // CTSZ // cath	CTSZ	AF073890	0.00500157	-1.20808
8020183	AF014398 // IMPA2 // inositol(myo)-1(or 4)-monophosphatase 2 // 18p11.2 // 3613 /// ENS	IMPA2	AF014398	0.029071	-1.20789
8138088	AF533707 // FAM220A // family with sequence similarity 220, member A // 7p22.1 // 84792	FAM220A	AF533707	0.00700427	-1.20788
8075886	BC025691 // IL2RB // interleukin 2 receptor, beta // 22q13.1 // 3560 /// ENST0000021622	IL2RB	BC025691	0.0156528	-1.20768
8132406	BC039858 // RALA // v-ral simian leukemia viral oncogene homolog A (ras related) // 7p1	RALA	BC039858	0.0010109	-1.20758
8136918	BC008743 // ZYX // zyxin // 7q32 // 7791 /// ENST00000322764 // ZYX // zyxin // 7q32 //	ZYX	BC008743	0.00181405	-1.20758
8005903	BC150268 // SUPT6H // suppressor of Ty 6 homolog (S. cerevisiae) // 17q11.2 // 6830 ///	SUPT6H	BC150268	0.00625883	-1.20754
8114572	BC033097 // HBEGF // heparin-binding EGF-like growth factor // 5q23 // 1839 /// ENST000	HBEGF	BC033097	0.033348	-1.20745
8178676	AF040958 // NEU1 // sialidase 1 (lysosomal sialidase) // 6p21.3 // 4758 /// AK290966 //	NEU1	AF040958	0.0258323	-1.20738
8115783	AB015718 // STK10 // serine/threonine kinase 10 // 5q35.1 // 6793 /// BC070077 // STK10	STK10	AB015718	0.000274217	-1.20735
7923347	BC009742 // LAD1 // ladinin 1 // 1q25.1-q32.3 // 3898 /// ENST00000391967 // LAD1 // la	LAD1	BC009742	0.0448072	-1.20728
8032789	AK125774 // STAP2 // signal transducing adaptor family member 2 // 19p13.3 // 55620 ///	STAP2	AK125774	0.0163273	-1.2071
7995492	BC126271 // ADCY7 // adenylate cyclase 7 // 16q12.1 // 113 /// D25538 // ADCY7 // adeny	ADCY7	BC126271	2.50443e-06	-1.20701
7966600	BC098360 // SLC24A6 // solute carrier family 24 (sodium/lithium/calcium exchanger), mem	SLC24A6	BC098360	0.000269431	-1.20671
8073645	AY189688 // SAMM50 // sorting and assembly machinery component 50 homolog (S. cerevisia	SAMM50	AY189688	0.00257715	-1.20643
8029530	M12529 // APOE // apolipoprotein E // 19q13.2 // 348 /// ENST00000252486 // APOE // apo	APOE	M12529	0.00277517	-1.20637
8129804	BC088829 // MAP3K5 // mitogen-activated protein kinase kinase kinase 5 // 6q22.33 // 42	MAP3K5	BC088829	0.035394	-1.20623
8058552	BC093020 // IDH1 // isocitrate dehydrogenase 1 (NADP+), soluble // 2q33.3 // 3417 /// E	IDH1	BC093020	0.0357953	-1.20616
8082408	AF084458 // SEC61A1 // Sec61 alpha 1 subunit (S. cerevisiae) // 3q21.3 // 29927 /// ENS	SEC61A1	AF084458	9.28496e-05	-1.20599
8005699	BC004126 // DHRS7B // dehydrogenase/reductase (SDR family) member 7B // 17p12 // 25979	DHRS7B	BC004126	0.0199525	-1.20584
8091260	AB089794 // SLC9A9 // solute carrier family 9, subfamily A (NHE9, cation proton antipor	SLC9A9	AB089794	0.0427251	-1.20542
7941537	AY320283 // PACS1 // phosphofurin acidic cluster sorting protein 1 // 11q13.1-q13.2 //	PACS1	AY320283	0.000117784	-1.20539
7985016	EF653821 // SNX33 // sorting nexin 33 // 15q24.2 // 257364 /// ENST00000308527 // SNX33	SNX33	EF653821	0.00664295	-1.20519
8116051	AL110225 // DBN1 // drebrin 1 // 5q35.3 // 1627 /// ENST00000472831 // DBN1 // drebrin	DBN1	AL110225	0.00753352	-1.20516
8013812	AK291420 // PHF12 // PHD finger protein 12 // 17q11.2 // 57649 /// ENST00000332830 // P	PHF12	AK291420	0.0188301	-1.20492
8026024	AF047469 // ASNA1 // arsA arsenite transporter, ATP-binding, homolog 1 (bacterial) // 1	ASNA1	AF047469	0.00231121	-1.2049
7996264	AB035304 // CDH5 // cadherin 5, type 2 (vascular endothelium) // 16q22.1 // 1003 /// AK	CDH5	AB035304	0.00200915	-1.20487
8083221	BC082261 // PBX2 // pre-B-cell leukemia homeobox 2 // 6p21.3 // 5089 /// X59842 // PBX2	PBX2	BC082261	0.00777122	-1.20481
8047854	BC067253 // CCNYL1 // cyclin Y-like 1 // 2q33.3 // 151195 /// ENST00000392209 // CCNYL1	CCNYL1	BC067253	0.00361188	-1.20476
7936284	AF195530 // XPNPEP1 // X-prolyl aminopeptidase (aminopeptidase P) 1, soluble // 10q25.3	XPNPEP1	AF195530	0.00172787	-1.2046
8145122	BC015770 // SLC39A14 // solute carrier family 39 (zinc transporter), member 14 // 8p21.	SLC39A14	BC015770	0.00511246	-1.20455
7996455	AB451292 // E2F4 // E2F transcription factor 4, p107/p130-binding // 16q21-q22 // 1874	E2F4	AB451292	3.0307e-05	-1.20405
8110841	ENST00000475622 // LPCAT1 // lysophosphatidylcholine acyltransferase 1 // 5p15.33 // 79	LPCAT1	ENST00000475622	0.0204701	-1.20383
7954481	ENST00000538142 // SSPN // sarcospan // 12p11.2 // 8082	SSPN	ENST00000538142	0.0438437	-1.20376
7900979	AK001459 // RNF220 // ring finger protein 220 // 1p34.1 // 55182 /// AK056424 // RNF220	RNF220	AK001459	0.000617189	-1.20368
8022531	AF002020 // NPC1 // Niemann-Pick disease, type C1 // 18q11-q12 // 4864 /// ENST00000269	NPC1	AF002020	0.0134986	-1.20361
8115490	AF134707 // ADAM19 // ADAM metallopeptidase domain 19 // 5q33.3 // 8728 /// AF311317 //	ADAM19	AF134707	0.00196802	-1.20328
8158725	X16416 // ABL1 // c-abl oncogene 1, non-receptor tyrosine kinase // 9q34.1 // 25 /// EN	ABL1	X16416	0.00214529	-1.20311
8021653	L40377 // SERPINB8 // serpin peptidase inhibitor, clade B (ovalbumin), member 8 // 18q2	SERPINB8	L40377	0.0125662	-1.2031
8129974	AY358551 // FUCA2 // fucosidase, alpha-L- 2, plasma // 6q24 // 2519 /// ENST00000002165	FUCA2	AY358551	0.0189268	-1.20261
7989277	BC098392 // MYO1E // myosin IE // 15q21-q22 // 4643 /// ENST00000288235 // MYO1E // myo	MYO1E	BC098392	0.0163278	-1.2026
8066905	ENST00000371754 // ZNFX1 // zinc finger, NFX1-type containing 1 // 20q13.13 // 57169 //	ZNFX1	ENST00000371754	0.0115671	-1.20259
8154491	AY358327 // ADAMTSL1 // ADAMTS-like 1 // 9p21.3 // 92949 /// ENST00000380548 // ADAMTSL	ADAMTSL1	AY358327	0.016858	-1.20253
8112890	AF104252 // MED27 // mediator complex subunit 27 // 9q34.13 // 9442 /// AF230382 // MED	MED27	AF104252	0.0219559	-1.2025
7934916	AF059214 // CH25H // cholesterol 25-hydroxylase // 10q23 // 9023 /// ENST00000371852 //	CH25H	AF059214	0.0133252	-1.20248
8033987	BC046121 // ICAM3 // intercellular adhesion molecule 3 // 19p13.3-p13.2 // 3385 /// ENS	ICAM3	BC046121	0.00376741	-1.20247
8026300	U76764 // CD97 // CD97 molecule // 19p13 // 976 /// ENST00000242786 // CD97 // CD97 mol	CD97	U76764	0.0101756	-1.20228
8042830	AK300035 // MTHFD2 // methylenetetrahydrofolate dehydrogenase (NADP+ dependent) 2, meth	MTHFD2	AK300035	0.0436691	-1.20221
7956443	AK122956 // MARS // methionyl-tRNA synthetase // 12q13 // 4141 /// ENST00000537638 // M	MARS	AK122956	0.00137439	-1.2022
8022118	ENST00000341928 // EPB41L3 // erythrocyte membrane protein band 4.1-like 3 // 18p11.32	EPB41L3	ENST00000341928	0.0496527	-1.20207
8179564	AK297378 // KIFC1 // kinesin family member C1 // 6p21.3 // 3833 /// AK303239 // KIFC1 /	KIFC1	AK297378	0.0391238	-1.20201
8178498	AK124160 // HLA-B // major histocompatibility complex, class I, B // 6p21.3 // 3106 ///	HLA-B	AK124160	0.0200504	-1.20186
8052798	NM_014911 // AAK1 // AP2 associated kinase 1 // 2p14 // 22848	AAK1	NM_014911	0.00638154	-1.20174
8075009	BC070109 // C22orf13 // chromosome 22 open reading frame 13 // 22q11.2 // 83606 /// ENS	C22orf13	BC070109	0.000708975	-1.20146
7927169	AK302442 // ZNF487P // zinc finger protein 487, pseudogene // 10q11.21 // 642819 /// EN	ZNF487P	AK302442	0.0419534	-1.20145
7979721	AK090706 // TMEM229B // transmembrane protein 229B // 14q24.1 // 161145 /// ENST0000055	TMEM229B	AK090706	0.0113651	-1.20117
8034021	BC000083 // CDC37 // cell division cycle 37 homolog (S. cerevisiae) // 19p13.2 // 11140	CDC37	BC000083	0.00417003	-1.20087
7952490	BC009545 // FEZ1 // fasciculation and elongation protein zeta 1 (zygin I) // 11q24.2 //	FEZ1	BC009545	0.0109835	-1.20084
8143065	BC000168 // C7orf49 // chromosome 7 open reading frame 49 // 7q33 // 78996 /// BC067350	C7orf49	BC000168	0.00179525	-1.20078
8074388	L75823 // SLC25A1 // solute carrier family 25 (mitochondrial carrier; citrate transport	SLC25A1	L75823	0.00010053	-1.20077
7971350	BC136475 // TSC22D1 // TSC22 domain family, member 1 // 13q14 // 8848 /// ENST000004586	TSC22D1	BC136475	0.0240106	-1.20055
8137232	BC107037 // GIMAP8 // GTPase, IMAP family member 8 // 7q36.1 // 155038 /// ENST00000307	GIMAP8	BC107037	0.0185086	-1.20017
7960518	M58286 // TNFRSF1A // tumor necrosis factor receptor superfamily, member 1A // 12p13.2	TNFRSF1A	M58286	0.000223848	-1.20015
7944049	AY358442 // SIDT2 // SID1 transmembrane family, member 2 // 11q23.3 // 51092 /// ENST00	SIDT2	AY358442	0.0112501	-1.20002
7939341	AL832642 // CD44 // CD44 molecule (Indian blood group) // 11p13 // 960 /// AY101192 //	CD44	AL832642	0.011808	-1.19949
8112615	AF059611 // ENC1 // ectodermal-neural cortex 1 (with BTB-like domain) // 5q13 // 8507 /	ENC1	AF059611	0.0227492	-1.19947
8121095	BC042173 // ANKRD6 // ankyrin repeat domain 6 // 6q14.2-q16.1 // 22881 /// ENST00000369	ANKRD6	BC042173	0.0103624	-1.19912
8135876	AK304181 // SND1 // staphylococcal nuclease and tudor domain containing 1 // 7q31.3 //	SND1	AK304181	0.00142376	-1.19904
8025672	BC040556 // SLC44A2 // solute carrier family 44, member 2 // 19p13.1 // 57153 /// ENST0	SLC44A2	BC040556	0.0243995	-1.19901
7931810	ENST00000497571 // KLF6 // Kruppel-like factor 6 // 10p15 // 1316 /// ENST00000542957 /	KLF6	ENST00000497571	0.0173741	-1.19884
8081880	BC063883 // ADPRH // ADP-ribosylarginine hydrolase // 3q13.31-q13.33 // 141 /// ENST000	ADPRH	BC063883	0.00428772	-1.19883
8071806	AK296110 // DDTL // D-dopachrome tautomerase-like // 22q11.23 // 100037417 /// BC005971	DDTL	AK296110	0.00415166	-1.19873
8159337	BC111399 // PMPCA // peptidase (mitochondrial processing) alpha // 9q34.3 // 23203 ///	PMPCA	BC111399	0.00876401	-1.19861
8002778	BC028141 // MLKL // mixed lineage kinase domain-like // 16q23.1 // 197259 /// ENST00000	MLKL	BC028141	0.0474394	-1.19857
8013771	BC014072 // TLCD1 // TLC domain containing 1 // 17q11.2 // 116238 /// ENST00000292090 /	TLCD1	BC014072	0.0382398	-1.19857
8161255	BC136581 // SHB // Src homology 2 domain containing adaptor protein B // 9p13.2 // 6461	SHB	BC136581	0.000206982	-1.19842
8074577	AK298744 // PI4KAP2 // phosphatidylinositol 4-kinase, catalytic, alpha pseudogene 2 //	PI4KAP2	AK298744	0.000184731	-1.19806
8013622	AK294189 // SGK494 // uncharacterized serine/threonine-protein kinase SgK494 // 17q11.2	SGK494	AK294189	0.0155618	-1.19805
8126629	AB024574 // GTPBP2 // GTP binding protein 2 // 6p21 // 54676 /// AJ420518 // GTPBP2 //	GTPBP2	AB024574	0.0141661	-1.19803
7906767	BC146678 // FCGR2B // Fc fragment of IgG, low affinity IIb, receptor (CD32) // 1q23 //	FCGR2B	BC146678	0.0367439	-1.19784
8138689	AB014486 // SKAP2 // src kinase associated phosphoprotein 2 // 7p15.2 // 8935 /// AF051	SKAP2	AB014486	0.0311867	-1.19752
8073890	AB018310 // GRAMD4 // GRAM domain containing 4 // 22q13.31 // 23151 /// ENST00000406902	GRAMD4	AB018310	0.000328766	-1.19746
8030133	AK292066 // NUCB1 // nucleobindin 1 // 19q13.33 // 4924 /// AK303126 // NUCB1 // nucleo	NUCB1	AK292066	0.00198107	-1.19743
8114536	AK095896 // TMEM173 // transmembrane protein 173 // 5q31.2 // 340061 /// AK290661 // TM	TMEM173	AK095896	0.000151714	-1.1971
7949518	BC014388 // FIBP // fibroblast growth factor (acidic) intracellular binding protein //	FIBP	BC014388	0.00227969	-1.19707
7947867	BC106920 // PSMC3 // proteasome (prosome, macropain) 26S subunit, ATPase, 3 // 11p11.2	PSMC3	BC106920	0.000479581	-1.19697
7966668	AF221714 // TBX5 // T-box 5 // 12q24.1 // 6910 /// AK290611 // TBX5 // T-box 5 // 12q24	TBX5	AF221714	0.0108196	-1.19691
8117834	AF070599 // PPP1R11 // protein phosphatase 1, regulatory (inhibitor) subunit 11 // 6p21	PPP1R11	AF070599	0.00901116	-1.19679
8133155	AF038009 // TPST1 // tyrosylprotein sulfotransferase 1 // 7q11.21 // 8460 /// BC013188	TPST1	AF038009	0.0422911	-1.19661
8075728	AB191263 // MYH9 // myosin, heavy chain 9, non-muscle // 22q13.1 // 4627 /// AB290175 /	MYH9	AB191263	0.0120868	-1.19624
7937952	BC022401 // OR51E1 // olfactory receptor, family 51, subfamily E, member 1 // 11p15.4 /	OR51E1	BC022401	0.0256864	-1.19611
8140398	BC020963 // YWHAG // tyrosine 3-monooxygenase/tryptophan 5-monooxygenase activation pro	YWHAG	BC020963	0.00023037	-1.19595
7966829	AF163324 // WSB2 // WD repeat and SOCS box containing 2 // 12q24.23 // 55884 /// AF2291	WSB2	AF163324	0.00693123	-1.19583
8162759	AY026527 // TBC1D2 // TBC1 domain family, member 2 // 9q22.33 // 55357 /// ENST00000375	TBC1D2	AY026527	0.000292297	-1.19582
7898115	AK129922 // TMEM51 // transmembrane protein 51 // 1p36.21 // 55092 /// ENST00000376014	TMEM51	AK129922	0.00157356	-1.19581
7904018	BC016029 // CTTNBP2NL // CTTNBP2 N-terminal like // 1p13.2 // 55917 /// ENST00000271277	CTTNBP2NL	BC016029	0.00928578	-1.19578
7993281	ENST00000566228 // SNX29 // sorting nexin 29 // 16p13.13-p13.12 // 92017 /// ENST000003	SNX29	ENST00000566228	0.00283269	-1.19554
8016578	BC011888 // SLC35B1 // solute carrier family 35, member B1 // 17q21.33 // 10237 /// ENS	SLC35B1	BC011888	0.0272016	-1.19519
7900382	AK298094 // CAP1 // CAP, adenylate cyclase-associated protein 1 (yeast) // 1p34.2 // 10	CAP1	AK298094	5.69834e-06	-1.19486
8053214	AK055566 // AUP1 // ancient ubiquitous protein 1 // 2p13 // 550 /// ENST00000425118 //	AUP1	AK055566	0.00122509	-1.19459
8036143	AY569437 // U2AF1L4 // U2 small nuclear RNA auxiliary factor 1-like 4 // 19q13.12 // 19	U2AF1L4	AY569437	0.0153823	-1.19458
8163629	L09753 // TNFSF8 // tumor necrosis factor (ligand) superfamily, member 8 // 9q33 // 944	TNFSF8	L09753	0.0190114	-1.19456
7965681	BC058933 // IKBIP // IKBKB interacting protein // 12q23.1 // 121457 /// ENST00000299157	IKBIP	BC058933	0.00623355	-1.19452
7926127	AF090693 // CELF2 // CUGBP, Elav-like family member 2 // 10p13 // 10659 /// ENST0000031	CELF2	AF090693	0.0491057	-1.19447
7901054	AJ293866 // PLK3 // polo-like kinase 3 // 1p34.1 // 1263 /// ENST00000372201 // PLK3 //	PLK3	AJ293866	0.000241481	-1.19425
8028705	BC121147 // TIMM50 // translocase of inner mitochondrial membrane 50 homolog (S. cerevi	TIMM50	BC121147	0.0493661	-1.19418
7984103	BC067288 // LACTB // lactamase, beta // 15q22.1 // 114294 /// ENST00000261893 // LACTB	LACTB	BC067288	0.0161636	-1.19412
7973306	BC024779 // ABHD4 // abhydrolase domain containing 4 // 14q11.2 // 63874 /// ENST000004	ABHD4	BC024779	0.0138775	-1.19392
8144931	BC003100 // ATP6V1B2 // ATPase, H+ transporting, lysosomal 56/58kDa, V1 subunit B2 // 8	ATP6V1B2	BC003100	0.0136413	-1.19326
7904050	AK074174 // MOV10 // Mov10, Moloney leukemia virus 10, homolog (mouse) // 1p13.2 // 434	MOV10	AK074174	0.00862705	-1.19323
8003089	AK291773 // MBTPS1 // membrane-bound transcription factor peptidase, site 1 // 16q24 //	MBTPS1	AK291773	0.0116148	-1.19316
7916747	BC132729 // JAK1 // Janus kinase 1 // 1p32.3-p31.3 // 3716 /// ENST00000342505 // JAK1	JAK1	BC132729	0.00107016	-1.19306
8055606	AY281366 // GTDC1 // glycosyltransferase-like domain containing 1 // 2q22.3 // 79712 //	GTDC1	AY281366	0.0150895	-1.19298
7940051	AY894889 // ZDHHC5 // zinc finger, DHHC-type containing 5 // 11q12.1 // 25921 /// ENST0	ZDHHC5	AY894889	0.000578029	-1.1928
7948534	AK294493 // DDB1 // damage-specific DNA binding protein 1, 127kDa // 11q12-q13 // 1642	DDB1	AK294493	0.0130974	-1.19276
8000482	AK123846 // XPO6 // exportin 6 // 16p11.2 // 23214 /// AY026388 // XPO6 // exportin 6 /	XPO6	AK123846	0.0072056	-1.19267
8060418	AB023430 // SIRPA // signal-regulatory protein alpha // 20p13 // 140885 /// ENST0000040	SIRPA	AB023430	0.0057865	-1.19245
8071737	BC022414 // MIF // macrophage migration inhibitory factor (glycosylation-inhibiting fac	MIF	BC022414	0.015424	-1.19225
8030128	AK297615 // PPP1R15A // protein phosphatase 1, regulatory subunit 15A // 19q13.2 // 236	PPP1R15A	AK297615	0.0331323	-1.19223
8088745	AK295045 // FRMD4B // FERM domain containing 4B // 3p14.1 // 23150 /// AL832231 // FRMD	FRMD4B	AK295045	0.0432325	-1.19171
8170390	AF050145 // IDS // iduronate 2-sulfatase // Xq28 // 3423 /// AK294541 // IDS // idurona	IDS	AF050145	0.040964	-1.19161
8171684	AF230904 // SH3KBP1 // SH3-domain kinase binding protein 1 // Xp22.1-p21.3 // 30011 ///	SH3KBP1	AF230904	0.015006	-1.1916
7945663	AK289574 // IFITM10 // interferon induced transmembrane protein 10 // 11p15.5 // 402778	IFITM10	AK289574	0.048154	-1.19158
8060225	AK131375 // HDLBP // high density lipoprotein binding protein // 2q37.3 // 3069 /// AK3	HDLBP	AK131375	0.000231206	-1.1912
7932985	AK292822 // NRP1 // neuropilin 1 // 10p12 // 8829 /// BX510902 // NRP1 // neuropilin 1	NRP1	AK292822	0.0347281	-1.19105
8061966	BC103753 // RALY // RNA binding protein, autoantigenic (hnRNP-associated with lethal ye	RALY	BC103753	0.000740952	-1.19091
8129363	BC001671 // HDDC2 // HD domain containing 2 // 6q13-q24.3 // 51020 /// ENST00000318787	HDDC2	BC001671	0.0211297	-1.1908
8118734	D26351 // ITPR3 // inositol 1,4,5-trisphosphate receptor, type 3 // 6p21 // 3710 /// EN	ITPR3	D26351	0.0158523	-1.19076
8078014	BC137128 // SLC6A6 // solute carrier family 6 (neurotransmitter transporter, taurine),	SLC6A6	BC137128	0.0422024	-1.19061
8039212	AF004231 // LILRB2 // leukocyte immunoglobulin-like receptor, subfamily B (with TM and	LILRB2	AF004231	0.00279612	-1.19052
8029950	BC014445 // EHD2 // EH-domain containing 2 // 19q13.3 // 30846 /// ENST00000539439 // E	EHD2	BC014445	0.00141807	-1.1905
7945962	BC010861 // TRIM21 // tripartite motif containing 21 // 11p15.5 // 6737 /// ENST0000025	TRIM21	BC010861	0.034639	-1.19033
8165735	BC071835 // CSF2RA // colony stimulating factor 2 receptor, alpha, low-affinity (granul	CSF2RA	BC071835	0.0288991	-1.19023
7960832	AF293615 // CLEC4C // C-type lectin domain family 4, member C // 12p13.2-p12.3 // 17048	CLEC4C	AF293615	0.0331501	-1.19006
7920278	BC012893 // S100A3 // S100 calcium binding protein A3 // 1q21 // 6274 /// ENST000003687	S100A3	BC012893	0.0450511	-1.18984
7940372	BC001309 // TMEM109 // transmembrane protein 109 // 11q12.2 // 79073 /// ENST0000022752	TMEM109	BC001309	0.0173863	-1.18977
8119132	AK092732 // FGD2 // FYVE, RhoGEF and PH domain containing 2 // 6p21.2 // 221472 /// AK2	FGD2	AK092732	3.90325e-05	-1.18971
8072744	BC002798 // NCF4 // neutrophil cytosolic factor 4, 40kDa // 22q13.1 // 4689 /// ENST000	NCF4	BC002798	0.00437134	-1.1896
8074464	AF141201 // UFD1L // ubiquitin fusion degradation 1 like (yeast) // 22q11.21 // 7353 //	UFD1L	AF141201	0.00461797	-1.18939
8008263	AK290522 // PDK2 // pyruvate dehydrogenase kinase, isozyme 2 // 17q21.33 // 5164 /// AK	PDK2	AK290522	0.0245028	-1.18934
8036636	AB009274 // SIRT2 // sirtuin 2 // 19q13 // 22933 /// AF083107 // SIRT2 // sirtuin 2 //	SIRT2	AB009274	0.000826263	-1.18933
7984779	AF230402 // PML // promyelocytic leukemia // 15q22 // 5371 /// ENST00000436891 // PML /	PML	AF230402	0.000537942	-1.1893
8082478	BC066650 // COPG1 // coatomer protein complex, subunit gamma 1 // 3q21.3 // 22820 /// E	COPG1	BC066650	0.00816077	-1.18912
8129783	BC025777 // MAP7 // microtubule-associated protein 7 // 6q23.3 // 9053 /// ENST00000354	MAP7	BC025777	0.0373472	-1.18903
7938231	NM_001256569 // PPFIBP2 // PTPRF interacting protein, binding protein 2 (liprin beta 2)	PPFIBP2	NM_001256569	0.0339792	-1.18898
8159642	BC024038 // TUBB4B // tubulin, beta 4B class IVb // 9q34 // 10383 /// ENST00000340384 /	TUBB4B	BC024038	0.012544	-1.18891
7929990	ENST00000278070 // PPRC1 // peroxisome proliferator-activated receptor gamma, coactivat	PPRC1	ENST00000278070	0.000302795	-1.18882
8122038	AB067500 // TMEM200A // transmembrane protein 200A // 6q23.1 // 114801 /// ENST00000296	TMEM200A	AB067500	0.00208486	-1.18852
8167334	BC012738 // WAS // Wiskott-Aldrich syndrome (eczema-thrombocytopenia) // Xp11.4-p11.21	WAS	BC012738	0.000154488	-1.1884
7897449	BC015711 // SPSB1 // splA/ryanodine receptor domain and SOCS box containing 1 // 1p36.2	SPSB1	BC015711	0.00202429	-1.18838
7995843	AK292262 // NUP93 // nucleoporin 93kDa // 16q13 // 9688 /// AK294176 // NUP93 // nucleo	NUP93	AK292262	0.00513512	-1.18832
8102982	AK074381 // GAB1 // GRB2-associated binding protein 1 // 4q31.21 // 2549 /// ENST000002	GAB1	AK074381	0.00115556	-1.18828
8162462	AF214737 // FAM120A // family with sequence similarity 120A // 9q22.31 // 23196 /// AF2	FAM120A	AF214737	0.0168507	-1.18824
8064790	AY154470 // RASSF2 // Ras association (RalGDS/AF-6) domain family member 2 // 20p13 //	RASSF2	AY154470	0.0269789	-1.18821
8133736	AK026252 // DTX2 // deltex homolog 2 (Drosophila) // 7q11.23 // 113878 /// BC008856 //	DTX2	AK026252	0.00232	-1.18806
7923978	M81104 // CD34 // CD34 molecule // 1q32 // 947 /// ENST00000310833 // CD34 // CD34 mole	CD34	M81104	0.0328614	-1.18804
8037037	AK001103 // ATP5SL // ATP5S-like // 19q13.2 // 55101 /// ENST00000507129 // ATP5SL // A	ATP5SL	AK001103	0.00666082	-1.18799
8132523	NM_000712 // BLVRA // biliverdin reductase A // 7p14-cen // 644	BLVRA	NM_000712	0.00103331	-1.18795
8074791	BC099905 // MAPK1 // mitogen-activated protein kinase 1 // 22q11.21 // 5594 /// ENST000	MAPK1	BC099905	0.00318579	-1.18766
8148694	AB097026 // GRINA // glutamate receptor, ionotropic, N-methyl D-aspartate-associated pr	GRINA	AB097026	0.0441298	-1.18742
8034589	D84471 // FARSA // phenylalanyl-tRNA synthetase, alpha subunit // 19p13.2 // 2193 /// E	FARSA	D84471	0.00713095	-1.1874
8008834	BC051800 // CLTC // clathrin, heavy chain (Hc) // 17q11-qter // 1213 /// BC054489 // CL	CLTC	BC051800	0.0107149	-1.18729
8156826	AJ619019 // TGFBR1 // transforming growth factor, beta receptor 1 // 9q22 // 7046 /// E	TGFBR1	AJ619019	0.0219327	-1.18686
8158686	AK295155 // FUBP3 // far upstream element (FUSE) binding protein 3 // 9q34.11 // 8939 /	FUBP3	AK295155	0.000313887	-1.18685
7943240	AB079366 // PIWIL4 // piwi-like 4 (Drosophila) // 11q21 // 143689 /// ENST00000543336 /	PIWIL4	AB079366	0.0445107	-1.18678
8143772	AK092804 // RARRES2 // retinoic acid receptor responder (tazarotene induced) 2 // 7q36.	RARRES2	AK092804	0.0142753	-1.18671
8167103	BC015607 // CDK16 // cyclin-dependent kinase 16 // Xp11 // 5127 /// ENST00000457458 //	CDK16	BC015607	0.0192272	-1.18657
8153819	AK160381 // CYHR1 // cysteine/histidine-rich 1 // 8q24.3 // 50626 /// ENST00000528663 /	CYHR1	AK160381	0.0269567	-1.18655
7982878	BC031293 // CHP1 // calcineurin-like EF hand protein 1 // 15q13.3 // 11261 /// ENST0000	CHP1	BC031293	0.00337344	-1.18646
8005603	AK301854 // SLC47A1 // solute carrier family 47, member 1 // 17p11.2 // 55244 /// BC010	SLC47A1	AK301854	0.0216493	-1.18645
8076690	AK094937 // KIAA0930 // KIAA0930 // 22q13.31 // 23313 /// BC038414 // KIAA0930 // KIAA0	KIAA0930	AK094937	0.000338883	-1.18642
8066939	AB004550 // B4GALT5 // UDP-Gal:betaGlcNAc beta 1,4- galactosyltransferase, polypeptide	B4GALT5	AB004550	0.0308694	-1.18626
8071823	AF072441 // CABIN1 // calcineurin binding protein 1 // 22q11.23 // 23523 /// ENST000002	CABIN1	AF072441	3.77363e-05	-1.18623
8140297	AK292548 // POM121 // POM121 transmembrane nucleoporin // 7q11.23 // 9883 /// AK293781	POM121	AK292548	0.000980841	-1.18611
7958989	BC030618 // PLBD2 // phospholipase B domain containing 2 // 12q24.13 // 196463 /// ENST	PLBD2	BC030618	0.000292323	-1.18588
7983228	U38292 // MAP1A // microtubule-associated protein 1A // 15q15.3 // 4130 /// ENST0000038	MAP1A	U38292	0.0211513	-1.18579
8075263	BC006473 // NIPSNAP1 // nipsnap homolog 1 (C. elegans) // 22q12.2 // 8508 /// ENST00000	NIPSNAP1	BC006473	0.00868883	-1.18577
8154733	ENST00000309951 // ACO1 // aconitase 1, soluble // 9p21.1 // 48	ACO1	ENST00000309951	0.0237588	-1.18569
7960933	BC024206 // M6PR // mannose-6-phosphate receptor (cation dependent) // 12p13 // 4074 //	M6PR	BC024206	0.0125857	-1.18544
7941639	AK095638 // BBS1 // Bardet-Biedl syndrome 1 // 11q13 // 582 /// ENST00000526760 // BBS1	BBS1	AK095638	0.0365416	-1.18535
8000706	AF014807 // CDIPT // CDP-diacylglycerol--inositol 3-phosphatidyltransferase // 16p11.2	CDIPT	AF014807	0.0411376	-1.18527
8143070	BC017246 // WDR91 // WD repeat domain 91 // 7q33 // 29062 /// BC063394 // WDR91 // WD r	WDR91	BC017246	0.000659331	-1.18512
7930413	BC062545 // DUSP5 // dual specificity phosphatase 5 // 10q25 // 1847 /// ENST0000036958	DUSP5	BC062545	0.000541074	-1.18504
7994737	AK098778 // ALDOA // aldolase A, fructose-bisphosphate // 16p11.2 // 226 /// ENST000003	ALDOA	AK098778	0.0250957	-1.18467
8009693	BC037278 // TMEM104 // transmembrane protein 104 // 17q25.1 // 54868 /// ENST0000041702	TMEM104	BC037278	0.0116223	-1.18464
7984203	ENST00000326648 // ZNF609 // zinc finger protein 609 // 15q22.31 // 23060 /// NM_015042	ZNF609	ENST00000326648	0.019404	-1.18463
8155327	BC001619 // ALDH1B1 // aldehyde dehydrogenase 1 family, member B1 // 9p11.1 // 219 ///	ALDH1B1	BC001619	0.0498562	-1.1844
8174361	BX647854 // TSC22D3 // TSC22 domain family, member 3 // Xq22.3 // 1831 /// ENST00000315	TSC22D3	BX647854	0.00831165	-1.18419
8025788	AK290033 // SMARCA4 // SWI/SNF related, matrix associated, actin dependent regulator of	SMARCA4	AK290033	0.0120019	-1.18397
7949545	BC005131 // EIF1AD // eukaryotic translation initiation factor 1A domain containing //	EIF1AD	BC005131	8.19806e-05	-1.18395
8060257	BC091505 // STK25 // serine/threonine kinase 25 // 2q37.3 // 10494 /// ENST00000316586	STK25	BC091505	7.63506e-05	-1.18387
7928411	BC151206 // KIAA0913 // KIAA0913 // 10q22.2 // 23053 /// ENST00000433366 // KIAA0913 //	KIAA0913	BC151206	0.0215174	-1.18386
8155883	AK291511 // OSTF1 // osteoclast stimulating factor 1 // 9q13-q21.2 // 26578 /// ENST000	OSTF1	AK291511	0.000767522	-1.18372
8171136	BC043610 // P2RY8 // purinergic receptor P2Y, G-protein coupled, 8 // Xp22.33; Yp11.3 /	P2RY8	BC043610	0.00474596	-1.18365
7996761	AB017494 // PLA2G15 // phospholipase A2, group XV // 16q22.1 // 23659 /// AK127898 // P	PLA2G15	AB017494	0.000503712	-1.18355
7988921	AB290180 // MYO5A // myosin VA (heavy chain 12, myoxin) // 15q21 // 4644 /// U90942 //	MYO5A	AB290180	0.0242512	-1.18342
8153727	BC017232 // CPSF1 // cleavage and polyadenylation specific factor 1, 160kDa // 8q24.23	CPSF1	BC017232	0.00805662	-1.18335
8045171	AF054996 // IMP4 // IMP4, U3 small nucleolar ribonucleoprotein, homolog (yeast) // 2q21	IMP4	AF054996	0.00114682	-1.18319
8025766	BC046240 // CARM1 // coactivator-associated arginine methyltransferase 1 // 19p13.2 //	CARM1	BC046240	0.000196035	-1.18317
8038792	AL833205 // ETFB // electron-transfer-flavoprotein, beta polypeptide // 19q13.3 // 2109	ETFB	AL833205	0.0252008	-1.18297
8001750	BC001961 // SLC38A7 // solute carrier family 38, member 7 // 16q21 // 55238 /// ENST000	SLC38A7	BC001961	0.00027546	-1.18295
7946661	BC007660 // DKK3 // dickkopf 3 homolog (Xenopus laevis) // 11p15.2 // 27122 /// ENST000	DKK3	BC007660	0.0287369	-1.18281
8037794	AF309082 // PRKD2 // protein kinase D2 // 19q13.3 // 25865 /// ENST00000291281 // PRKD2	PRKD2	AF309082	0.000628041	-1.18255
7994216	AY044906 // SLC5A11 // solute carrier family 5 (sodium/glucose cotransporter), member 1	SLC5A11	AY044906	0.0253746	-1.18255
7971620	BC035090 // KPNA3 // karyopherin alpha 3 (importin alpha 4) // 13q14.3 // 3839 /// ENST	KPNA3	BC035090	0.00413169	-1.18252
7898337	BC018914 // NECAP2 // NECAP endocytosis associated 2 // 1p36.13 // 55707 /// ENST000003	NECAP2	BC018914	0.000189161	-1.18252
7926679	NM_001098501 // KIAA1217 // KIAA1217 // 10p12.31 // 56243	KIAA1217	NM_001098501	0.0241912	-1.18247
7959361	BC151841 // MLXIP // MLX interacting protein // 12q24.31 // 22877 /// ENST00000319080 /	MLXIP	BC151841	0.011796	-1.18235
8145490	BC036651 // PTK2B // PTK2B protein tyrosine kinase 2 beta // 8p21.1 // 2185 /// ENST000	PTK2B	BC036651	0.0166409	-1.18229
7913450	M85289 // HSPG2 // heparan sulfate proteoglycan 2 // 1p36.1-p34 // 3339 /// ENST0000037	HSPG2	M85289	0.000596563	-1.18212
8039166	BC006309 // MBOAT7 // membrane bound O-acyltransferase domain containing 7 // 19q13.4 /	MBOAT7	BC006309	0.00178389	-1.1821
8149673	BC013048 // REEP4 // receptor accessory protein 4 // 8p21.3 // 80346 /// ENST0000033453	REEP4	BC013048	0.000986289	-1.18196
8060286	BC001827 // DTYMK // deoxythymidylate kinase (thymidylate kinase) // 2q37.3 // 1841 ///	DTYMK	BC001827	0.00174384	-1.18185
8180166	AF029750 // TAPBP // TAP binding protein (tapasin) // 6p21.3 // 6892 /// BC064966 // TA	TAPBP	AF029750	0.0027457	-1.18181
8102482	AF130464 // SEC24D // SEC24 family, member D (S. cerevisiae) // 4q26 // 9871 /// AK2917	SEC24D	AF130464	0.00413585	-1.18174
7931353	AJ430580 // PTPRE // protein tyrosine phosphatase, receptor type, E // 10q26 // 5791 //	PTPRE	AJ430580	0.00880013	-1.1817
8114050	BC140759 // SEPT8 // septin 8 // 5q31 // 23176 /// ENST00000378719 // SEPT8 // septin 8	2008-09-01	BC140759	0.014172	-1.18148
8068898	BC108737 // HIST1H2BK // histone cluster 1, H2bk // 6p21.33 // 85236 /// BC126369 // H2	HIST1H2BK	BC108737	0.0351355	-1.18145
7948744	AF144074 // GANAB // glucosidase, alpha; neutral AB // 11q12.3 // 23193 /// AK295806 //	GANAB	AF144074	0.00643293	-1.18134
7982185	BC001083 // DEXI // Dexi homolog (mouse) // 16p13.13 // 28955 /// ENST00000469379 // DE	DEXI	BC001083	0.00518356	-1.18082
8143054	AF328729 // AKR1B1 // aldo-keto reductase family 1, member B1 (aldose reductase) // 7q3	AKR1B1	AF328729	0.0358948	-1.18078
8158269	AK299303 // ODF2 // outer dense fiber of sperm tails 2 // 9q34.11 // 4957 /// ENST00000	ODF2	AK299303	0.00566463	-1.18069
8059565	BC040164 // PID1 // phosphotyrosine interaction domain containing 1 // 2q36.3 // 55022	PID1	BC040164	0.0108184	-1.18054
7961891	BC025968 // BHLHE41 // basic helix-loop-helix family, member e41 // 12p12.1 // 79365 //	BHLHE41	BC025968	0.0432897	-1.17985
7953508	M10036 // TPI1 // triosephosphate isomerase 1 // 12p13 // 7167 /// ENST00000229270 // T	TPI1	M10036	0.0084427	-1.17983
8002347	D32050 // AARS // alanyl-tRNA synthetase // 16q22 // 16 /// ENST00000261772 // AARS //	AARS	D32050	0.0409407	-1.17965
8034299	BC007516 // ELOF1 // elongation factor 1 homolog (S. cerevisiae) // 19p13.2 // 84337 //	ELOF1	BC007516	0.0274518	-1.17961
8117777	NR_001434 // HLA-H // major histocompatibility complex, class I, H (pseudogene) // 6p21	HLA-H	NR_001434	0.0156261	-1.17953
8030470	BC014214 // AP2A1 // adaptor-related protein complex 2, alpha 1 subunit // 19q13.33 //	AP2A1	BC014214	3.46314e-05	-1.17948
7938154	AK293474 // ILK // integrin-linked kinase // 11p15.4 // 3611 /// AK296628 // ILK // int	ILK	AK293474	0.00241181	-1.17948
8012896	D11428 // PMP22 // peripheral myelin protein 22 // 17p12 // 5376 /// ENST00000395938 //	PMP22	D11428	0.0329164	-1.17947
7898809	L41939 // EPHB2 // EPH receptor B2 // 1p36.1-p35 // 2048 /// ENST00000374630 // EPHB2 /	EPHB2	L41939	0.00411479	-1.17939
7951977	BC018652 // FXYD6 // FXYD domain containing ion transport regulator 6 // 11q23.3 // 538	FXYD6	BC018652	0.0461975	-1.17926
8128572	BC030636 // PREP // prolyl endopeptidase // 6q22 // 5550 /// ENST00000369110 // PREP //	PREP	BC030636	0.0188903	-1.17924
7914184	AK292053 // PTAFR // platelet-activating factor receptor // 1p35-p34.3 // 5724 /// ENST	PTAFR	AK292053	0.00249504	-1.17923
7929677	NM_018425 // PI4K2A // phosphatidylinositol 4-kinase type 2 alpha // 10q24 // 55361	PI4K2A	NM_018425	0.00233103	-1.17919
7985662	BC060762 // PDE8A // phosphodiesterase 8A // 15q25.3 // 5151 /// ENST00000310298 // PDE	PDE8A	BC060762	0.0198477	-1.17896
8140828	L12387 // SRI // sorcin // 7q21.1 // 6717 /// ENST00000265729 // SRI // sorcin // 7q21.	SRI	L12387	0.0427089	-1.17894
8160722	ENST00000379238 // UBAP2 // ubiquitin associated protein 2 // 9p13.3 // 55833 /// ENST0	UBAP2	ENST00000379238	0.00463584	-1.17889
8112865	BC101281 // SERINC5 // serine incorporator 5 // 5q14.1 // 256987 /// ENST00000507668 //	SERINC5	BC101281	0.0469573	-1.17883
7964360	BC075852 // STAT6 // signal transducer and activator of transcription 6, interleukin-4	STAT6	BC075852	0.0065556	-1.17873
7927732	ENST00000279873 // ARID5B // AT rich interactive domain 5B (MRF1-like) // 10q21.2 // 84	ARID5B	ENST00000279873	0.0419572	-1.17823
8110569	BC001874 // SQSTM1 // sequestosome 1 // 5q35 // 8878 /// ENST00000389805 // SQSTM1 // s	SQSTM1	BC001874	0.00466378	-1.17818
8041826	AB032966 // TTC7A // tetratricopeptide repeat domain 7A // 2p21 // 57217 /// AK056464 /	TTC7A	AB032966	4.31083e-05	-1.17817
7920697	D13286 // GBA // glucosidase, beta, acid // 1q21 // 2629 /// ENST00000368373 // GBA //	GBA	D13286	0.0396107	-1.17809
8064191	BC006804 // TPD52L2 // tumor protein D52-like 2 // 20q13.2-q13.3 // 7165 /// ENST000003	TPD52L2	BC006804	0.00495494	-1.17804
8038407	BC016318 // RRAS // related RAS viral (r-ras) oncogene homolog // 19q13.3-qter // 6237	RRAS	BC016318	6.84013e-05	-1.17791
8035737	AF288687 // ATP13A1 // ATPase type 13A1 // 19p13.11 // 57130 /// AK074159 // ATP13A1 //	ATP13A1	AF288687	0.000164499	-1.17743
7941179	AK301538 // CAPN1 // calpain 1, (mu/I) large subunit // 11q13 // 823 /// AY550975 // CA	CAPN1	AK301538	0.00146937	-1.17735
7953483	U47927 // USP5 // ubiquitin specific peptidase 5 (isopeptidase T) // 12p13 // 8078 ///	USP5	U47927	0.000528516	-1.17733
8172425	AF276889 // SLC38A5 // solute carrier family 38, member 5 // Xp11.23 // 92745 /// BC019	SLC38A5	AF276889	0.00499433	-1.17694
7997059	AK299539 // DDX19A // DEAD (Asp-Glu-Ala-Asp) box polypeptide 19A // 16q22.1 // 55308 //	DDX19A	AK299539	0.0145565	-1.17681
8038824	AF311905 // SIGLEC10 // sialic acid binding Ig-like lectin 10 // 19q13.3 // 89790 /// E	SIGLEC10	AF311905	0.00654424	-1.17667
8124813	ENST00000435664 // MDC1 // mediator of DNA-damage checkpoint 1 // 6p21.3 // 9656 /// EN	MDC1	ENST00000435664	0.0119262	-1.17661
8082846	L40636 // EPHB1 // EPH receptor B1 // 3q21-q23 // 2047 /// ENST00000398015 // EPHB1 //	EPHB1	L40636	0.0366816	-1.1766
8016018	BC001398 // SLC25A39 // solute carrier family 25, member 39 // 17q12 // 51629 /// ENST0	SLC25A39	BC001398	0.0265604	-1.17656
7940409	BC027901 // CD5 // CD5 molecule // 11q13 // 921 /// ENST00000347785 // CD5 // CD5 molec	CD5	BC027901	0.0149014	-1.17654
8016239	AK299116 // PLEKHM1 // pleckstrin homology domain containing, family M (with RUN domain	PLEKHM1	AK299116	0.00716074	-1.17653
8058415	BC136278 // INO80D // INO80 complex subunit D // 2q33.3 // 54891 /// ENST00000403263 //	INO80D	BC136278	0.000550846	-1.17645
8058765	BX640731 // FN1 // fibronectin 1 // 2q34 // 2335 /// BX640999 // FN1 // fibronectin 1 /	FN1	BX640731	0.0125704	-1.17616
7934690	BC028617 // ZCCHC24 // zinc finger, CCHC domain containing 24 // 10q22.3 // 219654 ///	ZCCHC24	BC028617	0.00147548	-1.1759
8079950	AK126708 // GNAI2 // guanine nucleotide binding protein (G protein), alpha inhibiting a	GNAI2	AK126708	0.00100096	-1.17578
8070297	M21535 // ERG // v-ets erythroblastosis virus E26 oncogene homolog (avian) // 21q22.3 /	ERG	M21535	0.0478255	-1.1757
7934215	AK292328 // SPOCK2 // sparc/osteonectin, cwcv and kazal-like domains proteoglycan (test	SPOCK2	AK292328	0.0079524	-1.17565
7982938	BC049368 // TYRO3 // TYRO3 protein tyrosine kinase // 15q15 // 7301 /// BC051756 // TYR	TYRO3	BC049368	4.57046e-05	-1.17532
8053158	AK292553 // MOGS // mannosyl-oligosaccharide glucosidase // 2p13.1 // 7841 /// BC028337	MOGS	AK292553	0.000389468	-1.1753
8124828	AF089750 // FLOT1 // flotillin 1 // 6p21.3 // 10211 /// AK301291 // FLOT1 // flotillin	FLOT1	AF089750	0.0243247	-1.17526
7913110	ENST00000477853 // EMC1 // ER membrane protein complex subunit 1 // 1p36.13 // 23065 //	EMC1	ENST00000477853	0.00381145	-1.17516
8034108	BC013014 // YIPF2 // Yip1 domain family, member 2 // 19p13.2 // 78992 /// ENST000002530	YIPF2	BC013014	0.00259498	-1.17504
7941460	BC010025 // DRAP1 // DR1-associated protein 1 (negative cofactor 2 alpha) // 11q13.3 //	DRAP1	BC010025	0.00571434	-1.175
7966135	AB030656 // CORO1C // coronin, actin binding protein, 1C // 12q24.1 // 23603 /// AK0963	CORO1C	AB030656	0.0129488	-1.17492
7997197	AF038391 // DHX38 // DEAH (Asp-Glu-Ala-His) box polypeptide 38 // 16q22 // 9785 /// AK2	DHX38	AF038391	0.00507264	-1.17489
8165309	BC015500 // EDF1 // endothelial differentiation-related factor 1 // 9q34.3 // 8721 ///	EDF1	BC015500	0.017598	-1.17489
8025183	AF287269 // MCOLN1 // mucolipin 1 // 19p13.2 // 57192 /// ENST00000264079 // MCOLN1 //	MCOLN1	AF287269	0.00261378	-1.17487
8175844	U40272 // IDH3G // isocitrate dehydrogenase 3 (NAD+) gamma // Xq28 // 3421 /// ENST0000	IDH3G	U40272	0.00341413	-1.17464
7971444	BC007057 // CPB2 // carboxypeptidase B2 (plasma) // 13q14.11 // 1361 /// ENST0000018138	CPB2	BC007057	0.0325102	-1.17463
8035465	AF086921 // ISYNA1 // inositol-3-phosphate synthase 1 // 19p13.11 // 51477 /// ENST0000	ISYNA1	AF086921	0.022764	-1.17462
8091954	U55853 // GOLIM4 // golgi integral membrane protein 4 // 3q26.2 // 27333 /// ENST000004	GOLIM4	U55853	0.0319921	-1.17416
8049180	BC005392 // EIF4E2 // eukaryotic translation initiation factor 4E family member 2 // 2q	EIF4E2	BC005392	0.00632808	-1.17405
8030383	AY195859 // RCN3 // reticulocalbin 3, EF-hand calcium binding domain // 19q13.33 // 573	RCN3	AY195859	0.00160147	-1.17398
8163452	AK301208 // FKBP15 // FK506 binding protein 15, 133kDa // 9q32 // 23307 /// ENST0000044	FKBP15	AK301208	0.000659081	-1.1739
8013191	AK295655 // FLII // flightless I homolog (Drosophila) // 17p11.2 // 2314 /// AK295814 /	FLII	AK295655	0.02677	-1.1738
8154872	NM_016525 // UBAP1 // ubiquitin associated protein 1 // 9p13.3 // 51271	UBAP1	NM_016525	0.00409185	-1.1738
8126279	AB062787 // TREM2 // triggering receptor expressed on myeloid cells 2 // 6p21.1 // 5420	TREM2	AB062787	0.0365023	-1.17375
7978132	AF411122 // IPO4 // importin 4 // 14q12 // 79711 /// AK094897 // IPO4 // importin 4 //	IPO4	AF411122	0.00618488	-1.17359
8074349	AK291670 // DGCR2 // DiGeorge syndrome critical region gene 2 // 22q11.21 // 9993 /// A	DGCR2	AK291670	9.55526e-05	-1.17354
7938176	BC093651 // OR10A5 // olfactory receptor, family 10, subfamily A, member 5 // 11p15.4 /	OR10A5	BC093651	0.0372387	-1.17347
8142345	ENST00000437633 // DOCK4 // dedicator of cytokinesis 4 // 7q31.1 // 9732 /// NM_014705	DOCK4	ENST00000437633	0.0487267	-1.17338
7904211	ENST00000369510 // VANGL1 // vang-like 1 (van gogh, Drosophila) // 1p13.1 // 81839 ///	VANGL1	ENST00000369510	0.0488641	-1.17333
8071981	AB051458 // KIAA1671 // KIAA1671 // 22q11.23 // 85379 /// ENST00000494730 // KIAA1671 /	KIAA1671	AB051458	0.00676118	-1.17332
8172460	D84454 // SLC35A2 // solute carrier family 35 (UDP-galactose transporter), member A2 //	SLC35A2	D84454	0.000994477	-1.17328
8025414	BC110081 // RAB11B // RAB11B, member RAS oncogene family // 19p13.2 // 9230 /// ENST000	RAB11B	BC110081	0.0127301	-1.17309
8007757	AY278319 // FMNL1 // formin-like 1 // 17q21 // 752 /// ENST00000328118 // FMNL1 // form	FMNL1	AY278319	5.36068e-05	-1.17306
8035177	BC062562 // SLC35E1 // solute carrier family 35, member E1 // 19p13.11 // 79939 /// ENS	SLC35E1	BC062562	0.0089836	-1.17266
7938370	AF134894 // SWAP70 // SWAP switching B-cell complex 70kDa subunit // 11p15 // 23075 ///	SWAP70	AF134894	0.000745064	-1.17266
8178489	BC033293 // HLA-C // major histocompatibility complex, class I, C // 6p21.3 // 3107 ///	HLA-C	BC033293	0.0265112	-1.17263
7945182	AF168956 // APLP2 // amyloid beta (A4) precursor-like protein 2 // 11q24 // 334 /// AK3	APLP2	AF168956	0.0185779	-1.17257
8107850	AB175496 // CHSY3 // chondroitin sulfate synthase 3 // 5q23.3 // 337876 /// ENST0000030	CHSY3	AB175496	0.0141725	-1.17243
7940561	BC000323 // FEN1 // flap structure-specific endonuclease 1 // 11q12 // 2237 /// ENST000	FEN1	BC000323	0.0447365	-1.17237
8059139	BC065534 // ATG9A // autophagy related 9A // 2q35 // 79065 /// ENST00000409033 // ATG9A	ATG9A	BC065534	6.12509e-06	-1.17235
7965510	BC040535 // TMCC3 // transmembrane and coiled-coil domain family 3 // 12q22 // 57458 //	TMCC3	BC040535	0.00780922	-1.17226
8118174	BC060668 // PRRC2A // proline-rich coiled-coil 2A // 6p21.3 // 7916 /// ENST00000430737	PRRC2A	BC060668	0.00115245	-1.17221
8064100	BC002531 // PPDPF // pancreatic progenitor cell differentiation and proliferation facto	PPDPF	BC002531	0.0483932	-1.17211
8133518	BC002816 // NCF1 // neutrophil cytosolic factor 1 // 7q11.23 // 653361 /// ENST00000289	NCF1	BC002816	0.000348783	-1.17207
8164810	AF027169 // RALGDS // ral guanine nucleotide dissociation stimulator // 9q34.3 // 5900	RALGDS	AF027169	0.000162534	-1.17176
7914021	AF141351 // SLC9A1 // solute carrier family 9, subfamily A (NHE1, cation proton antipor	SLC9A1	AF141351	0.0238679	-1.17165
7947512	BC089434 // PAMR1 // peptidase domain containing associated with muscle regeneration 1	PAMR1	BC089434	0.0262872	-1.17149
7987892	AF205632 // ZFP106 // zinc finger protein 106 homolog (mouse) // 15q15.1 // 64397 /// A	ZFP106	AF205632	0.014883	-1.17144
8061542	DQ168450 // HM13 // histocompatibility (minor) 13 // 20q11.21 // 81502 /// ENST00000335	HM13	DQ168450	0.00626146	-1.17143
7953385	X01677 // GAPDH // glyceraldehyde-3-phosphate dehydrogenase // 12p13 // 2597 /// ENST00	GAPDH	X01677	0.0205705	-1.17129
8167854	BC002959 // APEX2 // APEX nuclease (apurinic/apyrimidinic endonuclease) 2 // Xp11.21 //	APEX2	BC002959	0.00764357	-1.17128
8039413	AB029038 // PPP6R1 // protein phosphatase 6, regulatory subunit 1 // 19q13.42 // 22870	PPP6R1	AB029038	5.5557e-05	-1.17108
8148476	BC133023 // DENND3 // DENN/MADD domain containing 3 // 8q24.3 // 22898 /// ENST00000519	DENND3	BC133023	0.00444546	-1.17103
7900922	BC000423 // ATP6V0B // ATPase, H+ transporting, lysosomal 21kDa, V0 subunit b // 1p32.3	ATP6V0B	BC000423	0.0443695	-1.17093
8173930	L22650 // EPAG // early lymphoid activation protein // Xq21.33 // 10824 /// ENST0000044	EPAG	L22650	0.0249663	-1.17067
8073949	AY358355 // CRELD2 // cysteine-rich with EGF-like domains 2 // 22q13.33 // 79174 /// BC	CRELD2	AY358355	0.0011162	-1.17054
7905028	ENST00000311604 // LSP1 // lymphocyte-specific protein 1 // 11p15.5 // 4046 /// NR_0273	LSP1	ENST00000311604	0.0144332	-1.17045
7922040	AK128376 // CD247 // CD247 molecule // 1q22-q23 // 919 /// AK223325 // CD247 // CD247 m	CD247	AK128376	0.0276607	-1.17025
7979241	BC020546 // BMP4 // bone morphogenetic protein 4 // 14q22-q23 // 652 /// ENST0000055908	BMP4	BC020546	0.0413108	-1.17019
8007197	AK054571 // NKIRAS2 // NFKB inhibitor interacting Ras-like 2 // 17q21.2 // 28511 /// BC	NKIRAS2	AK054571	0.00451621	-1.16994
7899394	AK303090 // C1orf38 // chromosome 1 open reading frame 38 // 1p35.3 // 9473 /// ENST000	C1orf38	AK303090	0.0228591	-1.16976
7942342	BC140853 // INPPL1 // inositol polyphosphate phosphatase-like 1 // 11q13 // 3636 /// L3	INPPL1	BC140853	0.00302564	-1.16971
7959251	AY847298 // P2RX7 // purinergic receptor P2X, ligand-gated ion channel, 7 // 12q24 // 5	P2RX7	AY847298	0.0318993	-1.16948
7986049	AK090443 // CRTC3 // CREB regulated transcription coactivator 3 // 15q26.1 // 64784 ///	CRTC3	AK090443	0.00290842	-1.16943
8045336	FJ348258 // GPR39 // G protein-coupled receptor 39 // 2q21-q22 // 2863 /// ENST00000329	GPR39	FJ348258	0.0478692	-1.16941
7939365	BC049171 // FJX1 // four jointed box 1 (Drosophila) // 11p13 // 24147 /// ENST000003178	FJX1	BC049171	0.0494212	-1.16907
8073068	BC011739 // APOBEC3C // apolipoprotein B mRNA editing enzyme, catalytic polypeptide-lik	APOBEC3C	BC011739	0.022128	-1.16889
8034482	BC072420 // TNPO2 // transportin 2 // 19p13.2 // 30000 /// ENST00000536114 // TNPO2 //	TNPO2	BC072420	0.00823255	-1.16854
8006779	ENST00000562697 // ARHGAP23 // Rho GTPase activating protein 23 // 17q12 // 57636 /// E	ARHGAP23	ENST00000562697	0.019653	-1.1685
7948656	AY258285 // FTH1 // ferritin, heavy polypeptide 1 // 11q13 // 2495 /// ENST00000273550	FTH1	AY258285	0.0191723	-1.16848
8132580	BC007319 // YKT6 // YKT6 v-SNARE homolog (S. cerevisiae) // 7p15.1 // 10652 /// ENST000	YKT6	BC007319	0.00984895	-1.16831
8138842	ENST00000222823 // NOD1 // nucleotide-binding oligomerization domain containing 1 // 7p	NOD1	ENST00000222823	0.000638695	-1.16818
8123644	BC018780 // TUBB2A // tubulin, beta 2A class IIa // 6p25 // 7280 /// ENST00000333628 //	TUBB2A	BC018780	0.0174586	-1.16806
7899043	ENST00000361547 // SEPN1 // selenoprotein N, 1 // 1p36.13 // 57190 /// ENST00000374315	SEPN1	ENST00000361547	0.019893	-1.16788
8048772	BC027900 // RHBDD1 // rhomboid domain containing 1 // 2q36.3 // 84236 /// BC101262 // R	RHBDD1	BC027900	0.0149244	-1.16784
7944382	AB027508 // VPS11 // vacuolar protein sorting 11 homolog (S. cerevisiae) // 11q23 // 55	VPS11	AB027508	0.00894006	-1.1675
7997048	BC003626 // DDX19B // DEAD (Asp-Glu-Ala-Asp) box polypeptide 19B // 16q22.1 // 11269 //	DDX19B	BC003626	0.00668788	-1.16747
7984871	BC106073 // CSK // c-src tyrosine kinase // 15q24.1 // 1445 /// ENST00000220003 // CSK	CSK	BC106073	1.90885e-05	-1.1674
8023361	BC029860 // MRO // maestro // 18q21 // 83876 /// ENST00000256425 // MRO // maestro // 1	MRO	BC029860	0.0212603	-1.16737
7914904	AK024504 // STK40 // serine/threonine kinase 40 // 1p34.3 // 83931 /// AY198395 // STK4	STK40	AK024504	0.00149977	-1.16733
7920128	D38583 // S100A11 // S100 calcium binding protein A11 // 1q21 // 6282 /// ENST000002716	S100A11	D38583	0.0215138	-1.1672
7947570	AK054815 // TP53I11 // tumor protein p53 inducible protein 11 // 11p11.2 // 9537 /// EN	TP53I11	AK054815	0.00532362	-1.16707
8153201	AY077717 // EIF2C2 // eukaryotic translation initiation factor 2C, 2 // 8q24 // 27161 /	EIF2C2	AY077717	0.0463799	-1.16688
7897441	BC081559 // H6PD // hexose-6-phosphate dehydrogenase (glucose 1-dehydrogenase) // 1p36	H6PD	BC081559	0.00045873	-1.16685
8061136	AF348514 // PTMA // prothymosin, alpha // 2q37.1 // 5757 /// ENST00000468027 // LOC1005	PTMA	AF348514	0.00708272	-1.16667
8138602	BC099911 // DFNA5 // deafness, autosomal dominant 5 // 7p15 // 1687 /// ENST00000342947	DFNA5	BC099911	0.0059896	-1.16656
7998233	AB045292 // TMEM8A // transmembrane protein 8A // 16p13.3 // 58986 /// BC021557 // TMEM	TMEM8A	AB045292	0.00226883	-1.16647
8032909	BC019278 // PLIN3 // perilipin 3 // 19p13.3 // 10226 /// ENST00000221957 // PLIN3 // pe	PLIN3	BC019278	1.3123e-05	-1.16646
8040334	ENST00000487212 // TRNAG32P // transfer RNA glycine 32 (anticodon CCC) pseudogene // --	TRNAG32P	ENST00000487212	0.00506619	-1.16637
8116096	AF195417 // DDX41 // DEAD (Asp-Glu-Ala-Asp) box polypeptide 41 // 5q35.3 // 51428 /// A	DDX41	AF195417	0.0153668	-1.16616
7995787	BC028280 // MT1M // metallothionein 1M // 16q13 // 4499 /// ENST00000379818 // MT1M //	MT1M	BC028280	0.00420447	-1.16607
8073135	ENST00000433117 // SMCR7L // Smith-Magenis syndrome chromosome region, candidate 7-like	SMCR7L	ENST00000433117	0.000101896	-1.16571
8053496	AK294447 // POLR1A // polymerase (RNA) I polypeptide A, 194kDa // 2p11.2 // 25885 /// A	POLR1A	AK294447	0.00153872	-1.16564
8101449	AF084467 // HPSE // heparanase // 4q21.3 // 10855 /// AF144325 // HPSE // heparanase //	HPSE	AF084467	0.0192792	-1.16522
8028286	BC150620 // SIPA1L3 // signal-induced proliferation-associated 1 like 3 // 19q13.13 //	SIPA1L3	BC150620	0.0236505	-1.16522
7985364	AL833554 // IL16 // interleukin 16 // 15q26.3 // 3603 /// ENST00000360547 // IL16 // in	IL16	AL833554	0.00321705	-1.16519
7967624	AY038999 // SLC15A4 // solute carrier family 15, member 4 // 12q24.32 // 121260 /// ENS	SLC15A4	AY038999	0.000423251	-1.16517
7963046	DQ400107 // TUBA1B // tubulin, alpha 1b // 12q13.12 // 10376 /// ENST00000336023 // LOC	TUBA1B	DQ400107	0.00292913	-1.16516
8146550	AF000652 // SDCBP // syndecan binding protein (syntenin) // 8q12 // 6386 /// ENST000002	SDCBP	AF000652	0.0317244	-1.165
8158544	BC001396 // NTMT1 // N-terminal Xaa-Pro-Lys N-methyltransferase 1 // 9q34.11 // 28989 /	NTMT1	BC001396	0.000363551	-1.1649
8056206	AK297812 // RBMS1 // RNA binding motif, single stranded interacting protein 1 // 2q24.2	RBMS1	AK297812	0.0148619	-1.16489
7912257	AB020718 // CLSTN1 // calsyntenin 1 // 1p36.22 // 22883 /// ENST00000377298 // CLSTN1 /	CLSTN1	AB020718	0.00285704	-1.16488
8131111	U78525 // EIF3B // eukaryotic translation initiation factor 3, subunit B // 7p22.3 // 8	EIF3B	U78525	0.00235132	-1.16482
7977879	AK300714 // PSMB5 // proteasome (prosome, macropain) subunit, beta type, 5 // 14q11.2 /	PSMB5	AK300714	0.0389212	-1.16479
8048847	BC030592 // AGFG1 // ArfGAP with FG repeats 1 // 2q36.3 // 3267 /// ENST00000409979 //	AGFG1	BC030592	0.00821764	-1.16443
8170891	AB102647 // GDI1 // GDP dissociation inhibitor 1 // Xq28 // 2664 /// AF400433 // GDI1 /	GDI1	AB102647	0.0449256	-1.16439
8075778	AF480262 // TXN2 // thioredoxin 2 // 22q13.1 // 25828 /// ENST00000216185 // TXN2 // th	TXN2	AF480262	0.00266182	-1.16433
8031483	AB209627 // RPL28 // ribosomal protein L28 // 19q13.4 // 6158 /// ENST00000344063 // RP	RPL28	AB209627	0.00802022	-1.16407
8072454	BC035684 // RNF185 // ring finger protein 185 // 22q12.2 // 91445 /// ENST00000326132 /	RNF185	BC035684	0.0243753	-1.16396
8044133	BC000103 // NCK2 // NCK adaptor protein 2 // 2q12 // 8440 /// ENST00000233154 // NCK2 /	NCK2	BC000103	0.0267883	-1.16395
8141228	BC030793 // TMEM130 // transmembrane protein 130 // 7q22.1 // 222865 /// ENST0000056742	TMEM130	BC030793	0.01163	-1.16381
7959777	BC034525 // BRI3BP // BRI3 binding protein // 12q24.31 // 140707 /// ENST00000341446 //	BRI3BP	BC034525	0.0277051	-1.16367
7949364	AK291490 // CDCA5 // cell division cycle associated 5 // 11q12.1 // 113130 /// BC011000	CDCA5	AK291490	0.0104777	-1.16367
8041225	AF214736 // EHD3 // EH-domain containing 3 // 2p21 // 30845 /// ENST00000322054 // EHD3	EHD3	AF214736	0.0010783	-1.16356
7987225	AB043104 // NOP10 // NOP10 ribonucleoprotein homolog (yeast) // 15q14-q15 // 55505 ///	NOP10	AB043104	0.0353811	-1.16333
8120428	BC001925 // FKBP1A // FK506 binding protein 1A, 12kDa // 20p13 // 2280 /// ENST00000370	FKBP1A	BC001925	0.00989205	-1.16328
8136388	BC020942 // TMEM140 // transmembrane protein 140 // 7q33 // 55281 /// ENST00000275767 /	TMEM140	BC020942	0.0104145	-1.16326
7946655	AK302583 // CSNK2A1 // casein kinase 2, alpha 1 polypeptide // 20p13 // 1457 /// AY1127	CSNK2A1	AK302583	0.0468257	-1.16309
7966268	AF124491 // GIT2 // G protein-coupled receptor kinase interacting ArfGAP 2 // 12q24.1 /	GIT2	AF124491	0.00389965	-1.16305
7903393	BC018650 // S1PR1 // sphingosine-1-phosphate receptor 1 // 1p21 // 1901 /// ENST0000030	S1PR1	BC018650	0.0271301	-1.16302
8020220	AK092677 // TUBB6 // tubulin, beta 6 class V // 18p11.21 // 84617 /// ENST00000317702 /	TUBB6	AK092677	0.00300908	-1.16274
7944493	BC132733 // CBL // Cbl proto-oncogene, E3 ubiquitin protein ligase // 11q23.3 // 867 //	CBL	BC132733	0.00701241	-1.16273
8037005	X02812 // TGFB1 // transforming growth factor, beta 1 // 19q13.1 // 7040 /// ENST000002	TGFB1	X02812	0.000459615	-1.16266
8016725	EU164539 // ANKRD40 // ankyrin repeat domain 40 // 17q21.33 // 91369 /// ENST0000028524	ANKRD40	EU164539	0.04388	-1.16227
8059097	AF151815 // CNPPD1 // cyclin Pas1/PHO80 domain containing 1 // 2q35 // 27013 /// ENST00	CNPPD1	AF151815	0.000397652	-1.16216
7984771	BC015090 // LOXL1 // lysyl oxidase-like 1 // 15q22 // 4016 /// ENST00000566011 // LOXL1	LOXL1	BC015090	0.00024921	-1.16216
7905147	BC017761 // C1orf54 // chromosome 1 open reading frame 54 // 1q21.2 // 79630 /// ENST00	C1orf54	BC017761	0.0240721	-1.16213
7914834	BC107901 // PSMB2 // proteasome (prosome, macropain) subunit, beta type, 2 // 1p34.2 //	PSMB2	BC107901	0.0165726	-1.16205
8064613	BC110541 // SLC4A11 // solute carrier family 4, sodium borate transporter, member 11 //	SLC4A11	BC110541	0.0499073	-1.16203
8176163	AY057989 // GAB3 // GRB2-associated binding protein 3 // Xq28 // 139716 /// ENST0000049	GAB3	AY057989	0.0127027	-1.16197
8059361	BC040525 // WDFY1 // WD repeat and FYVE domain containing 1 // 2q36.1 // 57590 /// ENST	WDFY1	BC040525	0.0214309	-1.16183
8098103	ENST00000264433 // FNIP2 // folliculin interacting protein 2 // 4q32.1 // 57600 /// ENS	FNIP2	ENST00000264433	0.0414421	-1.16174
8160839	AF082513 // DCTN3 // dynactin 3 (p22) // 9p13 // 11258 /// AK091661 // DCTN3 // dynacti	DCTN3	AF082513	0.0199182	-1.16165
8160756	AK292935 // DCAF12 // DDB1 and CUL4 associated factor 12 // 9p13.3 // 25853 /// BC06382	DCAF12	AK292935	0.0149219	-1.16162
8155898	BC012064 // PCSK5 // proprotein convertase subtilisin/kexin type 5 // 9q21.3 // 5125 //	PCSK5	BC012064	0.0280207	-1.16161
8157650	AK290022 // PTGS1 // prostaglandin-endoperoxide synthase 1 (prostaglandin G/H synthase	PTGS1	AK290022	0.0101083	-1.16153
8130142	BC043141 // LRP11 // low density lipoprotein receptor-related protein 11 // 6q25.1 // 8	LRP11	BC043141	0.00739525	-1.16149
7990345	AF069493 // SEMA7A // semaphorin 7A, GPI membrane anchor (John Milton Hagen blood group	SEMA7A	AF069493	1.59057e-05	-1.16149
8091648	AF110647 // SSR3 // signal sequence receptor, gamma (translocon-associated protein gamm	SSR3	AF110647	0.00620772	-1.16144
7915091	BC014454 // MTF1 // metal-regulatory transcription factor 1 // 1p33 // 4520 /// ENST000	MTF1	BC014454	0.00458859	-1.16143
8062041	BC012172 // ACSS2 // acyl-CoA synthetase short-chain family member 2 // 20q11.22 // 559	ACSS2	BC012172	0.0367956	-1.16141
8124798	BC066644 // PPP1R18 // protein phosphatase 1, regulatory subunit 18 // 6p21.3 // 170954	PPP1R18	BC066644	0.00320218	-1.16133
8004431	BC137231 // POLR2A // polymerase (RNA) II (DNA directed) polypeptide A, 220kDa // 17p13	POLR2A	BC137231	0.0075228	-1.16132
8070819	BC031097 // PTTG1IP // pituitary tumor-transforming 1 interacting protein // 21q22.3 //	PTTG1IP	BC031097	0.0259903	-1.16127
8016878	BC056882 // CUEDC1 // CUE domain containing 1 // 17q23.2 // 404093 /// ENST00000407144	CUEDC1	BC056882	0.00204846	-1.16126
7942007	AF077820 // LRP5 // low density lipoprotein receptor-related protein 5 // 11q13.4 // 40	LRP5	AF077820	0.0020334	-1.16121
7995040	AF026548 // BCKDK // branched chain ketoacid dehydrogenase kinase // 16p11.2 // 10295 /	BCKDK	AF026548	0.0337698	-1.16117
8018849	K02581 // TK1 // thymidine kinase 1, soluble // 17q23.2-q25.3 // 7083 /// ENST000003016	TK1	K02581	0.0364473	-1.16112
7964119	AK296939 // STAT2 // signal transducer and activator of transcription 2, 113kDa // 12q1	STAT2	AK296939	0.0384368	-1.16103
7932826	BX648192 // KIAA1462 // KIAA1462 // 10p11.23 // 57608 /// ENST00000375377 // KIAA1462 /	KIAA1462	BX648192	0.0033354	-1.16094
7961111	BC067746 // CLEC1A // C-type lectin domain family 1, member A // 12p13.2 // 51267 /// E	CLEC1A	BC067746	0.0155636	-1.16093
8125295	BC077075 // ATF6B // activating transcription factor 6 beta // 6p21.3 // 1388 /// U3190	ATF6B	BC077075	0.0268722	-1.16079
8040843	BC065510 // CAD // carbamoyl-phosphate synthetase 2, aspartate transcarbamylase, and di	CAD	BC065510	0.00443	-1.16078
7942232	AB091316 // NADSYN1 // NAD synthetase 1 // 11q13.4 // 55191 /// BC003638 // NADSYN1 //	NADSYN1	AB091316	0.0161888	-1.16057
8065868	AB062289 // EIF6 // eukaryotic translation initiation factor 6 // 20q12 // 3692 /// AF0	EIF6	AB062289	0.0122024	-1.16009
7998655	AB065089 // RPS2 // ribosomal protein S2 // 16p13.3 // 6187 /// ENST00000343262 // SNOR	RPS2	AB065089	0.0272669	-1.16002
7935230	ENST00000371224 // ALDH18A1 // aldehyde dehydrogenase 18 family, member A1 // 10q24.3 /	ALDH18A1	ENST00000371224	0.0268069	-1.16001
7940160	BC119011 // DTX4 // deltex homolog 4 (Drosophila) // 11q12.1 // 23220 /// ENST000005329	DTX4	BC119011	0.0409168	-1.16
8076344	BC088367 // POLR3H // polymerase (RNA) III (DNA directed) polypeptide H (22.9kD) // 22q	POLR3H	BC088367	0.00289806	-1.1599
7962689	AF026260 // VDR // vitamin D (1,25- dihydroxyvitamin D3) receptor // 12q13.11 // 7421 /	VDR	AF026260	0.0035633	-1.15989
7947676	AK057237 // HARBI1 // harbinger transposase derived 1 // 11p11.2 // 283254 /// ENST0000	HARBI1	AK057237	0.00813667	-1.15964
8175947	ENST00000310441 // HCFC1 // host cell factor C1 (VP16-accessory protein) // Xq28 // 305	HCFC1	ENST00000310441	0.000438591	-1.15946
8032137	DQ005958 // C19orf6 // chromosome 19 open reading frame 6 // 19p13.3 // 91304 /// ENST0	C19orf6	DQ005958	0.00113521	-1.15939
8029029	AJ007509 // HNRNPUL1 // heterogeneous nuclear ribonucleoprotein U-like 1 // 19q13.2 //	HNRNPUL1	AJ007509	0.00503803	-1.15917
8003171	BC010039 // COTL1 // coactosin-like 1 (Dictyostelium) // 16q24.1 // 23406 /// ENST00000	COTL1	BC010039	0.0224266	-1.15911
7952274	ENST00000264025 // PVRL1 // poliovirus receptor-related 1 (herpesvirus entry mediator C	PVRL1	ENST00000264025	0.00635666	-1.15909
8094259	BC065564 // LAP3 // leucine aminopeptidase 3 // 4p15.32 // 51056 /// ENST00000226299 //	LAP3	BC065564	0.0325706	-1.159
7934505	BC049374 // C10orf55 // chromosome 10 open reading frame 55 // 10q22.2 // 414236 /// EN	C10orf55	BC049374	0.0401065	-1.1587
7939383	ENST00000530639 // PRR5L // proline rich 5 like // 11p13-p12 // 79899 /// ENST000003788	PRR5L	ENST00000530639	0.00128856	-1.15841
8058973	BC033631 // ZNF142 // zinc finger protein 142 // 2q35 // 7701 /// ENST00000449707 // ZN	ZNF142	BC033631	0.00120444	-1.1584
7950764	ENST00000398309 // DLG2 // discs, large homolog 2 (Drosophila) // 11q14.1 // 1740 /// E	DLG2	ENST00000398309	0.0319395	-1.15824
8164452	AK092843 // ZDHHC12 // zinc finger, DHHC-type containing 12 // 9q34.11 // 84885 /// BC0	ZDHHC12	AK092843	0.000644238	-1.15819
7950119	BC001706 // LAMTOR1 // late endosomal/lysosomal adaptor, MAPK and MTOR activator 1 // 1	LAMTOR1	BC001706	0.00135644	-1.15815
7992646	M62762 // ATP6V0C // ATPase, H+ transporting, lysosomal 16kDa, V0 subunit c // 16p13.3	ATP6V0C	M62762	0.0492779	-1.15809
8075785	BC040351 // FOXRED2 // FAD-dependent oxidoreductase domain containing 2 // 22q12.3 // 8	FOXRED2	BC040351	0.0177666	-1.15803
8034806	U90426 // DDX39A // DEAD (Asp-Glu-Ala-Asp) box polypeptide 39A // 19p13.12 // 10212 ///	DDX39A	U90426	0.00942264	-1.15798
8003991	ENST00000355280 // MINK1 // misshapen-like kinase 1 // 17p13.2 // 50488 /// NM_153827 /	MINK1	ENST00000355280	0.000168399	-1.15779
8011027	AK292910 // MYO1C // myosin IC // 17p13.3 // 4641 /// AK295761 // MYO1C // myosin IC //	MYO1C	AK292910	0.0141657	-1.15777
7986010	AK304337 // IQGAP1 // IQ motif containing GTPase activating protein 1 // 15q26.1 // 882	IQGAP1	AK304337	0.00307706	-1.15728
8061685	AK294980 // TM9SF4 // transmembrane 9 superfamily protein member 4 // 20q11.21 // 9777	TM9SF4	AK294980	0.0139696	-1.15727
8020878	AB016823 // MAPRE2 // microtubule-associated protein, RP/EB family, member 2 // 18q12.1	MAPRE2	AB016823	0.0233939	-1.15718
8074991	BC011362 // GGT5 // gamma-glutamyltransferase 5 // 22q11.23 // 2687 /// ENST00000327365	GGT5	BC011362	0.000203596	-1.15705
8128247	AF357835 // BACH2 // BTB and CNC homology 1, basic leucine zipper transcription factor	BACH2	AF357835	0.0178099	-1.15694
8123507	BC110341 // TBP // TATA box binding protein // 6q27 // 6908 /// ENST00000230354 // TBP	TBP	BC110341	0.00443706	-1.15692
7932311	BC008691 // RSU1 // Ras suppressor protein 1 // 10p13 // 6251 /// ENST00000377921 // RS	RSU1	BC008691	0.025386	-1.15683
8141791	BC113031 // POLR2J3 // polymerase (RNA) II (DNA directed) polypeptide J3 // 7q22.1 // 5	POLR2J3	BC113031	0.0216725	-1.15668
7953333	BC012160 // CD27 // CD27 molecule // 12p13 // 939 /// ENST00000266557 // CD27 // CD27 m	CD27	BC012160	0.0466789	-1.15663
7897824	AF036536 // MFN2 // mitofusin 2 // 1p36.22 // 9927 /// AK289828 // MFN2 // mitofusin 2	MFN2	AF036536	0.00958199	-1.15662
7944769	AK127457 // GRAMD1B // GRAM domain containing 1B // 11q24.1 // 57476 /// ENST0000052975	GRAMD1B	AK127457	0.0134076	-1.15657
7897236	BC110351 // KCNAB2 // potassium voltage-gated channel, shaker-related subfamily, beta m	KCNAB2	BC110351	0.000978736	-1.15651
7941761	BC001338 // RHOD // ras homolog family member D // 11q14.3 // 29984 /// ENST00000308831	RHOD	BC001338	0.00548194	-1.15643
8007483	BC012139 // TMEM106A // transmembrane protein 106A // 17q21.31 // 113277 /// ENST000003	TMEM106A	BC012139	0.0248968	-1.15641
7945110	BC010645 // ST3GAL4 // ST3 beta-galactoside alpha-2,3-sialyltransferase 4 // 11q24.2 //	ST3GAL4	BC010645	0.025226	-1.15636
8027169	BC011684 // GATAD2A // GATA zinc finger domain containing 2A // 19p13.11 // 54815 /// E	GATAD2A	BC011684	0.00735325	-1.15634
8072113	AK293916 // SRRD // SRR1 domain containing // 22q12.1 // 402055 /// ENST00000215917 //	SRRD	AK293916	0.0186861	-1.15634
7913169	AK125085 // CAPZB // capping protein (actin filament) muscle Z-line, beta // 1p36.1 //	CAPZB	AK125085	0.00325351	-1.15626
8117929	BC112923 // ABCF1 // ATP-binding cassette, sub-family F (GCN20), member 1 // 6p21.33 //	ABCF1	BC112923	0.00352738	-1.15623
8077595	BC053851 // BRPF1 // bromodomain and PHD finger containing, 1 // 3p26-p25 // 7862 /// E	BRPF1	BC053851	0.00139421	-1.15616
7984843	ENST00000569680 // ARID3B // AT rich interactive domain 3B (BRIGHT-like) // 15q24 // 10	ARID3B	ENST00000569680	0.00725127	-1.15612
7967841	AF170724 // CHFR // checkpoint with forkhead and ring finger domains, E3 ubiquitin prot	CHFR	AF170724	0.00020691	-1.15602
7956593	AB002806 // OS9 // osteosarcoma amplified 9, endoplasmic reticulum lectin // 12q13 // 1	OS9	AB002806	0.00794184	-1.15599
8024557	BC089041 // GNA11 // guanine nucleotide binding protein (G protein), alpha 11 (Gq class	GNA11	BC089041	0.0164317	-1.15597
8139250	BC012167 // MRPS24 // mitochondrial ribosomal protein S24 // 7p14 // 64951 /// BC054865	MRPS24	BC012167	0.00350352	-1.1559
8099259	ENST00000420658 // AFAP1 // actin filament associated protein 1 // 4p16 // 60312	AFAP1	ENST00000420658	0.0110936	-1.15588
8124967	ENST00000552116 // BAG6 // BCL2-associated athanogene 6 // 6p21.3 // 7917 /// ENST00000	BAG6	ENST00000552116	0.000720693	-1.15578
8032410	AL832474 // MOB3A // MOB kinase activator 3A // 19p13.3 // 126308 /// ENST00000357066 /	MOB3A	AL832474	7.24923e-05	-1.15574
8116348	AB449893 // TBC1D9B // TBC1 domain family, member 9B (with GRAM domain) // 5q35.3 // 23	TBC1D9B	AB449893	0.00192688	-1.15566
7996041	AK290627 // COQ9 // coenzyme Q9 homolog (S. cerevisiae) // 16q21 // 57017 /// BC054340	COQ9	AK290627	0.0133187	-1.15563
8003410	AK131096 // GALNS // galactosamine (N-acetyl)-6-sulfate sulfatase // 16q24.3 // 2588 //	GALNS	AK131096	0.000220711	-1.15559
8054077	BC004374 // ACTR1B // ARP1 actin-related protein 1 homolog B, centractin beta (yeast) /	ACTR1B	BC004374	0.00506062	-1.15537
8087860	BC016452 // TWF2 // twinfilin, actin-binding protein, homolog 2 (Drosophila) // 3p21.1	TWF2	BC016452	0.000221035	-1.15525
8137865	BC087537 // GNA12 // guanine nucleotide binding protein (G protein) alpha 12 // 7p22.2	GNA12	BC087537	0.00611528	-1.15519
7900087	AF212236 // ADPRHL2 // ADP-ribosylhydrolase like 2 // 1p34.3 // 54936 /// ENST000003731	ADPRHL2	AF212236	5.22564e-05	-1.1551
8031726	BC111531 // ZNF304 // zinc finger protein 304 // 19q13.4 // 57343 /// ENST00000282286 /	ZNF304	BC111531	0.0448745	-1.15495
7939676	BC002378 // ATG13 // autophagy related 13 // 11p11.2 // 9776 /// ENST00000529655 // ATG	ATG13	BC002378	0.000148834	-1.15494
8002152	AF054505 // SLC12A4 // solute carrier family 12 (potassium/chloride transporters), memb	SLC12A4	AF054505	0.00077343	-1.15488
8024572	BC013585 // GNA15 // guanine nucleotide binding protein (G protein), alpha 15 (Gq class	GNA15	BC013585	0.0398858	-1.15487
7948565	BC004391 // CYBASC3 // cytochrome b, ascorbate dependent 3 // 11q12.2 // 220002 /// ENS	CYBASC3	BC004391	4.17352e-05	-1.15476
7942300	AF110801 // IL18BP // interleukin 18 binding protein // 11q13 // 10068 /// ENST00000497	IL18BP	AF110801	0.00522107	-1.15461
8076056	AB024597 // CSNK1E // casein kinase 1, epsilon // 22q13.1 // 1454 /// ENST00000359867 /	CSNK1E	AB024597	0.00952796	-1.1546
7912659	BC005090 // AGMAT // agmatine ureohydrolase (agmatinase) // 1p36.21 // 79814 /// ENST00	AGMAT	BC005090	0.0049562	-1.15457
8038487	AF293462 // IL4I1 // interleukin 4 induced 1 // 19q13.3-q13.4 // 259307 /// NM_152899 /	IL4I1	AF293462	7.44808e-05	-1.15447
7943218	AF398509 // PANX1 // pannexin 1 // 11q21 // 24145 /// ENST00000227638 // PANX1 // panne	PANX1	AF398509	0.0388159	-1.15445
7997852	BC011369 // TRAPPC2L // trafficking protein particle complex 2-like // 16q24.3 // 51693	TRAPPC2L	BC011369	0.00647487	-1.15429
8167314	AK293521 // TBC1D25 // TBC1 domain family, member 25 // Xp11.23 // 4943 /// AK293875 //	TBC1D25	AK293521	0.000788793	-1.15427
8178188	BC111392 // RNF5 // ring finger protein 5, E3 ubiquitin protein ligase // 6p21.3 // 604	RNF5	BC111392	0.0483023	-1.15404
7928558	AY235683 // ZMIZ1 // zinc finger, MIZ-type containing 1 // 10q22.3 // 57178 /// ENST000	ZMIZ1	AY235683	0.0391336	-1.15403
8066266	BC036689 // MAFB // v-maf musculoaponeurotic fibrosarcoma oncogene homolog B (avian) //	MAFB	BC036689	0.0279842	-1.15393
8032484	AF144700 // TIMM13 // translocase of inner mitochondrial membrane 13 homolog (yeast) //	TIMM13	AF144700	0.0035702	-1.15386
8131205	AY310398 // SDK1 // sidekick cell adhesion molecule 1 // 7p22.2 // 221935 /// ENST00000	SDK1	AY310398	0.00275017	-1.15381
8158183	BC050279 // DNM1 // dynamin 1 // 9q34 // 1759 /// ENST00000475805 // DNM1 // dynamin 1	DNM1	BC050279	0.014092	-1.15379
8015635	BC066123 // PTRF // polymerase I and transcript release factor // 17q21.2 // 284119 ///	PTRF	BC066123	0.0210166	-1.15379
8045009	BC106051 // GYPC // glycophorin C (Gerbich blood group) // 2q14-q21 // 2995 /// ENST000	GYPC	BC106051	0.0312737	-1.15374
8033392	AF226051 // XAB2 // XPA binding protein 2 // 19p13.2 // 56949 /// ENST00000358368 // XA	XAB2	AF226051	0.000561008	-1.15363
8026541	AF151902 // FAM32A // family with sequence similarity 32, member A // 19pter-p13.3 // 2	FAM32A	AF151902	0.00614876	-1.15358
8026315	BC094766 // PKN1 // protein kinase N1 // 19p13.12 // 5585 /// ENST00000242783 // PKN1 /	PKN1	BC094766	0.0023172	-1.15319
8166469	BC008424 // SAT1 // spermidine/spermine N1-acetyltransferase 1 // Xp22.1 // 6303 /// EN	SAT1	BC008424	0.0322207	-1.15312
8076374	BC095439 // NHP2L1 // NHP2 non-histone chromosome protein 2-like 1 (S. cerevisiae) // 2	NHP2L1	BC095439	0.00695652	-1.1531
7931977	ENST00000256861 // ITIH5 // inter-alpha-trypsin inhibitor heavy chain family, member 5	ITIH5	ENST00000256861	0.025141	-1.15293
8164967	BC132965 // VAV2 // vav 2 guanine nucleotide exchange factor // 9q34.1 // 7410 /// BC13	VAV2	BC132965	0.0137343	-1.15242
7991386	U82226 // CIB1 // calcium and integrin binding 1 (calmyrin) // 15q25.3-q26 // 10519 ///	CIB1	U82226	0.0295269	-1.15231
8081657	AF063591 // CD200 // CD200 molecule // 3q12-q13 // 4345 /// AK297194 // CD200 // CD200	CD200	AF063591	0.0393759	-1.15221
8080911	AK096640 // KBTBD8 // kelch repeat and BTB (POZ) domain containing 8 // 3p14 // 84541 /	KBTBD8	AK096640	0.041612	-1.1522
7914112	AK301078 // FGR // Gardner-Rasheed feline sarcoma viral (v-fgr) oncogene homolog // 1p3	FGR	AK301078	0.00981481	-1.15205
7987636	BC015050 // OIP5 // Opa interacting protein 5 // 15q15.1 // 11339 /// ENST00000220514 /	OIP5	BC015050	0.0103343	-1.15195
8167069	BC013041 // UBA1 // ubiquitin-like modifier activating enzyme 1 // Xp11.23 // 7317 ///	UBA1	BC013041	0.00801578	-1.15164
7981183	BC003574 // TCL1A // T-cell leukemia/lymphoma 1A // 14q32.1 // 8115 /// BC005831 // TCL	TCL1A	BC003574	0.00698272	-1.15153
7897527	AF043117 // UBE4B // ubiquitination factor E4B // 1p36.3 // 10277 /// ENST00000253251 /	UBE4B	AF043117	0.00624624	-1.15146
7987536	AB000782 // FAM82A2 // family with sequence similarity 82, member A2 // 15q15.1 // 5517	FAM82A2	AB000782	0.00341509	-1.15144
7962489	AF103731 // PLEKHA8P1 // pleckstrin homology domain containing, family A member 8 pseud	PLEKHA8P1	AF103731	0.0312285	-1.15133
8136061	AK094894 // TPI1P2 // triosephosphate isomerase 1 pseudogene 2 // 7q32.1 // 286016 ///	TPI1P2	AK094894	0.000513423	-1.15129
8071691	AK303241 // BCR // breakpoint cluster region // 22q11.23 // 613 /// ENST00000305877 //	BCR	AK303241	0.00208125	-1.15127
8072825	AF190862 // GGA1 // golgi-associated, gamma adaptin ear containing, ARF binding protein	GGA1	AF190862	0.000132216	-1.15126
8158424	AY358286 // LRRC8A // leucine rich repeat containing 8 family, member A // 9q34.11 // 5	LRRC8A	AY358286	0.000435153	-1.15125
8119689	BC071557 // PTK7 // PTK7 protein tyrosine kinase 7 // 6p21.1-p12.2 // 5754 /// ENST0000	PTK7	BC071557	0.0224188	-1.15102
8060427	BC140883 // STK35 // serine/threonine kinase 35 // 20p13 // 140901 /// ENST00000381482	STK35	BC140883	0.0448124	-1.15102
7915846	AB000409 // MKNK1 // MAP kinase interacting serine/threonine kinase 1 // 1p33 // 8569 /	MKNK1	AB000409	0.00247142	-1.15099
7910427	BC041120 // GALNT2 // UDP-N-acetyl-alpha-D-galactosamine:polypeptide N-acetylgalactosam	GALNT2	BC041120	0.0226229	-1.15088
8086505	NM_001135179 // ZDHHC3 // zinc finger, DHHC-type containing 3 // 3p21.31 // 51304	ZDHHC3	NM_001135179	0.0291868	-1.15072
8051413	AK074867 // FAM98A // family with sequence similarity 98, member A // 2p22.3 // 25940 /	FAM98A	AK074867	0.0476441	-1.15066
8028756	BC014488 // PSMC4 // proteasome (prosome, macropain) 26S subunit, ATPase, 4 // 19q13.11	PSMC4	BC014488	0.0357613	-1.1506
8029617	BC007793 // GEMIN7 // gem (nuclear organelle) associated protein 7 // 19q13.32 // 79760	GEMIN7	BC007793	0.00318068	-1.15059
8077993	BC003125 // TMEM43 // transmembrane protein 43 // 3p25.1 // 79188 /// ENST00000306077 /	TMEM43	BC003125	0.0101227	-1.15059
8139392	AF247666 // DDX56 // DEAD (Asp-Glu-Ala-Asp) box helicase 56 // 7p13 // 54606 /// AK1255	DDX56	AF247666	0.00938674	-1.15036
7964436	AB030239 // ARHGAP9 // Rho GTPase activating protein 9 // 12q13.3 // 64333 /// AB051853	ARHGAP9	AB030239	0.00590039	-1.15033
8074931	BC040161 // ZNF70 // zinc finger protein 70 // 22q11.23 // 7621 /// ENST00000341976 //	ZNF70	BC040161	0.00330234	-1.15026
8132503	AB011420 // STK17A // serine/threonine kinase 17a // 7p13 // 9263 /// ENST00000319357 /	STK17A	AB011420	0.0364033	-1.15023
7958352	AY373588 // BTBD11 // BTB (POZ) domain containing 11 // 12q23.3 // 121551 /// ENST00000	BTBD11	AY373588	0.0113278	-1.15008
8028656	AK026111 // PLEKHG2 // pleckstrin homology domain containing, family G (with RhoGef dom	PLEKHG2	AK026111	0.00949693	-1.14999
8062349	BC020222 // RPN2 // ribophorin II // 20q12-q13.1 // 6185 /// ENST00000237530 // RPN2 //	RPN2	BC020222	0.019891	-1.14983
8055183	AK000763 // SMPD4 // sphingomyelin phosphodiesterase 4, neutral membrane (neutral sphin	SMPD4	AK000763	0.00852433	-1.14973
8033899	AF020833 // EIF3G // eukaryotic translation initiation factor 3, subunit G // 19p13.2 /	EIF3G	AF020833	0.0200865	-1.14966
7918593	AK094474 // RHOC // ras homolog family member C // 1p13.1 // 389 /// ENST00000339083 //	RHOC	AK094474	0.0402534	-1.14961
7910229	AK000620 // ARF1 // ADP-ribosylation factor 1 // 1q42 // 375 /// ENST00000272102 // MIR	ARF1	AK000620	0.0361797	-1.14943
7905789	BC089410 // IL6R // interleukin 6 receptor // 1q21 // 3570 /// ENST00000368485 // IL6R	IL6R	BC089410	0.00309239	-1.14941
7997427	AY172689 // CMIP // c-Maf inducing protein // 16q23 // 80790 /// ENST00000537098 // CMI	CMIP	AY172689	0.00369364	-1.14935
8032392	BC073140 // MKNK2 // MAP kinase interacting serine/threonine kinase 2 // 19p13.3 // 287	MKNK2	BC073140	0.0423237	-1.14927
7898693	BC090861 // ALPL // alkaline phosphatase, liver/bone/kidney // 1p36.12 // 249 /// ENST0	ALPL	BC090861	0.0222386	-1.14908
8179638	BC032297 // TRIM26 // tripartite motif containing 26 // 6p21.3 // 7726 /// ENST00000422	TRIM26	BC032297	0.00950606	-1.14898
7964033	AB190990 // ANKRD52 // ankyrin repeat domain 52 // 12q13.3 // 283373 /// ENST0000026711	ANKRD52	AB190990	0.00300258	-1.14893
8142019	AF047599 // ORC5 // origin recognition complex, subunit 5 // 7q22.1 // 5001 /// AF04912	ORC5	AF047599	0.0202262	-1.14888
8064716	AF230073 // SIGLEC1 // sialic acid binding Ig-like lectin 1, sialoadhesin // 20p13 // 6	SIGLEC1	AF230073	0.00130633	-1.14877
7955729	AY358604 // MFSD5 // major facilitator superfamily domain containing 5 // 12q13.13 // 8	MFSD5	AY358604	0.0269171	-1.14864
7940798	AK290339 // MARK2 // MAP/microtubule affinity-regulating kinase 2 // 11q13.1 // 2011 //	MARK2	AK290339	0.0151488	-1.14863
8119661	BC011933 // RRP36 // ribosomal RNA processing 36 homolog (S. cerevisiae) // 6p21.1 // 8	RRP36	BC011933	0.0331742	-1.14849
8104601	BC000518 // BASP1 // brain abundant, membrane attached signal protein 1 // 5p15.1 // 10	BASP1	BC000518	0.0329229	-1.14843
8159566	AF145732 // MAN1B1 // mannosidase, alpha, class 1B, member 1 // 9q34 // 11253 /// AF148	MAN1B1	AF145732	0.00154548	-1.14827
8072461	BC013051 // LIMK2 // LIM domain kinase 2 // 22q12.2 // 3985 /// ENST00000331728 // LIMK	LIMK2	BC013051	0.00872217	-1.14824
8003357	AB161230 // PIEZO1 // piezo-type mechanosensitive ion channel component 1 // 16q24.3 //	PIEZO1	AB161230	0.00156829	-1.14812
8121405	AK094715 // C6orf183 // chromosome 6 open reading frame 183 // 6q21 // 389422 /// ENST0	C6orf183	AK094715	0.0138046	-1.14802
8075798	BC014912 // EIF3D // eukaryotic translation initiation factor 3, subunit D // 22q13.1 /	EIF3D	BC014912	0.0107155	-1.14765
8155110	D87447 // RGP1 // RGP1 retrograde golgi transport homolog (S. cerevisiae) // 9pter-p22.	RGP1	D87447	0.0237476	-1.14763
8073039	CR456501 // GTPBP1 // GTP binding protein 1 // 22q13.1 // 9567 /// ENST00000216044 // G	GTPBP1	CR456501	0.000344062	-1.14755
8055104	BC143898 // SAP130 // Sin3A-associated protein, 130kDa // 2q14.3 // 79595 /// ENST00000	SAP130	BC143898	0.0111913	-1.14744
8076365	BC093956 // DESI1 // desumoylating isopeptidase 1 // 22q13.2 // 27351 /// ENST000002632	DESI1	BC093956	0.00027762	-1.14737
8066247	BX640887 // LOC388796 // uncharacterized LOC388796 // 20q11.23 // 388796 /// NR_015366	LOC388796	BX640887	0.0218071	-1.14736
8053388	AF027516 // TGOLN2 // trans-golgi network protein 2 // 2p11.2 // 10618 /// ENST00000377	TGOLN2	AF027516	0.00425471	-1.14727
8016847	BC042541 // TRIM25 // tripartite motif containing 25 // 17q23.2 // 7706 /// ENST0000031	TRIM25	BC042541	0.00468036	-1.14725
8137874	ENST00000396946 // CARD11 // caspase recruitment domain family, member 11 // 7p22 // 84	CARD11	ENST00000396946	0.00234971	-1.14723
8164607	BC101755 // FNBP1 // formin binding protein 1 // 9q34 // 23048 /// BC143513 // FNBP1 //	FNBP1	BC101755	0.0274611	-1.14717
8061416	AF031824 // CST7 // cystatin F (leukocystatin) // 20p11.21 // 8530 /// ENST00000480798	CST7	AF031824	0.027054	-1.14712
7921752	BX537846 // ARHGAP30 // Rho GTPase activating protein 30 // 1q23.3 // 257106 /// ENST00	ARHGAP30	BX537846	0.0160421	-1.14694
8032455	AK097723 // PLEKHJ1 // pleckstrin homology domain containing, family J member 1 // 19p1	PLEKHJ1	AK097723	2.84348e-05	-1.14687
7996772	BC028216 // SLC7A6 // solute carrier family 7 (amino acid transporter light chain, y+L	SLC7A6	BC028216	0.0282287	-1.14678
8175299	BC086860 // FAM127C // family with sequence similarity 127, member C // Xq26.3 // 44151	FAM127C	BC086860	0.0159085	-1.14677
8073858	AF223408 // GTSE1 // G-2 and S-phase expressed 1 // 22q13.2-q13.3 // 51512 /// AK303087	GTSE1	AF223408	0.0225262	-1.14677
7940717	BC001061 // SLC3A2 // solute carrier family 3 (activators of dibasic and neutral amino	SLC3A2	BC001061	0.029525	-1.1461
8015759	BC090858 // VAT1 // vesicle amine transport protein 1 homolog (T. californica) // 17q21	VAT1	BC090858	0.0421871	-1.14608
8073943	BC167155 // ZBED4 // zinc finger, BED-type containing 4 // 22q13.33 // 9889 /// ENST000	ZBED4	BC167155	0.0085372	-1.14601
8075406	U78310 // PES1 // pescadillo ribosomal biogenesis factor 1 // 22q12.1 // 23481 /// ENST	PES1	U78310	0.0203022	-1.146
8093916	BC094773 // MAN2B2 // mannosidase, alpha, class 2B, member 2 // 4p16.1 // 23324 /// ENS	MAN2B2	BC094773	0.00410878	-1.14598
7920600	U73377 // SHC1 // SHC (Src homology 2 domain containing) transforming protein 1 // 1q21	SHC1	U73377	0.0217556	-1.14586
8128669	AF533891 // OSTM1 // osteopetrosis associated transmembrane protein 1 // 6q21 // 28962	OSTM1	AF533891	0.00962112	-1.14577
7943760	AB096248 // SIK2 // salt-inducible kinase 2 // 11q23.1 // 23235 /// ENST00000304987 //	SIK2	AB096248	0.0126704	-1.14556
7937175	AK299564 // TUBGCP2 // tubulin, gamma complex associated protein 2 // 10q26.3 // 10844	TUBGCP2	AK299564	0.00293665	-1.14552
8110392	BC001123 // TMED9 // transmembrane emp24 protein transport domain containing 9 // 5q35.	TMED9	BC001123	0.0478801	-1.14518
8180093	AK290714 // HLA-DOA // major histocompatibility complex, class II, DO alpha // 6p21.3 /	HLA-DOA	AK290714	0.00134886	-1.14515
7911178	AF410477 // NLRP3 // NLR family, pyrin domain containing 3 // 1q44 // 114548 /// ENST00	NLRP3	AF410477	0.0108248	-1.14507
8006788	U07932 // MLLT6 // myeloid/lymphoid or mixed-lineage leukemia (trithorax homolog, Droso	MLLT6	U07932	0.0108709	-1.14503
8002087	AK055727 // RANBP10 // RAN binding protein 10 // 16q22.1 // 57610 /// AK295530 // RANBP	RANBP10	AK055727	0.0170547	-1.14486
8038655	AF113140 // KLK4 // kallikrein-related peptidase 4 // 19q13.41 // 9622 /// ENST00000324	KLK4	AF113140	0.019856	-1.14442
8001337	BC112315 // ZNF423 // zinc finger protein 423 // 16q12 // 23090 /// ENST00000561648 //	ZNF423	BC112315	0.0321059	-1.14425
8125766	AF520590 // BAK1 // BCL2-antagonist/killer 1 // 6p21.3 // 578 /// AK292093 // BAK1 // B	BAK1	AF520590	0.00748964	-1.14422
8010061	BC014439 // SPHK1 // sphingosine kinase 1 // 17q25.2 // 8877 /// ENST00000323374 // SPH	SPHK1	BC014439	0.0148534	-1.14412
8142814	DQ822478 // OPN1SW // opsin 1 (cone pigments), short-wave-sensitive // 7q32.1 // 611 //	OPN1SW	DQ822478	0.00965054	-1.14386
7950197	AF411983 // ARAP1 // ArfGAP with RhoGAP domain, ankyrin repeat and PH domain 1 // 11q13	ARAP1	AF411983	0.0017043	-1.14381
8066697	BC025277 // SLC35C2 // solute carrier family 35, member C2 // 20q13.12 // 51006 /// ENS	SLC35C2	BC025277	0.0122552	-1.14368
8131303	BC004116 // WIPI2 // WD repeat domain, phosphoinositide interacting 2 // 7p22.1 // 2610	WIPI2	BC004116	0.00111905	-1.14347
8073214	BC028626 // TNRC6B // trinucleotide repeat containing 6B // 22q13.1 // 23112 /// ENST00	TNRC6B	BC028626	0.00326605	-1.14334
8161114	AB046825 // GBA2 // glucosidase, beta (bile acid) 2 // 9p13.3 // 57704 /// AK295967 //	GBA2	AB046825	0.0305433	-1.14319
8059222	BC000653 // DNPEP // aspartyl aminopeptidase // 2q35 // 23549 /// ENST00000273075 // DN	DNPEP	BC000653	0.0124928	-1.14303
7973352	AY358399 // LRP10 // low density lipoprotein receptor-related protein 10 // 14q11.2 //	LRP10	AY358399	0.0179996	-1.143
7915827	AK125827 // LRRC41 // leucine rich repeat containing 41 // 1p34.1 // 10489 /// AK291283	LRRC41	AK125827	0.0028834	-1.14286
8121418	BC000038 // SMPD2 // sphingomyelin phosphodiesterase 2, neutral membrane (neutral sphin	SMPD2	BC000038	0.013092	-1.14267
8139737	BC063614 // PSPH // phosphoserine phosphatase // 7p11.2 // 5723 /// BX537439 // PSPH //	PSPH	BC063614	0.00733641	-1.14265
7992789	BC002718 // TNFRSF12A // tumor necrosis factor receptor superfamily, member 12A // 16p1	TNFRSF12A	BC002718	0.0102247	-1.14263
7999279	AF187072 // NAGPA // N-acetylglucosamine-1-phosphodiester alpha-N-acetylglucosaminidase	NAGPA	AF187072	0.000727603	-1.1426
8139712	BC016650 // VOPP1 // vesicular, overexpressed in cancer, prosurvival protein 1 // 7p11.	VOPP1	BC016650	0.000627424	-1.14235
8155096	AF211848 // CREB3 // cAMP responsive element binding protein 3 // 9p13.3 // 10488 /// E	CREB3	AF211848	0.0235601	-1.1422
8043203	BC017891 // VAMP5 // vesicle-associated membrane protein 5 (myobrevin) // 2p11.2 // 107	VAMP5	BC017891	2.99436e-06	-1.14216
7982620	ENST00000263791 // EIF2AK4 // eukaryotic translation initiation factor 2 alpha kinase 4	EIF2AK4	ENST00000263791	0.0202669	-1.14209
7962951	AF010403 // MLL2 // myeloid/lymphoid or mixed-lineage leukemia 2 // 12q13.12 // 8085 //	MLL2	AF010403	0.00104088	-1.14201
7911619	BC004186 // GNB1 // guanine nucleotide binding protein (G protein), beta polypeptide 1	GNB1	BC004186	0.000886591	-1.142
7898609	AK097693 // PLA2G5 // phospholipase A2, group V // 1p36-p34 // 5322 /// BC036792 // PLA	PLA2G5	AK097693	0.0145197	-1.14181
8026548	BC017469 // AP1M1 // adaptor-related protein complex 1, mu 1 subunit // 19p13.12 // 890	AP1M1	BC017469	0.000227149	-1.1418
7971177	AF032885 // FOXO1 // forkhead box O1 // 13q14.1 // 2308 /// ENST00000379561 // FOXO1 //	FOXO1	AF032885	5.23229e-05	-1.14147
8141241	AF464850 // SMURF1 // SMAD specific E3 ubiquitin protein ligase 1 // 7q22.1 // 57154 //	SMURF1	AF464850	0.0103197	-1.1414
7912412	BC117166 // MTOR // mechanistic target of rapamycin (serine/threonine kinase) // 1p36.2	MTOR	BC117166	0.00418036	-1.14133
7930577	U67206 // CASP7 // caspase 7, apoptosis-related cysteine peptidase // 10q25 // 840 ///	CASP7	U67206	0.0308454	-1.1413
8130993	BC040074 // FAM20C // family with sequence similarity 20, member C // 7p22.3 // 56975 /	FAM20C	BC040074	0.0194805	-1.14119
8090214	AF345197 // SLC12A8 // solute carrier family 12 (potassium/chloride transporters), memb	SLC12A8	AF345197	0.0165355	-1.14115
8147777	AY358914 // CTHRC1 // collagen triple helix repeat containing 1 // 8q22.3 // 115908 ///	CTHRC1	AY358914	0.0286563	-1.14111
8117608	BC112072 // HIST1H2AL // histone cluster 1, H2al // 6p22.1 // 8332 /// ENST00000357320	HIST1H2AL	BC112072	0.0432483	-1.14107
8110803	AB045223 // CLPTM1L // CLPTM1-like // 5p15.33 // 81037 /// BC016399 // CLPTM1L // CLPTM	CLPTM1L	AB045223	0.0328733	-1.14104
7903786	BC021117 // CSF1 // colony stimulating factor 1 (macrophage) // 1p21-p13 // 1435 /// EN	CSF1	BC021117	0.0158479	-1.14084
8138091	BC027603 // DAGLB // diacylglycerol lipase, beta // 7p22.1 // 221955 /// ENST0000029705	DAGLB	BC027603	0.000250296	-1.14081
7941296	BC014791 // SSSCA1 // Sjogren syndrome/scleroderma autoantigen 1 // 11q13.1 // 10534 //	SSSCA1	BC014791	0.0026472	-1.14043
8034762	BC108259 // PRKACA // protein kinase, cAMP-dependent, catalytic, alpha // 19p13.1 // 55	PRKACA	BC108259	0.00724531	-1.14038
8026982	AK094091 // MPV17L2 // MPV17 mitochondrial membrane protein-like 2 // 19p13.11 // 84769	MPV17L2	AK094091	0.00627061	-1.14029
7942409	AF007892 // P2RY6 // pyrimidinergic receptor P2Y, G-protein coupled, 6 // 11q13.5 // 50	P2RY6	AF007892	0.000899102	-1.14021
8132214	AK293954 // FKBP9 // FK506 binding protein 9, 63 kDa // 7p11.1 // 11328 /// ENST0000024	FKBP9	AK293954	0.0334782	-1.14013
8073072	EU527884 // APOBEC3D // apolipoprotein B mRNA editing enzyme, catalytic polypeptide-lik	APOBEC3D	EU527884	0.0239555	-1.13997
8076465	AK291623 // POLDIP3 // polymerase (DNA-directed), delta interacting protein 3 // 22q13.	POLDIP3	AK291623	0.0140477	-1.13995
7900888	AF267987 // IPO13 // importin 13 // 1p34.1 // 9670 /// AK290173 // IPO13 // importin 13	IPO13	AF267987	0.0337158	-1.13986
7906085	BC014507 // LMNA // lamin A/C // 1q22 // 4000 /// ENST00000368301 // LMNA // lamin A/C	LMNA	BC014507	0.0327279	-1.13986
8071301	AK289862 // C22orf25 // chromosome 22 open reading frame 25 // 22q11.21 // 128989 /// A	C22orf25	AK289862	0.00220731	-1.13975
8031931	ENST00000516402 // RN5S473 // RNA, 5S ribosomal 473 // --- // ---	RN5S473	ENST00000516402	0.0330898	-1.1396
8054356	AK296768 // MFSD9 // major facilitator superfamily domain containing 9 // 2q12.1 // 848	MFSD9	AK296768	0.00465177	-1.13953
8075332	BC142940 // TBC1D10A // TBC1 domain family, member 10A // 22q12.2 // 83874 /// ENST0000	TBC1D10A	BC142940	0.000205265	-1.13951
8072279	BC151217 // MTMR3 // myotubularin related protein 3 // 22q12.2 // 8897 /// ENST00000401	MTMR3	BC151217	0.00269516	-1.13949
8167125	BC140849 // USP11 // ubiquitin specific peptidase 11 // Xp11.23 // 8237 /// ENST0000037	USP11	BC140849	0.00682709	-1.13947
8072757	BC070085 // CSF2RB // colony stimulating factor 2 receptor, beta, low-affinity (granulo	CSF2RB	BC070085	0.00881575	-1.13939
8149258	AB016816 // MFHAS1 // malignant fibrous histiocytoma amplified sequence 1 // 8p23.1 //	MFHAS1	AB016816	0.0485757	-1.13932
7951987	AB048796 // TMPRSS13 // transmembrane protease, serine 13 // 11q23 // 84000 /// ENST000	TMPRSS13	AB048796	0.0140735	-1.13926
7949603	AF159141 // BRMS1 // breast cancer metastasis suppressor 1 // 11q13-q13.2 // 25855 ///	BRMS1	AF159141	0.00449603	-1.13905
7915444	BC143961 // LEPRE1 // leucine proline-enriched proteoglycan (leprecan) 1 // 1p34.1 // 6	LEPRE1	BC143961	0.0188422	-1.13901
8134470	AF076974 // TRRAP // transformation/transcription domain-associated protein // 7q21.2-q	TRRAP	AF076974	0.00456251	-1.13897
7904742	BC035727 // LIX1L // Lix1 homolog (mouse)-like // 1q21.1 // 128077 /// ENST00000369308	LIX1L	BC035727	0.00508891	-1.13895
8110318	BC007268 // PRELID1 // PRELI domain containing 1 // 5q35.3 // 27166 /// ENST00000303204	PRELID1	BC007268	0.0305638	-1.13893
8132305	BC065518 // EEPD1 // endonuclease/exonuclease/phosphatase family domain containing 1 //	EEPD1	BC065518	0.0186824	-1.13882
8018102	BC157870 // CPSF4L // cleavage and polyadenylation specific factor 4-like // 17q25.1 //	CPSF4L	BC157870	0.0358134	-1.13864
7966929	BC015931 // RAB35 // RAB35, member RAS oncogene family // 12q24.31 // 11021 /// ENST000	RAB35	BC015931	0.00581332	-1.13847
8031223	BC015731 // LILRB1 // leukocyte immunoglobulin-like receptor, subfamily B (with TM and	LILRB1	BC015731	0.0289179	-1.13841
8131339	U03057 // FSCN1 // fascin homolog 1, actin-bundling protein (Strongylocentrotus purpura	FSCN1	U03057	0.0199168	-1.13838
8165622	AJ298882 // ZMYND19 // zinc finger, MYND-type containing 19 // 9q34.3 // 116225 /// ENS	ZMYND19	AJ298882	0.00480343	-1.13837
8116740	AB019254 // RREB1 // ras responsive element binding protein 1 // 6p25 // 6239 /// ENST0	RREB1	AB019254	0.00698742	-1.1383
8069057	AB209127 // PFKL // phosphofructokinase, liver // 21q22.3 // 5211 /// BC006422 // PFKL	PFKL	AB209127	0.00831384	-1.13829
8031536	BC030574 // U2AF2 // U2 small nuclear RNA auxiliary factor 2 // 19q13.42 // 11338 /// E	U2AF2	BC030574	0.0024818	-1.13811
8002729	AK304156 // GLG1 // golgi glycoprotein 1 // 16q22.3 // 2734 /// BC060822 // GLG1 // gol	GLG1	AK304156	0.0107867	-1.13799
8076563	BC042195 // MCAT // malonyl CoA:ACP acyltransferase (mitochondrial) // 22q13.31 // 2734	MCAT	BC042195	0.00144588	-1.13797
8064336	AK095110 // TBC1D20 // TBC1 domain family, member 20 // 20p13 // 128637 /// AK291648 //	TBC1D20	AK095110	0.0273261	-1.13786
8158627	AF134479 // NCS1 // neuronal calcium sensor 1 // 9q34 // 23413 /// ENST00000372398 // N	NCS1	AF134479	0.0163284	-1.13783
7990379	BC021271 // EDC3 // enhancer of mRNA decapping 3 homolog (S. cerevisiae) // 15q24.1 //	EDC3	BC021271	0.0270736	-1.13773
8026520	AK025165 // RAB8A // RAB8A, member RAS oncogene family // 19p13.1 // 4218 /// ENST00000	RAB8A	AK025165	0.00587703	-1.13758
7940840	AK298287 // OTUB1 // OTU domain, ubiquitin aldehyde binding 1 // 11q13.1 // 55611 /// E	OTUB1	AK298287	0.0100534	-1.13724
8135114	BC066592 // CUX1 // cut-like homeobox 1 // 7q22.1 // 1523 /// ENST00000569498 // CUX1 /	CUX1	BC066592	0.0201628	-1.13664
8138789	BC042441 // JAZF1 // JAZF zinc finger 1 // 7p15.2-p15.1 // 221895 /// ENST00000283928 /	JAZF1	BC042441	0.0152784	-1.13662
7939805	ENST00000362021 // SLC39A13 // solute carrier family 39 (zinc transporter), member 13 /	SLC39A13	ENST00000362021	0.000332684	-1.13661
7911568	AK023110 // SSU72 // SSU72 RNA polymerase II CTD phosphatase homolog (S. cerevisiae) //	SSU72	AK023110	0.00709481	-1.13658
8061406	BC030637 // SYNDIG1 // synapse differentiation inducing 1 // 20p11.21 // 79953 /// ENST	SYNDIG1	BC030637	0.0119057	-1.13643
7904303	BC130327 // CD101 // CD101 molecule // 1p13 // 9398 /// ENST00000369470 // CD101 // CD1	CD101	BC130327	0.00752067	-1.13628
8159654	AF464935 // COBRA1 // cofactor of BRCA1 // 9q34 // 25920 /// ENST00000343053 // COBRA1	COBRA1	AF464935	0.00922846	-1.13626
8030113	AF151804 // RUVBL2 // RuvB-like 2 (E. coli) // 19q13.3 // 10856 /// ENST00000221413 //	RUVBL2	AF151804	0.0177675	-1.13619
8011415	BC039015 // P2RX5 // purinergic receptor P2X, ligand-gated ion channel, 5 // 17p13.3 //	P2RX5	BC039015	0.00330802	-1.13608
8075483	AK093768 // PIK3IP1 // phosphoinositide-3-kinase interacting protein 1 // 22q12.2 // 11	PIK3IP1	AK093768	0.00633337	-1.13606
7991224	BC062320 // HAPLN3 // hyaluronan and proteoglycan link protein 3 // 15q26.1 // 145864 /	HAPLN3	BC062320	0.0281842	-1.13601
8073612	M36035 // TSPO // translocator protein (18kDa) // 22q13.31 // 706 /// ENST00000337554 /	TSPO	M36035	0.000545797	-1.1359
7913001	AF348492 // UBR4 // ubiquitin protein ligase E3 component n-recognin 4 // 1p36.13 // 23	UBR4	AF348492	0.00344363	-1.13583
8158783	BC045620 // NUP214 // nucleoporin 214kDa // 9q34.1 // 8021 /// BC105998 // NUP214 // nu	NUP214	BC045620	0.00335381	-1.13575
7913558	ENST00000302291 // LUZP1 // leucine zipper protein 1 // 1p36 // 7798 /// ENST0000041834	LUZP1	ENST00000302291	0.00342681	-1.13568
8159127	BC110998 // RXRA // retinoid X receptor, alpha // 9q34.3 // 6256 /// ENST00000481739 //	RXRA	BC110998	0.0126093	-1.13567
8157945	DQ227306 // ZBTB34 // zinc finger and BTB domain containing 34 // 9q33.3 // 403341 ///	ZBTB34	DQ227306	0.0272652	-1.13567
8167287	AF317058 // PORCN // porcupine homolog (Drosophila) // Xp11.23 // 64840 /// AF317059 //	PORCN	AF317058	0.00546151	-1.1355
7940582	AF057170 // BEST1 // bestrophin 1 // 11q13 // 7439 /// ENST00000378043 // BEST1 // best	BEST1	AF057170	0.000853004	-1.13538
8099073	AK292321 // LRPAP1 // low density lipoprotein receptor-related protein associated prote	LRPAP1	AK292321	0.0117458	-1.13528
8145027	AF495722 // FAM160B2 // family with sequence similarity 160, member B2 // 8p21.3 // 647	FAM160B2	AF495722	0.00174903	-1.13523
8032380	AF355797 // BTBD2 // BTB (POZ) domain containing 2 // 19p13.3 // 55643 /// ENST00000255	BTBD2	AF355797	0.00367543	-1.13519
7989975	AK291175 // CLN6 // ceroid-lipofuscinosis, neuronal 6, late infantile, variant // 15q23	CLN6	AK291175	0.0203013	-1.13516
7927425	ENST00000325239 // WDFY4 // WDFY family member 4 // 10q11.23 // 57705 /// ENST000004260	WDFY4	ENST00000325239	0.000968935	-1.13505
8004464	AY081051 // TNFSF12-TNFSF13 // TNFSF12-TNFSF13 readthrough // 17p13.1 // 407977 /// BC0	TNFSF12-TNFSF13	AY081051	0.00405444	-1.13493
8158597	AF376725 // GPR107 // G protein-coupled receptor 107 // 9q34.11 // 57720 /// ENST000003	GPR107	AF376725	0.018672	-1.13492
8160935	AK293427 // FANCG // Fanconi anemia, complementation group G // 9p13 // 2189 /// BC0000	FANCG	AK293427	0.0144563	-1.13479
8080344	AB052956 // STAB1 // stabilin 1 // 3p21.1 // 23166 /// ENST00000321725 // STAB1 // stab	STAB1	AB052956	0.00214967	-1.13475
8029437	BC015542 // PVR // poliovirus receptor // 19q13.2 // 5817 /// ENST00000425690 // PVR //	PVR	BC015542	0.0215377	-1.13451
8027701	BC014077 // GRAMD1A // GRAM domain containing 1A // 19q13.13 // 57655 /// ENST000004539	GRAMD1A	BC014077	0.00209638	-1.13447
7949904	BC092472 // UNC93B1 // unc-93 homolog B1 (C. elegans) // 11q13 // 81622 /// ENST0000053	UNC93B1	BC092472	0.00379136	-1.1344
8104136	M99587 // HMX1 // H6 family homeobox 1 // 4p16.1 // 3166 /// ENST00000400677 // HMX1 //	HMX1	M99587	0.000243847	-1.13439
7963770	BC020614 // GPR84 // G protein-coupled receptor 84 // 12q13.13 // 53831 /// ENST0000026	GPR84	BC020614	0.0393628	-1.13426
7899688	BC020520 // KPNA6 // karyopherin alpha 6 (importin alpha 7) // 1p35.1 // 23633 /// ENST	KPNA6	BC020520	0.0193735	-1.13424
8000028	BC040442 // DCUN1D3 // DCN1, defective in cullin neddylation 1, domain containing 3 (S.	DCUN1D3	BC040442	0.00353131	-1.13422
8076792	AB079066 // CERK // ceramide kinase // 22q13.31 // 64781 /// AK291476 // CERK // cerami	CERK	AB079066	0.00345601	-1.13414
8055151	EF523384 // POTEF // POTE ankyrin domain family, member F // 2q21.1 // 728378 /// ENST0	POTEF	EF523384	0.0082786	-1.13399
8034920	BC011722 // ILVBL // ilvB (bacterial acetolactate synthase)-like // 19p13.1 // 10994 //	ILVBL	BC011722	0.00510799	-1.13392
8073909	AK125705 // TBC1D22A // TBC1 domain family, member 22A // 22q13.3 // 25771 /// AK127653	TBC1D22A	AK125705	0.000760435	-1.1339
8074565	AF228708 // DGCR6L // DiGeorge syndrome critical region gene 6-like // 22q11 // 85359 /	DGCR6L	AF228708	0.00410405	-1.13389
8037816	BC034604 // STRN4 // striatin, calmodulin binding protein 4 // 19q13.2 // 29888 /// ENS	STRN4	BC034604	0.00209853	-1.13375
7899029	AF261655 // MAN1C1 // mannosidase, alpha, class 1C, member 1 // 1p35 // 57134 /// ENST0	MAN1C1	AF261655	0.0142016	-1.13359
8116070	AF265209 // PDLIM7 // PDZ and LIM domain 7 (enigma) // 5q35.3 // 9260 /// AF345904 // P	PDLIM7	AF265209	0.0129263	-1.13359
8072659	AK026576 // TOM1 // target of myb1 (chicken) // 22q13.1 // 10043 /// AK293694 // TOM1 /	TOM1	AK026576	0.00114931	-1.13348
8155048	ENST00000361226 // RUSC2 // RUN and SH3 domain containing 2 // 9p13.3 // 9853 /// ENST0	RUSC2	ENST00000361226	0.00663425	-1.13328
8138108	AK093917 // KDELR2 // KDEL (Lys-Asp-Glu-Leu) endoplasmic reticulum protein retention re	KDELR2	AK093917	0.0120181	-1.13322
8140061	AK290091 // BCL7B // B-cell CLL/lymphoma 7B // 7q11.23 // 9275 /// BC000956 // BCL7B //	BCL7B	AK290091	0.0154779	-1.1332
7953699	AF155132 // FOXJ2 // forkhead box J2 // 12p13.31 // 55810 /// ENST00000162391 // FOXJ2	FOXJ2	AF155132	0.00100595	-1.13315
8139468	BC014918 // TBRG4 // transforming growth factor beta regulator 4 // 7p13 // 9238 /// EN	TBRG4	BC014918	0.00159848	-1.13297
8069003	U56085 // PWP2 // PWP2 periodic tryptophan protein homolog (yeast) // 21q22.3 // 5822 /	PWP2	U56085	0.0030546	-1.13296
8058512	BX648983 // PLEKHM3 // pleckstrin homology domain containing, family M, member 3 // 2q3	PLEKHM3	BX648983	0.0202798	-1.13294
7940600	BC098576 // INCENP // inner centromere protein antigens 135/155kDa // 11q12.3 // 3619 /	INCENP	BC098576	0.00587947	-1.1329
7996919	AF132747 // VPS4A // vacuolar protein sorting 4 homolog A (S. cerevisiae) // 16q22.1 //	VPS4A	AF132747	0.0281119	-1.1329
8079733	BC039083 // KLHDC8B // kelch domain containing 8B // 3p21.31 // 200942 /// ENST00000332	KLHDC8B	BC039083	0.00132538	-1.13288
8075430	BC136782 // MORC2 // MORC family CW-type zinc finger 2 // 22q12.2 // 22880 /// ENST0000	MORC2	BC136782	0.0319708	-1.13274
7923659	BC065280 // PPP1R15B // protein phosphatase 1, regulatory subunit 15B // 1q32.1 // 8491	PPP1R15B	BC065280	0.0351403	-1.13268
8028563	BC006424 // MRPS12 // mitochondrial ribosomal protein S12 // 19q13.1-q13.2 // 6183 ///	MRPS12	BC006424	0.00224289	-1.1326
8159249	AB055388 // MRPS2 // mitochondrial ribosomal protein S2 // 9q34 // 51116 /// AF151849 /	MRPS2	AB055388	0.0217858	-1.13242
8027184	ENST00000392313 // MAU2 // MAU2 chromatid cohesion factor homolog (C. elegans) // 19p13	MAU2	ENST00000392313	0.00110422	-1.13226
8125328	BC090849 // AGPAT1 // 1-acylglycerol-3-phosphate O-acyltransferase 1 (lysophosphatidic	AGPAT1	BC090849	0.00165568	-1.13221
8073242	AF067853 // ADSL // adenylosuccinate lyase // 22q13.2 // 158 /// AF067854 // ADSL // ad	ADSL	AF067853	0.028573	-1.1321
8165486	BC067786 // TMEM203 // transmembrane protein 203 // 9q34.3 // 94107 /// ENST00000343666	TMEM203	BC067786	0.021152	-1.13192
8030374	BC008734 // FCGRT // Fc fragment of IgG, receptor, transporter, alpha // 19q13.3 // 221	FCGRT	BC008734	0.0151998	-1.13177
8169859	BC051881 // SASH3 // SAM and SH3 domain containing 3 // Xq26 // 54440 /// ENST000003568	SASH3	BC051881	0.00225587	-1.13143
7997247	AF378524 // ZNRF1 // zinc and ring finger 1, E3 ubiquitin protein ligase // 16q23.1 //	ZNRF1	AF378524	0.00500248	-1.13139
7911993	BC017037 // ICMT // isoprenylcysteine carboxyl methyltransferase // 1p36.21 // 23463 //	ICMT	BC017037	0.00304157	-1.13136
7933760	BC036757 // CCDC6 // coiled-coil domain containing 6 // 10q21 // 8030 /// ENST000002631	CCDC6	BC036757	0.0283339	-1.13127
7936242	BC070108 // ITPRIP // inositol 1,4,5-trisphosphate receptor interacting protein // 10q2	ITPRIP	BC070108	0.00607299	-1.13125
8143605	AK291605 // FAM115A // family with sequence similarity 115, member A // 7q35 // 9747 //	FAM115A	AK291605	0.0489244	-1.13103
7997662	AB011085 // KIAA0513 // KIAA0513 // 16q24.1 // 9764 /// ENST00000566428 // KIAA0513 //	KIAA0513	AB011085	0.00806691	-1.13069
8028332	AF117708 // KCNK6 // potassium channel, subfamily K, member 6 // 19q13.1 // 9424 /// EN	KCNK6	AF117708	0.00339697	-1.1306
7945349	BC032779 // BET1L // blocked early in transport 1 homolog (S. cerevisiae)-like // 11p15	BET1L	BC032779	0.0295064	-1.13054
7906133	AF141310 // PMF1 // polyamine-modulated factor 1 // 1q12 // 11243 /// ENST00000490491 /	PMF1	AF141310	0.0206703	-1.1302
8158242	BC003581 // URM1 // ubiquitin related modifier 1 // 9q34.11 // 81605 /// ENST0000037285	URM1	BC003581	0.0210751	-1.12996
8048227	L19593 // CXCR2 // chemokine (C-X-C motif) receptor 2 // 2q35 // 3579 /// ENST000003185	CXCR2	L19593	0.0208747	-1.12979
8158418	BC016351 // ENDOG // endonuclease G // 9q34.1 // 2021 /// ENST00000372642 // ENDOG // e	ENDOG	BC016351	0.000505623	-1.12967
7928189	AB096256 // UNC5B // unc-5 homolog B (C. elegans) // 10q22.1 // 219699 /// ENST00000335	UNC5B	AB096256	0.0352293	-1.12964
8055220	ENST00000451531 // POTEI // POTE ankyrin domain family, member I // 2q21.1 // 653269 //	POTEI	ENST00000451531	0.0104928	-1.12939
8167322	AF329819 // WDR13 // WD repeat domain 13 // Xp11.23 // 64743 /// BC080579 // WDR13 // W	WDR13	AF329819	0.0091591	-1.12916
8029050	BC011577 // CCDC97 // coiled-coil domain containing 97 // 19q13.2 // 90324 /// ENST0000	CCDC97	BC011577	0.00480575	-1.12912
8132539	AF077353 // DBNL // drebrin-like // 7p13 // 28988 /// AF151364 // DBNL // drebrin-like	DBNL	AF077353	0.00117901	-1.1291
8098870	AB027466 // SPON2 // spondin 2, extracellular matrix protein // 4p16.3 // 10417 /// AK0	SPON2	AB027466	0.0449005	-1.12909
7898998	JQ424879 // RHD // Rh blood group, D antigen // 1p36.11 // 6007 /// ENST00000564398 //	RHD	JQ424879	0.0290821	-1.12892
7994769	BC110374 // CORO1A // coronin, actin binding protein, 1A // 16p11.2 // 11151 /// ENST00	CORO1A	BC110374	0.00592342	-1.1289
8108558	BC009906 // SLC35A4 // solute carrier family 35, member A4 // 5q31.3 // 113829 /// ENST	SLC35A4	BC009906	0.00581575	-1.12855
8040908	BC002610 // SNX17 // sorting nexin 17 // 2p23-p22 // 9784 /// ENST00000233575 // SNX17	SNX17	BC002610	0.00752717	-1.12851
7998510	BC012737 // CLCN7 // chloride channel, voltage-sensitive 7 // 16p13 // 1186 /// ENST000	CLCN7	BC012737	0.00580933	-1.1285
8005707	AK093838 // MAP2K3 // mitogen-activated protein kinase kinase 3 // 17q11.2 // 5606 ///	MAP2K3	AK093838	0.00119575	-1.12839
8030525	BC042921 // PTOV1 // prostate tumor overexpressed 1 // 19q13.33 // 53635 /// ENST000002	PTOV1	BC042921	0.0281437	-1.12832
8037071	BC008950 // RABAC1 // Rab acceptor 1 (prenylated) // 19q13.2 // 10567 /// ENST000002220	RABAC1	BC008950	0.0154351	-1.12832
7966938	BC153881 // GCN1L1 // GCN1 general control of amino-acid synthesis 1-like 1 (yeast) //	GCN1L1	BC153881	0.0164597	-1.12797
8065607	AF006005 // PLAGL2 // pleiomorphic adenoma gene-like 2 // 20q11.21 // 5326 /// ENST0000	PLAGL2	AF006005	0.0395992	-1.12794
7897685	AF117064 // UBIAD1 // UbiA prenyltransferase domain containing 1 // 1p36.22 // 29914 //	UBIAD1	AF117064	0.0109766	-1.1279
8123976	ENST00000379287 // GFOD1 // glucose-fructose oxidoreductase domain containing 1 // 6pte	GFOD1	ENST00000379287	0.000260918	-1.12767
7953943	AF287012 // GABARAPL1 // GABA(A) receptor-associated protein like 1 // 12p13.2 // 23710	GABARAPL1	AF287012	0.0449533	-1.12759
8033445	AK293089 // CD209 // CD209 molecule // 19p13 // 30835 /// ENST00000315599 // CD209 // C	CD209	AK293089	0.0269175	-1.12753
8168215	AB102668 // MED12 // mediator complex subunit 12 // Xq13 // 9968 /// AF071309 // MED12	MED12	AB102668	0.0320655	-1.12745
8026272	AF265242 // IL27RA // interleukin 27 receptor, alpha // 19p13.11 // 9466 /// ENST000002	IL27RA	AF265242	0.00208772	-1.12736
8063156	AB209660 // CD40 // CD40 molecule, TNF receptor superfamily member 5 // 20q12-q13.2 //	CD40	AB209660	0.0306263	-1.12714
8109326	BC106040 // C5orf62 // chromosome 5 open reading frame 62 // 5q33.1 // 85027 /// ENST00	C5orf62	BC106040	0.00423703	-1.12707
7982845	AF308802 // VPS18 // vacuolar protein sorting 18 homolog (S. cerevisiae) // 15q14-q15 /	VPS18	AF308802	0.000442373	-1.12702
8126658	AY491520 // SLC35B2 // solute carrier family 35, member B2 // 6p12.1-p11.2 // 347734 //	SLC35B2	AY491520	0.0188105	-1.12691
7966259	BC009932 // GLTP // glycolipid transfer protein // 12q24.11 // 51228 /// ENST0000031834	GLTP	BC009932	0.0180056	-1.12685
7920382	AY360172 // CRTC2 // CREB regulated transcription coactivator 2 // 1q21.3 // 200186 ///	CRTC2	AY360172	0.01243	-1.12677
8169882	ENST00000218147 // BCORL1 // BCL6 corepressor-like 1 // Xq25-q26.1 // 63035 /// ENST000	BCORL1	ENST00000218147	0.011347	-1.12676
8073513	BC017693 // CCDC134 // coiled-coil domain containing 134 // 22q13.2 // 79879 /// ENST00	CCDC134	BC017693	0.00293597	-1.12674
7941350	ENST00000355703 // PCNXL3 // pecanex-like 3 (Drosophila) // 11q13.1 // 399909 /// NM_03	PCNXL3	ENST00000355703	0.0100457	-1.12661
8049088	AK024273 // COPS7B // COP9 constitutive photomorphogenic homolog subunit 7B (Arabidopsi	COPS7B	AK024273	0.00207893	-1.12655
7959023	AK290956 // MAP1LC3B // microtubule-associated protein 1 light chain 3 beta // 16q24.2	MAP1LC3B	AK290956	0.0452915	-1.12631
8159415	AK128154 // RABL6 // RAB, member RAS oncogene family-like 6 // 9q34.3 // 55684 /// BC02	RABL6	AK128154	0.00150997	-1.1262
7967493	AF113003 // NCOR2 // nuclear receptor corepressor 2 // 12q24 // 9612 /// AF125672 // NC	NCOR2	AF113003	0.00466989	-1.12618
8018107	BC002774 // CDC42EP4 // CDC42 effector protein (Rho GTPase binding) 4 // 17q24-q25 // 2	CDC42EP4	BC002774	0.0157292	-1.126
7914592	AY027543 // TMEM54 // transmembrane protein 54 // 1p35-p34 // 113452 /// AY359883 // TM	TMEM54	AY027543	0.012666	-1.12598
8066195	BC047692 // BLCAP // bladder cancer associated protein // 20q11.23 // 10904 /// ENST000	BLCAP	BC047692	0.00133408	-1.12595
8127778	AF350451 // FAM46A // family with sequence similarity 46, member A // 6q14 // 55603 ///	FAM46A	AF350451	0.0342658	-1.12593
8064451	AK294440 // SIRPB2 // signal-regulatory protein beta 2 // 20p13 // 284759 /// AK297072	SIRPB2	AK294440	0.0122749	-1.12589
8038515	AF514788 // VRK3 // vaccinia related kinase 3 // 19q13 // 51231 /// ENST00000316763 //	VRK3	AF514788	0.0255029	-1.12577
7966621	AK292760 // SDS // serine dehydratase // 12q24.13 // 10993 /// BC020750 // SDS // serin	SDS	AK292760	0.00733742	-1.12566
8032718	AK027590 // DAPK3 // death-associated protein kinase 3 // 19p13.3 // 1613 /// ENST00000	DAPK3	AK027590	0.00742513	-1.12565
8036252	AK294748 // CLIP3 // CAP-GLY domain containing linker protein 3 // 19q13.12 // 25999 //	CLIP3	AK294748	0.032501	-1.12533
7898211	ENST00000480945 // DDI2 // DNA-damage inducible 1 homolog 2 (S. cerevisiae) // 1p36.21	DDI2	ENST00000480945	0.0280684	-1.12504
8075130	BC018704 // PITPNB // phosphatidylinositol transfer protein, beta // 22q12.1 // 23760 /	PITPNB	BC018704	0.037563	-1.12494
7967002	AB209034 // PXN // paxillin // 12q24.31 // 5829 /// ENST00000228307 // PXN // paxillin	PXN	AB209034	0.00153163	-1.12494
8128683	BC016863 // SNX3 // sorting nexin 3 // 6q21 // 8724 /// ENST00000230085 // SNX3 // sort	SNX3	BC016863	0.0350626	-1.12488
8136039	BC107854 // ATP6V1F // ATPase, H+ transporting, lysosomal 14kDa, V1 subunit F // 7q32 /	ATP6V1F	BC107854	0.0363089	-1.12487
8146475	AY534241 // XKR4 // XK, Kell blood group complex subunit-related family, member 4 // 8q	XKR4	AY534241	0.00398807	-1.12479
8001030	AB023416 // PYCARD // PYD and CARD domain containing // 16p11.2 // 29108 /// ENST000002	PYCARD	AB023416	0.0380576	-1.12463
8048283	AK303398 // SLC11A1 // solute carrier family 11 (proton-coupled divalent metal ion tran	SLC11A1	AK303398	0.0338244	-1.12463
7940835	BC063025 // COX8A // cytochrome c oxidase subunit VIIIA (ubiquitous) // 11q12-q13 // 13	COX8A	BC063025	0.0407048	-1.12461
8133145	BC040107 // CRCP // CGRP receptor component // 7q11.21 // 27297 /// ENST00000360415 //	CRCP	BC040107	0.0204261	-1.12445
8143132	BC028093 // MTPN // myotrophin // 7q33 // 136319 /// BC028093 // LUZP6 // leucine zippe	MTPN	BC028093	0.021497	-1.12435
7990309	AY359089 // STRA6 // stimulated by retinoic acid gene 6 homolog (mouse) // 15q24.1 // 6	STRA6	AY359089	0.000990745	-1.12433
8034565	AF060222 // DNASE2 // deoxyribonuclease II, lysosomal // 19p13.2 // 1777 /// ENST000002	DNASE2	AF060222	0.0257606	-1.12432
7966356	BC032672 // HVCN1 // hydrogen voltage-gated channel 1 // 12q24.11 // 84329 /// ENST0000	HVCN1	BC032672	0.0230417	-1.12428
7986092	BC012181 // FURIN // furin (paired basic amino acid cleaving enzyme) // 15q26.1 // 5045	FURIN	BC012181	0.00711912	-1.12421
8025551	BC010847 // C19orf66 // chromosome 19 open reading frame 66 // 19p13.2 // 55337 /// ENS	C19orf66	BC010847	0.0277691	-1.1241
7942697	AK094150 // CAPN5 // calpain 5 // 11q14 // 726 /// AK128124 // CAPN5 // calpain 5 // 11	CAPN5	AK094150	0.00148664	-1.12402
8017547	BC003097 // ICAM2 // intercellular adhesion molecule 2 // 17q23.3 // 3384 /// ENST00000	ICAM2	BC003097	0.00894516	-1.12396
8046759	AF038503 // DNAJC10 // DnaJ (Hsp40) homolog, subfamily C, member 10 // 2q32.1 // 54431	DNAJC10	AF038503	0.0336698	-1.12392
7941732	AF121951 // RCE1 // RCE1 homolog, prenyl protein protease (S. cerevisiae) // 11q13 // 9	RCE1	AF121951	0.00111574	-1.12386
7934733	ENST00000438331 // ANXA11 // annexin A11 // 10q23 // 311 /// NM_145869 // ANXA11 // ann	ANXA11	ENST00000438331	0.0340217	-1.12361
8122986	AF172847 // SNX9 // sorting nexin 9 // 6q25.1-q26 // 51429 /// ENST00000392185 // SNX9	SNX9	AF172847	0.039034	-1.12361
8025741	BC054501 // DNM2 // dynamin 2 // 19p13.2 // 1785 /// ENST00000389252 // DNM2 // dynamin	DNM2	BC054501	0.0295616	-1.1236
8139003	BC020264 // HERPUD2 // HERPUD family member 2 // 7p14.2 // 64224 /// ENST00000396081 //	HERPUD2	BC020264	0.00188336	-1.12359
8158112	AB451289 // CDK9 // cyclin-dependent kinase 9 // 9q34.1 // 1025 /// BC001968 // CDK9 //	CDK9	AB451289	0.00721154	-1.12353
8073662	AF303887 // PARVB // parvin, beta // 22q13.2-q13.33 // 29780 /// ENST00000406477 // PAR	PARVB	AF303887	0.000864142	-1.12342
7941274	AB047077 // SCYL1 // SCY1-like 1 (S. cerevisiae) // 11q13 // 57410 /// AB051427 // SCYL	SCYL1	AB047077	0.00174353	-1.12336
8068919	ENST00000291565 // PDXK // pyridoxal (pyridoxine, vitamin B6) kinase // 21q22.3 // 8566	PDXK	ENST00000291565	0.0478667	-1.12319
8042515	BC039742 // PCBP1 // poly(rC) binding protein 1 // 2p13-p12 // 5093 /// ENST00000303577	PCBP1	BC039742	0.00226593	-1.12308
8137404	AB095812 // CHPF2 // chondroitin polymerizing factor 2 // 7q36.1 // 54480 /// ENST00000	CHPF2	AB095812	0.00110782	-1.12296
8175924	BC000308 // NAA10 // N(alpha)-acetyltransferase 10, NatA catalytic subunit // Xq28 // 8	NAA10	BC000308	0.0267398	-1.12293
8142087	AK300338 // ATXN7L1 // ataxin 7-like 1 // 7q22.3 // 222255 /// ENST00000419735 // ATXN7	ATXN7L1	AK300338	0.0496006	-1.12291
7950142	BC006404 // CLPB // ClpB caseinolytic peptidase B homolog (E. coli) // 11q13.4 // 81570	CLPB	BC006404	0.00438906	-1.12289
8073397	BC152558 // ZC3H7B // zinc finger CCCH-type containing 7B // 22q13.2 // 23264 /// ENST0	ZC3H7B	BC152558	0.00581541	-1.12265
7899220	AB001895 // ARID1A // AT rich interactive domain 1A (SWI-like) // 1p35.3 // 8289 /// AF	ARID1A	AB001895	0.029569	-1.12258
8112584	BC121053 // ZNF366 // zinc finger protein 366 // 5q13.2|5q13.2 // 167465 /// ENST000003	ZNF366	BC121053	0.0247882	-1.12247
7964548	BC000550 // METTL1 // methyltransferase like 1 // 12q13 // 4234 /// ENST00000324871 //	METTL1	BC000550	0.0172354	-1.12245
7899703	AL832637 // TXLNA // taxilin alpha // 1p35.1 // 200081 /// ENST00000373610 // TXLNA //	TXLNA	AL832637	0.0111061	-1.1224
8160835	BC032136 // RPP25L // ribonuclease P/MRP 25kDa subunit-like // 9p13.3 // 138716 /// ENS	RPP25L	BC032136	0.00155778	-1.12229
8076436	ENST00000574943 // TCF20 // transcription factor 20 (AR1) // 22q13.3|22q13.3 // 6942 //	TCF20	ENST00000574943	0.0450561	-1.12228
7939665	ENST00000405994 // MDK // midkine (neurite growth-promoting factor 2) // 11p11.2 // 419	MDK	ENST00000405994	0.0317243	-1.12213
8032804	BC098565 // SH3GL1 // SH3-domain GRB2-like 1 // 19p13.3 // 6455 /// ENST00000269886 //	SH3GL1	BC098565	0.00181964	-1.12207
7990830	BC012746 // MESDC2 // mesoderm development candidate 2 // 15q13 // 23184 /// ENST000005	MESDC2	BC012746	0.00863928	-1.12203
7914282	AB007937 // SDC3 // syndecan 3 // 1pter-p22.3 // 9672 /// ENST00000336798 // SDC3 // sy	SDC3	AB007937	0.00282605	-1.12202
7960666	BC053361 // ZNF384 // zinc finger protein 384 // 12p12 // 171017 /// ENST00000396801 //	ZNF384	BC053361	0.0123358	-1.12197
8075322	CR456449 // GATSL3 // GATS protein-like 3 // 22q12 // 652968 /// ENST00000407689 // GAT	GATSL3	CR456449	0.0156032	-1.12194
8012197	AK055822 // C17orf61-PLSCR3 // C17orf61-PLSCR3 readthrough // 17p // 100529211 /// BC09	C17orf61-PLSCR3	AK055822	0.00779476	-1.1218
8016099	BC002360 // EFTUD2 // elongation factor Tu GTP binding domain containing 2 // 17q21.31	EFTUD2	BC002360	0.0450224	-1.12172
8140220	AF410455 // WBSCR16 // Williams-Beuren syndrome chromosome region 16 // 7q11.23 // 8155	WBSCR16	AF410455	0.00238382	-1.12166
7965812	AY687932 // GNPTAB // N-acetylglucosamine-1-phosphate transferase, alpha and beta subun	GNPTAB	AY687932	0.0257262	-1.12157
8071466	AK296347 // LZTR1 // leucine-zipper-like transcription regulator 1 // 22q11.21|22q11.1-	LZTR1	AK296347	0.00128646	-1.12145
7930872	AF458985 // NANOS1 // nanos homolog 1 (Drosophila) // 10q26.11 // 340719 /// ENST000004	NANOS1	AF458985	0.00159349	-1.12143
8084323	AF006013 // DVL3 // dishevelled, dsh homolog 3 (Drosophila) // 3q27 // 1857 /// AK09346	DVL3	AF006013	0.00739305	-1.12137
7961422	ENST00000279593 // GRIN2B // glutamate receptor, ionotropic, N-methyl D-aspartate 2B //	GRIN2B	ENST00000279593	0.01342	-1.12131
7982326	ENST00000307145 // KLF13 // Kruppel-like factor 13 // 15q12 // 51621 /// NM_015995 // K	KLF13	ENST00000307145	0.00814925	-1.12111
8035600	BC005210 // TMEM161A // transmembrane protein 161A // 19p13.11 // 54929 /// ENST0000016	TMEM161A	BC005210	0.00789106	-1.12107
8002370	U63090 // ST3GAL2 // ST3 beta-galactoside alpha-2,3-sialyltransferase 2 // 16q22.1 // 6	ST3GAL2	U63090	0.00415907	-1.12099
8126371	M92287 // CCND3 // cyclin D3 // 6p21 // 896 /// ENST00000372991 // CCND3 // cyclin D3 /	CCND3	M92287	0.00742627	-1.1208
7938301	AF493783 // AKIP1 // A kinase (PRKA) interacting protein 1 // 11p15.3 // 56672 /// ENST	AKIP1	AF493783	0.0403594	-1.12075
7956930	BC005809 // DYRK2 // dual-specificity tyrosine-(Y)-phosphorylation regulated kinase 2 /	DYRK2	BC005809	0.00419667	-1.12071
8060370	BC004222 // FAM110A // family with sequence similarity 110, member A // 20p13 // 83541	FAM110A	BC004222	0.000906955	-1.12069
8164572	BC065913 // ASB6 // ankyrin repeat and SOCS box containing 6 // --- // 140459 /// ENST0	ASB6	BC065913	0.00220234	-1.12064
7972936	BC018995 // FAM70B // family with sequence similarity 70, member B // 13q34 // 348013 /	FAM70B	BC018995	0.00109945	-1.12063
8092404	BC006434 // MAP6D1 // MAP6 domain containing 1 // 3q27.1 // 79929 /// ENST00000318631 /	MAP6D1	BC006434	6.73885e-05	-1.12053
8024900	AF274048 // UHRF1 // ubiquitin-like with PHD and ring finger domains 1 // 19p13.3 // 29	UHRF1	AF274048	0.0195407	-1.1205
8031176	AB067519 // LENG8 // leukocyte receptor cluster (LRC) member 8 // 19q13.42 // 114823 //	LENG8	AB067519	0.0434159	-1.12037
8038877	U71383 // SIGLEC5 // sialic acid binding Ig-like lectin 5 // 19q13.3 // 8778 /// ENST00	SIGLEC5	U71383	0.00636559	-1.1203
7942400	BC012104 // P2RY2 // purinergic receptor P2Y, G-protein coupled, 2 // 11q13.5-q14.1 //	P2RY2	BC012104	0.0207516	-1.12012
7985934	AK289991 // SEMA4B // sema domain, immunoglobulin domain (Ig), transmembrane domain (TM	SEMA4B	AK289991	0.0304308	-1.12012
8036151	BC068046 // HSPB6 // heat shock protein, alpha-crystallin-related, B6 // 19q13.12 // 12	HSPB6	BC068046	0.0156641	-1.12011
7946641	BC037341 // GALNTL4 // UDP-N-acetyl-alpha-D-galactosamine:polypeptide N-acetylgalactosa	GALNTL4	BC037341	0.00867343	-1.12009
8016139	BC144271 // KIF18B // kinesin family member 18B // 17q21.31 // 146909 /// ENST000003391	KIF18B	BC144271	0.00955264	-1.12009
8119627	BC010692 // PPP2R5D // protein phosphatase 2, regulatory subunit B', delta // 6p21.1 //	PPP2R5D	BC010692	0.0210311	-1.12005
7941511	U41371 // SF3B2 // splicing factor 3b, subunit 2, 145kDa // 11q13.1 // 10992 /// ENST00	SF3B2	U41371	0.0160598	-1.11982
7982812	AF445414 // ZFYVE19 // zinc finger, FYVE domain containing 19 // 15q15.1 // 84936 /// A	ZFYVE19	AF445414	0.0385065	-1.11959
8134384	AF063228 // DYNC1I1 // dynein, cytoplasmic 1, intermediate chain 1 // 7q21.3-q22.1 // 1	DYNC1I1	AF063228	0.0320062	-1.11958
7938396	BC126118 // AMPD3 // adenosine monophosphate deaminase 3 // 11p15 // 272 /// ENST000003	AMPD3	BC126118	0.0205211	-1.11952
8122256	BC087842 // SLC35D3 // solute carrier family 35, member D3 // 6q23.3 // 340146 /// ENST	SLC35D3	BC087842	0.00342672	-1.11947
8160452	AF004819 // CDKN2B // cyclin-dependent kinase inhibitor 2B (p15, inhibits CDK4) // 9p21	CDKN2B	AF004819	0.00837659	-1.11937
8123232	AK289887 // SLC22A1 // solute carrier family 22 (organic cation transporter), member 1	SLC22A1	AK289887	0.00148396	-1.11932
7966035	BC082972 // CKAP4 // cytoskeleton-associated protein 4 // 12q23.3 // 10970 /// ENST0000	CKAP4	BC082972	0.00854838	-1.11931
7898278	AF356524 // SPEN // spen homolog, transcriptional regulator (Drosophila) // 1p36 // 230	SPEN	AF356524	0.00681074	-1.1193
8137352	U62531 // SLC4A2 // solute carrier family 4, anion exchanger, member 2 (erythrocyte mem	SLC4A2	U62531	0.00464181	-1.11923
8180179	AK292187 // DAXX // death-domain associated protein // 6p21.3 // 1616 /// ENST000002660	DAXX	AK292187	0.0302443	-1.11916
7997779	BC050463 // ZC3H18 // zinc finger CCCH-type containing 18 // 16q24.2 // 124245 /// ENST	ZC3H18	BC050463	0.00855494	-1.11908
7995820	AY168638 // MT1B // metallothionein 1B // 16q13 // 4490 /// ENST00000334346 // MT1B //	MT1B	AY168638	0.00949151	-1.11904
8060353	BC015219 // RBCK1 // RanBP-type and C3HC4-type zinc finger containing 1 // 20p13 // 106	RBCK1	BC015219	0.0186857	-1.11869
8098344	EU000855 // NBLA00301 // Nbla00301 // 4q34.1 // 79804 /// ENST00000502896 // NBLA00301	NBLA00301	EU000855	0.0354515	-1.11856
8131067	BC014241 // GPR146 // G protein-coupled receptor 146 // 7p22.3 // 115330 /// ENST000005	GPR146	BC014241	0.046563	-1.11844
7963614	AK298239 // ITGB7 // integrin, beta 7 // 12q13.13 // 3695 /// AK300960 // ITGB7 // inte	ITGB7	AK298239	0.00793614	-1.11839
7912112	AK294539 // DNAJC11 // DnaJ (Hsp40) homolog, subfamily C, member 11 // 1p36.31 // 55735	DNAJC11	AK294539	0.0252929	-1.11817
8178377	AB001601 // DHX16 // DEAH (Asp-Glu-Ala-His) box polypeptide 16 // 6p21.3 // 8449 /// AK	DHX16	AB001601	0.00578612	-1.11791
7970498	AB209897 // LATS2 // LATS, large tumor suppressor, homolog 2 (Drosophila) // 13q11-q12	LATS2	AB209897	0.00121256	-1.1179
8149762	BC012866 // TNFRSF10A // tumor necrosis factor receptor superfamily, member 10a // 8p21	TNFRSF10A	BC012866	0.0225328	-1.11786
8044933	AB007295 // GLI2 // GLI family zinc finger 2 // 2q14 // 2736 /// AB007296 // GLI2 // GL	GLI2	AB007295	0.00818163	-1.11784
8077970	AY130459 // FBLN2 // fibulin 2 // 3p25.1 // 2199 /// ENST00000404922 // FBLN2 // fibuli	FBLN2	AY130459	0.0450676	-1.11783
7944418	BC022219 // C2CD2L // C2CD2-like // 11q23.3 // 9854 /// ENST00000336702 // C2CD2L // C2	C2CD2L	BC022219	0.0103003	-1.11781
8076307	AB058738 // RANGAP1 // Ran GTPase activating protein 1 // 22q13 // 5905 /// AK303524 //	RANGAP1	AB058738	0.017204	-1.11779
7898209	ENST00000420030 // CHCHD2P6 // coiled-coil-helix-coiled-coil-helix domain containing 2	CHCHD2P6	ENST00000420030	0.0446017	-1.11778
8008297	AJ277442 // XYLT2 // xylosyltransferase II // 17q21.33 // 64132 /// ENST00000017003 //	XYLT2	AJ277442	0.00900662	-1.11769
8071434	BC043500 // CRKL // v-crk sarcoma virus CT10 oncogene homolog (avian)-like // 22q11.21	CRKL	BC043500	0.00578443	-1.11761
8033207	AK026410 // DENND1C // DENN/MADD domain containing 1C // 19p13.3 // 79958 /// ENST00000	DENND1C	AK026410	0.00314673	-1.11761
8096771	BC054857 // OSTC // oligosaccharyltransferase complex subunit // 4q25 // 58505 /// NM_0	OSTC	BC054857	0.0495914	-1.11752
8073379	AK074091 // L3MBTL2 // l(3)mbt-like 2 (Drosophila) // 22q13.31-q13.33 // 83746 /// AK09	L3MBTL2	AK074091	0.000151597	-1.11749
7987230	AF529233 // LPCAT4 // lysophosphatidylcholine acyltransferase 4 // 15q14 // 254531 ///	LPCAT4	AF529233	0.000241935	-1.11729
8063893	D64154 // ADRM1 // adhesion regulating molecule 1 // 20q13.33 // 11047 /// ENST00000253	ADRM1	D64154	0.0226916	-1.11728
8164357	ENST00000373078 // NAIF1 // nuclear apoptosis inducing factor 1 // 9q34.11 // 203245 //	NAIF1	ENST00000373078	0.00782332	-1.11717
8163509	AK131490 // ALAD // aminolevulinate dehydratase // 9q33.1 // 210 /// AK290490 // ALAD /	ALAD	AK131490	0.0492761	-1.11712
7941104	BC002530 // ARL2 // ADP-ribosylation factor-like 2 // 11q13 // 402 /// ENST00000246747	ARL2	BC002530	0.00570995	-1.11698
7983502	AK128626 // PLDN // pallidin homolog (mouse) // 15q21.1 // 26258 /// ENST00000220531 //	PLDN	AK128626	0.019916	-1.11681
8044333	AK304260 // LIMS1 // LIM and senescent cell antigen-like domains 1 // 2q12.3 // 3987 //	LIMS1	AK304260	0.0250049	-1.11668
8148973	AY194292 // C8orf42 // chromosome 8 open reading frame 42 // 8p23.3 // 157695 /// ENST0	C8orf42	AY194292	0.039088	-1.11665
8003401	BC107151 // APRT // adenine phosphoribosyltransferase // 16q24 // 353 /// ENST000003783	APRT	BC107151	0.0181819	-1.11647
7897119	BC022547 // FAM213B // family with sequence similarity 213, member B // 1p36.32 // 1272	FAM213B	BC022547	0.000774529	-1.11647
8053562	AF151907 // CHMP3 // charged multivesicular body protein 3 // 2p11.2 // 51652 /// AK294	CHMP3	AF151907	0.0476015	-1.11642
7941985	AF025374 // TCIRG1 // T-cell, immune regulator 1, ATPase, H+ transporting, lysosomal V0	TCIRG1	AF025374	0.00554612	-1.11631
8084397	AF428263 // ECE2 // endothelin converting enzyme 2 // 3q27.1|. // 9718 /// ENST00000402	ECE2	AF428263	0.000737149	-1.11583
7906330	BC027926 // CD1D // CD1d molecule // 1q22-q23 // 912 /// ENST00000368171 // CD1D // CD1	CD1D	BC027926	0.000230451	-1.11572
8165319	BC035355 // FBXW5 // F-box and WD repeat domain containing 5 // 9q34.3 // 54461 /// ENS	FBXW5	BC035355	0.010196	-1.1156
8073733	ENST00000347635 // NUP50 // nucleoporin 50kDa // 22q13.31 // 10762 /// NM_007172 // NUP	NUP50	ENST00000347635	0.0391217	-1.11557
8135172	BC069270 // ORAI2 // ORAI calcium release-activated calcium modulator 2 // 7q22.1 // 80	ORAI2	BC069270	0.000676604	-1.11553
7920228	BC107157 // PGLYRP4 // peptidoglycan recognition protein 4 // 1q21 // 57115 /// ENST000	PGLYRP4	BC107157	0.0272266	-1.11545
7949465	BC110830 // RELA // v-rel reticuloendotheliosis viral oncogene homolog A (avian) // 11q	RELA	BC110830	0.0219101	-1.11536
8085412	ENST00000435445 // IQSEC1 // IQ motif and Sec7 domain 1 // 3p25.2 // 9922 /// NM_001134	IQSEC1	ENST00000435445	0.0428413	-1.1153
8076673	BC030232 // LDOC1L // leucine zipper, down-regulated in cancer 1-like // 22q13.31 // 84	LDOC1L	BC030232	0.00218332	-1.11525
8167165	AK300975 // ARAF // v-raf murine sarcoma 3611 viral oncogene homolog // Xp11.4-p11.2 //	ARAF	AK300975	0.0192821	-1.11516
8001932	AY358485 // B3GNT9 // UDP-GlcNAc:betaGal beta-1,3-N-acetylglucosaminyltransferase 9 //	B3GNT9	AY358485	0.00527414	-1.11507
7995017	AF026007 // STX4 // syntaxin 4 // 16p11.2 // 6810 /// AF318489 // STX4 // syntaxin 4 //	STX4	AF026007	0.0365305	-1.1149
8024898	AY356352 // FEM1A // fem-1 homolog a (C. elegans) // 19p13.3 // 55527 /// ENST000002698	FEM1A	AY356352	0.0138526	-1.11439
8072242	AF369658 // NF2 // neurofibromin 2 (merlin) // 22q12.2 // 4771 /// ENST00000338641 // N	NF2	AF369658	0.0406574	-1.11431
8174338	EF125209 // MORC4 // MORC family CW-type zinc finger 4 // Xq22.3 // 79710 /// ENST00000	MORC4	EF125209	0.00746858	-1.11428
8032815	AF272894 // UBXN6 // UBX domain protein 6 // 19p13 // 80700 /// ENST00000301281 // UBXN	UBXN6	AF272894	0.0127697	-1.11428
8152062	BC031260 // SNX31 // sorting nexin 31 // 8q22.3 // 169166 /// ENST00000311812 // SNX31	SNX31	BC031260	0.0193254	-1.11417
8164644	BC049388 // FAM78A // family with sequence similarity 78, member A // 9q34 // 286336 //	FAM78A	BC049388	0.0138264	-1.11405
7959294	BC075831 // ORAI1 // ORAI calcium release-activated calcium modulator 1 // 12q24.31 //	ORAI1	BC075831	0.00293214	-1.11401
8083447	ENST00000305097 // P2RY1 // purinergic receptor P2Y, G-protein coupled, 1 // 3q25.2 //	P2RY1	ENST00000305097	0.00166744	-1.11401
8162455	BC048212 // NINJ1 // ninjurin 1 // 9q22 // 4814 /// ENST00000375446 // NINJ1 // ninjuri	NINJ1	BC048212	0.0115112	-1.11392
7970033	ENST00000360467 // COL4A2 // collagen, type IV, alpha 2 // 13q34 // 1284 /// ENST000002	COL4A2	ENST00000360467	0.00434581	-1.1139
7930074	AK292654 // NFKB2 // nuclear factor of kappa light polypeptide gene enhancer in B-cells	NFKB2	AK292654	0.0088177	-1.11388
7903369	BC064692 // SLC30A7 // solute carrier family 30 (zinc transporter), member 7 // 1p21.2	SLC30A7	BC064692	0.0338132	-1.11382
8118367	AK297230 // SKIV2L // superkiller viralicidic activity 2-like (S. cerevisiae) // 6p21 /	SKIV2L	AK297230	0.0075635	-1.11375
8041048	BX647822 // FOSL2 // FOS-like antigen 2 // 2p23.3 // 2355 /// ENST00000264716 // FOSL2	FOSL2	BX647822	0.047025	-1.11368
8065855	AK293583 // EDEM2 // ER degradation enhancer, mannosidase alpha-like 2 // 20q11.22 // 5	EDEM2	AK293583	0.0493228	-1.11366
8035456	BC053659 // LRRC25 // leucine rich repeat containing 25 // 19p13.11 // 126364 /// ENST0	LRRC25	BC053659	0.000414513	-1.11351
7937533	ENST00000332231 // AP2A2 // adaptor-related protein complex 2, alpha 2 subunit // 11p15	AP2A2	ENST00000332231	0.00360321	-1.11349
7995222	BC131542 // SLC5A2 // solute carrier family 5 (sodium/glucose cotransporter), member 2	SLC5A2	BC131542	0.00341891	-1.11347
8042568	BC030991 // OR7E91P // olfactory receptor, family 7, subfamily E, member 91 pseudogene	OR7E91P	BC030991	0.0254819	-1.11344
8035553	AK222584 // COPE // coatomer protein complex, subunit epsilon // 19p13.11 // 11316 ///	COPE	AK222584	0.00315521	-1.11343
7992956	AK126918 // GLIS2 // GLIS family zinc finger 2 // 16p13.3 // 84662 /// ENST00000262366	GLIS2	AK126918	0.0213284	-1.11343
8034940	U97669 // NOTCH3 // notch 3 // 19p13.2-p13.1 // 4854 /// ENST00000263388 // NOTCH3 // n	NOTCH3	U97669	0.00397252	-1.11334
8049752	AF439717 // SNED1 // sushi, nidogen and EGF-like domains 1 // 2q37.3 // 25992 /// ENST0	SNED1	AF439717	0.0418588	-1.11334
8132980	ENST00000399537 // TNRC18 // trinucleotide repeat containing 18 // 7p22.1 // 84629 ///	TNRC18	ENST00000399537	0.0194574	-1.11328
8032650	AK315912 // PIP5K1C // phosphatidylinositol-4-phosphate 5-kinase, type I, gamma // 19p1	PIP5K1C	AK315912	0.00515293	-1.113
7930120	AF159447 // SUFU // suppressor of fused homolog (Drosophila) // 10q24.32 // 51684 /// E	SUFU	AF159447	0.00163177	-1.11295
8133192	BC008675 // TMEM248 // transmembrane protein 248 // 7q11.21 // 55069 /// BC010519 // TM	TMEM248	BC008675	0.0198588	-1.11286
8011759	BC015164 // PFN1 // profilin 1 // 17p13.3 // 5216 /// ENST00000225655 // PFN1 // profil	PFN1	BC015164	0.00439075	-1.11283
8068350	AK127913 // FLJ46020 // FLJ46020 protein // 21q22.11 // 400863	FLJ46020	AK127913	0.0378797	-1.11279
8026926	ENST00000262811 // MAST3 // microtubule associated serine/threonine kinase 3 // 19p13.1	MAST3	ENST00000262811	0.00218812	-1.11268
8037695	AB209024 // SYMPK // symplekin // 19q13.3 // 8189 /// ENST00000245934 // SYMPK // sympl	SYMPK	AB209024	0.00781133	-1.11268
8166797	BC008908 // MID1IP1 // MID1 interacting protein 1 // Xp11.4 // 58526 /// ENST0000037847	MID1IP1	BC008908	0.03276	-1.11267
8116484	AK057194 // MGAT1 // mannosyl (alpha-1,3-)-glycoprotein beta-1,2-N-acetylglucosaminyltr	MGAT1	AK057194	0.00505723	-1.11257
8033892	BC142632 // ANGPTL6 // angiopoietin-like 6 // 19p13.2 // 83854 /// ENST00000253109 // A	ANGPTL6	BC142632	0.000581381	-1.11241
8162179	L13698 // GAS1 // growth arrest-specific 1 // 9q21.3-q22 // 2619 /// ENST00000298743 //	GAS1	L13698	0.00681465	-1.11228
8074817	AF017146 // TOP3B // topoisomerase (DNA) III beta // 22q11.22 // 8940 /// AF053082 // T	TOP3B	AF017146	0.0186888	-1.11225
8005978	AK300804 // TRAF4 // TNF receptor-associated factor 4 // 17q11-q12 // 9618 /// BC001769	TRAF4	AK300804	0.0288288	-1.11204
7992594	BC012349 // CCNF // cyclin F // 16p13.3 // 899 /// ENST00000293968 // CCNF // cyclin F	CCNF	BC012349	0.0205274	-1.1119
8164336	BC015233 // DPM2 // dolichyl-phosphate mannosyltransferase polypeptide 2, regulatory su	DPM2	BC015233	0.0318533	-1.11187
7934842	ENST00000372027 // MMRN2 // multimerin 2 // 10q23.2 // 79812	MMRN2	ENST00000372027	0.000146856	-1.11184
8128650	BC048287 // SEC63 // SEC63 homolog (S. cerevisiae) // 6q21 // 11231 /// ENST00000369002	SEC63	BC048287	0.045021	-1.11181
8064208	AK128776 // DNAJC5 // DnaJ (Hsp40) homolog, subfamily C, member 5 // 20q13.33 // 80331	DNAJC5	AK128776	0.00284556	-1.11155
8013500	BC005268 // TMEM11 // transmembrane protein 11 // 17p11.2 // 8834 /// ENST00000317635 /	TMEM11	BC005268	0.0124224	-1.11155
8074432	BC039835 // HIRA // HIR histone cell cycle regulation defective homolog A (S. cerevisia	HIRA	BC039835	0.00785093	-1.11126
8035703	AK123043 // LPAR2 // lysophosphatidic acid receptor 2 // 19p12 // 9170 /// ENST00000542	LPAR2	AK123043	0.0252973	-1.11119
7995206	AK122975 // TGFB1I1 // transforming growth factor beta 1 induced transcript 1 // 16p11.	TGFB1I1	AK122975	0.0131922	-1.11096
8037331	M36089 // XRCC1 // X-ray repair complementing defective repair in Chinese hamster cells	XRCC1	M36089	0.0442183	-1.11087
8105067	L28175 // PTGER4 // prostaglandin E receptor 4 (subtype EP4) // 5p13.1 // 5734 /// ENST	PTGER4	L28175	0.0363112	-1.11085
7939524	AK296713 // EXT2 // exostosin 2 // 11p12-p11 // 2132 /// BC010058 // EXT2 // exostosin	EXT2	AK296713	0.0427672	-1.11066
7910385	ENST00000466086 // FTH1P2 // ferritin, heavy polypeptide 1 pseudogene 2 // --- // --- /	FTH1P2	ENST00000466086	0.0481722	-1.11064
8137826	BC017181 // FTSJ2 // FtsJ RNA methyltransferase homolog 2 (E. coli) // 7p22 // 29960 //	FTSJ2	BC017181	0.00388411	-1.11064
7907079	BC101536 // RCSD1 // RCSD domain containing 1 // 1q24.2 // 92241 /// BC101562 // RCSD1	RCSD1	BC101536	0.0428273	-1.11042
7911897	AK125092 // C1orf174 // chromosome 1 open reading frame 174 // 1p36.32 // 339448 /// EN	C1orf174	AK125092	0.0265484	-1.11038
7946589	AK296336 // MRVI1 // murine retrovirus integration site 1 homolog // 11p15 // 10335 ///	MRVI1	AK296336	0.0311906	-1.11035
7936100	AF131810 // CALHM2 // calcium homeostasis modulator 2 // 10q24.33 // 51063 /// BC000039	CALHM2	AF131810	0.0116062	-1.11034
8007569	AK291924 // C17orf53 // chromosome 17 open reading frame 53 // 17q21.31 // 78995 /// EN	C17orf53	AK291924	0.00637248	-1.11027
7947462	AK291744 // ABTB2 // ankyrin repeat and BTB (POZ) domain containing 2 // 11p13 // 25841	ABTB2	AK291744	0.0275053	-1.11025
7994541	AF036906 // LAT // linker for activation of T cells // 16p11.2 // 27040 /// ENST0000039	LAT	AF036906	0.00498363	-1.1099
8025103	AK290401 // EMR1 // egf-like module containing, mucin-like, hormone receptor-like 1 //	EMR1	AK290401	0.0179751	-1.10982
8042468	D78152 // ANXA4 // annexin A4 // 2p13 // 307 /// ENST00000477632 // ANXA4 // annexin A4	ANXA4	D78152	0.034534	-1.10953
7987675	AB037824 // RPAP1 // RNA polymerase II associated protein 1 // 15q15.1 // 26015 /// BC0	RPAP1	AB037824	0.00556484	-1.10933
7914354	AB018357 // PEF1 // penta-EF-hand domain containing 1 // 1p34 // 553115 /// AB026628 //	PEF1	AB018357	0.0305503	-1.10911
8077550	BC025952 // MTMR14 // myotubularin related protein 14 // 3p26 // 64419 /// ENST00000353	MTMR14	BC025952	0.0426757	-1.1091
8116582	U13220 // FOXF2 // forkhead box F2 // 6p25.3 // 2295 /// ENST00000259806 // FOXF2 // fo	FOXF2	U13220	0.00673446	-1.10907
8125172	BC018718 // EHMT2 // euchromatic histone-lysine N-methyltransferase 2 // 6p21.31 // 109	EHMT2	BC018718	0.0450462	-1.10892
8132045	AK023180 // PLEKHA8 // pleckstrin homology domain containing, family A (phosphoinositid	PLEKHA8	AK023180	0.00983916	-1.1089
7898070	U17838 // PRDM2 // PR domain containing 2, with ZNF domain // 1p36.21 // 7799 /// ENST0	PRDM2	U17838	0.0336907	-1.1089
7971526	BC069356 // HTR2A // 5-hydroxytryptamine (serotonin) receptor 2A, G protein-coupled //	HTR2A	BC069356	0.0389009	-1.10887
8159476	BC064662 // TRAF2 // TNF receptor-associated factor 2 // 9q34 // 7186 /// ENST000002476	TRAF2	BC064662	0.00793504	-1.10886
8125017	AF193047 // ABHD16A // abhydrolase domain containing 16A // 6p21.3 // 7920 /// AK289469	ABHD16A	AF193047	0.00369263	-1.10876
7896859	NR_029639 // MIR200B // microRNA 200b // 1p36.33 // 406984	MIR200B	NR_029639	0.0147706	-1.10872
7931479	AF273055 // INPP5A // inositol polyphosphate-5-phosphatase, 40kDa // 10q26.3 // 3632 //	INPP5A	AF273055	0.0468701	-1.10871
7990545	AY359468 // CSPG4 // chondroitin sulfate proteoglycan 4 // 15q24.2 // 1464 /// ENST0000	CSPG4	AY359468	0.0412073	-1.10867
8072108	BC036753 // ASPHD2 // aspartate beta-hydroxylase domain containing 2 // 22q12.1 // 5716	ASPHD2	BC036753	0.0404972	-1.10829
8071927	M24903 // GGT1 // gamma-glutamyltransferase 1 // 22q11.23 // 2678 /// ENST00000248923 /	GGT1	M24903	0.0189998	-1.10814
8166398	BC137215 // YY2 // YY2 transcription factor // Xp22.2-p22.1 // 404281 /// ENST000004658	YY2	BC137215	0.0246949	-1.10812
8087833	BC104880 // DUSP7 // dual specificity phosphatase 7 // 3p21 // 1849 /// ENST00000495880	DUSP7	BC104880	0.0153649	-1.10805
8163807	BX640713 // PHF19 // PHD finger protein 19 // 9q33.2 // 26147 /// ENST00000373896 // PH	PHF19	BX640713	0.0199893	-1.10796
8145055	AB209590 // BMP1 // bone morphogenetic protein 1 // 8p21.3 // 649 /// BC136679 // BMP1	BMP1	AB209590	0.0251477	-1.1079
7912239	AY768808 // GPR157 // G protein-coupled receptor 157 // 1p36.23 // 80045 /// ENST000003	GPR157	AY768808	0.00985744	-1.10789
8033002	BC000235 // LONP1 // lon peptidase 1, mitochondrial // 19p13.2 // 9361 /// ENST00000360	LONP1	BC000235	0.0231003	-1.10789
7958644	M23115 // ATP2A2 // ATPase, Ca++ transporting, cardiac muscle, slow twitch 2 // 12q24.1	ATP2A2	M23115	0.0109626	-1.10788
8076749	BC036462 // C22orf40 // chromosome 22 open reading frame 40 // 22q13.31 // 150383 /// E	C22orf40	BC036462	0.00775346	-1.10788
8049657	ENST00000264607 // ASB1 // ankyrin repeat and SOCS box containing 1 // 2q37 // 51665 //	ASB1	ENST00000264607	0.0410299	-1.10783
7958749	AF055581 // SH2B3 // SH2B adaptor protein 3 // 12q24 // 10019 /// ENST00000341259 // SH	SH2B3	AF055581	0.00116501	-1.10773
7920401	AF132942 // SLC39A1 // solute carrier family 39 (zinc transporter), member 1 // 1q21 //	SLC39A1	AF132942	0.0048717	-1.10771
8153262	AB032952 // SLC45A4 // solute carrier family 45, member 4 // 8q24.3 // 57210 /// BC0908	SLC45A4	AB032952	0.0161255	-1.10714
8063497	BC027951 // CASS4 // Cas scaffolding protein family member 4 // 20q13.31 // 57091 /// E	CASS4	BC027951	0.00241448	-1.10713
8032491	BC006551 // LMNB2 // lamin B2 // 19p13.3 // 84823 /// BT007441 // LMNB2 // lamin B2 //	LMNB2	BC006551	0.0100147	-1.10707
8130662	ENST00000494423 // TRNAE33P // transfer RNA glutamic acid 33 (anticodon UUC) pseudogene	TRNAE33P	ENST00000494423	0.0113527	-1.10699
8029147	BC034013 // ARHGEF1 // Rho guanine nucleotide exchange factor (GEF) 1 // 19q13.13 // 91	ARHGEF1	BC034013	0.00667964	-1.10685
7959893	AY532280 // GPR133 // G protein-coupled receptor 133 // 12q24.33 // 283383 /// ENST0000	GPR133	AY532280	0.0298053	-1.10643
8072577	BC003047 // YWHAH // tyrosine 3-monooxygenase/tryptophan 5-monooxygenase activation pro	YWHAH	BC003047	0.0120269	-1.10639
7948718	AK128679 // EML3 // echinoderm microtubule associated protein like 3 // 11q12.3 // 2563	EML3	AK128679	0.00151627	-1.10631
7941136	AF024631 // C11orf2 // chromosome 11 open reading frame 2 // 11q13 // 738 /// BC007198	C11orf2	AF024631	0.00568545	-1.10616
8013923	AF124490 // GIT1 // G protein-coupled receptor kinase interacting ArfGAP 1 // 17p11.2 /	GIT1	AF124490	0.0216274	-1.10616
7944510	BC000058 // RNF26 // ring finger protein 26 // 11q23 // 79102 /// ENST00000311413 // RN	RNF26	BC000058	0.0149468	-1.10613
8034151	BC146786 // DOCK6 // dedicator of cytokinesis 6 // 19p13.2 // 57572 /// ENST00000294618	DOCK6	BC146786	0.0102136	-1.10611
7913655	BC003107 // ID3 // inhibitor of DNA binding 3, dominant negative helix-loop-helix prote	ID3	BC003107	0.0396026	-1.1058
7977241	BC006173 // INF2 // inverted formin, FH2 and WH2 domain containing // 14q32.33 // 64423	INF2	BC006173	0.0214696	-1.10573
8135458	AK026762 // CBLL1 // Cbl proto-oncogene, E3 ubiquitin protein ligase-like 1 // 7q22.3 /	CBLL1	AK026762	0.0477882	-1.10567
7948630	AF084560 // FADS3 // fatty acid desaturase 3 // 11q12-q13.1 // 3995 /// AF134404 // FAD	FADS3	AF084560	0.0229701	-1.10564
7964300	BC152461 // ZBTB39 // zinc finger and BTB domain containing 39 // 12q13.3 // 9880 /// E	ZBTB39	BC152461	0.0122619	-1.10563
8024391	AF509504 // DOT1L // DOT1-like, histone H3 methyltransferase (S. cerevisiae) // 19p13.3	DOT1L	AF509504	0.00792259	-1.10562
7899023	BC029770 // LDLRAP1 // low density lipoprotein receptor adaptor protein 1 // 1p36-p35 /	LDLRAP1	BC029770	0.0273759	-1.1055
8137693	AY957566 // COX19 // COX19 cytochrome c oxidase assembly homolog (S. cerevisiae) // 7p2	COX19	AY957566	0.0170511	-1.10544
7942168	U24231 // FADD // Fas (TNFRSF6)-associated via death domain // 11q13.3 // 8772 /// ENST	FADD	U24231	0.0448366	-1.10536
8046306	AK293640 // GORASP2 // golgi reassembly stacking protein 2, 55kDa // 2q31.1-q31.2 // 26	GORASP2	AK293640	0.0121074	-1.10521
8156404	AK128259 // C9orf89 // chromosome 9 open reading frame 89 // 9q22.31 // 84270 /// BC004	C9orf89	AK128259	0.0468978	-1.1052
7990436	BC024240 // COX5A // cytochrome c oxidase subunit Va // 15q24.1 // 9377 /// ENST0000032	COX5A	BC024240	0.0377805	-1.10513
8073104	ENST00000328933 // SYNGR1 // synaptogyrin 1 // 22q13.1 // 9145 /// NM_004711 // SYNGR1	SYNGR1	ENST00000328933	0.00355783	-1.1051
8122971	AF253515 // ARID1B // AT rich interactive domain 1B (SWI1-like) // 6q25.1 // 57492 ///	ARID1B	AF253515	0.0345806	-1.10493
7923406	BC001746 // PTPN7 // protein tyrosine phosphatase, non-receptor type 7 // 1q32.1 // 577	PTPN7	BC001746	0.0267531	-1.10491
8084345	BC014030 // AP2M1 // adaptor-related protein complex 2, mu 1 subunit // 3q28 // 1173 //	AP2M1	BC014030	0.0284121	-1.10482
8000375	BC080195 // ARHGAP17 // Rho GTPase activating protein 17 // 16p12.1 // 55114 /// ENST00	ARHGAP17	BC080195	0.0246465	-1.10476
8164398	AF248953 // GOLGA2 // golgin A2 // 9q34.11 // 2801 /// BC069268 // GOLGA2 // golgin A2	GOLGA2	AF248953	0.0217874	-1.10476
7984319	L05624 // MAP2K1 // mitogen-activated protein kinase kinase 1 // 15q22.1-q22.33 // 5604	MAP2K1	L05624	0.0316455	-1.10476
8039805	ENST00000253023 // UBE2M // ubiquitin-conjugating enzyme E2M // 19q13.43 // 9040 /// NM	UBE2M	ENST00000253023	0.00712536	-1.10475
7977454	BC063888 // POTEM // POTE ankyrin domain family, member M // 14q11.2 // 641455 /// ENST	POTEM	BC063888	0.022613	-1.10474
7941501	ENST00000312175 // BANF1 // barrier to autointegration factor 1 // 11q13.1 // 8815 ///	BANF1	ENST00000312175	0.0260772	-1.1047
7966122	BC096825 // TMEM119 // transmembrane protein 119 // 12q23.3 // 338773 /// ENST000003928	TMEM119	BC096825	0.0306685	-1.10467
8037657	BC026328 // DMPK // dystrophia myotonica-protein kinase // 19q13.3 // 1760 /// ENST0000	DMPK	BC026328	0.00873541	-1.10461
7911486	BC007978 // CPSF3L // cleavage and polyadenylation specific factor 3-like // 1p36.33 //	CPSF3L	BC007978	0.00146996	-1.1046
8165171	BC028032 // INPP5E // inositol polyphosphate-5-phosphatase, 72 kDa // 9q34.3 // 56623 /	INPP5E	BC028032	0.0113511	-1.10433
8060344	AY247738 // TRIB3 // tribbles homolog 3 (Drosophila) // 20p13-p12.2 // 57761 /// ENST00	TRIB3	AY247738	0.00338234	-1.10432
8114780	AF240635 // PCDH12 // protocadherin 12 // 5q31 // 51294 /// ENST00000231484 // PCDH12 /	PCDH12	AF240635	0.0204567	-1.10422
8076331	BC038957 // TOB2 // transducer of ERBB2, 2 // 22q13.2 // 10766 /// ENST00000327492 // T	TOB2	BC038957	0.0147368	-1.10419
7905606	BC063304 // NPR1 // natriuretic peptide receptor A/guanylate cyclase A (atrionatriureti	NPR1	BC063304	0.0151067	-1.10416
7955331	BC009368 // SMARCD1 // SWI/SNF related, matrix associated, actin dependent regulator of	SMARCD1	BC009368	0.0159417	-1.10414
7943827	AK296274 // DLAT // dihydrolipoamide S-acetyltransferase // 11q23.1 // 1737 /// AK29956	DLAT	AK296274	0.0328234	-1.10401
8179028	AK128290 // LOC554223 // histocompatibility antigen-related // 6p21.3 // 554223 /// BC0	LOC554223	AK128290	0.0153739	-1.10399
8018177	BC022279 // CD300C // CD300c molecule // 17q25.1 // 10871 /// ENST00000330793 // CD300C	CD300C	BC022279	0.000802291	-1.10389
7915277	ENST00000397332 // MYCL1 // v-myc myelocytomatosis viral oncogene homolog 1, lung carci	MYCL1	ENST00000397332	0.0124683	-1.10368
7928218	AY010111 // CDH23 // cadherin-related 23 // 10q22.1 // 64072 /// NM_022124 // CDH23 //	CDH23	AY010111	0.0151895	-1.10352
8035007	BC037270 // AKAP8 // A kinase (PRKA) anchor protein 8 // 19p13.1 // 10270 /// ENST00000	AKAP8	BC037270	0.013687	-1.10345
8033241	L08096 // CD70 // CD70 molecule // 19p13 // 970 /// ENST00000423145 // CD70 // CD70 mol	CD70	L08096	0.0152003	-1.1034
8031908	BX537741 // ZSCAN22 // zinc finger and SCAN domain containing 22 // 19q13.43 // 342945	ZSCAN22	BX537741	0.0108928	-1.10323
8110265	BC011847 // FGFR4 // fibroblast growth factor receptor 4 // 5q35.1-qter // 2264 /// ENS	FGFR4	BC011847	0.0219584	-1.10297
8032530	BC008885 // SGTA // small glutamine-rich tetratricopeptide repeat (TPR)-containing, alp	SGTA	BC008885	0.017737	-1.10296
7987584	BC146785 // INO80 // INO80 homolog (S. cerevisiae) // 15q15.1 // 54617 /// ENST00000361	INO80	BC146785	0.0123542	-1.10277
8131970	AK299188 // EVX1 // even-skipped homeobox 1 // 7p15.2 // 2128 /// ENST00000496902 // EV	EVX1	AK299188	0.00134069	-1.10272
7913805	BC013362 // RUNX3 // runt-related transcription factor 3 // 1p36 // 864 /// ENST0000030	RUNX3	BC013362	0.00795207	-1.10258
8029465	AK296180 // BCL3 // B-cell CLL/lymphoma 3 // 19q13.1-q13.2 // 602 /// BC064993 // BCL3	BCL3	AK296180	0.0248616	-1.10248
7972255	NR_046942 // RNU6-75 // RNA, U6 small nuclear 75 // --- // 100873776	RNU6-75	NR_046942	0.0488409	-1.10247
8123006	ENST00000355585 // SYNJ2 // synaptojanin 2 // 6q25.3 // 8871	SYNJ2	ENST00000355585	0.0394033	-1.10228
8028004	AK293116 // LIN37 // lin-37 homolog (C. elegans) // 19q13.1 // 55957 /// ENST0000030115	LIN37	AK293116	0.0132333	-1.10204
8033135	BC000120 // GTF2F1 // general transcription factor IIF, polypeptide 1, 74kDa // 19p13.3	GTF2F1	BC000120	0.0462249	-1.10187
8006005	BC008960 // PIPOX // pipecolic acid oxidase // 17q11.2 // 51268 /// ENST00000323372 //	PIPOX	BC008960	0.0269076	-1.10156
8117861	BC139904 // HLA-L // major histocompatibility complex, class I, L (pseudogene) // 6p21.	HLA-L	BC139904	0.0432494	-1.10139
8065353	BC035602 // THBD // thrombomodulin // 20p11.2 // 7056 /// ENST00000377103 // THBD // th	THBD	BC035602	0.0290648	-1.10129
8110647	ENST00000328275 // OR2V2 // olfactory receptor, family 2, subfamily V, member 2 // 5q35	OR2V2	ENST00000328275	0.0168206	-1.10127
8117739	ENST00000453522 // OR2I1P // olfactory receptor, family 2, subfamily I, member 1 pseudo	OR2I1P	ENST00000453522	0.014221	-1.10113
8028851	AF258553 // SHKBP1 // SH3KBP1 binding protein 1 // 19q13.2 // 92799 /// ENST00000291842	SHKBP1	AF258553	0.00307859	-1.101
8074806	AF305840 // PPM1F // protein phosphatase, Mg2+/Mn2+ dependent, 1F // 22q11.22 // 9647 /	PPM1F	AF305840	0.00561803	-1.10097
7930106	BC113589 // TMEM180 // transmembrane protein 180 // 10q24.32 // 79847 /// ENST000004475	TMEM180	BC113589	0.00802728	-1.10095
7942279	BC032519 // FAM86C1 // family with sequence similarity 86, member C1 // 11q13.4 // 5519	FAM86C1	BC032519	0.0164239	-1.1009
8052703	AK058090 // WDR92 // WD repeat domain 92 // 2p14 // 116143 /// ENST00000295121 // WDR92	WDR92	AK058090	0.0205626	-1.10066
8116086	AK026223 // DOK3 // docking protein 3 // 5q35.3 // 79930 /// BC004564 // DOK3 // dockin	DOK3	AK026223	0.00396123	-1.10059
8068952	ENST00000291572 // AGPAT3 // 1-acylglycerol-3-phosphate O-acyltransferase 3 // 21q22.3	AGPAT3	ENST00000291572	0.0352539	-1.10056
8039766	BC012365 // ZNF837 // zinc finger protein 837 // 19q13.43 // 116412 /// ENST00000427624	ZNF837	BC012365	0.0105794	-1.10056
7912701	BC016848 // FAM131C // family with sequence similarity 131, member C // 1p36.13 // 3484	FAM131C	BC016848	0.00866932	-1.10052
8131143	BC014851 // LFNG // LFNG O-fucosylpeptide 3-beta-N-acetylglucosaminyltransferase // 7p2	LFNG	BC014851	0.0386603	-1.10048
7941976	BC119754 // NDUFS8 // NADH dehydrogenase (ubiquinone) Fe-S protein 8, 23kDa (NADH-coenz	NDUFS8	BC119754	0.0491037	-1.10042
7990361	BC007913 // UBL7 // ubiquitin-like 7 (bone marrow stromal cell-derived) // 15q24.1 // 8	UBL7	BC007913	0.0135717	-1.10042
8107897	AF153882 // PDLIM4 // PDZ and LIM domain 4 // 5q31.1 // 8572 /// AF154335 // PDLIM4 //	PDLIM4	AF153882	0.00982409	-1.10022
8072413	AF064238 // SMTN // smoothelin // 22q12.2 // 6525 /// AK096953 // SMTN // smoothelin //	SMTN	AF064238	0.0441384	-1.10009
7998449	BC016699 // TSR3 // TSR3, 20S rRNA accumulation, homolog (S. cerevisiae) // 16p13.3 //	TSR3	BC016699	0.0241807	-1.09997
7952677	BC063280 // NFRKB // nuclear factor related to kappaB binding protein // 11q24-q25 // 4	NFRKB	BC063280	0.0295895	-1.09993
7951896	BC010696 // PCSK7 // proprotein convertase subtilisin/kexin type 7 // 11q23-q24 // 9159	PCSK7	BC010696	0.00867851	-1.09987
8029744	BC011553 // QPCTL // glutaminyl-peptide cyclotransferase-like // 19q13.32 // 54814 ///	QPCTL	BC011553	0.00532427	-1.09976
7985226	AY148481 // MORF4L1 // mortality factor 4 like 1 // 15q24 // 10933 /// ENST00000426013	MORF4L1	AY148481	0.0362088	-1.09972
7896822	NM_198576 // AGRN // agrin // 1p36.33 // 375790	AGRN	NM_198576	0.0115226	-1.0995
8128737	AK160384 // MICAL1 // microtubule associated monoxygenase, calponin and LIM domain cont	MICAL1	AK160384	0.0118148	-1.0991
8076836	AF005067 // BRD1 // bromodomain containing 1 // 22q13.33 // 23774 /// AK292428 // BRD1	BRD1	AF005067	0.0124707	-1.09908
8155661	AY344641 // FOXD4L3 // forkhead box D4-like 3 // 9q21.11 // 286380 /// BC137365 // FOXD	FOXD4L3	AY344641	0.00516111	-1.09902
8001552	AF248964 // CIAPIN1 // cytokine induced apoptosis inhibitor 1 // 16q13-q21 // 57019 ///	CIAPIN1	AF248964	0.0205803	-1.09854
8139891	AY169963 // SBDS // Shwachman-Bodian-Diamond syndrome // 7q11.21 // 51119 /// ENST00000	SBDS	AY169963	0.0476986	-1.09847
8025255	AK303701 // STXBP2 // syntaxin binding protein 2 // 19p13.3-p13.2 // 6813 /// ENST00000	STXBP2	AK303701	0.0407374	-1.09837
8135990	AB371585 // FLNC // filamin C, gamma // 7q32-q35 // 2318 /// ENST00000325888 // FLNC //	FLNC	AB371585	0.0015738	-1.09836
8074316	ENST00000405188 // GGT2 // gamma-glutamyltransferase 2 // 22q11.21 // 728441 /// NR_003	GGT2	ENST00000405188	0.0356413	-1.09831
7972055	AF359381 // KCTD12 // potassium channel tetramerisation domain containing 12 // 13q22.3	KCTD12	AF359381	0.00395807	-1.09826
8051066	AF088036 // MPV17 // MpV17 mitochondrial inner membrane protein // 2p23.3 // 4358 /// A	MPV17	AF088036	0.0335357	-1.09818
7975787	BC051303 // JDP2 // Jun dimerization protein 2 // 14q24.3 // 122953 /// ENST00000435893	JDP2	BC051303	0.0139775	-1.09796
8131000	BC047240 // HEATR2 // HEAT repeat containing 2 // 7p22.3 // 54919 /// ENST00000297440 /	HEATR2	BC047240	0.0273086	-1.09793
7981161	BC146604 // SYNE3 // spectrin repeat containing, nuclear envelope family member 3 // 14	SYNE3	BC146604	0.0058766	-1.09783
7948574	BC018135 // CPSF7 // cleavage and polyadenylation specific factor 7, 59kDa // 11q12.2 /	CPSF7	BC018135	0.0474736	-1.09775
8162438	BC073970 // BICD2 // bicaudal D homolog 2 (Drosophila) // 9q22.31 // 23299 /// ENST0000	BICD2	BC073970	0.00759359	-1.09768
7900931	AK095873 // B4GALT2 // UDP-Gal:betaGlcNAc beta 1,4- galactosyltransferase, polypeptide	B4GALT2	AK095873	0.00874285	-1.09764
7945071	AK126067 // FOXRED1 // FAD-dependent oxidoreductase domain containing 1 // 11q24.2 // 5	FOXRED1	AK126067	0.044031	-1.09748
8174675	NR_028443 // SLC25A5-AS1 // SLC25A5 antisense RNA 1 (non-protein coding) // --- // 1003	SLC25A5-AS1	NR_028443	0.00656288	-1.09744
8137962	AK125308 // LOC100129484 // uncharacterized LOC100129484 // 7p22.1 // 100129484	LOC100129484	AK125308	0.0233957	-1.0974
7977397	AK057837 // CRIP2 // cysteine-rich protein 2 // 14q32.3 // 1397 /// AK091845 // CRIP2 /	CRIP2	AK057837	0.047259	-1.09736
7901091	AY169960 // TOE1 // target of EGR1, member 1 (nuclear) // 1p33 // 114034 /// ENST000003	TOE1	AY169960	0.0414647	-1.09681
8072883	BC002808 // NOL12 // nucleolar protein 12 // 22q13.1 // 79159 /// ENST00000359114 // NO	NOL12	BC002808	0.0130499	-1.09674
7939595	AK291260 // CRY2 // cryptochrome 2 (photolyase-like) // 11p11.2 // 1408 /// AK302865 //	CRY2	AK291260	0.0136457	-1.09673
8031102	AF308303 // PRPF31 // PRP31 pre-mRNA processing factor 31 homolog (S. cerevisiae) // 19	PRPF31	AF308303	0.0198332	-1.09671
8077042	BC087612 // SBF1 // SET binding factor 1 // 22q13.33 // 6305 /// ENST00000380817 // SBF	SBF1	BC087612	0.00617361	-1.09658
8025142	BC077721 // ARHGEF18 // Rho/Rac guanine nucleotide exchange factor (GEF) 18 // 19p13.3	ARHGEF18	BC077721	0.000940564	-1.0965
8071314	AY189282 // DGCR8 // DiGeorge syndrome critical region gene 8 // 22q11.2 // 54487 /// B	DGCR8	AY189282	0.0117288	-1.09631
8110755	BC098390 // SLC12A7 // solute carrier family 12 (potassium/chloride transporters), memb	SLC12A7	BC098390	0.0255027	-1.09621
8030563	BC039008 // SIGLEC16 // sialic acid binding Ig-like lectin 16 (gene/pseudogene) // 19q1	SIGLEC16	BC039008	0.0440115	-1.09615
7927502	U09210 // SLC18A3 // solute carrier family 18 (vesicular acetylcholine), member 3 // 10	SLC18A3	U09210	0.00661916	-1.09611
8039491	AB062397 // UBE2S // ubiquitin-conjugating enzyme E2S // 19q13.43 // 27338 /// ENST0000	UBE2S	AB062397	0.0496351	-1.09594
8059244	AY358403 // CHPF // chondroitin polymerizing factor // 2q35 // 79586 /// ENST0000024377	CHPF	AY358403	0.0356939	-1.09578
7989335	BC093056 // ANXA2 // annexin A2 // 15q22.2 // 302 /// ENST00000396024 // ANXA2 // annex	ANXA2	BC093056	0.0243287	-1.09573
8019181	AL162045 // DKFZp761P0212 // uncharacterized protein DKFZp761P0212 // 17q25.3 // 284187	DKFZp761P0212	AL162045	0.000498128	-1.09568
8166619	ENST00000378981 // MAGEB1 // melanoma antigen family B, 1 // Xp21.3 // 4112 /// NM_0023	MAGEB1	ENST00000378981	0.0196465	-1.09563
7982854	AB036931 // DLL4 // delta-like 4 (Drosophila) // 15q14 // 54567 /// ENST00000249749 //	DLL4	AB036931	0.0255533	-1.09561
8033069	AY726561 // NDUFA11 // NADH dehydrogenase (ubiquinone) 1 alpha subcomplex, 11, 14.7kDa	NDUFA11	AY726561	0.0447781	-1.09528
8072529	BC146766 // DEPDC5 // DEP domain containing 5 // 22q12.3 // 9681 /// ENST00000382112 //	DEPDC5	BC146766	0.027703	-1.09521
7980765	BC098567 // GPR68 // G protein-coupled receptor 68 // 14q31 // 8111 /// ENST00000531499	GPR68	BC098567	0.0378308	-1.09514
8026954	BC032647 // PIK3R2 // phosphoinositide-3-kinase, regulatory subunit 2 (beta) // 19q13.2	PIK3R2	BC032647	0.0371041	-1.09508
7912724	BC040640 // ARHGEF19 // Rho guanine nucleotide exchange factor (GEF) 19 // 1p36.13 // 1	ARHGEF19	BC040640	0.0130868	-1.09505
7952707	BC112934 // PRDM10 // PR domain containing 10 // 11q25 // 56980 /// ENST00000358825 //	PRDM10	BC112934	0.00459611	-1.09494
8087405	ENST00000419349 // GPX1 // glutathione peroxidase 1 // 3p21.3 // 2876 /// NM_201397 //	GPX1	ENST00000419349	0.0168412	-1.0947
7929744	AK300856 // NKX2-3 // NK2 homeobox 3 // 10q24.2 // 159296 /// ENST00000344586 // NKX2-3	NKX2-3	AK300856	0.00989561	-1.09433
8132646	BC008859 // CCM2 // cerebral cavernous malformation 2 // 7p13 // 83605 /// ENST00000461	CCM2	BC008859	0.000549361	-1.09424
8024676	AB073738 // GIPC3 // GIPC PDZ domain containing family, member 3 // 19p13.3 // 126326 /	GIPC3	AB073738	0.0302949	-1.09395
7912031	BC142687 // HES2 // hairy and enhancer of split 2 (Drosophila) // 1p36.31 // 54626 ///	HES2	BC142687	0.0149589	-1.09391
8165438	AF154502 // DPP7 // dipeptidyl-peptidase 7 // 9q34.3 // 29952 /// AK292112 // DPP7 // d	DPP7	AF154502	0.0272072	-1.0939
7949383	AB085847 // SYVN1 // synovial apoptosis inhibitor 1, synoviolin // 11q13 // 84447 /// A	SYVN1	AB085847	0.0389277	-1.09387
8010212	BC110296 // TMC8 // transmembrane channel-like 8 // 17q25.3 // 147138 /// ENST000003184	TMC8	BC110296	0.00418515	-1.09375
8155250	AF113251 // GRHPR // glyoxylate reductase/hydroxypyruvate reductase // 9q12 // 9380 ///	GRHPR	AF113251	0.0433342	-1.09368
8054945	AF004015 // BIN1 // bridging integrator 1 // 2q14 // 274 /// ENST00000357970 // BIN1 //	BIN1	AF004015	0.0288894	-1.09364
8087790	BC001113 // RRP9 // ribosomal RNA processing 9, small subunit (SSU) processome componen	RRP9	BC001113	0.0404169	-1.09361
7998072	AK295880 // DEF8 // differentially expressed in FDCP 8 homolog (mouse) // 16q24.3 // 54	DEF8	AK295880	0.014254	-1.0936
8030630	BC007790 // NR1H2 // nuclear receptor subfamily 1, group H, member 2 // 19q13.3 // 7376	NR1H2	BC007790	0.00304655	-1.09353
8001564	AF466369 // DOK4 // docking protein 4 // 16q21 // 55715 /// BC001540 // DOK4 // docking	DOK4	AF466369	0.0363846	-1.09341
8026679	AB097050 // USE1 // unconventional SNARE in the ER 1 homolog (S. cerevisiae) // 19p13.1	USE1	AB097050	0.0472144	-1.0934
8135250	AK298821 // PSMC2 // proteasome (prosome, macropain) 26S subunit, ATPase, 2 // 7q22.1-q	PSMC2	AK298821	0.0442377	-1.09336
7949015	ENST00000433688 // C11orf95 // chromosome 11 open reading frame 95 // --- // --- /// NM	C11orf95	ENST00000433688	0.0180356	-1.09335
7976292	AB081753 // RIN3 // Ras and Rab interactor 3 // 14q32.12 // 79890 /// AK128338 // RIN3	RIN3	AB081753	0.0207631	-1.09335
8063386	BC007538 // CEBPB // CCAAT/enhancer binding protein (C/EBP), beta // 20q13.1 // 1051 //	CEBPB	BC007538	0.0258777	-1.09322
8026895	BC013949 // CCDC124 // coiled-coil domain containing 124 // 19p13.11 // 115098 /// ENST	CCDC124	BC013949	0.00632984	-1.09319
7899627	AY358421 // TINAGL1 // tubulointerstitial nephritis antigen-like 1 // 1p35.2 // 64129 /	TINAGL1	AY358421	0.0296789	-1.09313
7936516	BC041412 // HSPA12A // heat shock 70kDa protein 12A // 10q26.12 // 259217 /// ENST00000	HSPA12A	BC041412	0.0334527	-1.09311
8168028	BC035587 // STARD8 // StAR-related lipid transfer (START) domain containing 8 // Xq13.1	STARD8	BC035587	0.00953392	-1.09306
8021154	BC042146 // CTIF // CBP80/20-dependent translation initiation factor // 18q21.1 // 9811	CTIF	BC042146	0.0283848	-1.09294
8119801	AY032599 // ABCC10 // ATP-binding cassette, sub-family C (CFTR/MRP), member 10 // 6p21.	ABCC10	AY032599	0.0147864	-1.09288
7955055	BC026344 // SLC48A1 // solute carrier family 48 (heme transporter), member 1 // 12q13.1	SLC48A1	BC026344	0.0421646	-1.09265
8009183	BC090859 // MAP3K3 // mitogen-activated protein kinase kinase kinase 3 // 17q23.3 // 42	MAP3K3	BC090859	0.0360956	-1.09264
7930627	J03019 // ADRB1 // adrenoceptor beta 1 // 10q25.3 // 153 /// ENST00000369295 // ADRB1 /	ADRB1	J03019	0.00354212	-1.09237
8122343	BC070068 // HECA // headcase homolog (Drosophila) // 6q23-q24 // 51696 /// ENST00000367	HECA	BC070068	0.00542278	-1.09202
7985924	BC126476 // ZNF710 // zinc finger protein 710 // 15q26.1 // 374655 /// ENST00000268154	ZNF710	BC126476	0.0258878	-1.09199
7937878	ENST00000526541 // TRPC2 // transient receptor potential cation channel, subfamily C, m	TRPC2	ENST00000526541	0.0221203	-1.09187
8048257	BC036457 // PNKD // paroxysmal nonkinesigenic dyskinesia // 2q35 // 25953 /// ENST00000	PNKD	BC036457	0.025631	-1.09182
8125748	ENST00000374501 // LYPLA2 // lysophospholipase II // 1p36.11 // 11313	LYPLA2	ENST00000374501	0.0137942	-1.0915
7934122	AY008268 // SAR1A // SAR1 homolog A (S. cerevisiae) // 10q22.1 // 56681 /// ENST0000037	SAR1A	AY008268	0.0425659	-1.09146
7911730	ENST00000378466 // PANK4 // pantothenate kinase 4 // 1p36.32 // 55229	PANK4	ENST00000378466	0.00191494	-1.09126
7941127	AF001891 // ZFPL1 // zinc finger protein-like 1 // 11q13 // 7542 /// AF030291 // ZFPL1	ZFPL1	AF001891	0.0102885	-1.09121
7952132	AF110820 // SLC37A4 // solute carrier family 37 (glucose-6-phosphate transporter), memb	SLC37A4	AF110820	0.0475109	-1.09119
8051012	BC016472 // PREB // prolactin regulatory element binding // 2p23.3 // 10113 /// ENST000	PREB	BC016472	0.0391887	-1.09106
7912646	AB209147 // CASP9 // caspase 9, apoptosis-related cysteine peptidase // 1p36.21 // 842	CASP9	AB209147	0.0303408	-1.09101
8118007	BC004935 // GTF2H4 // general transcription factor IIH, polypeptide 4, 52kDa // 6p21.3	GTF2H4	BC004935	0.0158899	-1.09094
7949371	AK124141 // LOC399904 // uncharacterized LOC399904 // 11q13.1 // 399904 /// ENST0000052	LOC399904	AK124141	0.0358001	-1.09091
7966345	AF385435 // PPTC7 // PTC7 protein phosphatase homolog (S. cerevisiae) // 12q24.11 // 16	PPTC7	AF385435	0.0395377	-1.09085
8032290	M31523 // TCF3 // transcription factor 3 (E2A immunoglobulin enhancer binding factors E	TCF3	M31523	0.0102257	-1.09083
7899192	AK092955 // RPS6KA1 // ribosomal protein S6 kinase, 90kDa, polypeptide 1 // 1p // 6195	RPS6KA1	AK092955	0.0344669	-1.09062
8115957	BC028129 // HK3 // hexokinase 3 (white cell) // 5q35.2 // 3101 /// ENST00000292432 // H	HK3	BC028129	0.00847049	-1.09057
8137833	AF121858 // SNX8 // sorting nexin 8 // 7p22.3 // 29886 /// BC021565 // SNX8 // sorting	SNX8	AF121858	0.0195091	-1.09045
8008185	AB037886 // ABI3 // ABI family, member 3 // 17q21.3 // 51225 /// ENST00000225941 // ABI	ABI3	AB037886	0.00439541	-1.09042
8137739	ENST00000404767 // INTS1 // integrator complex subunit 1 // 7p22.3 // 26173 /// ENST000	INTS1	ENST00000404767	0.0140651	-1.09014
8172387	BC016640 // SSX5 // synovial sarcoma, X breakpoint 5 // Xp11.23 // 6758 /// ENST0000031	SSX5	BC016640	0.0331278	-1.09009
8027074	AF074016 // UPF1 // UPF1 regulator of nonsense transcripts homolog (yeast) // 19p13.2-p	UPF1	AF074016	0.0111785	-1.09001
8003719	ENST00000399849 // HIC1 // hypermethylated in cancer 1 // 17p13.3 // 3090 /// ENST00000	HIC1	ENST00000399849	0.0165685	-1.08986
8042811	BC022243 // TET3 // tet methylcytosine dioxygenase 3 // 2p13.1 // 200424 /// ENST000004	TET3	BC022243	0.0341274	-1.08983
8061946	AK122943 // ZNF341 // zinc finger protein 341 // 20q11.22 // 84905 /// ENST00000342427	ZNF341	AK122943	0.0302731	-1.08971
7944401	AK290275 // HMBS // hydroxymethylbilane synthase // 11q23.3 // 3145 /// BC000520 // HMB	HMBS	AK290275	0.0175298	-1.08964
8034101	U41804 // TMED1 // transmembrane emp24 protein transport domain containing 1 // 19p13.2	TMED1	U41804	0.0203872	-1.08953
8075924	AK292123 // MFNG // MFNG O-fucosylpeptide 3-beta-N-acetylglucosaminyltransferase // 22q	MFNG	AK292123	0.0106529	-1.08948
8076441	BC038241 // NFAM1 // NFAT activating protein with ITAM motif 1 // 22q13.2 // 150372 ///	NFAM1	BC038241	0.0169015	-1.08935
8116253	ENST00000319065 // GRM6 // glutamate receptor, metabotropic 6 // 5q35 // 2916 /// ENST0	GRM6	ENST00000319065	0.0223752	-1.08925
8007250	U40846 // NAGLU // N-acetylglucosaminidase, alpha // 17q21 // 4669 /// ENST00000225927	NAGLU	U40846	0.00370766	-1.08923
8135568	AF054589 // MDFIC // MyoD family inhibitor domain containing // 7q31.1-q31.2 // 29969 /	MDFIC	AF054589	0.0416093	-1.0892
7899253	BC066776 // ZDHHC18 // zinc finger, DHHC-type containing 18 // 1p36.11 // 84243 /// ENS	ZDHHC18	BC066776	0.0346124	-1.0892
8134117	AB017363 // FZD1 // frizzled family receptor 1 // 7q21 // 8321 /// ENST00000287934 // F	FZD1	AB017363	0.0388116	-1.08917
[truncated: 259 more rows]
