# Supplementary material for: p53 isoform expression promotes a stemness phenotype and inhibits doxorubicin sensitivity in breast cancer
Source: Cell Death Dis. 2023 Aug 8;14(8):509. doi: 10.1038/s41419-023-06031-4 (PMC10409720; doi:10.1038/s41419-023-06031-4)
Supplement: Supplementary file 5 — Supplementary Table S3 [file 41419_2023_6031_MOESM5_ESM.xlsx]

## Sheet: S3
Supplementary Table 3: Upregulated genes in high Δ40p53 vs. low Δ40p53-expressing breast cancers. Differential Expression: log2(fold-change) ≥ |1|; FDR-adj. p-value <0.05.
Probeset ID	gene_assignment	Gene Symbol	RefSeq	p-value(High Δ40p53 vs. Low Δ40p53)	Fold-Change(High Δ40p53 vs. Low Δ40p53)
8102877	D86322 // CLGN // calmegin // 4q28.3-q31.1 // 1047 /// ENST00000325617 // CLGN // calme	CLGN	D86322	5.8895e-05	3.1308
8103494	AB209237 // NPY1R // neuropeptide Y receptor Y1 // 4q31.3-q32 // 4886 /// BC036657 // N	NPY1R	AB209237	0.0118097	2.73165
8098021	AK294458 // GRIA2 // glutamate receptor, ionotropic, AMPA 2 // 4q32.1 // 2891 /// AL832	GRIA2	AK294458	0.0142229	2.68537
7927033	AF269087 // ANKRD30A // ankyrin repeat domain 30A // 10p11.21 // 91074 /// ENST00000361	ANKRD30A	AF269087	0.0197829	2.4371
8114354	AF067724 // NME5 // NME/NM23 family member 5 // 5q31 // 8382 /// BC026182 // NME5 // NM	NME5	AF067724	0.000914648	2.37177
8020357	BC028407 // ANKRD30B // ankyrin repeat domain 30B // 18p11.21 // 374860 /// ENST0000035	ANKRD30B	BC028407	0.0177867	2.24531
8056611	U33837 // LRP2 // low density lipoprotein receptor-related protein 2 // 2q24-q31 // 403	LRP2	U33837	0.028581	2.12448
7957966	AK292976 // MYBPC1 // myosin binding protein C, slow type // 12q23.2 // 4604 /// AK2966	MYBPC1	AK292976	0.0382441	2.095
8140984	BC139906 // HEPACAM2 // HEPACAM family member 2 // 7q21.3 // 253012 /// ENST00000394468	HEPACAM2	BC139906	0.0109678	1.93597
8083240	BC068494 // AGTR1 // angiotensin II receptor, type 1 // 3q24 // 185 /// ENST00000497524	AGTR1	BC068494	0.0449253	1.84189
8067305	BC132864 // SYCP2 // synaptonemal complex protein 2 // 20q13.33 // 10388 /// ENST000003	SYCP2	BC132864	0.0111093	1.83534
7981964	NR_003323 // SNORD116-8 // small nucleolar RNA, C/D box 116-8 // 15q11.2 // 100033420	SNORD116-8	NR_003323	0.000706639	1.82017
7946946	BC106739 // TPH1 // tryptophan hydroxylase 1 // 11p15.3-p14 // 7166 /// ENST00000250018	TPH1	BC106739	0.0246753	1.81406
7933933	AF176012 // DNAJC12 // DnaJ (Hsp40) homolog, subfamily C, member 12 // 10q22.1 // 56521	DNAJC12	AF176012	0.00789119	1.81192
7951165	X51730 // PGR // progesterone receptor // 11q22-q23 // 5241 /// ENST00000325455 // PGR	PGR	X51730	0.0409223	1.80011
7904843	AF012281 // PDZK1 // PDZ domain containing 1 // 1q21 // 5174 /// AK298269 // PDZK1 // P	PDZK1	AF012281	0.014551	1.77158
8091446	BC018049 // PFN2 // profilin 2 // 3q25.1 // 5217 /// ENST00000452853 // PFN2 // profili	PFN2	BC018049	0.000670455	1.74896
8098379	AF492460 // WDR17 // WD repeat domain 17 // 4q34 // 116966 /// ENST00000508596 // WDR17	WDR17	AF492460	0.0134047	1.73646
7961844	AK297998 // CASC1 // cancer susceptibility candidate 1 // 12p12.1 // 55259 /// AK304602	CASC1	AK297998	0.00462897	1.72594
7981953	NR_003318 // SNORD116-3 // small nucleolar RNA, C/D box 116-3 // 15q11.2 // 100033415 /	SNORD116-3	NR_003318	0.000690572	1.72152
7920873	NR_002974 // SNORA42 // small nucleolar RNA, H/ACA box 42 // 1q22 // 677823	SNORA42	NR_002974	0.00739868	1.69329
8054281	DQ020495 // LONRF2 // LON peptidase N-terminal domain and ring finger 2 // 2q11.2 // 16	LONRF2	DQ020495	0.0141288	1.66519
8005202	NR_002744 // SNORD49A // small nucleolar RNA, C/D box 49A // 17p11.2 // 26800	SNORD49A	NR_002744	0.00012448	1.64246
8168589	BX648117 // ZNF711 // zinc finger protein 711 // Xq21.1 // 7552 /// ENST00000373165 //	ZNF711	BX648117	0.0119457	1.63079
7981945	BC043194 // LOC100506965 // uncharacterized LOC100506965 // --- // 100506965	LOC100506965	BC043194	0.00697639	1.61507
8081001	ENST00000461745 // ROBO2 // roundabout, axon guidance receptor, homolog 2 (Drosophila)	ROBO2	ENST00000461745	0.0447504	1.6026
7976488	AK096131 // SERPINA5 // serpin peptidase inhibitor, clade A (alpha-1 antiproteinase, an	SERPINA5	AK096131	0.00877333	1.59222
7981958	NR_003320 // SNORD116-5 // small nucleolar RNA, C/D box 116-5 // 15q11.2 // 100033417 /	SNORD116-5	NR_003320	0.000530034	1.59092
8028950	ENST00000252909 // CYP2G1P // cytochrome P450, family 2, subfamily G, polypeptide 1 pse	CYP2G1P	ENST00000252909	0.026455	1.5702
8004506	U79273 // EIF4A1 // eukaryotic translation initiation factor 4A1 // 17p13 // 1973 /// N	EIF4A1	U79273	8.48739e-05	1.56923
8127502	NR_026807 // LINC00472 // long intergenic non-protein coding RNA 472 // 6q13 // 79940	LINC00472	NR_026807	0.0112364	1.56623
7927915	AY842014 // STOX1 // storkhead box 1 // 10q22.1 // 219736 /// ENST00000399169 // STOX1	STOX1	AY842014	0.00207536	1.56117
7981960	NR_003321 // SNORD116-6 // small nucleolar RNA, C/D box 116-6 // 15q11.2 // 100033418	SNORD116-6	NR_003321	0.00058232	1.55758
8076704	BC126208 // SMC1B // structural maintenance of chromosomes 1B // 22q13.31 // 27127 ///	SMC1B	BC126208	0.0310347	1.55688
8173825	CR536566 // RPS6KA6 // ribosomal protein S6 kinase, 90kDa, polypeptide 6 // Xq21 // 273	RPS6KA6	CR536566	0.0179687	1.55587
7973985	AK291850 // MIPOL1 // mirror-image polydactyly 1 // 14q13.3 // 145282 /// AY059470 // M	MIPOL1	AK291850	0.00014885	1.55518
7970388	NR_046929 // RNU6-55 // RNA, U6 small nuclear 55 // --- // 100873763	RNU6-55	NR_046929	0.00391798	1.55234
8105908	BC029886 // OCLN // occludin // 5q13.1 // 100506658 /// ENST00000574259 // LOC647859 //	OCLN	BC029886	0.00734135	1.55044
8081903	BC126394 // C3orf15 // chromosome 3 open reading frame 15 // 3q12-q13.3 // 89876 /// EN	C3orf15	BC126394	0.0158762	1.53374
7923974	NR_029832 // MIR29C // microRNA 29c // 1q32.2 // 407026	MIR29C	NR_029832	0.023242	1.53061
8005200	ENST00000365172 // SNORD49B // small nucleolar RNA, C/D box 49B // 17p11.2 // 692087 //	SNORD49B	ENST00000365172	0.000657159	1.52054
7981951	NR_003317 // SNORD116-2 // small nucleolar RNA, C/D box 116-2 // 15q11.2 // 100033414	SNORD116-2	NR_003317	1.21333e-05	1.51784
8095819	AK296418 // FAM47E-STBD1 // FAM47E-STBD1 readthrough // 4q // 100631383 /// ENST0000051	FAM47E-STBD1	AK296418	0.014611	1.50227
8166278	BX647757 // SCML1 // sex comb on midleg-like 1 (Drosophila) // Xp22 // 6322 /// ENST000	SCML1	BX647757	0.0137585	1.50225
8145793	ENST00000431156 // TTI2 // TELO2 interacting protein 2 // 8p12 // 80185 /// NR_003041 /	TTI2	ENST00000431156	0.0110149	1.50083
7919314	L37080 // FMO5 // flavin containing monooxygenase 5 // 1q21.1 // 2330 /// ENST000005278	FMO5	L37080	0.0275993	1.50067
8103789	BC022508 // GPM6A // glycoprotein M6A // 4q34 // 2823 /// ENST00000280187 // GPM6A // g	GPM6A	BC022508	0.0238231	1.49995
8080511	ENST00000350061 // CACNA1D // calcium channel, voltage-dependent, L type, alpha 1D subu	CACNA1D	ENST00000350061	0.0468564	1.49784
8086752	X58062 // SNORD13P3 // small nucleolar RNA, C/D box 13 pseudogene 3 // 3p21.31 // 6078	SNORD13P3	X58062	0.0244142	1.4881
7934334	BC032856 // TTC18 // tetratricopeptide repeat domain 18 // 10q22.2 // 118491 /// ENST00	TTC18	BC032856	0.00138547	1.48636
8112491	AK289851 // SMA5 // glucuronidase, beta pseudogene // 5q13 // 11042 /// BC067830 // SMA	SMA5	AK289851	0.00279889	1.48017
7965800	AK125930 // SYCP3 // synaptonemal complex protein 3 // 12q // 50511 /// ENST00000478139	SYCP3	AK125930	0.00401379	1.47731
8108422	ENST00000362675 // RN5S195 // RNA, 5S ribosomal 195 // --- // ---	RN5S195	ENST00000362675	5.1309e-05	1.47438
8012257	DQ186648 // TP53 // tumor protein p53 // 17p13.1 // 7157 /// DQ186649 // TP53 // tumor	TP53	DQ186648	6.04211e-08	1.47428
8067844	AY172978 // LOC100288966 // POTE ankyrin domain family member D-like // --- // 10028896	LOC100288966	AY172978	0.0155663	1.47182
8010082	NR_004395 // SNORD1A // small nucleolar RNA, C/D box 1A // 17q25.1 // 677848	SNORD1A	NR_004395	0.00103734	1.46839
7937007	AK127465 // FAM196A // family with sequence similarity 196, member A // 10q26.2 // 6429	FAM196A	AK127465	0.0215274	1.46202
7933180	BC026030 // ZNF239 // zinc finger protein 239 // 10q11.22-q11.23 // 8187 /// ENST000003	ZNF239	BC026030	0.000120974	1.45962
8112564	AK315849 // SMA4 // glucuronidase, beta pseudogene // 5q13.2 // 11039 /// AK315849 // L	SMA4	AK315849	0.000798007	1.459
8127498	NR_029598 // MIR30C2 // microRNA 30c-2 // 6q13 // 407032	MIR30C2	NR_029598	0.000545866	1.45499
8098006	BC032635 // GLRB // glycine receptor, beta // 4q31.3 // 2743 /// ENST00000264428 // GLR	GLRB	BC032635	0.0395397	1.4532
8111136	BC053326 // FAM134B // family with sequence similarity 134, member B // 5p15.1 // 54463	FAM134B	BC053326	0.0101233	1.45105
8149380	DQ012013 // DEFB109P1B // defensin, beta 109, pseudogene 1B // 8p23.1 // 641517 /// NR_	DEFB109P1B	DQ012013	0.00140225	1.44453
8152962	BC027589 // LRRC6 // leucine rich repeat containing 6 // 8q24.22 // 23639 /// BC047286	LRRC6	BC027589	0.048669	1.44385
8018038	AY028897 // ABCA5 // ATP-binding cassette, sub-family A (ABC1), member 5 // 17q24.3 //	ABCA5	AY028897	0.00523808	1.43826
7975971	AK292571 // SAMD15 // sterile alpha motif domain containing 15 // 14q24.3 // 161394 ///	SAMD15	AK292571	0.00198178	1.43798
7927082	AF165514 // HSD17B7P2 // hydroxysteroid (17-beta) dehydrogenase 7 pseudogene 2 // 10p11	HSD17B7P2	AF165514	0.00414045	1.43625
8117045	AL832199 // RBM24 // RNA binding motif protein 24 // 6p22.3 // 221662 /// ENST000003790	RBM24	AL832199	0.0104248	1.43064
8022279	ENST00000516871 // RN5S449 // RNA, 5S ribosomal 449 // --- // ---	RN5S449	ENST00000516871	0.000207156	1.43001
8117054	BC008481 // CAP2 // CAP, adenylate cyclase-associated protein, 2 (yeast) // 6p22.3 // 1	CAP2	BC008481	0.00218592	1.42897
8046836	ENST00000424728 // FSIP2 // fibrous sheath interacting protein 2 // 2q32.1 // 401024 //	FSIP2	ENST00000424728	0.0368073	1.42168
7932637	ENST00000376087 // ANKRD26 // ankyrin repeat domain 26 // 10pter-q22.1 // 22852 /// NM_	ANKRD26	ENST00000376087	0.000164622	1.42159
8174119	AK296520 // ZMAT1 // zinc finger, matrin-type 1 // Xq21 // 84460 /// ENST00000494068 //	ZMAT1	AK296520	0.00334434	1.42095
8160024	D90239 // GLDC // glycine dehydrogenase (decarboxylating) // 9p22 // 2731 /// ENST00000	GLDC	D90239	0.0283703	1.41992
8159919	AK301790 // SPATA6L // spermatogenesis associated 6-like // 9p24.2 // 55064 /// BC03429	SPATA6L	AK301790	0.00181963	1.41478
7964987	AF268897 // KCNC2 // potassium voltage-gated channel, Shaw-related subfamily, member 2	KCNC2	AF268897	0.0431087	1.41303
8044961	NR_023343 // RNU4ATAC // RNA, U4atac small nuclear (U12-dependent splicing) // 2q14.2 /	RNU4ATAC	NR_023343	0.00149322	1.41289
7965686	AY281131 // ANKS1B // ankyrin repeat and sterile alpha motif domain containing 1B // 12	ANKS1B	AY281131	0.0104652	1.40624
7970922	ENST00000384595 // RNY1P4 // RNA, Ro-associated Y1 pseudogene 4 // --- // ---	RNY1P4	ENST00000384595	0.0347209	1.4059
7903959	BC050319 // C1orf88 // chromosome 1 open reading frame 88 // 1p13.2 // 128344 /// ENST0	C1orf88	BC050319	0.0131468	1.40424
8112672	ENST00000506364 // ANKRD31 // ankyrin repeat domain 31 // 5q13.3 // 256006 /// ENST0000	ANKRD31	ENST00000506364	0.0291283	1.40154
7910030	BC042869 // DNAH14 // dynein, axonemal, heavy chain 14 // 1q42.12 // 127602 /// ENST000	DNAH14	BC042869	0.00350768	1.40022
7981078	BC146962 // SERPINA11 // serpin peptidase inhibitor, clade A (alpha-1 antiproteinase, a	SERPINA11	BC146962	0.00415639	1.3985
8104621	AK290693 // GUSBP1 // glucuronidase, beta pseudogene 1 // 5p14.3 // 728411 /// U21555 /	GUSBP1	AK290693	0.000901301	1.39763
7953383	NR_004387 // SCARNA10 // small Cajal body-specific RNA 10 // 12p13.31 // 692148	SCARNA10	NR_004387	0.01213	1.39587
8100664	AB002134 // TMPRSS11D // transmembrane protease, serine 11D // 4q13.2 // 9407 /// AK290	TMPRSS11D	AB002134	0.00139057	1.39397
7989146	BC031046 // MNS1 // meiosis-specific nuclear structural 1 // 15q21.3 // 55329 /// ENST0	MNS1	BC031046	0.0200766	1.39247
7925730	ENST00000366485 // OR14A2 // olfactory receptor, family 14, subfamily A, member 2 // --	OR14A2	ENST00000366485	0.000428621	1.39112
7968295	NR_046947 // RNU6-82 // RNA, U6 small nuclear 82 // --- // 100873781	RNU6-82	NR_046947	0.00761105	1.38912
7901765	AF044923 // HOOK1 // hook homolog 1 (Drosophila) // 1p32.1 // 51361 /// ENST00000371208	HOOK1	AF044923	0.0198416	1.3891
8114030	BC045542 // KIF3A // kinesin family member 3A // 5q31 // 11127 /// ENST00000378746 // K	KIF3A	BC045542	0.000457812	1.38878
8053737	NR_003366 // ANKRD20A8P // ankyrin repeat domain 20 family, member A8, pseudogene // 2q	ANKRD20A8P	NR_003366	0.00439813	1.38815
7903334	AF000367 // CDC14A // CDC14 cell division cycle 14 homolog A (S. cerevisiae) // 1p21 //	CDC14A	AF000367	0.0281443	1.38707
7908161	AF312864 // C1orf21 // chromosome 1 open reading frame 21 // 1q25 // 81563 /// ENST0000	C1orf21	AF312864	0.000675437	1.38682
7925561	ENST00000366527 // HNRNPU-AS1 // HNRNPU antisense RNA 1 (non-protein coding) // 1q44 //	HNRNPU-AS1	ENST00000366527	0.000182359	1.3852
7902400	ENST00000496055 // SNORD45C // small nucleolar RNA, C/D box 45C // 1p31.1 // 692085 ///	SNORD45C	ENST00000496055	0.0288201	1.38432
7930181	AF226730 // AS3MT // arsenic (+3 oxidation state) methyltransferase // 10q24.32 // 5741	AS3MT	AF226730	0.0499009	1.38266
7906904	BC065246 // HSD17B7 // hydroxysteroid (17-beta) dehydrogenase 7 // 1q23 // 51478 /// EN	HSD17B7	BC065246	0.00254284	1.38087
8044450	ENST00000409871 // ZC3H6 // zinc finger CCCH-type containing 6 // 2q13 // 376940 /// EN	ZC3H6	ENST00000409871	0.000173981	1.37863
8162006	BC014476 // GKAP1 // G kinase anchoring protein 1 // 9q21.32 // 80318 /// ENST000003763	GKAP1	BC014476	0.00141949	1.3786
7906642	AY601914 // KLHDC9 // kelch domain containing 9 // 1q23.3 // 126823 /// BC022077 // KLH	KLHDC9	AY601914	0.000713208	1.37621
7952526	BC098583 // CDON // Cdon homolog (mouse) // 11q23-q24 // 50937 /// ENST00000392693 // C	CDON	BC098583	0.0180263	1.37616
8057821	AB023161 // DNAH7 // dynein, axonemal, heavy chain 7 // 2q32.3 // 56171 /// ENST0000031	DNAH7	AB023161	0.0142036	1.37442
8082643	AB071996 // NEK11 // NIMA (never in mitosis gene a)- related kinase 11 // 3q22.1 // 798	NEK11	AB071996	0.00796133	1.37233
7923131	ENST00000391979 // DENND1B // DENN/MADD domain containing 1B // 1q31.3 // 163486 /// EN	DENND1B	ENST00000391979	0.00749869	1.37069
8092277	AB032592 // PEX5L // peroxisomal biogenesis factor 5-like // 3q26.33 // 51555 /// ENST0	PEX5L	AB032592	0.0464505	1.37034
8109528	AF160973 // CYFIP2 // cytoplasmic FMR1 interacting protein 2 // 5q33.3 // 26999 /// AK2	CYFIP2	AF160973	0.0191815	1.36912
8092295	AK304270 // CCDC39 // coiled-coil domain containing 39 // 3q26.33 // 339829 /// ENST000	CCDC39	AK304270	0.0060226	1.36581
7933045	ENST00000483101 // TRNAL44P // transfer RNA leucine 44 (anticodon CAA) pseudogene // --	TRNAL44P	ENST00000483101	0.0106299	1.3635
8081808	AF119886 // LOC100128175 // uncharacterized LOC100128175 // 3q13.31 // 100128175	LOC100128175	AF119886	0.00104171	1.36299
7900555	AL832217 // CCDC30 // coiled-coil domain containing 30 // 1p34.2 // 728621 /// AY639646	CCDC30	AL832217	0.0235527	1.35639
8157193	BC152427 // ZNF483 // zinc finger protein 483 // 9q31.3 // 158399 /// ENST00000358151 /	ZNF483	BC152427	0.0327238	1.35584
8109938	AF222747 // RANBP17 // RAN binding protein 17 // 5q34 // 64901 /// AJ288952 // RANBP17	RANBP17	AF222747	0.0201516	1.35467
7957253	BC029557 // GLIPR1L2 // GLI pathogenesis-related 1 like 2 // 12q21.2 // 144321 /// ENST	GLIPR1L2	BC029557	0.0024146	1.35456
8103722	AY956762 // HSP90AA6P // heat shock protein 90kDa alpha (cytosolic), class A member 6,	HSP90AA6P	AY956762	0.000353064	1.35452
8058388	ENST00000483476 // TRNAE40P // transfer RNA glutamic acid 40 (anticodon UUC) pseudogene	TRNAE40P	ENST00000483476	0.000128646	1.35417
8142171	BC025671 // SLC26A3 // solute carrier family 26, member 3 // 7q31 // 1811 /// L02785 //	SLC26A3	BC025671	0.00232553	1.35215
8101174	BC086869 // CCDC158 // coiled-coil domain containing 158 // 4q21.1 // 339965 /// ENST00	CCDC158	BC086869	0.0364051	1.35093
7947322	ENST00000452803 // DCDC1 // doublecortin domain containing 1 // 11p13 // 341019	DCDC1	ENST00000452803	0.0312254	1.35069
8107194	BC009203 // C5orf30 // chromosome 5 open reading frame 30 // 5q21.1 // 90355 /// ENST00	C5orf30	BC009203	0.0289867	1.3495
7947147	AL833119 // SVIP // small VCP/p97-interacting protein // 11p14.2 // 258010 /// ENST0000	SVIP	AL833119	0.00583765	1.3484
7909601	NR_004389 // SNORA16B // small nucleolar RNA, H/ACA box 16B // 1q32.3 // 692157	SNORA16B	NR_004389	0.0141233	1.3468
7974619	AF116641 // LINC00216 // long intergenic non-protein coding RNA 216 // 14q22.3 // 55451	LINC00216	AF116641	0.000522	1.34636
8113413	AK304010 // NUDT12 // nudix (nucleoside diphosphate linked moiety X)-type motif 12 // 5	NUDT12	AK304010	0.0317939	1.34618
8007794	BC000924 // ARL17A // ADP-ribosylation factor-like 17A // 17q21.31 // 51326 /// BC00092	ARL17A	BC000924	8.56444e-05	1.34547
8093336	L15309 // ZNF141 // zinc finger protein 141 // 4p16.3 // 7700 /// ENST00000240499 // ZN	ZNF141	L15309	4.84573e-05	1.34484
8097056	NR_002963 // SNORA24 // small nucleolar RNA, H/ACA box 24 // 4q26 // 677809	SNORA24	NR_002963	0.00885986	1.34481
7901931	AK292220 // EFCAB7 // EF-hand calcium binding domain 7 // 1p31.3 // 84455 /// ENST00000	EFCAB7	AK292220	0.00443627	1.34331
8168412	BC029480 // JPX // JPX transcript, XIST activator (non-protein coding) // Xq13.2 // 554	JPX	BC029480	0.00218578	1.34156
8150002	AF453435 // FBXO16 // F-box protein 16 // 8p21.1 // 157574 /// AK098243 // ZNF395 // zi	FBXO16	AF453435	0.039356	1.34154
7900652	ENST00000362370 // RN5S46 // RNA, 5S ribosomal 46 // --- // ---	RN5S46	ENST00000362370	3.20437e-05	1.34114
8108251	D86519 // NPY6R // neuropeptide Y receptor Y6 (pseudogene) // 5q31.2 // 4888 /// ENST00	NPY6R	D86519	0.00203989	1.34057
8043835	BC021264 // C2orf15 // chromosome 2 open reading frame 15 // 2q11.2 // 150590 /// ENST0	C2orf15	BC021264	0.0133498	1.33911
8104856	ENST00000440995 // SPEF2 // sperm flagellar 2 // 5p13.2 // 79925	SPEF2	ENST00000440995	0.012404	1.33893
7997374	BC054892 // DYNLRB2 // dynein, light chain, roadblock-type 2 // 16q23.3 // 83657 /// EN	DYNLRB2	BC054892	0.0133838	1.3386
8019831	BC025381 // CLUL1 // clusterin-like 1 (retinal) // 18p11.32 // 27098 /// ENST0000054003	CLUL1	BC025381	0.00946981	1.33781
8098289	ENST00000364948 // RNY4P17 // RNA, Ro-associated Y4 pseudogene 17 // --- // ---	RNY4P17	ENST00000364948	0.00223319	1.33646
7903188	AB051232 // PTBP2 // polypyrimidine tract binding protein 2 // 1p21.3 // 58155 /// AB05	PTBP2	AB051232	0.000679374	1.33601
7909545	AK303286 // TRAF5 // TNF receptor-associated factor 5 // 1q32 // 7188 /// ENST000004624	TRAF5	AK303286	0.0111642	1.33599
7991034	AF081530 // HOMER2 // homer homolog 2 (Drosophila) // 15q24.3 // 9455 /// AF093263 // H	HOMER2	AF081530	0.0132846	1.33557
7919155	ENST00000384499 // RNU1-13P // RNA, U1 small nuclear 13, pseudogene // --- // --- /// E	RNU1-13P	ENST00000384499	0.00478595	1.33413
7901883	BC058287 // ANGPTL3 // angiopoietin-like 3 // 1p31.1-p22.3 // 27329 /// ENST00000371129	ANGPTL3	BC058287	0.00104567	1.33326
8121152	AB023021 // FUT9 // fucosyltransferase 9 (alpha (1,3) fucosyltransferase) // 6q16 // 10	FUT9	AB023021	0.0254623	1.33262
8113113	BC035515 // KIAA0825 // KIAA0825 // 5q15 // 285600 /// ENST00000513200 // KIAA0825 // K	KIAA0825	BC035515	0.00996746	1.33197
7908861	AF314543 // OCR1 // ovarian cancer-related protein 1 // 1q32.1 // 100128298	OCR1	AF314543	0.00878227	1.33112
8014100	BC026017 // C17orf75 // chromosome 17 open reading frame 75 // 17q11.2 // 64149 /// ENS	C17orf75	BC026017	0.00492105	1.33068
7924058	BC014852 // IRF6 // interferon regulatory factor 6 // 1q32.3-q41 // 3664 /// ENST000003	IRF6	BC014852	0.0169274	1.32901
8016300	ENST00000549665 // ARL17B // ADP-ribosylation factor-like 17B // 17q21.31 // 100506084	ARL17B	ENST00000549665	0.000292852	1.32871
7957072	ENST00000550536 // RAB3IP // RAB3A interacting protein (rabin3) // 12q14.3 // 117177 //	RAB3IP	ENST00000550536	0.0049615	1.32782
8010078	BC042949 // LOC100507246 // uncharacterized LOC100507246 // --- // 100507246 /// ENST00	LOC100507246	BC042949	0.0141673	1.32781
8065537	NR_004846 // LOC100134868 // uncharacterized LOC100134868 // 20p11.1 // 100134868	LOC100134868	NR_004846	0.0318805	1.32763
8091550	AB037749 // KIAA1328 // KIAA1328 // 18q12.2 // 57536 /// AK292288 // KIAA1328 // KIAA13	KIAA1328	AB037749	0.00201442	1.32683
8012464	NR_024447 // LOC100128288 // uncharacterized LOC100128288 // 17p13.1 // 100128288	LOC100128288	NR_024447	0.000201936	1.32563
8021081	U35735 // SLC14A1 // solute carrier family 14 (urea transporter), member 1 (Kidd blood	SLC14A1	U35735	0.0338107	1.3254
8021668	AB035301 // CDH7 // cadherin 7, type 2 // 18q22.1 // 1005 /// ENST00000397966 // CDH7 /	CDH7	AB035301	0.0198057	1.32532
8120067	AK291427 // SLC25A27 // solute carrier family 25, member 27 // 6p12.3 // 9481 /// ENST0	SLC25A27	AK291427	0.0234078	1.32513
8120222	BC020210 // EFHC1 // EF-hand domain (C-terminal) containing 1 // 6p12.3 // 114327 /// E	EFHC1	BC020210	0.00823006	1.32496
8111892	U62961 // OXCT1 // 3-oxoacid CoA transferase 1 // 5p13.1 // 5019 /// ENST00000196371 //	OXCT1	U62961	0.0307108	1.32489
7925130	U38847 // TARBP1 // TAR (HIV-1) RNA binding protein 1 // 1q42.3 // 6894 /// ENST0000004	TARBP1	U38847	0.00100714	1.32402
7986407	AY956768 // HSP90B2P // heat shock protein 90kDa beta (Grp94), member 2, pseudogene //	HSP90B2P	AY956768	0.000370914	1.32331
7926708	BC035132 // THNSL1 // threonine synthase-like 1 (S. cerevisiae) // 10p12.1 // 79896 ///	THNSL1	BC035132	0.0140966	1.32173
8123864	BC017754 // TFAP2A // transcription factor AP-2 alpha (activating enhancer binding prot	TFAP2A	BC017754	0.0150874	1.32059
7992917	AB089691 // CLUAP1 // clusterin associated protein 1 // 16p13.3 // 23059 /// ENST000005	CLUAP1	AB089691	0.000619468	1.3205
7981955	AF400486 // SNRPN // small nuclear ribonucleoprotein polypeptide N // 15q11.2 // 6638 /	SNRPN	AF400486	0.000208891	1.32
7974799	BC000820 // MNAT1 // menage a trois homolog 1, cyclin H assembly factor (Xenopus laevis	MNAT1	BC000820	0.000141915	1.31838
7976726	AF052504 // EVL // Enah/Vasp-like // 14q32.2 // 51466 /// ENST00000539470 // EVL // Ena	EVL	AF052504	0.00640754	1.31792
8088436	AK124111 // C3orf67 // chromosome 3 open reading frame 67 // 3p14.2 // 200844 /// BC050	C3orf67	AK124111	0.00926375	1.31723
8023401	AF273051 // CCDC68 // coiled-coil domain containing 68 // 18q21 // 80323 /// ENST000003	CCDC68	AF273051	0.0483171	1.31597
7981947	NR_001289 // SNORD109B // small nucleolar RNA, C/D box 109B // 15q11.2 // 338429 /// NR	SNORD109B	NR_001289	0.0213568	1.31588
8042195	BC050395 // AHSA2 // AHA1, activator of heat shock 90kDa protein ATPase homolog 2 (yeas	AHSA2	BC050395	0.000521437	1.31438
8166997	ENST00000362356 // RNU6-50 // RNA, U6 small nuclear 50 // --- // ---	RNU6-50	ENST00000362356	0.000135023	1.31404
8080562	AF208111 // IL17RB // interleukin 17 receptor B // 3p21.1 // 55540 /// ENST00000288167	IL17RB	AF208111	0.0379501	1.31378
8069505	BX648100 // C21orf15 // chromosome 21 open reading frame 15 // 21q11 // 54094 /// ENST0	C21orf15	BX648100	0.0115798	1.31235
7951672	BC019238 // PIH1D2 // PIH1 domain containing 2 // 11q23.1 // 120379 /// ENST00000528775	PIH1D2	BC019238	0.0277341	1.31208
8005687	ENST00000392176 // FAM106A // family with sequence similarity 106, member A // --- // -	FAM106A	ENST00000392176	0.0111814	1.31159
7923034	BC022507 // B3GALT2 // UDP-Gal:betaGlcNAc beta 1,3-galactosyltransferase, polypeptide 2	B3GALT2	BC022507	0.00021008	1.31109
8046895	AK289737 // FAM171B // family with sequence similarity 171, member B // 2q32.1 // 16521	FAM171B	AK289737	0.0379604	1.31031
7993664	AK300426 // CCP110 // centriolar coiled coil protein 110kDa // 16p12.3 // 9738 /// BC03	CCP110	AK300426	0.00761309	1.30977
7903308	BC075811 // TRMT13 // tRNA methyltransferase 13 homolog (S. cerevisiae) // 1p21.2 // 54	TRMT13	BC075811	0.00095736	1.30965
8142536	ENST00000391326 // RN5S241 // RNA, 5S ribosomal 241 // --- // ---	RN5S241	ENST00000391326	0.00669388	1.30891
8115600	BC032603 // C5orf54 // chromosome 5 open reading frame 54 // 5q33.3 // 63920 /// ENST00	C5orf54	BC032603	0.00487609	1.30661
8050503	BC057850 // TTC32 // tetratricopeptide repeat domain 32 // 2p24.1 // 130502 /// ENST000	TTC32	BC057850	0.000317034	1.30638
7981949	NR_003316 // SNORD116-1 // small nucleolar RNA, C/D box 116-1 // 15q11.2 // 100033413	SNORD116-1	NR_003316	0.0101059	1.30598
8173007	NR_029484 // MIRLET7F2 // microRNA let-7f-2 // Xp11.22 // 406889	MIRLET7F2	NR_029484	0.000929588	1.30464
7969241	ENST00000362735 // RNY4P24 // RNA, Ro-associated Y4 pseudogene 24 // --- // ---	RNY4P24	ENST00000362735	0.000647391	1.3041
7993999	ENST00000522841 // LOC100271836 // smg-1 homolog, phosphatidylinositol 3-kinase-related	LOC100271836	ENST00000522841	2.25774e-05	1.30372
8000687	ENST00000532983 // LOC595101 // smg-1 homolog, phosphatidylinositol 3-kinase-related ki	LOC595101	ENST00000532983	5.0731e-05	1.30367
8055173	AK297246 // CCDC74B // coiled-coil domain containing 74B // 2q21.1 // 91409 /// BC01686	CCDC74B	AK297246	0.0156021	1.30362
8107321	AB048207 // EPB41L4A-AS1 // EPB41L4A antisense RNA 1 (non-protein coding) // 5q22.2 //	EPB41L4A-AS1	AB048207	0.000166653	1.30361
7932744	AK292521 // ARMC4 // armadillo repeat containing 4 // 10p12.1-p11.23 // 55130 /// AK302	ARMC4	AK292521	0.0207784	1.303
7975989	AF253980 // SLIRP // SRA stem-loop interacting RNA binding protein // 14q24.3 // 81892	SLIRP	AF253980	0.00263262	1.30275
8067944	NR_029480 // MIRLET7C // microRNA let-7c // 21q21.1 // 406885	MIRLET7C	NR_029480	0.000970168	1.30239
8110472	BC142989 // ZFP2 // zinc finger protein 2 homolog (mouse) // 5q35.3 // 80108 /// ENST00	ZFP2	BC142989	0.00881309	1.30211
7909283	AK128014 // YOD1 // YOD1 OTU deubiquinating enzyme 1 homolog (S. cerevisiae) // 1q32.2	YOD1	AK128014	0.023649	1.30096
8004133	AY775314 // RPAIN // RPA interacting protein // 17p13.2 // 84268 /// AY775315 // RPAIN	RPAIN	AY775314	2.6376e-05	1.30091
7943160	ENST00000530422 // SCARNA9L // small Cajal body-specific RNA 9-like // Xp22.12 // 10015	SCARNA9L	ENST00000530422	0.00189466	1.30027
8055085	ENST00000364600 // RNY4P7 // RNA, Ro-associated Y4 pseudogene 7 // --- // ---	RNY4P7	ENST00000364600	0.000767325	1.29995
8058127	BC031549 // CLK1 // CDC-like kinase 1 // 2q33 // 1195 /// ENST00000321356 // CLK1 // CD	CLK1	BC031549	0.000353785	1.29964
8094759	AK304048 // NSUN7 // NOP2/Sun domain family, member 7 // 4p14 // 79730 /// BC036568 //	NSUN7	AK304048	0.0167566	1.29778
7964997	AF251056 // CAPS2 // calcyphosine 2 // 12q14.1 // 84698 /// ENST00000409799 // CAPS2 //	CAPS2	AF251056	0.0431558	1.29742
7925732	BC140914 // OR1C1 // olfactory receptor, family 1, subfamily C, member 1 // 1q44 // 261	OR1C1	BC140914	0.0199642	1.29735
7974214	AF111806 // KLHDC1 // kelch domain containing 1 // 14q21.3 // 122773 /// BC101595 // KL	KLHDC1	AF111806	0.0358591	1.2972
8146427	BC032670 // PCMTD1 // protein-L-isoaspartate (D-aspartate) O-methyltransferase domain c	PCMTD1	BC032670	0.00562203	1.29664
8155602	BC140809 // ANKRD20A3 // ankyrin repeat domain 20 family, member A3 // 9p12 // 441425 /	ANKRD20A3	BC140809	0.0169318	1.295
7909801	AK291542 // LYPLAL1 // lysophospholipase-like 1 // 1q41 // 127018 /// AY341430 // LYPLA	LYPLAL1	AK291542	0.000378903	1.29472
7929952	ENST00000476885 // RNY5P7 // RNA, Ro-associated Y5 pseudogene 7 // --- // ---	RNY5P7	ENST00000476885	0.0035389	1.29379
8071063	BC107743 // TPTEP1 // transmembrane phosphatase with tensin homology pseudogene 1 // 22	TPTEP1	BC107743	0.00384119	1.29214
8014057	M63623 // OMG // oligodendrocyte myelin glycoprotein // 17q11.2 // 4974	OMG	M63623	0.00357736	1.29156
8113050	BC005383 // CETN3 // centrin, EF-hand protein, 3 // 5q14.3 // 1070 /// ENST00000283122	CETN3	BC005383	0.0262957	1.29111
7927876	AF430147 // TET1 // tet methylcytosine dioxygenase 1 // 10q21 // 80312 /// ENST00000373	TET1	AF430147	0.0268855	1.29106
7994265	ENST00000363059 // RN5S405 // RNA, 5S ribosomal 405 // --- // ---	RN5S405	ENST00000363059	0.0112046	1.29037
8146788	ENST00000516828 // RN5S268 // RNA, 5S ribosomal 268 // --- // ---	RN5S268	ENST00000516828	0.0146253	1.28998
7974257	NM_015684 // ATP5S // ATP synthase, H+ transporting, mitochondrial Fo complex, subunit	ATP5S	NM_015684	0.000493567	1.28966
7981994	NR_003337 // SNORD116-23 // small nucleolar RNA, C/D box 116-23 // 15q11.2 // 100033434	SNORD116-23	NR_003337	0.01935	1.28959
8025978	AK299224 // ZNF763 // zinc finger protein 763 // 19p13.2 // 284390 /// ENST00000343949	ZNF763	AK299224	0.006905	1.28946
8127391	FJ416331 // EYS // eyes shut homolog (Drosophila) // 6q12 // 346007 /// ENST00000503581	EYS	FJ416331	0.0310288	1.28921
7974483	AY264265 // KTN1 // kinectin 1 (kinesin receptor) // 14q22.1 // 3895 /// ENST0000043879	KTN1	AY264265	0.00320981	1.28918
7923976	NR_029518 // MIR29B2 // microRNA 29b-2 // 1q32.2 // 407025	MIR29B2	NR_029518	0.0184226	1.28882
7974146	BC028683 // PRPF39 // PRP39 pre-mRNA processing factor 39 homolog (S. cerevisiae) // 14	PRPF39	BC028683	5.08512e-05	1.28781
8083318	NR_036538 // LOC646903 // uncharacterized LOC646903 // 3q25.1 // 646903	LOC646903	NR_036538	0.00651548	1.28754
8035813	BC006528 // ZNF43 // zinc finger protein 43 // 19p13.1-p12 // 7594 /// ENST00000354959	ZNF43	BC006528	0.0220721	1.28676
8114470	BC126408 // LRRTM2 // leucine rich repeat transmembrane neuronal 2 // 5q31.2 // 26045 /	LRRTM2	BC126408	3.6423e-06	1.28666
7978653	AB511280 // RALGAPA1 // Ral GTPase activating protein, alpha subunit 1 (catalytic) // 1	RALGAPA1	AB511280	0.000381707	1.28662
8000156	AK300040 // SMG1P1 // smg-1 homolog, phosphatidylinositol 3-kinase-related kinase pseud	SMG1P1	AK300040	3.47675e-06	1.28658
7905154	AK098755 // C1orf51 // chromosome 1 open reading frame 51 // 1q21.2 // 148523 /// BC027	C1orf51	AK098755	0.0442893	1.28652
8005191	BC027986 // C17orf76-AS1 // C17orf76 antisense RNA 1 (non-protein coding) // 17p11.2 //	C17orf76-AS1	BC027986	0.00464809	1.28578
8107119	AY359108 // FAM174A // family with sequence similarity 174, member A // 5q21.1 // 34575	FAM174A	AY359108	0.00722119	1.28575
7980744	AF074393 // RPS6KA5 // ribosomal protein S6 kinase, 90kDa, polypeptide 5 // 14q31-q32.1	RPS6KA5	AF074393	0.0141142	1.28564
8132243	ENST00000410809 // RN5S229 // RNA, 5S ribosomal 229 // --- // ---	RN5S229	ENST00000410809	0.0120378	1.2856
7928736	HM068873 // NRG3 // neuregulin 3 // 10q22-q23 // 10718 /// ENST00000372141 // NRG3 // n	NRG3	HM068873	0.0270106	1.28535
8156341	ENST00000375587 // CENPP // centromere protein P // 9q22.31 // 401541 /// NM_001012267	CENPP	ENST00000375587	0.00614908	1.28474
8173179	NR_002308 // UQCRBP1 // ubiquinol-cytochrome c reductase binding protein pseudogene 1 /	UQCRBP1	NR_002308	0.00812343	1.28439
8004111	AF098638 // RABEP1 // rabaptin, RAB GTPase binding effector protein 1 // 17p13.2 // 913	RABEP1	AF098638	0.0166011	1.28432
8069511	AF426257 // ANKRD20A11P // ankyrin repeat domain 20 family, member A11, pseudogene // 2	ANKRD20A11P	AF426257	0.00537272	1.28406
7982004	ENST00000546682 // LOC100506948 // uncharacterized LOC100506948 // --- // 100506948 ///	LOC100506948	ENST00000546682	0.002818	1.28348
7980113	ENST00000484776 // RNY4P21 // RNA, Ro-associated Y4 pseudogene 21 // --- // ---	RNY4P21	ENST00000484776	0.0147275	1.28297
8104066	AF090937 // SORBS2 // sorbin and SH3 domain containing 2 // 4q35.1 // 8470	SORBS2	AF090937	0.0301812	1.28291
7991047	AK097109 // LOC100131860 // uncharacterized LOC100131860 // 15q25.2 // 100131860	LOC100131860	AK097109	0.0186691	1.28273
8112178	AK098579 // LOC100509780 // uncharacterized LOC100509780 // --- // 100509780	LOC100509780	AK098579	0.00696991	1.2822
8005141	AK297783 // TTC19 // tetratricopeptide repeat domain 19 // 17p12 // 54902 /// BC105128	TTC19	AK297783	7.05674e-05	1.28176
8020653	AF088868 // CABYR // calcium binding tyrosine-(Y)-phosphorylation regulated // 18q11.2	CABYR	AF088868	0.026689	1.28114
8034342	AK292455 // ZNF625-ZNF20 // ZNF625-ZNF20 readthrough // 19p // 100529855 /// ENST000004	ZNF625-ZNF20	AK292455	0.0125835	1.28102
8005029	AK131544 // MAP2K4 // mitogen-activated protein kinase kinase 4 // 17p12 // 6416 /// AK	MAP2K4	AK131544	0.00532022	1.28065
8106271	AF372458 // NSA2 // NSA2 ribosome biogenesis homolog (S. cerevisiae) // 5q13.3 // 10412	NSA2	AF372458	0.00165207	1.28018
8080621	AL833326 // CCDC66 // coiled-coil domain containing 66 // 3p14.3 // 285331 /// BC047509	CCDC66	AL833326	0.00265457	1.27935
8012581	AF062077 // STX8 // syntaxin 8 // 17p12 // 9482 /// ENST00000575858 // STX8 // syntaxin	STX8	AF062077	4.34391e-05	1.27911
8091778	NR_003001 // SCARNA7 // small Cajal body-specific RNA 7 // 3q25.22 // 677767	SCARNA7	NR_003001	0.00468887	1.27821
7938687	AF052642 // NUCB2 // nucleobindin 2 // 11p15.1 // 4925 /// AF052643 // NUCB2 // nucleob	NUCB2	AF052642	0.0158553	1.2781
7909529	AK302664 // RCOR3 // REST corepressor 3 // 1q32.2 // 55758 /// ENST00000367006 // RCOR3	RCOR3	AK302664	0.00126906	1.27766
8079224	BC028377 // ZNF502 // zinc finger protein 502 // 3p21.31 // 91392 /// ENST00000296091 /	ZNF502	BC028377	0.0240692	1.27708
7980742	AK095276 // LOC283588 // uncharacterized LOC283588 // 14q32.11 // 283588	LOC283588	AK095276	0.00698978	1.27646
8170052	AK098689 // CT45A4 // cancer/testis antigen family 45, member A4 // Xq26.3 // 441520 //	CT45A4	AK098689	0.0439931	1.27472
8074925	AK091837 // GUSBP11 // glucuronidase, beta pseudogene 11 // 22q11.23 // 91316 /// AK125	GUSBP11	AK091837	0.00437146	1.27422
8017704	BC063466 // AMZ2P1 // archaelysin family metallopeptidase 2 pseudogene 1 // 17q24.1 //	AMZ2P1	BC063466	0.005605	1.2742
8175353	AK292207 // CT45A5 // cancer/testis antigen family 45, member A5 // Xq26.3 // 441521 //	CT45A5	AK292207	0.0427977	1.27401
8004694	AK289520 // CYB5D1 // cytochrome b5 domain containing 1 // 17p13.1 // 124637 /// BC0607	CYB5D1	AK289520	0.00265037	1.274
8166104	AK290354 // OFD1 // oral-facial-digital syndrome 1 // Xp22 // 8481 /// BC096344 // OFD1	OFD1	AK290354	0.00155068	1.27344
8104812	JN799997 // TTC23L // tetratricopeptide repeat domain 23-like // 5p13.2 // 153657	TTC23L	JN799997	0.014319	1.27245
8021275	AF140501 // POLI // polymerase (DNA directed) iota // 18q21.1 // 11201 /// ENST00000217	POLI	AF140501	0.00406701	1.27219
7967967	ENST00000410794 // RNU2-7P // RNA, U2 small nuclear 7, pseudogene // --- // ---	RNU2-7P	ENST00000410794	0.00556583	1.27211
7975632	BC059364 // PTGR2 // prostaglandin reductase 2 // 14q24.3 // 145482 /// ENST00000555228	PTGR2	BC059364	0.0177266	1.27198
8111122	ENST00000410380 // RN5S178 // RNA, 5S ribosomal 178 // --- // ---	RN5S178	ENST00000410380	0.000623448	1.27175
7978838	FJ158843 // DNAAF2 // dynein, axonemal, assembly factor 2 // 14q21.3 // 55172 /// ENST0	DNAAF2	FJ158843	0.00152845	1.27146
8071593	ENST00000364115 // RN5S493 // RNA, 5S ribosomal 493 // --- // ---	RN5S493	ENST00000364115	0.00306337	1.27138
7969933	AK126520 // BIVM // basic, immunoglobulin-like variable motif containing // 13q33.1 //	BIVM	AK126520	0.00566211	1.27113
8105311	AF020351 // NDUFS4 // NADH dehydrogenase (ubiquinone) Fe-S protein 4, 18kDa (NADH-coenz	NDUFS4	AF020351	0.00614491	1.27025
7925182	NR_002956 // SNORA14B // small nucleolar RNA, H/ACA box 14B // 1q42.3 // 677802	SNORA14B	NR_002956	0.0352597	1.27015
7916984	NR_029707 // MIR186 // microRNA 186 // 1p31.1 // 406962	MIR186	NR_029707	0.00861497	1.27002
8112940	BC017020 // SSBP2 // single-stranded DNA binding protein 2 // 5q14.1 // 23635 /// ENST0	SSBP2	BC017020	0.0329518	1.26965
8120269	AK095315 // FBXO9 // F-box protein 9 // 6p12.3-p11.2 // 26268	FBXO9	AK095315	0.00329807	1.2692
8163271	ENST00000391107 // RNY4P18 // RNA, Ro-associated Y4 pseudogene 18 // --- // ---	RNY4P18	ENST00000391107	0.00393541	1.26919
8142332	AF359563 // IMMP2L // IMP2 inner mitochondrial membrane peptidase-like (S. cerevisiae)	IMMP2L	AF359563	0.000867184	1.26844
8094476	AK289631 // TBC1D19 // TBC1 domain family, member 19 // 4p15.2 // 55296 /// ENST0000026	TBC1D19	AK289631	0.00235073	1.26842
8168161	ENST00000364507 // RNY4P23 // RNA, Ro-associated Y4 pseudogene 23 // --- // ---	RNY4P23	ENST00000364507	0.0131668	1.2682
8106776	AK026505 // COX7C // cytochrome c oxidase subunit VIIc // 5q14 // 1350 /// ENST00000247	COX7C	AK026505	0.00248222	1.26698
8098758	ENST00000338977 // ZNF721 // zinc finger protein 721 // 4p16.3 // 170960 /// ENST000005	ZNF721	ENST00000338977	0.00351078	1.26631
8023843	BC029579 // FBXO15 // F-box protein 15 // 18q22.3 // 201456 /// ENST00000269500 // FBXO	FBXO15	BC029579	0.0102801	1.26556
7922095	BC104157 // BRP44 // brain protein 44 // 1q24 // 25874 /// ENST00000367846 // BRP44 //	BRP44	BC104157	0.0014354	1.26456
7972828	AK000100 // ANKRD10 // ankyrin repeat domain 10 // 13q34 // 55608 /// AK095763 // ANKRD	ANKRD10	AK000100	0.00154769	1.26353
7976128	BC026351 // TTC8 // tetratricopeptide repeat domain 8 // 14q31.3 // 123016 /// ENST0000	TTC8	BC026351	0.0445852	1.26342
7929958	AF129530 // BTRC // beta-transducin repeat containing E3 ubiquitin protein ligase // 10	BTRC	AF129530	0.022719	1.2633
8088602	ENST00000330909 // MAGI1 // membrane associated guanylate kinase, WW and PDZ domain con	MAGI1	ENST00000330909	0.0142278	1.26302
8152376	AB114604 // CSMD3 // CUB and Sushi multiple domains 3 // 8q23.3 // 114788 /// AB114605	CSMD3	AB114604	0.0389671	1.26284
7923119	BC132818 // ZBTB41 // zinc finger and BTB domain containing 41 // 1q31.3 // 360023 ///	ZBTB41	BC132818	0.00338654	1.26278
8089606	BC101582 // WDR52 // WD repeat domain 52 // 3q13.2 // 55779 /// ENST00000488854 // WDR5	WDR52	BC101582	0.0237389	1.26236
8109194	BC059390 // SLC26A2 // solute carrier family 26 (sulfate transporter), member 2 // 5q31	SLC26A2	BC059390	0.0202161	1.2622
7979864	BC014301 // ERH // enhancer of rudimentary homolog (Drosophila) // 14q24.1|7q34 // 2079	ERH	BC014301	0.00454809	1.26177
7976512	BX648898 // DICER1-AS1 // DICER1 antisense RNA 1 (non-protein coding) // 14q32.13 // 40	DICER1-AS1	BX648898	4.48736e-05	1.2613
8112596	AF251051 // ANKRA2 // ankyrin repeat, family A (RFXANK-like), 2 // 5q12-q13 // 57763 //	ANKRA2	AF251051	0.0157399	1.26087
8146305	ENST00000495498 // RNY5P6 // RNA, Ro-associated Y5 pseudogene 6 // --- // ---	RNY5P6	ENST00000495498	0.00587372	1.26067
7909586	L42373 // PPP2R5A // protein phosphatase 2, regulatory subunit B', alpha // 1q32.2-q32.	PPP2R5A	L42373	0.0061253	1.26028
8053551	BC064846 // REEP1 // receptor accessory protein 1 // 2p11.2 // 65055 /// ENST0000016569	REEP1	BC064846	0.0130175	1.25972
7961960	ENST00000391247 // RN5S354 // RNA, 5S ribosomal 354 // --- // ---	RN5S354	ENST00000391247	0.0317178	1.25938
8085768	ENST00000516633 // RNY4P22 // RNA, Ro-associated Y4 pseudogene 22 // --- // ---	RNY4P22	ENST00000516633	0.00413428	1.25698
8094226	ENST00000504137 // FAM200B // family with sequence similarity 200, member B // 4p15.32	FAM200B	ENST00000504137	0.00231497	1.25684
7906574	NR_002190 // SUMO1P3 // SUMO1 pseudogene 3 // 1q22 // 474338	SUMO1P3	NR_002190	0.0274477	1.25665
7980923	BC146845 // TRIP11 // thyroid hormone receptor interactor 11 // 14q31-q32 // 9321 /// E	TRIP11	BC146845	0.000547879	1.25612
8011823	BC136604 // ZNF594 // zinc finger protein 594 // 17p13 // 84622 /// ENST00000399604 //	ZNF594	BC136604	0.00370963	1.25558
8053834	AK302433 // ANKRD36C // ankyrin repeat domain 36C // 2q11.1 // 400986 /// BC128517 // A	ANKRD36C	AK302433	0.0181732	1.25484
7909745	BC094879 // KCTD3 // potassium channel tetramerisation domain containing 3 // 1q41 // 5	KCTD3	BC094879	0.0473051	1.25435
8047577	BC033777 // ALS2CR8 // amyotrophic lateral sclerosis 2 (juvenile) chromosome region, ca	ALS2CR8	BC033777	0.00269789	1.25429
7956987	ENST00000504589 // SLC35E3 // solute carrier family 35, member E3 // 12q15 // 55508	SLC35E3	ENST00000504589	0.00396858	1.25374
8002379	NR_046488 // RNU6-23 // RNA, U6 small nuclear 23 // --- // 100873755	RNU6-23	NR_046488	0.00412162	1.25353
8107823	ENST00000274487 // ADAMTS19 // ADAM metallopeptidase with thrombospondin type 1 motif,	ADAMTS19	ENST00000274487	0.0468592	1.25349
8011850	L04636 // C1QBP // complement component 1, q subcomponent binding protein // 17p13.3 //	C1QBP	L04636	0.00310225	1.25321
8034393	BC032753 // ZNF443 // zinc finger protein 443 // 19p13.2 // 10224 /// ENST00000301547 /	ZNF443	BC032753	0.0313217	1.25297
7974372	AK293812 // GPR137C // G protein-coupled receptor 137C // 14q22.1 // 283554 /// ENST000	GPR137C	AK293812	0.0471443	1.25275
8022424	ENST00000457709 // NF1P3 // neurofibromin 1 pseudogene 3 // --- // ---	NF1P3	ENST00000457709	0.00681265	1.25241
8103802	AY040204 // SPATA4 // spermatogenesis associated 4 // 4q34.2 // 132851 /// ENST00000280	SPATA4	AY040204	0.000294725	1.25233
8108256	AF133820 // MYOT // myotilin // 5q31 // 9499 /// AF144477 // MYOT // myotilin // 5q31 /	MYOT	AF133820	0.00421457	1.25207
8006540	NR_003037 // SNORD7 // small nucleolar RNA, C/D box 7 // 17q12 // 692076	SNORD7	NR_003037	0.0136863	1.25206
8027685	BC043228 // ZNF181 // zinc finger protein 181 // 19q13.11 // 339318 /// ENST00000448715	ZNF181	BC043228	0.000333291	1.25165
8145622	ENST00000365541 // RN5S259 // RNA, 5S ribosomal 259 // --- // ---	RN5S259	ENST00000365541	0.00328992	1.25146
8012918	BC029542 // CDRT4 // CMT1A duplicated region transcript 4 // 17p12 // 284040 /// ENST00	CDRT4	BC029542	0.0162156	1.25076
7934050	BC030266 // SLC25A16 // solute carrier family 25 (mitochondrial carrier; Graves disease	SLC25A16	BC030266	0.00127869	1.25075
8139879	ENST00000438081 // SKP1P1 // S-phase kinase-associated protein 1 pseudogene 1 // --- //	SKP1P1	ENST00000438081	0.00178059	1.25047
8065372	BC060840 // NAPB // N-ethylmaleimide-sensitive factor attachment protein, beta // 20p12	NAPB	BC060840	0.00322258	1.25041
7974920	AF435011 // SYNE2 // spectrin repeat containing, nuclear envelope 2 // 14q23.2 // 23224	SYNE2	AF435011	0.00665799	1.25039
8072328	BC048337 // SEC14L2 // SEC14-like 2 (S. cerevisiae) // 22q12.2 // 23541 /// ENST0000031	SEC14L2	BC048337	0.0449737	1.25016
8053662	ENST00000365142 // RNY4P15 // RNA, Ro-associated Y4 pseudogene 15 // --- // ---	RNY4P15	ENST00000365142	0.00958287	1.25015
8113305	AF006513 // CHD1 // chromodomain helicase DNA binding protein 1 // 5q15-q21 // 1105 ///	CHD1	AF006513	0.00787696	1.24991
7968798	ENST00000384235 // RNU6-74 // RNA, U6 small nuclear 74 // --- // ---	RNU6-74	ENST00000384235	0.0048384	1.24948
8124920	ENST00000415525 // MICA // MHC class I polypeptide-related sequence A // 6p21.33 // 100	MICA	ENST00000415525	3.58042e-07	1.24872
7926596	AF201948 // COMMD3 // COMM domain containing 3 // 10pter-q22.1 // 23412 /// AK128789 //	COMMD3	AF201948	0.0335933	1.24841
8163116	AF153416 // EPB41L4B // erythrocyte membrane protein band 4.1 like 4B // 9q31-q32 // 54	EPB41L4B	AF153416	0.0222106	1.24834
8176230	BC009714 // RAB39B // RAB39B, member RAS oncogene family // Xq28 // 116442 /// ENST0000	RAB39B	BC009714	0.0200777	1.24782
8094772	ENST00000364866 // RN5S160 // RNA, 5S ribosomal 160 // --- // ---	RN5S160	ENST00000364866	0.0294132	1.24782
7958620	AK291043 // IFT81 // intraflagellar transport 81 homolog (Chlamydomonas) // 12q24.13 //	IFT81	AK291043	0.0108774	1.2478
7909011	AF007111 // MDM4 // Mdm4 p53 binding protein homolog (mouse) // 1q32 // 4194 /// AY9490	MDM4	AF007111	0.000776177	1.24695
7933237	AF311324 // ZFAND4 // zinc finger, AN1-type domain 4 // 10q11.22 // 93550 /// AK292420	ZFAND4	AF311324	0.0364106	1.24667
8084704	AB209021 // EIF4A2 // eukaryotic translation initiation factor 4A2 // 3q28 // 1974 ///	EIF4A2	AB209021	0.0217598	1.24661
8106278	BX647536 // FAM169A // family with sequence similarity 169, member A // 5q13.3 // 26049	FAM169A	BX647536	0.0493906	1.24644
8027241	BC065572 // ZNF253 // zinc finger protein 253 // 19p13.11 // 56242 /// ENST00000355650	ZNF253	BC065572	0.00734715	1.24637
7925201	BC130418 // ARID4B // AT rich interactive domain 4B (RBP1-like) // 1q42.1-q43 // 51742	ARID4B	BC130418	0.000223371	1.24598
8082745	NM_178445 // CCRL1 // chemokine (C-C motif) receptor-like 1 // 3q22 // 51554	CCRL1	NM_178445	0.0056838	1.24589
8123584	BX647582 // MYLK4 // myosin light chain kinase family, member 4 // 6p25.2 // 340156 ///	MYLK4	BX647582	0.0369918	1.24582
8151123	AF095289 // PTTG3P // pituitary tumor-transforming 3, pseudogene // 8q13.1 // 26255 ///	PTTG3P	AF095289	0.0139492	1.2456
8090395	AK299502 // TXNRD3 // thioredoxin reductase 3 // 3q21.3 // 114112 /// ENST00000524230 /	TXNRD3	AK299502	0.00454525	1.24553
7978666	AB038523 // MBIP // MAP3K12 binding inhibitory protein 1 // 14q13.3 // 51562 /// ENST00	MBIP	AB038523	0.00269067	1.24522
7997372	ENST00000410312 // RN5S431 // RNA, 5S ribosomal 431 // --- // ---	RN5S431	ENST00000410312	4.63741e-06	1.24499
7965112	BC007018 // PAWR // PRKC, apoptosis, WT1, regulator // 12q21 // 5074 /// U63809 // PAWR	PAWR	BC007018	0.00656519	1.24464
8005289	AK093317 // LRRC48 // leucine rich repeat containing 48 // 17p11.2 // 83450 /// ENST000	LRRC48	AK093317	0.0331902	1.24457
8011945	AK292876 // KIAA0753 // KIAA0753 // 17p13.1 // 9851 /// AK296971 // KIAA0753 // KIAA075	KIAA0753	AK292876	0.00258096	1.2443
7957245	BC014603 // GLIPR1L1 // GLI pathogenesis-related 1 like 1 // 12q21.2 // 256710 /// ENST	GLIPR1L1	BC014603	0.0107618	1.24426
8012475	BC117690 // MYH10 // myosin, heavy chain 10, non-muscle // 17p13 // 4628 /// BC117691 /	MYH10	BC117690	0.00742106	1.24372
8079079	BC144518 // NKTR // natural killer-tumor recognition sequence // 3p23-p21 // 4820	NKTR	BC144518	2.83255e-05	1.24362
8114845	BC012033 // PRELID2 // PRELI domain containing 2 // 5q32 // 153768 /// ENST00000334744	PRELID2	BC012033	0.00354988	1.24362
8113083	BC020584 // FAM172A // family with sequence similarity 172, member A // 5q15 // 83989 /	FAM172A	BC020584	0.00434661	1.24359
8172379	ENST00000409324 // ZNF630 // zinc finger protein 630 // Xp11.3-p11.1 // 57232 /// ENST0	ZNF630	ENST00000409324	0.000348306	1.24339
7953765	BC033793 // RIMKLB // ribosomal modification protein rimK-like family member B // 12p13	RIMKLB	BC033793	0.013775	1.24303
8166593	AJ243874 // IL1RAPL1 // interleukin 1 receptor accessory protein-like 1 // Xp22.1-p21.3	IL1RAPL1	AJ243874	0.0230723	1.24265
7938989	BC013326 // GAS2 // growth arrest-specific 2 // 11p14.3 // 2620 /// ENST00000454584 //	GAS2	BC013326	0.00667988	1.24256
7981142	AB047979 // CLMN // calmin (calponin-like, transmembrane) // 14q32.13 // 79789 /// ENST	CLMN	AB047979	0.0232459	1.24136
7929288	AK128190 // EXOC6 // exocyst complex component 6 // 10q23.33 // 54536 /// ENST000002607	EXOC6	AK128190	0.0481632	1.24136
7972723	BC071587 // ARGLU1 // arginine and glutamate rich 1 // 13q33.3 // 55082 /// ENST0000040	ARGLU1	BC071587	0.00550256	1.24109
8005157	AB017165 // PIGL // phosphatidylinositol glycan anchor biosynthesis, class L // 17p12-p	PIGL	AB017165	0.00106916	1.24082
8114618	AF047185 // NDUFA2 // NADH dehydrogenase (ubiquinone) 1 alpha subcomplex, 2, 8kDa // 5q	NDUFA2	AF047185	0.0128201	1.24067
7981217	ENST00000359933 // ATG2B // autophagy related 2B // 14q32.2 // 55102 /// NM_018036 // A	ATG2B	ENST00000359933	0.000647725	1.24065
7974229	AF113131 // KLHDC2 // kelch domain containing 2 // 14q21.3 // 23588 /// AF244137 // KLH	KLHDC2	AF113131	0.00660367	1.24007
7910630	BC064905 // C1orf31 // chromosome 1 open reading frame 31 // 1q42.2 // 388753 /// ENST0	C1orf31	BC064905	0.00702141	1.23984
8135405	AB209270 // GPR22 // G protein-coupled receptor 22 // 7q22-q31.1 // 2845 /// BC107128 /	GPR22	AB209270	0.00520564	1.23931
7902493	ENST00000477627 // FAM73A // family with sequence similarity 73, member A // 1p31.1 //	FAM73A	ENST00000477627	0.00235667	1.23879
7976084	AK055864 // SPATA7 // spermatogenesis associated 7 // 14q31.3 // 55812 /// ENST00000556	SPATA7	AK055864	0.00151865	1.23831
8133549	AY312850 // GTF2IRD2B // GTF2I repeat domain containing 2B // 7q11.23 // 389524 /// AY3	GTF2IRD2B	AY312850	0.0135009	1.23797
8025945	ENST00000357901 // ZNF441 // zinc finger protein 441 // 19p13.2 // 126068 /// ENST00000	ZNF441	ENST00000357901	0.0147349	1.23776
8065517	AK125455 // ZNF337 // zinc finger protein 337 // 20p11.1 // 26152 /// ENST00000376436 /	ZNF337	AK125455	7.94246e-06	1.2371
7964248	NR_002737 // SNORD59A // small nucleolar RNA, C/D box 59A // 12p13.3 // 26789	SNORD59A	NR_002737	0.0454728	1.23628
7989951	AY203937 // LOC100131796 // LP2570 // 15q22.33 // 100131796	LOC100131796	AY203937	0.000754134	1.23617
8011214	ENST00000331238 // RTN4RL1 // reticulon 4 receptor-like 1 // 17p13.3 // 146760 /// NM_1	RTN4RL1	ENST00000331238	0.02668	1.23572
7905163	U79258 // MRPS21 // mitochondrial ribosomal protein S21 // 1q21 // 54460 /// ENST000003	MRPS21	U79258	0.0132785	1.23547
7922752	ENST00000362967 // RN5S71 // RNA, 5S ribosomal 71 // --- // ---	RN5S71	ENST00000362967	0.00248713	1.23536
7972663	ENST00000364820 // RNY1P2 // RNA, Ro-associated Y1 pseudogene 2 // --- // ---	RNY1P2	ENST00000364820	0.00101959	1.23536
8028213	ENST00000333987 // ZNF568 // zinc finger protein 568 // 19q13.12 // 374900 /// ENST0000	ZNF568	ENST00000333987	0.0217241	1.23525
8174239	AY833560 // BEX2 // brain expressed X-linked 2 // Xq22 // 84707 /// ENST00000372677 //	BEX2	AY833560	0.0372577	1.23482
8054064	ENST00000443455 // ANKRD36B // ankyrin repeat domain 36B // --- // --- /// NM_025190 //	ANKRD36B	ENST00000443455	0.0202629	1.23467
7927071	BX647089 // ZNF37A // zinc finger protein 37A // 10p11.2 // 7587 /// ENST00000361085 //	ZNF37A	BX647089	0.00208808	1.23426
7972215	ENST00000516687 // RN5S33 // RNA, 5S ribosomal 33 // --- // ---	RN5S33	ENST00000516687	0.00544246	1.23395
8019521	ENST00000335255 // FOXK2 // forkhead box K2 // 17q25 // 3607 /// NM_004514 // FOXK2 //	FOXK2	ENST00000335255	0.0335454	1.23376
8027312	AY269786 // ZNF429 // zinc finger protein 429 // 19p13.1 // 353088 /// ENST00000358491	ZNF429	AY269786	0.0266689	1.23372
8102775	ENST00000410929 // RNY5P4 // RNA, Ro-associated Y5 pseudogene 4 // --- // ---	RNY5P4	ENST00000410929	0.000534617	1.23354
8062681	ENST00000439970 // RPL12P11 // ribosomal protein L12 pseudogene 11 // --- // ---	RPL12P11	ENST00000439970	1.04297e-05	1.23321
7903407	BC011179 // AMY2B // amylase, alpha 2B (pancreatic) // 1p21 // 280 /// ENST00000361355	AMY2B	BC011179	0.0252483	1.23268
8154128	DQ246450 // DSERG1 // Down syndrome encephalopathy related protein 1 // --- // 751816	DSERG1	DQ246450	0.0193152	1.23254
8064302	BC033665 // PCMTD2 // protein-L-isoaspartate (D-aspartate) O-methyltransferase domain c	PCMTD2	BC033665	0.0178739	1.23208
8046160	AF333387 // KBTBD10 // kelch repeat and BTB (POZ) domain containing 10 // 2q31.1 // 103	KBTBD10	AF333387	0.00789354	1.23117
7978824	BC015974 // RPS29 // ribosomal protein S29 // 14q // 6235 /// ENST00000396020 // RPS29	RPS29	BC015974	0.0241091	1.23066
7977497	BC000369 // CCNB1IP1 // cyclin B1 interacting protein 1, E3 ubiquitin protein ligase //	CCNB1IP1	BC000369	0.00339871	1.23039
8103485	BC008207 // NAF1 // nuclear assembly factor 1 homolog (S. cerevisiae) // 4q32.2 // 9234	NAF1	BC008207	0.00130362	1.23015
8109697	L49504 // CCNG1 // cyclin G1 // 5q32-q34 // 900 /// ENST00000340828 // CCNG1 // cyclin	CCNG1	L49504	0.0111077	1.23
8104996	ENST00000437639 // OFD1P17 // OFD1 pseudogene 17 // --- // ---	OFD1P17	ENST00000437639	0.000105568	1.22969
8107942	ENST00000265335 // RAD50 // RAD50 homolog (S. cerevisiae) // 5q31 // 10111	RAD50	ENST00000265335	0.00309198	1.22949
8101002	BC011618 // BTC // betacellulin // 4q13-q21 // 685 /// ENST00000566356 // BTC // betace	BTC	BC011618	0.00944319	1.22918
7919780	BC013870 // GOLPH3L // golgi phosphoprotein 3-like // 1q21.3 // 55204 /// ENST000002717	GOLPH3L	BC013870	0.0118637	1.229
7978692	AK289575 // SLC25A21 // solute carrier family 25 (mitochondrial oxoadipate carrier), me	SLC25A21	AK289575	0.0271095	1.22894
8101916	BC028373 // TRMT10A // tRNA methyltransferase 10 homolog A (S. cerevisiae) // 4q23 // 9	TRMT10A	BC028373	0.0316948	1.22892
8035865	AY371030 // ERVK-9 // endogenous retrovirus group K, member 9 // 6q14.1 // 100616102 //	ERVK-9	AY371030	0.00424586	1.22891
8099395	BC035054 // RAB28 // RAB28, member RAS oncogene family // 4p15.33 // 9364 /// ENST00000	RAB28	BC035054	0.00159344	1.22794
8113035	ENST00000384400 // RN5S187 // RNA, 5S ribosomal 187 // --- // ---	RN5S187	ENST00000384400	0.0311009	1.22766
8113023	AK299896 // TMEM161B // transmembrane protein 161B // 5q14.3 // 153396 /// AK300893 //	TMEM161B	AK299896	0.00745936	1.22683
8097794	BC121109 // PRSS48 // protease, serine, 48 // 4q31.3 // 345062 /// ENST00000455694 // P	PRSS48	BC121109	0.0055859	1.22676
8046186	NM_001199290 // PHOSPHO2-KLHL23 // PHOSPHO2-KLHL23 readthrough // 2q // 100526832	PHOSPHO2-KLHL23	NM_001199290	0.0163105	1.22627
7910550	FJ804219 // TSNAX-DISC1 // TSNAX-DISC1 readthrough // 1q42.1 // 100303453 /// X95073 //	TSNAX-DISC1	FJ804219	0.00289141	1.22596
8013399	ENST00000395544 // ULK2 // unc-51-like kinase 2 (C. elegans) // 17p11.2 // 9706	ULK2	ENST00000395544	0.0228615	1.22579
8022498	NR_029675 // MIR133A1 // microRNA 133a-1 // 18q11.2 // 406922	MIR133A1	NR_029675	8.63952e-05	1.22576
7933186	BC022842 // ZNF32 // zinc finger protein 32 // 10q22-q25 // 7580 /// ENST00000374433 //	ZNF32	BC022842	0.0027364	1.22571
7979611	BC035804 // ZBTB25 // zinc finger and BTB domain containing 25 // 14q23-q24 // 7597 ///	ZBTB25	BC035804	0.00123055	1.22569
8094638	AB046858 // WDR19 // WD repeat domain 19 // 4p14 // 57728 /// AK294730 // WDR19 // WD r	WDR19	AB046858	0.0306887	1.22551
7908988	BC072433 // SNRPE // small nuclear ribonucleoprotein polypeptide E // 1q32 // 6635 ///	SNRPE	BC072433	0.0428055	1.22542
8098985	BC003648 // HAUS3 // HAUS augmin-like complex, subunit 3 // 4p16.3 // 79441 /// ENST000	HAUS3	BC003648	0.00257406	1.22467
8025964	BC032857 // ZNF439 // zinc finger protein 439 // 19p13.2 // 90594 /// ENST00000304030 /	ZNF439	BC032857	0.0198164	1.22457
8027304	ENST00000392288 // ZNF493 // zinc finger protein 493 // 19p12 // 284443 /// ENST0000035	ZNF493	ENST00000392288	0.0257305	1.22457
8101816	BC036870 // C4orf37 // chromosome 4 open reading frame 37 // 4q22.3-q23 // 285555 /// E	C4orf37	BC036870	0.000258334	1.22443
8100655	L03380 // GNRHR // gonadotropin-releasing hormone receptor // 4q21.2 // 2798 /// ENST00	GNRHR	L03380	0.0193013	1.22441
8086372	AK000581 // ULK4 // unc-51-like kinase 4 (C. elegans) // 3p22.1 // 54986 /// AK304341 /	ULK4	AK000581	0.00707052	1.22438
7969368	ENST00000365563 // RNU6-54 // RNA, U6 small nuclear 54 // --- // ---	RNU6-54	ENST00000365563	0.00327975	1.22403
7983553	AF348468 // SLC24A5 // solute carrier family 24, member 5 // 15q21.1 // 283652 /// BC11	SLC24A5	AF348468	0.00571892	1.22399
8006336	BC117373 // LRRC37B // leucine rich repeat containing 37B // --- // 114659 /// ENST0000	LRRC37B	BC117373	0.011224	1.2238
7980098	BC032371 // ALDH6A1 // aldehyde dehydrogenase 6 family, member A1 // 14q24.3 // 4329 //	ALDH6A1	BC032371	0.0245742	1.22306
8084755	NR_029502 // MIR28 // microRNA 28 // 3q28 // 407020	MIR28	NR_029502	0.00101626	1.22241
7929536	ENST00000475252 // LOC100653119 // coiled-coil and C2 domain-containing protein 2A-like	LOC100653119	ENST00000475252	0.0339834	1.22217
8088348	BC040291 // FAM116A // family with sequence similarity 116, member A // 3p14.3 // 20162	FAM116A	BC040291	0.00151578	1.22208
7930861	NR_026940 // CASC2 // cancer susceptibility candidate 2 (non-protein coding) // 10q26.1	CASC2	NR_026940	0.000947707	1.22196
7946933	AK292286 // SERGEF // secretion regulating guanine nucleotide exchange factor // 11p14.	SERGEF	AK292286	0.0189984	1.22185
8089627	AL832327 // SPICE1 // spindle and centriole associated protein 1 // 3q13.2 // 152185 //	SPICE1	AL832327	0.019277	1.22175
7978866	AK295010 // NEMF // nuclear export mediator factor // 14q22 // 9147 /// AK304695 // NEM	NEMF	AK295010	0.00166904	1.22137
8044882	BC032822 // EPB41L5 // erythrocyte membrane protein band 4.1 like 5 // 2q14.2 // 57669	EPB41L5	BC032822	0.0484755	1.22121
7911258	BC137039 // OR2L3 // olfactory receptor, family 2, subfamily L, member 3 // 1q44 // 391	OR2L3	BC137039	0.00222681	1.22118
7933092	BC132915 // ZNF248 // zinc finger protein 248 // 10p11.2 // 57209 /// ENST00000395867 /	ZNF248	BC132915	0.00230694	1.22112
7968232	ENST00000485756 // SNORA27 // small nucleolar RNA, H/ACA box 27 // 13q12.2 // 619499 //	SNORA27	ENST00000485756	0.0231154	1.22111
8056710	AK301851 // C2orf77 // chromosome 2 open reading frame 77 // 2q31.1 // 129881 /// ENST0	C2orf77	AK301851	0.00811173	1.22102
8041676	AK223432 // DYNC2LI1 // dynein, cytoplasmic 2, light intermediate chain 1 // 2p25.1-p24	DYNC2LI1	AK223432	0.0061312	1.22085
8000636	BC144439 // LOC728741 // uncharacterized LOC728741 // 16p11.2 // 728741 /// ENST0000035	LOC728741	BC144439	0.00248193	1.21996
7904930	BC003187 // GPR89A // G protein-coupled receptor 89A // 1q21.1 // 653519 /// U78723 //	GPR89A	BC003187	0.00144761	1.21955
7958331	AK001482 // RIC8B // resistance to inhibitors of cholinesterase 8 homolog B (C. elegans	RIC8B	AK001482	0.00390062	1.21925
8162019	AY237536 // KIF27 // kinesin family member 27 // 9q21.32 // 55582 /// ENST00000297814 /	KIF27	AY237536	0.00669624	1.21895
8083063	AK296785 // SLC25A36 // solute carrier family 25 (pyrimidine nucleotide carrier ), memb	SLC25A36	AK296785	0.00249636	1.2179
8058350	AB053316 // ICA1L // islet cell autoantigen 1,69kDa-like // 2q33.2 // 130026 /// ENST00	ICA1L	AB053316	0.0234775	1.21752
7908347	AF142063 // OCLM // oculomedin // 1q25 // 10896 /// ENST00000574641 // OCLM // oculomed	OCLM	AF142063	0.0362597	1.21737
7979524	ENST00000555868 // TMEM30B // transmembrane protein 30B // 14q23.1 // 161291 /// ENST00	TMEM30B	ENST00000555868	0.00926534	1.21727
8105714	ENST00000334121 // SREK1 // splicing regulatory glutamine/lysine-rich protein 1 // 5q12	SREK1	ENST00000334121	0.00197991	1.21693
8036302	AK090827 // LOC100506930 // uncharacterized LOC100506930 // 19q13.12 // 100506930	LOC100506930	AK090827	0.00557547	1.21653
7910494	AF271780 // ARV1 // ARV1 homolog (S. cerevisiae) // 1q42.2 // 64801 /// AF290878 // ARV	ARV1	AF271780	0.00976572	1.21645
7924987	K02215 // AGT // angiotensinogen (serpin peptidase inhibitor, clade A, member 8) // 1q4	AGT	K02215	0.0036481	1.21627
7902891	BC090866 // ZNF326 // zinc finger protein 326 // 1p22.2 // 284695 /// ENST00000394583 /	ZNF326	BC090866	0.00717589	1.21615
8094342	AK098692 // PACRGL // PARK2 co-regulated-like // 4p15.31 // 133015 /// AK291544 // PACR	PACRGL	AK098692	0.00245932	1.216
8114171	AF130372 // CDKL3 // cyclin-dependent kinase-like 3 // 5q31 // 51265 /// AK301802 // CD	CDKL3	AF130372	0.00326482	1.21562
8010841	BC042680 // FN3K // fructosamine 3 kinase // 17q25.3 // 64122 /// ENST00000300784 // FN	FN3K	BC042680	0.0443824	1.21549
8099506	AK296104 // TAPT1 // transmembrane anterior posterior transformation 1 // 4p15.32 // 20	TAPT1	AK296104	0.0234146	1.21531
8033460	ENST00000363030 // RN5S463 // RNA, 5S ribosomal 463 // --- // ---	RN5S463	ENST00000363030	0.00124829	1.21441
8100298	AK298305 // OCIAD2 // OCIA domain containing 2 // 4p11 // 132299 /// AY472117 // OCIAD2	OCIAD2	AK298305	0.0272948	1.21367
8036357	BC057245 // ZNF790 // zinc finger protein 790 // 19q13.12 // 388536 /// ENST00000356725	ZNF790	BC057245	0.0435932	1.21337
7954613	AK093152 // CCDC91 // coiled-coil domain containing 91 // 12p11.22 // 55297 /// AY28919	CCDC91	AK093152	0.0166805	1.21318
8108475	AB073888 // IGIP // IgA-inducing protein homolog (Bos taurus) // 5q31 // 492311 /// ENS	IGIP	AB073888	0.00447384	1.21306
8092328	AB029826 // MCCC1 // methylcrotonoyl-CoA carboxylase 1 (alpha) // 3q27 // 56922 /// AF2	MCCC1	AB029826	0.0380583	1.21288
8150034	ENST00000363849 // RN5S260 // RNA, 5S ribosomal 260 // --- // ---	RN5S260	ENST00000363849	0.00380444	1.21266
8091103	U18422 // TFDP2 // transcription factor Dp-2 (E2F dimerization partner 2) // 3q23 // 70	TFDP2	U18422	0.0295457	1.21228
7908635	ENST00000432390 // RPL34P1 // ribosomal protein L34 pseudogene 1 // --- // ---	RPL34P1	ENST00000432390	0.00467269	1.21182
7954460	AK095164 // LYRM5 // LYR motif containing 5 // 12p12.1 // 144363 /// BC071769 // LYRM5	LYRM5	AK095164	0.00116785	1.21155
7908330	AY854248 // C1orf27 // chromosome 1 open reading frame 27 // 1q25 // 54953 /// ENST0000	C1orf27	AY854248	0.014132	1.2115
7987369	AK094007 // ATPBD4 // ATP binding domain 4 // 15q14 // 89978 /// BC066652 // ATPBD4 //	ATPBD4	AK094007	0.0488097	1.21147
7976101	ENST00000251038 // ZC3H14 // zinc finger CCCH-type containing 14 // 14q31.3 // 79882 //	ZC3H14	ENST00000251038	0.000192066	1.2113
7925174	D13641 // TOMM20 // translocase of outer mitochondrial membrane 20 homolog (yeast) // 1	TOMM20	D13641	0.00632055	1.21119
8038735	AB041036 // KLK11 // kallikrein-related peptidase 11 // 19q13.33 // 11012 /// ENST00000	KLK11	AB041036	0.00339761	1.21076
8146857	ENST00000459032 // RN5S269 // RNA, 5S ribosomal 269 // --- // ---	RN5S269	ENST00000459032	0.0309321	1.21076
8004081	BC142962 // ZFP3 // zinc finger protein 3 homolog (mouse) // 17p13.2 // 124961 /// ENST	ZFP3	BC142962	0.00543369	1.21048
8042066	AY358097 // CCDC104 // coiled-coil domain containing 104 // 2p16.1 // 112942 /// ENST00	CCDC104	AY358097	0.0187496	1.21033
7959638	DQ278870 // TCTN2 // tectonic family member 2 // 12q24.31 // 79867 /// ENST00000426174	TCTN2	DQ278870	0.0405868	1.21032
8036304	BC152446 // ZFP14 // zinc finger protein 14 homolog (mouse) // 19q13.12 // 57677 /// EN	ZFP14	BC152446	0.00423471	1.20999
7968732	ENST00000384727 // RNY3P9 // RNA, Ro-associated Y3 pseudogene 9 // --- // ---	RNY3P9	ENST00000384727	0.000254509	1.20991
7911215	AY358215 // OR9H1P // olfactory receptor, family 9, subfamily H, member 1 pseudogene //	OR9H1P	AY358215	0.00255879	1.20987
8076113	AK301819 // FAM227A // family with sequence similarity 227, member A // 22q13.1 // 6468	FAM227A	AK301819	0.042024	1.20971
7924403	NR_029711 // MIR194-1 // microRNA 194-1 // 1q41 // 406969	MIR194-1	NR_029711	0.0343198	1.20945
8106210	ENST00000296799 // RGNEF // 190 kDa guanine nucleotide exchange factor // 5q13.2 // 642	RGNEF	ENST00000296799	0.0382293	1.20893
8111584	ENST00000508244 // C5orf42 // chromosome 5 open reading frame 42 // 5p13.2 // 65250 ///	C5orf42	ENST00000508244	0.0117185	1.20891
8099817	ENST00000440181 // FLJ13197 // uncharacterized FLJ13197 // 4p14 // 79667 /// NR_026804	FLJ13197	ENST00000440181	0.00818872	1.20879
8089659	AK302488 // KIAA1407 // KIAA1407 // 3q13.31 // 57577 /// ENST00000295878 // KIAA1407 //	KIAA1407	AK302488	0.0197176	1.20854
8086555	AK093705 // LZTFL1 // leucine zipper transcription factor-like 1 // 3p21.3 // 54585 ///	LZTFL1	AK093705	0.0177459	1.20831
8128371	BC004869 // FAXC // failed axon connections homolog (Drosophila) // 6q16.2 // 84553 ///	FAXC	BC004869	0.0433758	1.20803
8177560	AJ238520 // BDP1 // B double prime 1, subunit of RNA polymerase III transcription initi	BDP1	AJ238520	0.00474759	1.2078
8038904	BC004992 // ZNF577 // zinc finger protein 577 // 19q13.41 // 84765 /// ENST00000301399	ZNF577	BC004992	0.0440683	1.20769
8110666	AK026706 // TRIM52 // tripartite motif containing 52 // 5q35.3 // 84851	TRIM52	AK026706	0.00278237	1.20714
8105463	AY226828 // GPBP1 // GC-rich promoter binding protein 1 // 5q11.2 // 65056 /// ENST0000	GPBP1	AY226828	0.00199214	1.20628
7932433	ENST00000377304 // NSUN6 // NOP2/Sun domain family, member 6 // 10p12.31 // 221078	NSUN6	ENST00000377304	0.0260671	1.20619
8061666	ENST00000391269 // RN5S482 // RNA, 5S ribosomal 482 // --- // ---	RN5S482	ENST00000391269	0.00113963	1.20612
8105111	AF129534 // FBXO4 // F-box protein 4 // 5p12 // 26272 /// BC048098 // FBXO4 // F-box pr	FBXO4	AF129534	0.012699	1.20594
8059776	BC037290 // KCNJ13 // potassium inwardly-rectifying channel, subfamily J, member 13 //	KCNJ13	BC037290	0.00214645	1.20574
8061129	AF306685 // C20orf72 // chromosome 20 open reading frame 72 // 20p11.23 // 92667 /// EN	C20orf72	AF306685	0.025389	1.20567
7974125	BX648723 // FAM179B // family with sequence similarity 179, member B // 14q21.2 // 2311	FAM179B	BX648723	0.0204428	1.20563
8168391	NR_026594 // FAM226B // family with sequence similarity 226, member B (non-protein codi	FAM226B	NR_026594	0.00637894	1.2056
7924388	AF125042 // BPNT1 // 3'(2'), 5'-bisphosphate nucleotidase 1 // 1q41 // 10380 /// AK2919	BPNT1	AF125042	0.0202406	1.20552
7950796	BC060807 // CREBZF // CREB/ATF bZIP transcription factor // 11q14 // 58487 /// ENST0000	CREBZF	BC060807	0.00610041	1.20536
8028233	AK128116 // HKR1 // HKR1, GLI-Kruppel zinc finger family member // 19q13.12 // 284459 /	HKR1	AK128116	0.00579813	1.20499
8016259	BC040501 // LRRC37A // leucine rich repeat containing 37A // 17q21.31 // 9884 /// BC043	LRRC37A	BC040501	0.0126392	1.20464
7909561	AK130857 // LINC00467 // long intergenic non-protein coding RNA 467 // 1q32.3 // 84791	LINC00467	AK130857	0.04931	1.20462
8061035	AK131348 // MACROD2 // MACRO domain containing 2 // 20p12.1 // 140733 /// ENST000002172	MACROD2	AK131348	0.0240287	1.20444
7927708	ENST00000503220 // ARL4P // ADP-ribosylation factor-like 4 pseudogene // --- // ---	ARL4P	ENST00000503220	0.0130309	1.20443
8093096	BC021177 // TCTEX1D2 // Tctex1 domain containing 2 // 3q29 // 255758 /// ENST0000043139	TCTEX1D2	BC021177	0.033014	1.20434
8116635	AK297518 // BPHL // biphenyl hydrolase-like (serine hydrolase) // 6p25 // 670 /// AL832	BPHL	AK297518	0.0350228	1.20424
8172056	AK291832 // RPGR // retinitis pigmentosa GTPase regulator // Xp21.1 // 6103 /// U57629	RPGR	AK291832	0.0156556	1.20422
7916568	ENST00000485760 // DAB1 // disabled homolog 1 (Drosophila) // 1p32-p31 // 1600	DAB1	ENST00000485760	0.00166938	1.20386
8089701	ENST00000462705 // ZBTB20 // zinc finger and BTB domain containing 20 // 3q13.2 // 2613	ZBTB20	ENST00000462705	0.0374046	1.20372
7910398	AY585832 // RAB4A // RAB4A, member RAS oncogene family // 1q42-q43 // 5867 /// ENST0000	RAB4A	AY585832	0.0133557	1.2035
7925003	ENST00000366661 // TTC13 // tetratricopeptide repeat domain 13 // 1q42.2 // 79573 /// E	TTC13	ENST00000366661	0.00322318	1.20342
8021565	BC014927 // PHLPP1 // PH domain and leucine rich repeat protein phosphatase 1 // 18q21.	PHLPP1	BC014927	0.0067501	1.20313
8157058	AK299491 // FSD1L // fibronectin type III and SPRY domain containing 1-like // 9q31 //	FSD1L	AK299491	0.0453552	1.20302
8070097	AF462153 // DNAJC28 // DnaJ (Hsp40) homolog, subfamily C, member 28 // 21q22.11 // 5494	DNAJC28	AF462153	0.0149951	1.20285
8151592	BC027890 // CA1 // carbonic anhydrase I // 8q21.2 // 759 /// M33987 // CA1 // carbonic	CA1	BC027890	0.0262102	1.20243
7924190	AK295116 // ANGEL2 // angel homolog 2 (Drosophila) // 1q32.3 // 90806 /// AL079275 // A	ANGEL2	AK295116	0.00757631	1.20213
8109475	BC012565 // MRPL22 // mitochondrial ribosomal protein L22 // 5q33.2 // 29093 /// ENST00	MRPL22	BC012565	0.0320883	1.202
7896754	AK026836 // LOC100287497 // uncharacterized LOC100287497 // 1q42.11 // 100287497 /// AK	LOC100287497	AK026836	0.0203157	1.20197
8048075	ENST00000362715 // RN5S119 // RNA, 5S ribosomal 119 // --- // ---	RN5S119	ENST00000362715	0.00138483	1.20131
7982056	NR_003342 // SNORD115-25 // small nucleolar RNA, C/D box 115-25 // 15q11.2 // 100033801	SNORD115-25	NR_003342	0.0308986	1.20125
8133106	NR_002961 // SNORA22 // small nucleolar RNA, H/ACA box 22 // 7q11.21 // 677807	SNORA22	NR_002961	0.003394	1.20108
7988625	BC048125 // FAM227B // family with sequence similarity 227, member B // 15q21.2 // 1969	FAM227B	BC048125	0.0165834	1.20104
7952451	BC040288 // LOC100130428 // IGYY565 // 11q24.2 // 100130428	LOC100130428	BC040288	0.0306752	1.20102
8051215	BC017425 // RBKS // ribokinase // 2p23.3 // 64080 /// ENST00000302188 // RBKS // riboki	RBKS	BC017425	0.00389274	1.20097
8094190	EU450799 // CC2D2A // coiled-coil and C2 domain containing 2A // 4p15.32 // 57545 /// E	CC2D2A	EU450799	0.0351721	1.20095
8043697	BC146835 // ANKRD36 // ankyrin repeat domain 36 // 2q11.2 // 375248 /// ENST00000456556	ANKRD36	BC146835	0.0444067	1.20066
8023218	ENST00000364002 // RN5S456 // RNA, 5S ribosomal 456 // --- // ---	RN5S456	ENST00000364002	0.00717231	1.20044
8011968	AF151883 // MED31 // mediator complex subunit 31 // 17p13.1 // 51003 /// ENST0000022572	MED31	AF151883	0.0178891	1.20031
8117118	ENST00000364653 // RN5S205 // RNA, 5S ribosomal 205 // --- // ---	RN5S205	ENST00000364653	0.0150098	1.20028
8000834	AF271775 // LOC440354 // smg-1 homolog, phosphatidylinositol 3-kinase-related kinase (C	LOC440354	AF271775	4.50252e-05	1.19989
7987365	AB093576 // NANOG // Nanog homeobox // 12p13.31 // 79923 /// ENST00000229307 // NANOG /	NANOG	AB093576	0.00015105	1.19964
8112388	BC022510 // TRIM23 // tripartite motif containing 23 // 5q12.3 // 373 /// ENST000002315	TRIM23	BC022510	0.0352979	1.19956
7962367	BC022543 // ZCRB1 // zinc finger CCHC-type and RNA binding motif 1 // 12q12 // 85437 //	ZCRB1	BC022543	0.00183615	1.19954
7902367	AF251043 // ACADM // acyl-CoA dehydrogenase, C-4 to C-12 straight chain // 1p31 // 34 /	ACADM	AF251043	0.00925231	1.19953
7911213	ENST00000283225 // OR14K1 // olfactory receptor, family 14, subfamily K, member 1 // --	OR14K1	ENST00000283225	0.0323158	1.19899
8161575	BC043420 // CBWD5 // COBW domain containing 5 // 9q21.11 // 220869 /// ENST00000468417	CBWD5	BC043420	0.0187505	1.19897
8010949	AF061730 // GLOD4 // glyoxalase domain containing 4 // 17p13.3 // 51031 /// AF151908 //	GLOD4	AF061730	0.00216877	1.19857
8042373	AJ242682 // ETAA1 // Ewing tumor-associated antigen 1 // 2p14 // 54465 /// ENST00000272	ETAA1	AJ242682	0.0175309	1.19843
7972921	ENST00000365477 // RNU1-16P // RNA, U1 small nuclear 16, pseudogene // --- // ---	RNU1-16P	ENST00000365477	0.0436372	1.19828
7933999	AB040970 // RUFY2 // RUN and FYVE domain containing 2 // 10q21.3 // 55680 /// AF411980	RUFY2	AB040970	0.00936209	1.19769
7971246	ENST00000379310 // KIAA0564 // KIAA0564 // 13q14.11 // 23078 /// NM_015058 // KIAA0564	KIAA0564	ENST00000379310	0.0265786	1.1969
8161644	ENST00000410533 // RNU2-5P // RNA, U2 small nuclear 5, pseudogene // --- // --- /// ENS	RNU2-5P	ENST00000410533	0.0152177	1.19682
8144712	ENST00000524591 // KIAA1456 // KIAA1456 // 8p22 // 57604 /// ENST00000529978 // KIAA145	KIAA1456	ENST00000524591	0.00923802	1.19656
8146906	ENST00000516700 // RN5S271 // RNA, 5S ribosomal 271 // --- // ---	RN5S271	ENST00000516700	0.00913174	1.19652
8015737	ENST00000363640 // RNY4P2 // RNA, Ro-associated Y4 pseudogene 2 // --- // ---	RNY4P2	ENST00000363640	0.00111742	1.19648
8080980	AY036895 // EBLN2 // endogenous Bornavirus-like nucleoprotein 2 // 3p13 // 55096 /// EN	EBLN2	AY036895	0.00109844	1.19646
8023246	BC093004 // C18orf32 // chromosome 18 open reading frame 32 // 18q21.1 // 497661 /// EN	C18orf32	BC093004	0.00404034	1.19643
7981084	AY220118 // SERPINA9 // serpin peptidase inhibitor, clade A (alpha-1 antiproteinase, an	SERPINA9	AY220118	0.0251617	1.1958
7927513	AK125147 // FAM21B // family with sequence similarity 21, member B // 10q11.22 // 55747	FAM21B	AK125147	0.00050912	1.19567
8156599	ENST00000362332 // RN5S289 // RNA, 5S ribosomal 289 // --- // ---	RN5S289	ENST00000362332	0.00387458	1.19529
8021131	BC034999 // KATNAL2 // katanin p60 subunit A-like 2 // 18q21.1 // 83473 /// ENST0000035	KATNAL2	BC034999	0.0136587	1.19525
7972867	BC031246 // PCID2 // PCI domain containing 2 // 13q34 // 55795 /// ENST00000337344 // P	PCID2	BC031246	0.0180292	1.19496
8121009	AK092941 // C6orf163 // chromosome 6 open reading frame 163 // 6q15 // 206412 /// ENST0	C6orf163	AK092941	0.0155478	1.19471
8053775	BC110524 // ZNF514 // zinc finger protein 514 // 2q11.1 // 84874 /// ENST00000295208 //	ZNF514	BC110524	0.00326201	1.19467
7922656	BC006505 // ACBD6 // acyl-CoA binding domain containing 6 // 1q25.1 // 84320 /// ENST00	ACBD6	BC006505	0.0042827	1.19464
8078916	ENST00000490490 // SNORA6 // small nucleolar RNA, H/ACA box 6 // 3p22.2 // 574040 /// E	SNORA6	ENST00000490490	0.0235517	1.19456
8007462	BC034248 // NBR2 // neighbor of BRCA1 gene 2 (non-protein coding) // 17q21 // 10230 ///	NBR2	BC034248	0.00282738	1.19438
8115666	BX538290 // NUDCD2 // NudC domain containing 2 // 5q34 // 134492 /// ENST00000302764 //	NUDCD2	BX538290	0.0102236	1.19397
8136177	AF277177 // KLHDC10 // kelch domain containing 10 // 7q32.2 // 23008 /// NM_014997 // K	KLHDC10	AF277177	0.0439812	1.19391
8039740	AK095349 // ZNF329 // zinc finger protein 329 // 19q13.43 // 79673 /// ENST00000358067	ZNF329	AK095349	0.0411056	1.19355
7980690	BC001787 // EFCAB11 // EF-hand calcium binding domain 11 // 14q32.11 // 90141 /// ENST0	EFCAB11	BC001787	0.0142564	1.19351
8021924	BC010381 // THOC1 // THO complex 1 // 18p11.32 // 9984 /// ENST00000261600 // THOC1 //	THOC1	BC010381	0.0118298	1.19345
7984620	ENST00000364003 // RN5S399 // RNA, 5S ribosomal 399 // --- // ---	RN5S399	ENST00000364003	0.000832198	1.1932
8116227	AF294429 // CLK4 // CDC-like kinase 4 // 5q35 // 57396 /// BC063116 // CLK4 // CDC-like	CLK4	AF294429	0.00468183	1.19316
8078999	ENST00000420891 // ZNF620 // zinc finger protein 620 // 3p22.1 // 253639 /// ENST000003	ZNF620	ENST00000420891	0.00466134	1.19312
7961295	BC117423 // TAS2R43 // taste receptor, type 2, member 43 // 12p13.2 // 259289 /// ENST0	TAS2R43	BC117423	0.0420943	1.19256
7933413	AL832069 // BMS1P5 // BMS1 pseudogene 5 // 10q11.22 // 399761 /// ENST00000445221 // BM	BMS1P5	AL832069	0.000593362	1.19253
8081612	AK300018 // ABHD10 // abhydrolase domain containing 10 // 3q13.2 // 55347 /// BC014516	ABHD10	AK300018	0.0334916	1.19245
7910591	BC005102 // NTPCR // nucleoside-triphosphatase, cancer-related // 1q42.2 // 84284 /// E	NTPCR	BC005102	0.00392655	1.19223
8015712	AK225611 // CCDC56 // coiled-coil domain containing 56 // 17q21 // 28958 /// ENST000003	CCDC56	AK225611	0.0361438	1.19219
8155525	BC006438 // LOC100132167 // uncharacterized LOC100132167 // 9p12 // 100132167	LOC100132167	BC006438	0.0329955	1.1921
8027368	BC043147 // ZNF254 // zinc finger protein 254 // 19p12 // 9534 /// ENST00000357002 // Z	ZNF254	BC043147	0.0235027	1.19205
7925735	ENST00000357627 // OR14A16 // olfactory receptor, family 14, subfamily A, member 16 //	OR14A16	ENST00000357627	0.0156096	1.19201
8046755	ENST00000410486 // RN5S113 // RNA, 5S ribosomal 113 // --- // ---	RN5S113	ENST00000410486	0.0016205	1.19175
7933105	BC036038 // ZNF25 // zinc finger protein 25 // 10p11.1 // 219749 /// ENST00000302609 //	ZNF25	BC036038	0.0435602	1.19083
8105949	BC035932 // SERF1A // small EDRK-rich factor 1A (telomeric) // 5q13 // 8293 /// ENST000	SERF1A	BC035932	0.011959	1.1904
7970907	BC010643 // N4BP2L2 // NEDD4 binding protein 2-like 2 // 13q13.1 // 10443 /// ENST00000	N4BP2L2	BC010643	0.00979798	1.19036
8005733	ENST00000478176 // NCOR1P1 // nuclear receptor corepressor 1 pseudogene 1 // 20p11.1 //	NCOR1P1	ENST00000478176	0.000890912	1.19023
7924327	AK001114 // GPATCH2 // G patch domain containing 2 // 1q41 // 55105 /// ENST00000366935	GPATCH2	AK001114	0.0352358	1.19018
7979328	BC109089 // ATG14 // autophagy related 14 // 14q22.3 // 22863 /// ENST00000558189 // AT	ATG14	BC109089	0.0076443	1.18987
8089988	BC062725 // CCDC58 // coiled-coil domain containing 58 // 3q21.1 // 131076 /// BC109378	CCDC58	BC062725	0.0338963	1.18982
8068397	ENST00000341022 // RIMKLBP1 // ribosomal modification protein rimK-like family member B	RIMKLBP1	ENST00000341022	0.00256121	1.1898
7978766	BC016288 // FKBP3 // FK506 binding protein 3, 25kDa // 14q21.2 // 2287 /// ENST00000216	FKBP3	BC016288	0.00514799	1.18963
8095214	ENST00000363871 // RN5S161 // RNA, 5S ribosomal 161 // --- // ---	RN5S161	ENST00000363871	0.00691522	1.18953
8070257	AF216305 // PIGP // phosphatidylinositol glycan anchor biosynthesis, class P // 21q22.2	PIGP	AF216305	0.00573123	1.18937
7910636	ENST00000364768 // RNY4P16 // RNA, Ro-associated Y4 pseudogene 16 // --- // ---	RNY4P16	ENST00000364768	0.0103876	1.18936
7962112	AY074490 // CAPRIN2 // caprin family member 2 // 12p11 // 65981 /// AY074491 // CAPRIN2	CAPRIN2	AY074490	0.0301083	1.18918
7908492	AK292752 // CFHR4 // complement factor H-related 4 // 1q32 // 10877 /// ENST00000367418	CFHR4	AK292752	0.0216765	1.18887
7984524	AY424283 // PAQR5 // progestin and adipoQ receptor family member V // 15q23 // 54852 //	PAQR5	AY424283	0.0209562	1.18842
8101925	AF201947 // LAMTOR3 // late endosomal/lysosomal adaptor, MAPK and MTOR activator 3 // 4	LAMTOR3	AF201947	0.00416047	1.18829
7960143	BC036656 // ZNF84 // zinc finger protein 84 // 12q24.33 // 7637 /// BC048350 // ZNF84 /	ZNF84	BC036656	0.000175634	1.18805
8022882	U68536 // ZNF24 // zinc finger protein 24 // 18q12 // 7572 /// ENST00000261332 // ZNF24	ZNF24	U68536	0.0328301	1.18783
8082066	AF250321 // FAM162A // family with sequence similarity 162, member A // 3q21.1 // 26355	FAM162A	AF250321	0.0340447	1.18772
8012469	BC071664 // RPL26 // ribosomal protein L26 // 17p13 // 6154 /// ENST00000293842 // RPL2	RPL26	BC071664	0.0053215	1.18769
7957793	AB038229 // ACTR6 // ARP6 actin-related protein 6 homolog (yeast) // 12q23.1 // 64431 /	ACTR6	AB038229	0.0455464	1.18735
7925701	ENST00000516707 // RN5S82 // RNA, 5S ribosomal 82 // --- // ---	RN5S82	ENST00000516707	0.0180971	1.18702
7927062	ENST00000458705 // ZNF33A // zinc finger protein 33A // 10p11.2 // 7581 /// NM_006954 /	ZNF33A	ENST00000458705	0.0200113	1.18689
8079744	AK096799 // C3orf62 // chromosome 3 open reading frame 62 // 3p21.31 // 375341 /// ENST	C3orf62	AK096799	0.00292894	1.18687
8117640	BC004255 // ZSCAN16 // zinc finger and SCAN domain containing 16 // 6p22.1 // 80345 ///	ZSCAN16	BC004255	0.0391172	1.18668
7954419	AF207600 // ETNK1 // ethanolamine kinase 1 // 12p12.1 // 55500 /// ENST00000266517 // E	ETNK1	AF207600	0.039774	1.1865
8177116	ENST00000515957 // RN5S518 // RNA, 5S ribosomal 518 // --- // ---	RN5S518	ENST00000515957	0.00270041	1.1865
8124402	BC069517 // HIST1H1T // histone cluster 1, H1t // 6p21.3 // 3010 /// ENST00000338379 //	HIST1H1T	BC069517	0.0311641	1.18641
8044149	BC022294 // PLGLB2 // plasminogen-like B2 // 2p11.2 // 5342 /// ENST00000409310 // PLGL	PLGLB2	BC022294	0.032773	1.18639
8019523	AK297477 // WDR45L // WDR45-like // 17q25.3 // 56270 /// BC007838 // WDR45L // WDR45-li	WDR45L	AK297477	0.0343535	1.18637
7925726	BC136736 // OR13G1 // olfactory receptor, family 13, subfamily G, member 1 // 1q44 // 4	OR13G1	BC136736	0.00452552	1.18629
7974621	ENST00000355431 // ARID4A // AT rich interactive domain 4A (RBP1-like) // 14q23.1 // 59	ARID4A	ENST00000355431	0.0211978	1.18622
8051928	DQ023504 // PREPL // prolyl endopeptidase-like // 2p21 // 9581 /// ENST00000425263 // P	PREPL	DQ023504	0.000388209	1.18587
7925089	ENST00000258229 // PCNXL2 // pecanex-like 2 (Drosophila) // 1q42.2 // 80003 /// NM_0148	PCNXL2	ENST00000258229	0.0185768	1.18578
8171032	AK098761 // LOC100507404 // uncharacterized LOC100507404 // --- // 100507404 /// ENST00	LOC100507404	AK098761	0.0179475	1.18577
7992895	AY279347 // ZNF434 // zinc finger protein 434 // 16p13.3 // 54925 /// ENST00000571285 /	ZNF434	AY279347	0.00953785	1.18559
7969792	ENST00000364923 // RN7SKP9 // RNA, 7SK small nuclear pseudogene 9 // --- // ---	RN7SKP9	ENST00000364923	0.00413676	1.18555
7977749	AK093509 // METTL3 // methyltransferase like 3 // 14q11.1 // 56339 /// BC001650 // METT	METTL3	AK093509	0.00351238	1.18535
8145636	BC069242 // HMBOX1 // homeobox containing 1 // 8p21.1 // 79618 /// ENST00000287701 // H	HMBOX1	BC069242	0.0337136	1.18497
8098707	AY956760 // HSP90AA4P // heat shock protein 90kDa alpha (cytosolic), class A member 4,	HSP90AA4P	AY956760	0.000610797	1.18493
8042530	ENST00000447764 // HMGN2P21 // high mobility group nucleosomal binding domain 2 pseudog	HMGN2P21	ENST00000447764	0.00708289	1.18484
7980265	BC035568 // ACYP1 // acylphosphatase 1, erythrocyte (common) type // 14q24.3 // 97 ///	ACYP1	BC035568	0.0103975	1.18483
7903171	AK292699 // RWDD3 // RWD domain containing 3 // 1p21.3 // 25950 /// ENST00000370202 //	RWDD3	AK292699	0.0291972	1.18472
7931681	ENST00000391029 // RN5S297 // RNA, 5S ribosomal 297 // --- // --- /// ENST00000572570 /	RN5S297	ENST00000391029	0.0270395	1.18464
8001748	NR_002980 // SNORA50 // small nucleolar RNA, H/ACA box 50 // 16q21 // 677830	SNORA50	NR_002980	0.0252753	1.18464
8167897	AK289407 // RRAGB // Ras-related GTP binding B // Xp11.21 // 10325 /// AL831926 // RRAG	RRAGB	AK289407	0.0271767	1.18452
7970509	ENST00000315012 // RPS12P23 // ribosomal protein S12 pseudogene 23 // --- // ---	RPS12P23	ENST00000315012	0.0127589	1.18426
8067864	BC127726 // ANKRD20A5P // ankyrin repeat domain 20 family, member A5, pseudogene // 18p	ANKRD20A5P	BC127726	0.0477727	1.18373
8097773	AF262032 // MAB21L2 // mab-21-like 2 (C. elegans) // 4q31 // 10586 /// ENST00000317605	MAB21L2	AF262032	0.00100483	1.18357
7929525	AK294399 // C10orf131 // chromosome 10 open reading frame 131 // 10q24.1 // 100127889 /	C10orf131	AK294399	0.016563	1.18351
7908543	AB062450 // NEK7 // NIMA (never in mitosis gene a)-related kinase 7 // 1q31.3 // 140609	NEK7	AB062450	0.0134955	1.18342
8143597	NM_014719 // FAM115A // family with sequence similarity 115, member A // 7q35 // 9747 /	FAM115A	NM_014719	0.0346966	1.18335
8023133	AF077953 // PIAS2 // protein inhibitor of activated STAT, 2 // 18q21.1 // 9063 /// AF07	PIAS2	AF077953	0.0121601	1.18326
7973840	ENST00000345122 // ARHGAP5 // Rho GTPase activating protein 5 // 14q12 // 394 /// ENST0	ARHGAP5	ENST00000345122	0.0158375	1.18315
8105136	ENST00000505606 // LOC100506639 // uncharacterized LOC100506639 // 5p12 // 100506639 //	LOC100506639	ENST00000505606	0.0111475	1.18309
7968972	BC105280 // COX17 // COX17 cytochrome c oxidase assembly homolog (S. cerevisiae) // 3q1	COX17	BC105280	0.0356206	1.18297
7970563	ENST00000464254 // RPS7P10 // ribosomal protein S7 pseudogene 10 // --- // ---	RPS7P10	ENST00000464254	0.00203285	1.18264
7981978	NR_003330 // SNORD116-15 // small nucleolar RNA, C/D box 116-15 // 15q11.2 // 100033427	SNORD116-15	NR_003330	0.0359009	1.18263
7917514	ENST00000564037 // GBP3 // guanylate binding protein 3 // 1p22.2 // 2635	GBP3	ENST00000564037	0.0242732	1.18261
8105504	BC090868 // FAM133B // family with sequence similarity 133, member B // 7q21.2 // 25741	FAM133B	BC090868	0.0114843	1.18254
7978192	AK092821 // MDP1 // magnesium-dependent phosphatase 1 // 14q12 // 145553 /// BC009495 /	MDP1	AK092821	0.0145805	1.18245
7951521	ENST00000527531 // C11orf65 // chromosome 11 open reading frame 65 // 11q22.3 // 160140	C11orf65	ENST00000527531	0.00319071	1.18237
8061272	AK304174 // C20orf26 // chromosome 20 open reading frame 26 // 20p11.23 // 26074 /// BC	C20orf26	AK304174	0.0409988	1.18208
7975368	BX640605 // SRSF5 // serine/arginine-rich splicing factor 5 // 14q24 // 6430 /// ENST00	SRSF5	BX640605	0.00142628	1.18185
8109161	AK300355 // ARHGEF37 // Rho guanine nucleotide exchange factor (GEF) 37 // 5q32 // 3893	ARHGEF37	AK300355	0.00568152	1.18169
8108006	AJ409065 // LEAP2 // liver expressed antimicrobial peptide 2 // 5q31.1 // 116842 /// EN	LEAP2	AJ409065	0.0378717	1.18168
8172369	BC114216 // ZNF182 // zinc finger protein 182 // Xp11.23 // 7569 /// ENST00000376943 //	ZNF182	BC114216	0.000502675	1.18118
8108620	BC056668 // ZMAT2 // zinc finger, matrin-type 2 // 5q31.3 // 153527 /// ENST00000519913	ZMAT2	BC056668	0.0119196	1.18105
8122732	ENST00000412607 // BTF3P10 // basic transcription factor 3 pseudogene 10 // --- // ---	BTF3P10	ENST00000412607	0.0119979	1.18098
8109049	AF268198 // SPINK7 // serine peptidase inhibitor, Kazal type 7 (putative) // 5q32 // 84	SPINK7	AF268198	0.0137719	1.18098
8000651	AB061371 // SMG1 // smg-1 homolog, phosphatidylinositol 3-kinase-related kinase (C. ele	SMG1	AB061371	7.63794e-05	1.18095
7962349	BC030023 // GXYLT1 // glucoside xylosyltransferase 1 // 12q12 // 283464 /// ENST0000039	GXYLT1	BC030023	0.024517	1.18086
7980940	ENST00000545278 // ATXN3 // ataxin 3 // 14q21 // 4287 /// ENST00000539555 // ATXN3 // a	ATXN3	ENST00000545278	0.000802882	1.18073
8100292	AK131250 // FRYL // FRY-like // 4p11 // 285527 /// ENST00000503238 // FRYL // FRY-like	FRYL	AK131250	0.0149989	1.18044
8091469	BC036239 // FAM194A // family with sequence similarity 194, member A // 3q25.1 // 13183	FAM194A	BC036239	0.000143873	1.18032
8092959	BC007655 // PPP1R2 // protein phosphatase 1, regulatory (inhibitor) subunit 2 // 3q29 /	PPP1R2	BC007655	0.00632848	1.18032
8078319	BC094696 // ZCWPW2 // zinc finger, CW type with PWWP domain 2 // 3p24.1 // 152098 /// E	ZCWPW2	BC094696	0.0380717	1.1802
8150151	ENST00000410536 // RN5S261 // RNA, 5S ribosomal 261 // --- // ---	RN5S261	ENST00000410536	0.000619628	1.18001
8102141	AF217187 // PPA2 // pyrophosphatase (inorganic) 2 // 4q25 // 27068 /// AK000466 // PPA2	PPA2	AF217187	0.00339085	1.17996
7919271	AB051480 // NBPF1 // neuroblastoma breakpoint family, member 1 // 1p36.13 // 55672 ///	NBPF1	AB051480	0.000310548	1.17979
7917008	AK131476 // LRRIQ3 // leucine-rich repeats and IQ motif containing 3 // 1p31.1 // 12725	LRRIQ3	AK131476	0.029548	1.17977
8112020	AF155659 // MOCS2 // molybdenum cofactor synthesis 2 // 5q11 // 4338 /// ENST0000036137	MOCS2	AF155659	0.0195652	1.17976
8081055	BC001553 // CHMP2B // charged multivesicular body protein 2B // 3p11.2 // 25978 /// ENS	CHMP2B	BC001553	0.0149686	1.17959
7917482	AY028624 // CCBL2 // cysteine conjugate-beta lyase 2 // 1p22.2 // 56267 /// ENST0000037	CCBL2	AY028624	0.0277778	1.17947
8144812	NM_006197 // PCM1 // pericentriolar material 1 // 8p22-p21.3 // 5108	PCM1	NM_006197	0.0472537	1.17942
7933228	AK057289 // MARCH8 // membrane-associated ring finger (C3HC4) 8, E3 ubiquitin protein l	2008-03-01	AK057289	0.0369697	1.17933
7907104	AK297847 // DCAF6 // DDB1 and CUL4 associated factor 6 // 1q24.2 // 55827 /// ENST00000	DCAF6	AK297847	0.00517655	1.17929
8018694	D61391 // PRPSAP1 // phosphoribosyl pyrophosphate synthetase-associated protein 1 // 17	PRPSAP1	D61391	0.0351019	1.17923
7950626	BC071734 // RPS20P27 // ribosomal protein S20 pseudogene 27 // 11q14.1 // 729927	RPS20P27	BC071734	0.0332341	1.17909
7924172	AF201941 // NSL1 // NSL1, MIND kinetochore complex component, homolog (S. cerevisiae) /	NSL1	AF201941	0.00683257	1.17882
8105579	AY358733 // LRRC70 // leucine rich repeat containing 70 // 5q12.1 // 100130733 /// ENST	LRRC70	AY358733	0.0106081	1.1788
8003607	ENST00000567104 // C17orf97 // chromosome 17 open reading frame 97 // 17p13.3 // 400566	C17orf97	ENST00000567104	0.00885714	1.1787
8054486	BX571745 // NPHP1 // nephronophthisis 1 (juvenile) // 2q13 // 4867 /// ENST00000316534	NPHP1	BX571745	0.00537703	1.17869
8089314	AB014762 // IFT57 // intraflagellar transport 57 homolog (Chlamydomonas) // 3q13.13 //	IFT57	AB014762	0.0460275	1.17868
7978776	BC065544 // MIS18BP1 // MIS18 binding protein 1 // 14q21.2 // 55320 /// ENST00000310806	MIS18BP1	BC065544	0.042187	1.1786
8098723	ENST00000364275 // RN5S175 // RNA, 5S ribosomal 175 // --- // --- /// ENST00000571009 /	RN5S175	ENST00000364275	0.000246235	1.17857
7919351	AK299360 // NBPF15 // neuroblastoma breakpoint family, member 15 // 1q21.2 // 284565 //	NBPF15	AK299360	0.000351494	1.17856
8056766	BC016932 // SLC25A12 // solute carrier family 25 (aspartate/glutamate carrier), member	SLC25A12	BC016932	0.0432351	1.17831
8131917	ENST00000516232 // RN5S228 // RNA, 5S ribosomal 228 // --- // ---	RN5S228	ENST00000516232	0.0134317	1.17827
8050350	ENST00000365378 // RN5S85 // RNA, 5S ribosomal 85 // --- // ---	RN5S85	ENST00000365378	0.0142119	1.17827
8096091	AK091412 // THAP9 // THAP domain containing 9 // 4q21.22 // 79725 /// BX648134 // THAP9	THAP9	AK091412	0.00461146	1.17771
7911056	AK027205 // C1orf101 // chromosome 1 open reading frame 101 // 1q44 // 257044 /// AK302	C1orf101	AK027205	0.0117005	1.17748
8035808	BC035579 // ZNF100 // zinc finger protein 100 // 19p12 // 163227 /// ENST00000358296 //	ZNF100	BC035579	0.0394311	1.17747
7978833	BC107716 // RPL36AL // ribosomal protein L36a-like // 14q21 // 6166 /// ENST00000298289	RPL36AL	BC107716	0.00197952	1.17739
8126931	DQ012023 // DEFB133 // defensin, beta 133 // 6p12.3 // 403339 /// ENST00000398721 // DE	DEFB133	DQ012023	0.000168547	1.17713
7915425	BC024186 // ZMYND12 // zinc finger, MYND-type containing 12 // 1p34.2 // 84217 /// ENST	ZMYND12	BC024186	0.04658	1.1771
8091120	BC032470 // GK5 // glycerol kinase 5 (putative) // 3q23 // 256356 /// ENST00000492097 /	GK5	BC032470	0.0298234	1.17702
8091491	AF388366 // CLRN1 // clarin 1 // 3q25 // 7401 /// ENST00000295911 // CLRN1 // clarin 1	CLRN1	AF388366	0.00250227	1.17698
8070795	AB076363 // KRTAP12-1 // keratin associated protein 12-1 // 21q22.3 // 353332 /// ENST0	KRTAP12-1	AB076363	0.00160147	1.17676
8003230	BC043250 // LOC732275 // uncharacterized LOC732275 // 16q24.1 // 732275 /// NR_024406 /	LOC732275	BC043250	0.0145664	1.17667
8027439	BC136417 // ZNF507 // zinc finger protein 507 // 19q13.11 // 22847 /// ENST00000355898	ZNF507	BC136417	0.00587445	1.17638
8006239	M82814 // NF1 // neurofibromin 1 // 17q11.2 // 4763 /// M89914 // NF1 // neurofibromin	NF1	M82814	0.0174994	1.17603
8012376	BC019608 // VAMP2 // vesicle-associated membrane protein 2 (synaptobrevin 2) // 17p13.1	VAMP2	BC019608	0.0116853	1.17591
8065325	ENST00000457423 // RPS15AP1 // ribosomal protein S15a pseudogene 1 // --- // ---	RPS15AP1	ENST00000457423	0.00214745	1.17537
8058568	ENST00000410385 // RN5S118 // RNA, 5S ribosomal 118 // --- // ---	RN5S118	ENST00000410385	0.0120014	1.17536
8089203	AF199458 // SENP7 // SUMO1/sentrin specific peptidase 7 // 3q12 // 57337 /// AK297356 /	SENP7	AF199458	0.0255718	1.1753
7942896	AK124113 // CCDC83 // coiled-coil domain containing 83 // 11q14.1-q14.2 // 220047 /// E	CCDC83	AK124113	0.00125368	1.17518
7899346	AY794023 // TMA7 // translational machinery associated 7 homolog (S. cerevisiae) // 3p2	TMA7	AY794023	0.0146884	1.17508
8054664	AF334161 // ZC3H8 // zinc finger CCCH-type containing 8 // 2q13 // 84524 /// BC032001 /	ZC3H8	AF334161	0.0329729	1.17491
8082827	AK023448 // CEP63 // centrosomal protein 63kDa // 3q22.2 // 80254 /// BC068997 // CEP63	CEP63	AK023448	0.00388363	1.17475
7929562	AB002333 // ZNF518A // zinc finger protein 518A // 10q24.1 // 9849 /// ENST00000572626	ZNF518A	AB002333	0.0140971	1.17469
8102860	BC081560 // H3F3AP4 // H3 histone, family 3A, pseudogene 4 // 2q31.1 // 440926 /// BC09	H3F3AP4	BC081560	0.0021772	1.17444
7993713	AK093894 // IQCK // IQ motif containing K // 16p12.3 // 124152 /// AK301933 // IQCK //	IQCK	AK093894	0.0470524	1.17439
8055645	AF022108 // ORC4 // origin recognition complex, subunit 4 // 2q22-q23 // 5000 /// ENST0	ORC4	AF022108	0.0306118	1.17419
7980833	AB095930 // SMEK1 // SMEK homolog 1, suppressor of mek1 (Dictyostelium) // 14q32.12 //	SMEK1	AB095930	0.00179313	1.17409
8020058	M22538 // NDUFV2 // NADH dehydrogenase (ubiquinone) flavoprotein 2, 24kDa // 18p11.22 /	NDUFV2	M22538	0.011586	1.17398
8085081	ENST00000491834 // CRBN // cereblon // 3p26.2 // 51185 /// ENST00000231948 // CRBN // c	CRBN	ENST00000491834	0.0165732	1.17384
8000131	AK294452 // NPIPL3 // nuclear pore complex interacting protein-like 3 // 16p12.2 // 231	NPIPL3	AK294452	0.00365497	1.17376
8151042	BC058000 // TTPA // tocopherol (alpha) transfer protein // 8q12.3 // 7274 /// ENST00000	TTPA	BC058000	0.0366559	1.17373
8105852	AF271777 // MRPS36 // mitochondrial ribosomal protein S36 // 5q13.2 // 92259 /// BC0159	MRPS36	AF271777	0.0332265	1.17365
8044737	ENST00000468754 // TRNAL46P // transfer RNA leucine 46 (anticodon UAA) pseudogene // --	TRNAL46P	ENST00000468754	0.0387988	1.17363
7972711	ENST00000410750 // RN5S38 // RNA, 5S ribosomal 38 // --- // ---	RN5S38	ENST00000410750	0.000486406	1.17349
7968274	BC128179 // PAN3 // PAN3 poly(A) specific ribonuclease subunit homolog (S. cerevisiae)	PAN3	BC128179	0.0200517	1.17329
7993337	NR_029854 // MIR365A // microRNA 365a // 16p13.12 // 100126355	MIR365A	NR_029854	0.00299442	1.17322
8055474	ENST00000391123 // RN5S105 // RNA, 5S ribosomal 105 // --- // ---	RN5S105	ENST00000391123	0.00114528	1.1732
7972229	NR_046937 // RNU6-67 // RNA, U6 small nuclear 67 // --- // 100873771	RNU6-67	NR_046937	0.00165239	1.17312
8081277	AF260334 // NIT2 // nitrilase family, member 2 // 3q12.2 // 56954 /// AF284574 // NIT2	NIT2	AF260334	0.0159779	1.17284
7916229	BC051887 // ECHDC2 // enoyl CoA hydratase domain containing 2 // 1p32.3 // 55268 /// EN	ECHDC2	BC051887	0.00598984	1.17278
8115022	ENST00000261798 // CSNK1A1 // casein kinase 1, alpha 1 // 5q32 // 1452 /// ENST00000377	CSNK1A1	ENST00000261798	0.00939352	1.17251
8091658	AF180920 // CCNL1 // cyclin L1 // 3q25.31 // 57018 /// AK122738 // CCNL1 // cyclin L1 /	CCNL1	AF180920	0.0104139	1.17205
8066256	BX640887 // LOC388796 // uncharacterized LOC388796 // 20q11.23 // 388796 /// NR_002910	LOC388796	BX640887	0.00278334	1.17204
7925480	U59309 // FH // fumarate hydratase // 1q42.1 // 2271 /// ENST00000366560 // FH // fumar	FH	U59309	0.025603	1.17143
8100603	BC030695 // CENPC1 // centromere protein C 1 // 4q13.2 // 1060 /// BC041117 // CENPC1 /	CENPC1	BC030695	0.0183129	1.17127
7915870	ENST00000576409 // ATPAF1 // ATP synthase mitochondrial F1 complex assembly factor 1 //	ATPAF1	ENST00000576409	0.0107223	1.17123
8133072	NR_002957 // SNORA15 // small nucleolar RNA, H/ACA box 15 // 7p11.2 // 677803	SNORA15	NR_002957	0.0130725	1.17122
8105878	AF017748 // RAD17 // RAD17 homolog (S. pombe) // 5q13 // 5884 /// AF076838 // RAD17 //	RAD17	AF017748	0.0455038	1.171
8070398	BC031059 // LCA5L // Leber congenital amaurosis 5-like // 21q22.2 // 150082 /// BC04300	LCA5L	BC031059	0.0311624	1.1707
7962358	BC037777 // YAF2 // YY1 associated factor 2 // 12q12 // 10138 /// ENST00000442791 // YA	YAF2	BC037777	0.00307905	1.17066
8069831	AF139541 // KRTAP19-3 // keratin associated protein 19-3 // 21q22.1 // 337970 /// ENST0	KRTAP19-3	AF139541	0.00765015	1.17056
7958017	ENST00000411114 // RN5S369 // RNA, 5S ribosomal 369 // --- // ---	RN5S369	ENST00000411114	0.00499029	1.17052
8106709	BC029268 // ATG10 // autophagy related 10 // 5q14.1 // 83734 /// ENST00000282185 // ATG	ATG10	BC029268	0.0147507	1.17028
8116867	BC007080 // TMEM14B // transmembrane protein 14B // 6p25.1-p23 // 81853 /// ENST0000047	TMEM14B	BC007080	0.0184645	1.17021
7981346	AB022694 // MOK // MOK protein kinase // 14q32 // 5891 /// BC026069 // MOK // MOK prote	MOK	AB022694	0.0220215	1.17019
7993872	AK094006 // UQCRC2 // ubiquinol-cytochrome c reductase core protein II // 16p12 // 7385	UQCRC2	AK094006	0.00307223	1.17019
7914996	BC016328 // MEAF6 // MYST/Esa1-associated factor 6 // 1p35.3-p33 // 64769 /// BC056406	MEAF6	BC016328	0.0384398	1.16975
8005106	X52357 // ZNF29P // zinc finger protein 29, pseudogene // 17p12 // 7577	ZNF29P	X52357	0.00528044	1.16959
8089000	BC052980 // CGGBP1 // CGG triplet repeat binding protein 1 // 3p12-p11.1 // 8545 /// EN	CGGBP1	BC052980	0.00761268	1.16938
7976830	NR_029841 // MIR299 // microRNA 299 // 14q32.31 // 407023	MIR299	NR_029841	0.0187045	1.16927
7995252	AL832197 // ZNF720 // zinc finger protein 720 // 16p11.2 // 124411 /// BC018134 // ZNF7	ZNF720	AL832197	0.0346291	1.16911
7976842	NR_029874 // MIR382 // microRNA 382 // 14q32.31 // 494331	MIR382	NR_029874	0.00157556	1.16902
8038967	BX647540 // ZNF83 // zinc finger protein 83 // 19q13.3 // 55769 /// ENST00000544146 //	ZNF83	BX647540	0.0379507	1.16899
8051605	AK291462 // HNRPLL // heterogeneous nuclear ribonucleoprotein L-like // 2p22.1 // 92906	HNRPLL	AK291462	0.0161598	1.16892
8168316	AL833085 // OGT // O-linked N-acetylglucosamine (GlcNAc) transferase // Xq13 // 8473 //	OGT	AL833085	0.0120965	1.16867
7904830	AF542552 // RNF115 // ring finger protein 115 // 1q21.1 // 27246 /// ENST00000369291 //	RNF115	AF542552	0.00592867	1.16845
8097066	BC006565 // METTL14 // methyltransferase like 14 // 4q26 // 57721 /// ENST00000388822 /	METTL14	BC006565	0.0239389	1.16841
8113873	BC007090 // HINT1 // histidine triad nucleotide binding protein 1 // 5q31.2 // 3094 ///	HINT1	BC007090	0.00970242	1.16834
7975956	U86529 // GSTZ1 // glutathione S-transferase zeta 1 // 14q24.3 // 2954 /// ENST00000216	GSTZ1	U86529	0.00307901	1.16807
7964685	ENST00000515979 // RNU5A-7P // RNA, U5A small nuclear 7, pseudogene // --- // ---	RNU5A-7P	ENST00000515979	0.027633	1.16796
8119403	BC047767 // APOBEC2 // apolipoprotein B mRNA editing enzyme, catalytic polypeptide-like	APOBEC2	BC047767	0.00631589	1.16785
8097780	ENST00000342688 // ZBTB8OSP1 // zinc finger and BTB domain containing 8 opposite strand	ZBTB8OSP1	ENST00000342688	0.0186662	1.16766
7917468	ENST00000362448 // RN5S52 // RNA, 5S ribosomal 52 // --- // ---	RN5S52	ENST00000362448	0.0407431	1.16755
7930818	ENST00000341276 // ENO4 // enolase family member 4 // 10q25.3 // 387712 /// NM_00124269	ENO4	ENST00000341276	0.00625392	1.16752
8065248	AK097497 // LOC100130264 // uncharacterized LOC100130264 // 20p11.23 // 100130264 /// E	LOC100130264	AK097497	0.0492867	1.1674
8023871	BC078661 // ZADH2 // zinc binding alcohol dehydrogenase domain containing 2 // 18q22.3	ZADH2	BC078661	0.0114778	1.16731
8072122	ENST00000395823 // HMGB1P10 // high mobility group box 1 pseudogene 10 // --- // ---	HMGB1P10	ENST00000395823	0.00327996	1.1671
8077370	BC011635 // SETMAR // SET domain and mariner transposase fusion gene // 3p26.1 // 6419	SETMAR	BC011635	0.00100324	1.167
7970704	ENST00000381116 // MTIF3 // mitochondrial translational initiation factor 3 // 13q12.2	MTIF3	ENST00000381116	0.00357476	1.16692
7915951	AF251047 // LOC100128922 // connexin // 1p33 // 100128922	LOC100128922	AF251047	0.0278116	1.16689
7996807	AK304152 // ZFP90 // zinc finger protein 90 homolog (mouse) // 16q22.1 // 146198 /// AK	ZFP90	AK304152	0.00905248	1.16671
7994026	AK296338 // LOC100132247 // nuclear pore complex interacting protein related gene // 16	LOC100132247	AK296338	0.00387792	1.16643
7972912	AK001566 // DCUN1D2 // DCN1, defective in cullin neddylation 1, domain containing 2 (S.	DCUN1D2	AK001566	0.029983	1.16635
8059549	ENST00000516537 // RN5S121 // RNA, 5S ribosomal 121 // --- // ---	RN5S121	ENST00000516537	0.0214441	1.16625
7922152	AL049687 // C1orf114 // chromosome 1 open reading frame 114 // 1q24 // 57821 /// ENST00	C1orf114	AL049687	0.0221796	1.16599
7933904	AF091606 // CTNNA3 // catenin (cadherin-associated protein), alpha 3 // 10q22.2 // 2911	CTNNA3	AF091606	0.0012462	1.16579
7981972	NR_003327 // SNORD116-12 // small nucleolar RNA, C/D box 116-12 // 15q11.2 // 100033424	SNORD116-12	NR_003327	0.00518584	1.16551
7930703	BC030601 // TRUB1 // TruB pseudouridine (psi) synthase homolog 1 (E. coli) // 10q25.3 /	TRUB1	BC030601	0.019436	1.16544
7964142	BC026257 // APOF // apolipoprotein F // 12q13.3 // 319 /// ENST00000398189 // APOF // a	APOF	BC026257	0.0104122	1.16537
7917120	AF383172 // USP33 // ubiquitin specific peptidase 33 // 1p31.1 // 23032 /// AF383173 //	USP33	AF383172	0.00600024	1.16532
7974603	BC005265 // PSMA3 // proteasome (prosome, macropain) subunit, alpha type, 3 // 14q23 //	PSMA3	BC005265	0.0324793	1.165
8044236	BC146789 // GCC2 // GRIP and coiled-coil domain containing 2 // 2q12.3 // 9648 /// ENST	GCC2	BC146789	0.0420539	1.16489
8120441	AF091622 // PHF3 // PHD finger protein 3 // 6q12 // 23469 /// ENST00000262043 // PHF3 /	PHF3	AF091622	0.00898493	1.16485
7932885	AL834250 // ARHGAP12 // Rho GTPase activating protein 12 // 10p11.22 // 94134 /// AY033	ARHGAP12	AL834250	0.0285926	1.16467
8058203	BC031603 // ALS2CR12 // amyotrophic lateral sclerosis 2 (juvenile) chromosome region, c	ALS2CR12	BC031603	0.0253048	1.16465
8109062	AF251055 // FBXO38 // F-box protein 38 // 5q32 // 81545 /// BC033454 // FBXO38 // F-box	FBXO38	AF251055	0.0130806	1.16459
8112331	AK296093 // ISCA1 // iron-sulfur cluster assembly 1 homolog (S. cerevisiae) // 9q21.33	ISCA1	AK296093	0.0214907	1.16459
7978542	AK289549 // KIAA1143 // KIAA1143 // 3p21.31 // 57456 /// ENST00000484437 // KIAA1143 //	KIAA1143	AK289549	0.0179783	1.16447
7956613	AK090502 // TSPAN31 // tetraspanin 31 // 12q13.3 // 6302 /// AK294128 // TSPAN31 // tet	TSPAN31	AK090502	0.0182192	1.16425
7919438	AY894572 // NBPF8 // neuroblastoma breakpoint family, member 8 // 1q21.1 // 728841 ///	NBPF8	AY894572	0.000690032	1.16404
8102171	AB449876 // TBCK // TBC1 domain containing kinase // 4q24 // 93627 /// BC009208 // TBCK	TBCK	AB449876	0.0379256	1.16391
7961767	AK295862 // KIAA0528 // KIAA0528 // 12p12.1 // 9847 /// ENST00000333957 // KIAA0528 //	KIAA0528	AK295862	0.0469989	1.16388
8108163	BC053677 // C5orf24 // chromosome 5 open reading frame 24 // 5q31.1 // 134553 /// ENST0	C5orf24	BC053677	0.00605275	1.16386
8106978	BC024023 // RFESD // Rieske (Fe-S) domain containing // 5q15 // 317671 /// BC035110 //	RFESD	BC024023	0.0330177	1.16381
8085714	ENST00000465944 // TRNAC31P // transfer RNA cysteine 31 (anticodon GCA) pseudogene // -	TRNAC31P	ENST00000465944	0.00946219	1.16363
8085813	ENST00000365092 // RN5S126 // RNA, 5S ribosomal 126 // --- // ---	RN5S126	ENST00000365092	0.00336765	1.16358
8143557	AF286696 // OR6W1P // olfactory receptor, family 6, subfamily W, member 1 pseudogene //	OR6W1P	AF286696	0.00197177	1.16356
7963670	U07358 // MAP3K12 // mitogen-activated protein kinase kinase kinase 12 // 12q13 // 7786	MAP3K12	U07358	0.0162362	1.16346
7967030	NR_003925 // RNU4-1 // RNA, U4 small nuclear 1 // 12q24.31 // 26835	RNU4-1	NR_003925	0.0331819	1.1634
8163491	BC012352 // WDR31 // WD repeat domain 31 // 9q32 // 114987 /// ENST00000374193 // WDR31	WDR31	BC012352	0.0185034	1.16311
8116831	AK092393 // LOC100130275 // uncharacterized LOC100130275 // 6p24.3 // 100130275 /// ENS	LOC100130275	AK092393	0.025951	1.16306
7921552	U06631 // DCAF8 // DDB1 and CUL4 associated factor 8 // 1q22-q23 // 50717 /// ENST00000	DCAF8	U06631	0.00717152	1.1626
8097038	AF074924 // NDST3 // N-deacetylase/N-sulfotransferase (heparan glucosaminyl) 3 // 4q26	NDST3	AF074924	0.000736154	1.16254
8099324	ENST00000516193 // RN5S154 // RNA, 5S ribosomal 154 // --- // ---	RN5S154	ENST00000516193	0.0207861	1.1625
8081212	BC136724 // OR5K2 // olfactory receptor, family 5, subfamily K, member 2 // 3q11.2 // 4	OR5K2	BC136724	0.00616613	1.16249
7916969	AF065391 // ZRANB2 // zinc finger, RAN-binding domain containing 2 // 1p31 // 9406 ///	ZRANB2	AF065391	0.00848589	1.16243
8028186	BC110500 // ZNF146 // zinc finger protein 146 // 19q13.1 // 7705 /// ENST00000443387 //	ZNF146	BC110500	0.0458207	1.16214
8021966	NM_202758 // ENOSF1 // enolase superfamily member 1 // 18p11.32 // 55556	ENOSF1	NM_202758	0.0459313	1.16212
7978558	BC001245 // EAPP // E2F-associated phosphoprotein // 14q13.1 // 55837 /// ENST000002504	EAPP	BC001245	0.0190302	1.16158
8102817	U43188 // ELF2 // E74-like factor 2 (ets domain transcription factor) // 4q28 // 1998 /	ELF2	U43188	0.00387759	1.16152
8093332	ENST00000356347 // ZNF876P // zinc finger protein 876, pseudogene // 4p16.3 // 642280 /	ZNF876P	ENST00000356347	0.0398519	1.16151
7974352	DQ525179 // C14orf166 // chromosome 14 open reading frame 166 // 14q22.1 // 51637 /// E	C14orf166	DQ525179	0.00890671	1.16077
7923007	AK225794 // UCHL5 // ubiquitin carboxyl-terminal hydrolase L5 // 1q32 // 51377 /// ENST	UCHL5	AK225794	0.0403965	1.16064
8103235	BC037869 // TIGD4 // tigger transposable element derived 4 // 4q31.3 // 201798 /// ENST	TIGD4	BC037869	0.00101461	1.16045
7993833	BC000195 // METTL9 // methyltransferase like 9 // 16p12.2 // 51108 /// ENST00000358154	METTL9	BC000195	0.00336362	1.1602
8178324	AF032109 // ZNRD1-AS1 // ZNRD1 antisense RNA 1 (non-protein coding) // 6p22.1 // 80862	ZNRD1-AS1	AF032109	0.0149407	1.16014
7969366	ENST00000384764 // RNY3P10 // RNA, Ro-associated Y3 pseudogene 10 // --- // ---	RNY3P10	ENST00000384764	0.0127554	1.16009
8003722	AF169974 // SRR // serine racemase // 17p13 // 63826 /// ENST00000344595 // SRR // seri	SRR	AF169974	0.0344321	1.16008
8012908	AF334676 // TEKT3 // tektin 3 // 17p12 // 64518 /// BC031688 // TEKT3 // tektin 3 // 17	TEKT3	AF334676	0.0258722	1.15972
7909782	BC020641 // RRP15 // ribosomal RNA processing 15 homolog (S. cerevisiae) // 1q41 // 510	RRP15	BC020641	0.0409268	1.15935
7951789	BC029049 // NXPE1 // neurexophilin and PC-esterase domain family, member 1 // 11q23.2 /	NXPE1	BC029049	0.00242259	1.1593
7990949	AY597415 // RPL9 // ribosomal protein L9 // 4p13 // 6133 /// ENST00000295955 // RPL9 //	RPL9	AY597415	0.00627247	1.15926
8050591	AF087990 // NDUFAF2 // NADH dehydrogenase (ubiquinone) complex I, assembly factor 2 //	NDUFAF2	AF087990	0.00702116	1.15899
7916592	AB067502 // MYSM1 // Myb-like, SWIRM and MPN domains 1 // 1p32.1 // 114803 /// ENST0000	MYSM1	AB067502	0.0357007	1.15878
8108127	BC130325 // CAMLG // calcium modulating ligand // 5q23 // 819 /// ENST00000297156 // CA	CAMLG	BC130325	0.0156477	1.15877
7906185	AK298222 // APOA1BP // apolipoprotein A-I binding protein // 1q21 // 128240 /// ENST000	APOA1BP	AK298222	0.0419676	1.15862
7970858	AK122825 // HMGB1 // high mobility group box 1 // 13q12 // 3146 /// ENST00000405805 //	HMGB1	AK122825	0.025649	1.15856
7917156	AK300032 // FUBP1 // far upstream element (FUSE) binding protein 1 // 1p31.1 // 8880 //	FUBP1	AK300032	0.00017541	1.15851
7923438	BC002658 // RPS27 // ribosomal protein S27 // 1q21 // 6232 /// BC070219 // RPS27 // rib	RPS27	BC002658	0.00625657	1.15844
7994559	ENST00000355290 // LOC100507607 // nuclear pore complex-interacting protein-like 2-like	LOC100507607	ENST00000355290	0.0047048	1.15833
8107326	NR_002922 // SNORA13 // small nucleolar RNA, H/ACA box 13 // 5q22.2 // 654322	SNORA13	NR_002922	0.0052993	1.15831
8099235	AF258591 // MRFAP1L1 // Morf4 family associated protein 1-like 1 // 4p16.1 // 114932 //	MRFAP1L1	AF258591	0.0246982	1.15829
8057689	AJ295148 // OSGEPL1 // O-sialoglycoprotein endopeptidase-like 1 // 2q32.2 // 64172 ///	OSGEPL1	AJ295148	0.0181298	1.15812
8082400	BX537865 // KBTBD12 // kelch repeat and BTB (POZ) domain containing 12 // 3q21.3 // 166	KBTBD12	BX537865	0.0331515	1.15799
7908382	AY643711 // RGS21 // regulator of G-protein signaling 21 // 1q31.1 // 431704 /// ENST00	RGS21	AY643711	0.0269724	1.15798
8107375	ENST00000161863 // YTHDC2 // YTH domain containing 2 // 5q22.2 // 64848 /// NM_022828 /	YTHDC2	ENST00000161863	0.0373269	1.15792
8135211	AK297455 // FAM185A // family with sequence similarity 185, member A // 7q22.1 // 22223	FAM185A	AK297455	0.0497617	1.15786
7932964	AK290451 // C1D // C1D nuclear receptor corepressor // 2p13-p12 // 10438 /// ENST000003	C1D	AK290451	0.0470287	1.1577
7911301	BC063785 // PGBD2 // piggyBac transposable element derived 2 // 1q44 // 267002 /// ENST	PGBD2	BC063785	0.0250046	1.15762
8173673	ENST00000395603 // ATRX // alpha thalassemia/mental retardation syndrome X-linked // Xq	ATRX	ENST00000395603	0.0119401	1.15735
8023165	BC038100 // HDHD2 // haloacid dehalogenase-like hydrolase domain containing 2 // 18q21.	HDHD2	BC038100	0.0294614	1.15731
8092081	ENST00000362618 // LOC100505508 // uncharacterized LOC100505508 // --- // 100505508	LOC100505508	ENST00000362618	0.000346483	1.15672
8112570	AK299412 // MRPS27 // mitochondrial ribosomal protein S27 // 5q13.2 // 23107 /// AK3001	MRPS27	AK299412	0.00447641	1.15672
8106107	AK056761 // PTCD2 // pentatricopeptide repeat domain 2 // 5q13.2 // 79810 /// AK298750	PTCD2	AK056761	0.0180573	1.15665
8169750	BC001765 // STAG2 // stromal antigen 2 // Xq25 // 10735 /// ENST00000218089 // STAG2 //	STAG2	BC001765	0.0257425	1.15654
8007069	ENST00000363865 // RNY4P8 // RNA, Ro-associated Y4 pseudogene 8 // 17q21.2 // 100379295	RNY4P8	ENST00000363865	0.0123387	1.15651
8094974	BC088361 // OCIAD1 // OCIA domain containing 1 // 4p11 // 54940 /// ENST00000509122 //	OCIAD1	BC088361	0.0122102	1.15649
8105681	BC126464 // ERBB2IP // erbb2 interacting protein // 5q12.3 // 55914 /// ENST00000284037	ERBB2IP	BC126464	0.0166238	1.15641
8007867	AY386262 // LRRC37A2 // leucine rich repeat containing 37, member A2 // 17q21.31 // 474	LRRC37A2	AY386262	0.0317189	1.15641
8088151	AK094507 // ACTR8 // ARP8 actin-related protein 8 homolog (yeast) // --- // 93973 /// E	ACTR8	AK094507	0.0237463	1.15612
8081069	ENST00000309495 // ZNF654 // zinc finger protein 654 // 3p11.1 // 55279 /// NM_018293 /	ZNF654	ENST00000309495	0.0458092	1.15611
7922870	AF288399 // TRMT1L // tRNA methyltransferase 1 homolog (S. cerevisiae)-like // 1q25.2 /	TRMT1L	AF288399	0.0488258	1.15593
7907370	AK056279 // DNM3 // dynamin 3 // 1q24.3 // 26052 /// ENST00000367731 // DNM3 // dynamin	DNM3	AK056279	0.0462164	1.15587
8066739	AL831934 // ZNF663 // zinc finger protein 663 // 20q13.12 // 100130934	ZNF663	AL831934	0.016979	1.15577
7977119	BC007412 // APOPT1 // apoptogenic 1, mitochondrial // 14q32.33 // 84334 /// ENST0000055	APOPT1	BC007412	0.00742946	1.15567
8162823	ENST00000517133 // RN5S290 // RNA, 5S ribosomal 290 // --- // ---	RN5S290	ENST00000517133	0.0123994	1.15559
8012961	ENST00000268712 // NCOR1 // nuclear receptor corepressor 1 // 17p11.2 // 9611 /// ENST0	NCOR1	ENST00000268712	0.00810509	1.15551
8047659	AK299824 // ABI2 // abl-interactor 2 // 2q33 // 10152 /// ENST00000295851 // ABI2 // ab	ABI2	AK299824	0.0114922	1.15528
8095488	BC140927 // SMR3A // submaxillary gland androgen regulated protein 3A // 4q13.3 // 2695	SMR3A	BC140927	0.0474253	1.15528
8159815	AY343911 // CBWD1 // COBW domain containing 1 // 9p24.3 // 55871 /// ENST00000259199 //	CBWD1	AY343911	0.0448614	1.1549
8120249	NR_001445 // RN7SK // RNA, 7SK small nuclear // 6p12.2 // 125050	RN7SK	NR_001445	0.00283698	1.15486
8098465	BC059396 // FAM92A1P2 // family with sequence similarity 92, member A1 pseudogene 2 //	FAM92A1P2	BC059396	0.00355858	1.15464
7971640	ENST00000410216 // RNY4P30 // RNA, Ro-associated Y4 pseudogene 30 // --- // ---	RNY4P30	ENST00000410216	0.00106692	1.15462
8158987	L14813 // CELP // carboxyl ester lipase pseudogene // 9q34.3 // 1057 /// ENST0000041144	CELP	L14813	0.0105081	1.15455
7955979	ENST00000326513 // OR9K1P // olfactory receptor, family 9, subfamily K, member 1 pseudo	OR9K1P	ENST00000326513	0.000548655	1.15438
7967792	ENST00000364599 // RN5S379 // RNA, 5S ribosomal 379 // --- // ---	RN5S379	ENST00000364599	0.00132224	1.1542
8161587	AY344633 // CBWD3 // COBW domain containing 3 // 9q13 // 445571 /// BC067803 // CBWD5 /	CBWD3	AY344633	0.0479412	1.15375
8118611	ENST00000365571 // RNY4P10 // RNA, Ro-associated Y4 pseudogene 10 // --- // ---	RNY4P10	ENST00000365571	0.0333336	1.15374
7910198	NR_033184 // ZNF678 // zinc finger protein 678 // 1q42.13 // 339500 /// NM_178549 // ZN	ZNF678	NR_033184	0.0166918	1.15371
7918365	ENST00000384105 // RNU6V // RNA, U6 small nuclear variant sequence with SNRPE pseudogen	RNU6V	ENST00000384105	0.0243945	1.15366
8022892	AF533251 // ZNF396 // zinc finger protein 396 // 18q12 // 252884 /// ENST00000399057 //	ZNF396	AF533251	0.0496662	1.15354
8087447	L11924 // MST1 // macrophage stimulating 1 (hepatocyte growth factor-like) // 3p21 // 4	MST1	L11924	0.0284251	1.15332
8033742	X89673 // OR7E18P // olfactory receptor, family 7, subfamily E, member 18 pseudogene //	OR7E18P	X89673	0.00380464	1.15317
8169412	AF220051 // ALG13 // asparagine-linked glycosylation 13 homolog (S. cerevisiae) // Xq23	ALG13	AF220051	0.0476613	1.15307
7989932	AK125772 // RPL4 // ribosomal protein L4 // 15q22 // 6124	RPL4	AK125772	0.00977133	1.15303
7905339	AK092230 // GABPB2 // GA binding protein transcription factor, beta subunit 2 // 1q21.3	GABPB2	AK092230	0.0415134	1.15293
7912808	AB033071 // NBPF12 // neuroblastoma breakpoint family, member 12 // 1q21 // 149013 ///	NBPF12	AB033071	0.00296588	1.15259
8090212	ENST00000516833 // RN5S137 // RNA, 5S ribosomal 137 // --- // ---	RN5S137	ENST00000516833	0.00395569	1.15247
8123621	BX538343 // SERPINB6 // serpin peptidase inhibitor, clade B (ovalbumin), member 6 // 6p	SERPINB6	BX538343	0.0467964	1.15247
8100290	ENST00000515913 // RNU5E-3P // RNA, U5E small nuclear 3, pseudogene // --- // ---	RNU5E-3P	ENST00000515913	0.00314397	1.15244
7922462	BC009788 // MRPS14 // mitochondrial ribosomal protein S14 // 1q25.1 // 63931 /// ENST00	MRPS14	BC009788	0.0415343	1.1523
7986530	BC137002 // OR4F6 // olfactory receptor, family 4, subfamily F, member 6 // 15q26.3 //	OR4F6	BC137002	0.000481647	1.15222
8149942	AK292875 // CCDC25 // coiled-coil domain containing 25 // 8p21.1 // 55246 /// AK294848	CCDC25	AK292875	0.0491382	1.15186
8034370	BC022523 // ZNF563 // zinc finger protein 563 // 19p13.2 // 147837 /// ENST00000293725	ZNF563	BC022523	0.015955	1.15157
8116859	BC010086 // TMEM14C // transmembrane protein 14C // 6p24.2 // 51522 /// ENST00000229563	TMEM14C	BC010086	0.0478078	1.15153
8117239	ENST00000410441 // RNY5P5 // RNA, Ro-associated Y5 pseudogene 5 // --- // ---	RNY5P5	ENST00000410441	0.0245768	1.15122
7941272	BX538238 // MALAT1 // metastasis associated lung adenocarcinoma transcript 1 (non-prote	MALAT1	BX538238	1.07916e-06	1.15109
8138686	ENST00000242109 // KIAA0087 // KIAA0087 // --- // --- /// NR_022006 // KIAA0087 // KIAA	KIAA0087	ENST00000242109	0.000660886	1.15107
8025951	AK096593 // ZNF491 // zinc finger protein 491 // 19p13.2 // 126069 /// ENST00000323169	ZNF491	AK096593	0.00901391	1.15106
8131519	BC152414 // PHF14 // PHD finger protein 14 // 7p21.3 // 9678 /// ENST00000403050 // PHF	PHF14	BC152414	0.016607	1.15092
7951447	AK293001 // CWF19L2 // CWF19-like 2, cell cycle control (S. pombe) // 11q22.3 // 143884	CWF19L2	AK293001	0.0150109	1.15076
8011875	AF151859 // DERL2 // derlin 2 // 17p13.2 // 51009 /// ENST00000158771 // DERL2 // derli	DERL2	AF151859	0.0188815	1.15074
7948127	BC136909 // OR8H1 // olfactory receptor, family 8, subfamily H, member 1 // 11q12.1 //	OR8H1	BC136909	0.00164847	1.15073
8087669	AF040707 // NPRL2 // nitrogen permease regulator-like 2 (S. cerevisiae) // 3p21.3 // 10	NPRL2	AF040707	0.00685094	1.15066
7924923	AK304061 // NUP133 // nucleoporin 133kDa // 1q42.13 // 55746 /// ENST00000261396 // NUP	NUP133	AK304061	0.0306795	1.1505
7971511	ENST00000411404 // RNU2-6P // RNA, U2 small nuclear 6, pseudogene // --- // ---	RNU2-6P	ENST00000411404	0.0115855	1.15042
8106784	BC033015 // RASA1 // RAS p21 protein activator (GTPase activating protein) 1 // 5q13.3	RASA1	BC033015	0.0455278	1.15035
8176429	NR_001538 // TTTY1 // testis-specific transcript, Y-linked 1 (non-protein coding) // Yp	TTTY1	NR_001538	0.000473305	1.15035
7975068	AK291743 // ZBTB1 // zinc finger and BTB domain containing 1 // 14q23.3 // 22890 /// BC	ZBTB1	AK291743	0.0159377	1.1501
8110463	BC036466 // ZNF354B // zinc finger protein 354B // 5q35.3 // 117608 /// ENST00000322434	ZNF354B	BC036466	0.020929	1.15004
8117389	BC101748 // HIST1H2BE // histone cluster 1, H2be // 6p22.1 // 8344 /// ENST00000356530	HIST1H2BE	BC101748	0.0366254	1.1499
8133902	ENST00000446441 // HNRNPA1P8 // heterogeneous nuclear ribonucleoprotein A1 pseudogene 8	HNRNPA1P8	ENST00000446441	0.00281969	1.1498
8114365	ENST00000254900 // BRD8 // bromodomain containing 8 // 5q31 // 10902	BRD8	ENST00000254900	0.041019	1.14968
8016455	ENST00000332503 // HOXB4 // homeobox B4 // 17q21.32 // 3214 /// NR_029608 // MIR10A //	HOXB4	ENST00000332503	0.0166387	1.14967
8095491	BC015327 // SMR3B // submaxillary gland androgen regulated protein 3B // 4q13.3 // 1087	SMR3B	BC015327	0.0103935	1.14967
7981181	NR_003138 // SNHG10 // small nucleolar RNA host gene 10 (non-protein coding) // 14q32.1	SNHG10	NR_003138	0.0132474	1.14967
7957790	BC031221 // FAM71C // family with sequence similarity 71, member C // 12q23.1 // 196472	FAM71C	BC031221	0.0295538	1.14959
8025998	BC006421 // ZNF136 // zinc finger protein 136 // 19p13.2 // 7695 /// ENST00000343979 //	ZNF136	BC006421	0.023386	1.14956
8014326	BC127190 // RDM1 // RAD52 motif 1 // 17q11.2 // 201299 /// ENST00000394529 // RDM1 // R	RDM1	BC127190	0.035884	1.14937
8033738	ENST00000305444 // OR7G3 // olfactory receptor, family 7, subfamily G, member 3 // 19p1	OR7G3	ENST00000305444	0.00485356	1.14933
8109057	AY396740 // SPINK9 // serine peptidase inhibitor, Kazal type 9 // 5q32 // 643394 /// EN	SPINK9	AY396740	0.0195679	1.14923
8162639	AK302460 // ZNF782 // zinc finger protein 782 // 9q22.33 // 158431 /// BC137073 // ZNF7	ZNF782	AK302460	0.00993237	1.14906
7948951	BC034394 // SLC22A24 // solute carrier family 22, member 24 // 11q12.3 // 283238 /// EN	SLC22A24	BC034394	0.0134138	1.14889
8105661	AK130467 // C5orf44 // chromosome 5 open reading frame 44 // 5q12.3 // 80006 /// NR_003	C5orf44	AK130467	0.0137153	1.14882
8050846	AF022728 // DTNB // dystrobrevin, beta // 2p24 // 1838 /// ENST00000406818 // DTNB // d	DTNB	AF022728	0.0431764	1.14876
8011462	AK125048 // C17orf85 // chromosome 17 open reading frame 85 // 17p13.2 // 55421 /// ENS	C17orf85	AK125048	0.0113644	1.14862
7975292	BC030219 // RAD51B // RAD51 homolog B (S. cerevisiae) // 14q23-q24.2 // 5890 /// CR5365	RAD51B	BC030219	0.0170842	1.14845
8016482	NR_029582 // MIR196A1 // microRNA 196a-1 // 17q21.32 // 406972	MIR196A1	NR_029582	0.00232024	1.1483
8090507	ENST00000421542 // FTH1P4 // ferritin, heavy polypeptide 1 pseudogene 4 // --- // ---	FTH1P4	ENST00000421542	0.00690102	1.14813
8130462	ENST00000462006 // TRNAV37P // transfer RNA valine 37 (anticodon UAC) pseudogene // ---	TRNAV37P	ENST00000462006	0.011983	1.14808
8070341	AB080586 // BRWD1 // bromodomain and WD repeat domain containing 1 // 21q22.2 // 54014	BRWD1	AB080586	0.0345043	1.14791
7974054	AF027150 // GEMIN2 // gem (nuclear organelle) associated protein 2 // 14q13 // 8487 ///	GEMIN2	AF027150	0.0146313	1.1478
8174670	ENST00000402510 // KIAA1210 // KIAA1210 // Xq24 // 57481 /// NM_020721 // KIAA1210 // K	KIAA1210	ENST00000402510	0.0306492	1.14757
7974066	AK292579 // PNN // pinin, desmosome associated protein // 14q21.1 // 5411 /// AK303136	PNN	AK292579	0.00487364	1.14755
8080645	AF169797 // APPL1 // adaptor protein, phosphotyrosine interaction, PH domain and leucin	APPL1	AF169797	0.0267646	1.14753
8071042	AK124122 // LOC100288884 // uncharacterized LOC100288884 // 21p11.2 // 100288884	LOC100288884	AK124122	0.011111	1.14745
7980463	AF045184 // SNW1 // SNW domain containing 1 // 14q24.3 // 22938 /// ENST00000261531 //	SNW1	AF045184	0.00856167	1.14745
7964803	AY358890 // IL22 // interleukin 22 // 12q15 // 50616 /// ENST00000538666 // IL22 // int	IL22	AY358890	0.00548731	1.14743
7977077	AF465413 // MARK3 // MAP/microtubule affinity-regulating kinase 3 // 14q32.3 // 4140 //	MARK3	AF465413	0.0405563	1.14739
7981111	AB028449 // DICER1 // dicer 1, ribonuclease type III // 14q32.13 // 23405 /// ENST00000	DICER1	AB028449	0.0235128	1.14718
8012924	BC011952 // FAM18B2 // family with sequence similarity 18, member B2 // 17p12 // 201158	FAM18B2	BC011952	0.0238665	1.14701
8177280	ENST00000451162 // RBMY2TP // RNA binding motif protein, Y-linked, family 2, member T p	RBMY2TP	ENST00000451162	0.0364123	1.14699
7910520	BC000450 // GNPAT // glyceronephosphate O-acyltransferase // 1q42 // 8443 /// ENST00000	GNPAT	BC000450	0.0292934	1.14696
8108861	AB097010 // NDFIP1 // Nedd4 family interacting protein 1 // 5q31.3 // 80762 /// AB09703	NDFIP1	AB097010	0.00589648	1.14696
7909603	BC008823 // NENF // neudesin neurotrophic factor // 1q32.3 // 29937 /// ENST00000366988	NENF	BC008823	0.0351571	1.14691
7909931	AK293974 // BROX // BRO1 domain and CAAX motif containing // 1q41 // 148362 /// AK30444	BROX	AK293974	0.0118735	1.14689
8149383	AK301810 // FAM90A7P // family with sequence similarity 90, member A7, pseudogene // 8p	FAM90A7P	AK301810	0.00338547	1.14684
7907719	AK302972 // AXDND1 // axonemal dynein light chain domain containing 1 // 1q25.2 // 1268	AXDND1	AK302972	0.0053062	1.14664
8104625	ENST00000503199 // HSPD1P1 // heat shock 60kDa protein 1 (chaperonin) pseudogene 1 // -	HSPD1P1	ENST00000503199	0.043573	1.14663
8154731	ENST00000516504 // RN5S281 // RNA, 5S ribosomal 281 // --- // ---	RN5S281	ENST00000516504	0.018594	1.14659
8007846	AY179170 // STH // saitohin // 17q21.1 // 246744 /// ENST00000537309 // STH // saitohin	STH	AY179170	0.00717794	1.1465
8004699	U91543 // CHD3 // chromodomain helicase DNA binding protein 3 // 17p13.1 // 1107 /// EN	CHD3	U91543	0.0225327	1.14644
8022872	AY234408 // ZSCAN30 // zinc finger and SCAN domain containing 30 // 18q12.2 // 10010146	ZSCAN30	AY234408	0.00815045	1.14642
7927233	AK291430 // FAM21C // family with sequence similarity 21, member C // 10q11.1 // 253725	FAM21C	AK291430	0.00418691	1.14638
7968630	NR_046940 // RNU6-71 // RNA, U6 small nuclear 71 // --- // 100873774	RNU6-71	NR_046940	0.000864148	1.14634
8005089	AK294213 // COX10 // COX10 homolog, cytochrome c oxidase assembly protein, heme A: farn	COX10	AK294213	0.00364934	1.14615
8101501	AB064670 // OK/SW-CL.36 // OK/SW-CL.36 // 4q21.23 // 100131077	OK	AB064670	0.0103951	1.14609
7921442	ENST00000514684 // OR10J2P // olfactory receptor, family 10, subfamily J, member 2 pseu	OR10J2P	ENST00000514684	0.00401011	1.14593
8138592	AB052759 // TRA2A // transformer 2 alpha homolog (Drosophila) // 7p15.3 // 29896	TRA2A	AB052759	0.0156679	1.14593
8011275	ENST00000576155 // METTL16 // methyltransferase like 16 // 17p13.3 // 79066 /// ENST000	METTL16	ENST00000576155	0.0289637	1.14588
8079170	BC101060 // C3orf23 // chromosome 3 open reading frame 23 // 3p21.31 // 285343 /// ENST	C3orf23	BC101060	0.0285946	1.14587
8102321	BC017218 // PLA2G12A // phospholipase A2, group XIIA // 4q25 // 81579 /// ENST000002435	PLA2G12A	BC017218	0.00953263	1.14574
8041420	ENST00000516437 // RN5S92 // RNA, 5S ribosomal 92 // --- // ---	RN5S92	ENST00000516437	0.00405518	1.14556
8010918	BC029560 // VPS53 // vacuolar protein sorting 53 homolog (S. cerevisiae) // 17p13.3 //	VPS53	BC029560	0.00722115	1.14548
8112312	AK292723 // DIMT1 // DIM1 dimethyladenosine transferase 1 homolog (S. cerevisiae) // 5q	DIMT1	AK292723	0.0170977	1.14544
7993889	BC027604 // C16orf52 // chromosome 16 open reading frame 52 // 16p12.2 // 730094 /// EN	C16orf52	BC027604	0.016948	1.14534
7973036	AF085734 // PARP2 // poly (ADP-ribose) polymerase 2 // 14q11.2-q12 // 10038 /// AK00198	PARP2	AF085734	0.0392274	1.14526
7981237	NR_033943 // LOC100129345 // uncharacterized LOC100129345 // 14q32.2 // 100129345	LOC100129345	NR_033943	0.00402601	1.14517
8099410	ENST00000040738 // BOD1L1 // biorientation of chromosomes in cell division 1-like 1 //	BOD1L1	ENST00000040738	0.00981916	1.14509
8102406	NR_029857 // MIR302B // microRNA 302b // 4q25 // 442894	MIR302B	NR_029857	0.0266029	1.14477
8030844	NR_029482 // MIRLET7E // microRNA let-7e // 19q13.41 // 406887	MIRLET7E	NR_029482	0.0124881	1.14452
7980702	AK294958 // C14orf102 // chromosome 14 open reading frame 102 // 14q32.11 // 55051 ///	C14orf102	AK294958	0.000737472	1.14434
8107578	BC031222 // SRFBP1 // serum response factor binding protein 1 // 5q23.1 // 153443 /// E	SRFBP1	BC031222	0.0296405	1.14419
8092390	ENST00000365632 // RN5S151 // RNA, 5S ribosomal 151 // --- // ---	RN5S151	ENST00000365632	0.00489104	1.14417
7981335	AF028832 // HSP90AA1 // heat shock protein 90kDa alpha (cytosolic), class A member 1 //	HSP90AA1	AF028832	0.00385829	1.14413
8077914	BC019582 // TSEN2 // tRNA splicing endonuclease 2 homolog (S. cerevisiae) // 3p25.2 //	TSEN2	BC019582	0.0275303	1.14411
8114080	BC096228 // GDF9 // growth differentiation factor 9 // 5q31.1 // 2661 /// ENST000003786	GDF9	BC096228	0.00227973	1.14403
8113003	AK002104 // FLJ11292 // uncharacterized protein FLJ11292 // 5q14.3 // 55338	FLJ11292	AK002104	0.0110224	1.14401
7975521	AL832314 // RBM25 // RNA binding motif protein 25 // 14q24.3 // 58517 /// ENST000002619	RBM25	AL832314	0.000631553	1.14393
8041987	BC126244 // C2orf73 // chromosome 2 open reading frame 73 // 2p16.2 // 129852 /// ENST0	C2orf73	BC126244	0.0234396	1.14371
7943890	BC020894 // LOC100132686 // uncharacterized LOC100132686 // 11q23.1 // 100132686	LOC100132686	BC020894	0.0284986	1.1436
7928342	AK300980 // NUDT13 // nudix (nucleoside diphosphate linked moiety X)-type motif 13 // 1	NUDT13	AK300980	0.00930353	1.14358
8078569	U41740 // GOLGA4 // golgin A4 // 3p22-p21.3 // 2803 /// ENST00000361924 // GOLGA4 // go	GOLGA4	U41740	0.0336953	1.14356
8092065	ENST00000410479 // RNY5P3 // RNA, Ro-associated Y5 pseudogene 3 // --- // ---	RNY5P3	ENST00000410479	0.0162275	1.14335
8141342	AF315325 // CYP3A7-CYP3AP1 // CYP3A7-CYP3AP1 readthrough // 7q // 100861540 /// D00408	CYP3A7-CYP3AP1	AF315325	0.0170322	1.14333
8055303	ENST00000465868 // LOC100132154 // putative ankyrin repeat domain-containing protein EN	LOC100132154	ENST00000465868	0.00100368	1.14325
8023920	AF023611 // TXNL4A // thioredoxin-like 4A // 18q23 // 10907 /// ENST00000269601 // TXNL	TXNL4A	AF023611	0.0433468	1.14318
7951552	ENST00000363743 // RN5S349 // RNA, 5S ribosomal 349 // --- // ---	RN5S349	ENST00000363743	0.00683339	1.14313
7943562	BC028725 // ELMOD1 // ELMO/CED-12 domain containing 1 // 11q22.3 // 55531 /// ENST00000	ELMOD1	BC028725	0.00986585	1.14294
8022320	ENST00000504746 // NPIPL2 // nuclear pore complex interacting protein-like 2 // 16q23.1	NPIPL2	ENST00000504746	0.0048894	1.1428
8112959	ENST00000510729 // PPIAP11 // peptidylprolyl isomerase A (cyclophilin A) pseudogene 11	PPIAP11	ENST00000510729	0.000867417	1.14279
8099860	AF040250 // RFC1 // replication factor C (activator 1) 1, 145kDa // 4p14-p13 // 5981 //	RFC1	AF040250	0.0352747	1.14277
8149705	NR_029714 // MIR320A // microRNA 320a // 8p21.3 // 407037	MIR320A	NR_029714	0.000205397	1.14269
7976160	AK093235 // TDP1 // tyrosyl-DNA phosphodiesterase 1 // 14q32.11 // 55775 /// BC006083 /	TDP1	AK093235	0.02143	1.14263
8004144	AK289939 // MIS12 // MIS12, MIND kinetochore complex component, homolog (S. pombe) // 1	MIS12	AK289939	0.0288416	1.14248
7988424	ENST00000516476 // RNU7-5P // RNA, U7 small nuclear 5 pseudogene // --- // ---	RNU7-5P	ENST00000516476	0.0238512	1.14242
7918437	BC062619 // HBXIP // hepatitis B virus x interacting protein // 1p13.3 // 10542 /// ENS	HBXIP	BC062619	0.0286477	1.1421
7903092	AY514449 // FNBP1L // formin binding protein 1-like // 1p22.1 // 54874 /// ENST00000370	FNBP1L	AY514449	0.0498071	1.14209
7928685	ENST00000372199 // DYDC2 // DPY30 domain containing 2 // 10q23.1 // 84332 /// ENST00000	DYDC2	ENST00000372199	0.0012862	1.14194
7981439	ENST00000445922 // BAG5 // BCL2-associated athanogene 5 // 14q32.33 // 9529 /// ENST000	BAG5	ENST00000445922	0.0273182	1.14184
8098745	AK302099 // ZNF732 // zinc finger protein 732 // 4p16.3 // 654254 /// ENST00000419098 /	ZNF732	AK302099	0.0472833	1.14173
8020419	NR_031565 // MIR320C1 // microRNA 320c-1 // --- // 100302135	MIR320C1	NR_031565	0.0114211	1.14166
7904717	AK292742 // HFE2 // hemochromatosis type 2 (juvenile) // 1q21.1 // 148738 /// ENST00000	HFE2	AK292742	0.00081619	1.14159
8068375	AY081144 // FAM165B // family with sequence similarity 165, member B // 21q22.12 // 540	FAM165B	AY081144	0.0257398	1.14146
7972420	AY956767 // HSP90AB6P // heat shock protein 90kDa alpha (cytosolic), class B member 6,	HSP90AB6P	AY956767	0.000677815	1.14146
8115606	AF101074 // SLU7 // SLU7 splicing factor homolog (S. cerevisiae) // 5q33.3 // 10569 ///	SLU7	AF101074	0.0300644	1.14134
8066262	NR_003018 // SNORA71D // small nucleolar RNA, H/ACA box 71D // 20q11.23 // 677840	SNORA71D	NR_003018	0.0357886	1.14127
7970347	AF164598 // CDC16 // cell division cycle 16 homolog (S. cerevisiae) // 13q34 // 8881 //	CDC16	AF164598	0.041832	1.14126
7900540	BC039737 // RIMKLA // ribosomal modification protein rimK-like family member A // 1p34.	RIMKLA	BC039737	0.0335943	1.14125
8096938	BC066945 // LARP7 // La ribonucleoprotein domain family, member 7 // 4q25 // 51574 ///	LARP7	BC066945	0.043997	1.14116
8154057	ENST00000365513 // RN5S279 // RNA, 5S ribosomal 279 // --- // ---	RN5S279	ENST00000365513	0.0273336	1.1411
7908978	AB014563 // ZC3H11A // zinc finger CCCH-type containing 11A // 1q32.1 // 9877 /// ENST0	ZC3H11A	AB014563	0.0153856	1.141
7931389	BC036527 // CTAGE7P // CTAGE family, member 7, pseudogene // 10q26.3 // 119437 /// ENST	CTAGE7P	BC036527	0.0177806	1.14097
7936578	AK026630 // FAM204A // family with sequence similarity 204, member A // 10q26.11 // 638	FAM204A	AK026630	0.0372206	1.14096
7920852	AB020714 // KIAA0907 // KIAA0907 // 1q22 // 22889 /// AY112680 // KIAA0907 // KIAA0907	KIAA0907	AB020714	0.013349	1.14041
8023310	ENST00000363657 // RN5S457 // RNA, 5S ribosomal 457 // --- // ---	RN5S457	ENST00000363657	0.00802161	1.14028
8128356	BC091484 // FBXL4 // F-box and leucine-rich repeat protein 4 // 6q16.1-q16.3 // 26235 /	FBXL4	BC091484	0.0388006	1.14025
8047228	AK027043 // MOB4 // MOB family member 4, phocein // 2q33.1 // 25843 /// ENST00000233892	MOB4	AK027043	0.0317113	1.14024
7900446	BC041873 // ZNF642 // zinc finger protein 642 // 1p34.2 // 339559 /// ENST00000372706 /	ZNF642	BC041873	0.0111248	1.14008
8126184	BC117307 // KIF6 // kinesin family member 6 // 6p21.2 // 221458 /// BC143444 // KIF6 //	KIF6	BC117307	0.0144568	1.14006
7956743	U16738 // RPL14 // ribosomal protein L14 // 3p22-p21.2 // 9045 /// ENST00000338970 // R	RPL14	U16738	0.00382144	1.13975
8135512	AK027128 // ZNF277 // zinc finger protein 277 // 7q31.1 // 11179	ZNF277	AK027128	0.00958896	1.13943
8001776	ENST00000497631 // RNY5P9 // RNA, Ro-associated Y5 pseudogene 9 // --- // ---	RNY5P9	ENST00000497631	0.0107218	1.13924
8116530	ENST00000502890 // LOC100289627 // uncharacterized LOC100289627 // 5q35.3 // 100289627	LOC100289627	ENST00000502890	0.0120393	1.13904
7945740	BC017360 // RPL26L1 // ribosomal protein L26-like 1 // 5q35.1 // 51121 /// ENST00000519	RPL26L1	BC017360	0.0203176	1.13877
8070386	AF426265 // BRWD1-IT2 // BRWD1 intronic transcript 2 (non-protein coding) // 21q22.2 //	BRWD1-IT2	AF426265	0.0130206	1.13875
7932938	BC036529 // EPC1 // enhancer of polycomb homolog 1 (Drosophila) // 10p11 // 80314 /// E	EPC1	BC036529	0.00440464	1.13874
7984014	ENST00000391323 // RN5S397 // RNA, 5S ribosomal 397 // --- // ---	RN5S397	ENST00000391323	0.00699251	1.13867
8062490	AK091209 // SNORA60 // small nucleolar RNA, H/ACA box 60 // 20q11.23 // 677837 /// NR_0	SNORA60	AK091209	0.00992977	1.13867
7968270	ENST00000381026 // ATP5EP2 // ATP synthase, H+ transporting, mitochondrial F1 complex,	ATP5EP2	ENST00000381026	0.0452526	1.13866
7982096	NR_003362 // SNORD115-48 // small nucleolar RNA, C/D box 115-48 // 15q11.2 // 100033822	SNORD115-48	NR_003362	0.0102165	1.13865
8175578	ENST00000370498 // SPANXN2 // SPANX family, member N2 // Xq27.3 // 494119 /// NM_001009	SPANXN2	ENST00000370498	0.0030938	1.13861
8173206	ENST00000450308 // CBX1P1 // chromobox homolog 1 pseudogene 1 // --- // ---	CBX1P1	ENST00000450308	0.0155889	1.1386
8060086	ENST00000307266 // MYEOV2 // myeloma overexpressed 2 // 2q37.3 // 150678 /// ENST000004	MYEOV2	ENST00000307266	0.0226945	1.13849
8083075	AY358460 // ACPL2 // acid phosphatase-like 2 // 3q23 // 92370 /// BC036701 // ACPL2 //	ACPL2	AY358460	0.0460652	1.13842
8125527	AF275684 // PPP1R2P1 // protein phosphatase 1, regulatory (inhibitor) subunit 2 pseudog	PPP1R2P1	AF275684	0.00232413	1.13841
7966229	ENST00000541723 // FAM222A-AS1 // FAM222A antisense RNA 1 (non-protein coding) // 12q24	FAM222A-AS1	ENST00000541723	0.00228607	1.13836
8014650	AK125832 // LOC440434 // aminopeptidase puromycin sensitive pseudogene // 17q12 // 4404	LOC440434	AK125832	0.0256217	1.13828
8130598	U19518 // LPAL2 // lipoprotein, Lp(a)-like 2, pseudogene // 6q26-q27 // 80350 /// ENST0	LPAL2	U19518	0.018345	1.13764
7923221	BC041801 // DDX59 // DEAD (Asp-Glu-Ala-Asp) box polypeptide 59 // 1q32.1 // 83479 /// E	DDX59	BC041801	0.0372551	1.13758
8174794	BX537641 // CUL4B // cullin 4B // Xq23 // 8450 /// ENST00000371322 // CUL4B // cullin 4	CUL4B	BX537641	0.00396372	1.13725
8079204	ENST00000396058 // ZNF197 // zinc finger protein 197 // 3p21 // 10168 /// NM_006991 //	ZNF197	ENST00000396058	0.0223985	1.13724
7971561	ENST00000438155 // POLR2KP2 // polymerase (RNA) II (DNA directed) polypeptide K, 7.0kDa	POLR2KP2	ENST00000438155	0.00410386	1.13698
7967304	AK001883 // RSRC2 // arginine/serine-rich coiled-coil 2 // 12q24.31 // 65117 /// BC0086	RSRC2	AK001883	0.0136716	1.13694
8156519	NR_029476 // MIRLET7A1 // microRNA let-7a-1 // 9q22.32 // 406881	MIRLET7A1	NR_029476	0.0372165	1.13678
8140166	ENST00000459153 // RN5S233 // RNA, 5S ribosomal 233 // --- // --- /// ENST00000577095 /	RN5S233	ENST00000459153	0.0256129	1.13677
7904203	BC069298 // TSHB // thyroid stimulating hormone, beta // 1p13 // 7252 /// ENST000003695	TSHB	BC069298	0.00550095	1.13671
8175269	BC019221 // FAM122B // family with sequence similarity 122B // Xq26.3 // 159090 /// BC1	FAM122B	BC019221	0.0174204	1.13667
8050790	BC034049 // DNAJC27 // DnaJ (Hsp40) homolog, subfamily C, member 27 // 2p23.3 // 51277	DNAJC27	BC034049	0.00679204	1.13656
7969531	ENST00000384073 // RNY3P7 // RNA, Ro-associated Y3 pseudogene 7 // --- // ---	RNY3P7	ENST00000384073	0.0334521	1.13655
8068522	D84295 // TTC3 // tetratricopeptide repeat domain 3 // 21q22.2 // 7267 /// ENST00000399	TTC3	D84295	0.0123702	1.13651
8070141	AK057604 // CRYZL1 // crystallin, zeta (quinone reductase)-like 1 // 21q21.3 // 9946 //	CRYZL1	AK057604	0.0236647	1.1361
8162264	BC020722 // AUH // AU RNA binding protein/enoyl-CoA hydratase // 9q22.31 // 549 /// ENS	AUH	BC020722	0.0157324	1.13608
8167210	AF217622 // SPACA5B // sperm acrosome associated 5B // Xp11.23 // 729201 /// AY358844 /	SPACA5B	AF217622	0.016664	1.13593
8080685	BC114627 // SLMAP // sarcolemma associated protein // 3p21.2-p14.3 // 7871 /// BC115701	SLMAP	BC114627	0.0438805	1.13584
8046373	AK095266 // DLX1 // distal-less homeobox 1 // 2q32 // 1745 /// AK290503 // DLX1 // dist	DLX1	AK095266	0.024133	1.13583
7903561	AY312144 // SRG7 // spermatogenesis-related protein 7 // 1p13.3 // 642864 /// ENST00000	SRG7	AY312144	0.0196651	1.13539
8113157	BC056893 // TTC37 // tetratricopeptide repeat domain 37 // 5q15 // 9652 /// ENST0000035	TTC37	BC056893	0.0219393	1.13529
7947152	BC058160 // RPL36AP40 // ribosomal protein L36a pseudogene 40 // 11p14.3 // 554234	RPL36AP40	BC058160	0.000736215	1.13518
8096061	BC034296 // C4orf22 // chromosome 4 open reading frame 22 // 4q21.21 // 255119 /// ENST	C4orf22	BC034296	0.0159589	1.13517
8107164	ENST00000321521 // PPIP5K2 // diphosphoinositol pentakisphosphate kinase 2 // 5q21.1 //	PPIP5K2	ENST00000321521	0.0360942	1.13511
7927353	AK160375 // AGAP9 // ArfGAP with GTPase domain, ankyrin repeat and PH domain 9 // 10q11	AGAP9	AK160375	0.0305776	1.13503
8087985	AF157318 // GLT8D1 // glycosyltransferase 8 domain containing 1 // 3p21.1 // 55830 ///	GLT8D1	AF157318	0.0167733	1.13493
7935613	BC112356 // HPSE2 // heparanase 2 // 10q23-q24 // 60495 /// ENST00000370552 // HPSE2 //	HPSE2	BC112356	0.00989784	1.13469
7991467	ENST00000515920 // RN5S401 // RNA, 5S ribosomal 401 // --- // ---	RN5S401	ENST00000515920	0.0102041	1.13426
8106181	ENST00000335895 // BTF3 // basic transcription factor 3 // 5q13.2 // 689 /// ENST000003	BTF3	ENST00000335895	0.00980942	1.13425
8149243	ENST00000333796 // USP17L3 // ubiquitin specific peptidase 17-like 3 // 8p23.1 // 64583	USP17L3	ENST00000333796	0.0447752	1.13419
8052380	ENST00000362525 // RN5S93 // RNA, 5S ribosomal 93 // --- // ---	RN5S93	ENST00000362525	0.00129451	1.13391
8128394	AF314184 // PNISR // PNN-interacting serine/arginine-rich protein // 6q16.3 // 25957 //	PNISR	AF314184	0.0311652	1.13387
7934870	BC073998 // ATAD1 // ATPase family, AAA domain containing 1 // 10q23.31 // 84896 /// EN	ATAD1	BC073998	0.0269204	1.13367
8113202	AK093225 // SPATA9 // spermatogenesis associated 9 // 5q15 // 83890 /// AK292338 // SPA	SPATA9	AK093225	0.0324665	1.13364
8166659	ENST00000458237 // NPM1P8 // nucleophosmin 1 (nucleolar phosphoprotein B23, numatrin) p	NPM1P8	ENST00000458237	0.0179288	1.13351
8025933	AK126753 // ZNF833P // zinc finger protein 833, pseudogene // 19p13.2 // 401898 /// ENS	ZNF833P	AK126753	0.0484768	1.1333
7927560	AK304116 // FAM21A // family with sequence similarity 21, member A // 10q11.23 // 38768	FAM21A	AK304116	0.0069627	1.13311
7964575	AK022448 // AVIL // advillin // 12q14.1 // 10677 /// ENST00000549548 // AVIL // advilli	AVIL	AK022448	0.0204016	1.13285
8084299	AY956761 // HSP90AA5P // heat shock protein 90kDa alpha (cytosolic), class A member 5,	HSP90AA5P	AY956761	0.00988376	1.13283
7918034	AF132964 // DPH5 // DPH5 homolog (S. cerevisiae) // 1p21.2 // 51611 /// AF248965 // DPH	DPH5	AF132964	0.048674	1.1328
8110415	BC098404 // SUDS3 // suppressor of defective silencing 3 homolog (S. cerevisiae) // 12q	SUDS3	BC098404	0.0212984	1.13272
8053057	ENST00000365006 // RN5S97 // RNA, 5S ribosomal 97 // --- // --- /// ENST00000362655 //	RN5S97	ENST00000365006	0.0271138	1.13265
7925677	BC015312 // ZNF669 // zinc finger protein 669 // 1q44 // 79862 /// ENST00000448299 // Z	ZNF669	BC015312	0.00558398	1.13254
8166872	ENST00000362694 // RN5S502 // RNA, 5S ribosomal 502 // --- // ---	RN5S502	ENST00000362694	0.0145193	1.13249
7999766	BC039707 // PKD1P1 // polycystic kidney disease 1 (autosomal dominant) pseudogene 1 //	PKD1P1	BC039707	0.00414044	1.13245
8116956	BC000126 // SIRT5 // sirtuin 5 // 6p23 // 23408 /// ENST00000379262 // SIRT5 // sirtuin	SIRT5	BC000126	0.0126766	1.13221
8090664	AK294156 // ASTE1 // asteroid homolog 1 (Drosophila) // 3q22.1 // 28990 /// ENST0000026	ASTE1	AK294156	0.0335506	1.13214
7991540	ENST00000517148 // RN5S402 // RNA, 5S ribosomal 402 // --- // ---	RN5S402	ENST00000517148	0.0280435	1.13176
7927889	AF465616 // CCAR1 // cell division cycle and apoptosis regulator 1 // 10q21.3 // 55749	CCAR1	AF465616	0.00342809	1.13153
8169920	AK292855 // RBMX2 // RNA binding motif protein, X-linked 2 // Xq26.1 // 51634 /// ENST0	RBMX2	AK292855	0.0043656	1.13143
8012466	AK131219 // KRBA2 // KRAB-A domain containing 2 // 17p13.1 // 124751 /// ENST0000033133	KRBA2	AK131219	0.00355637	1.13126
8126450	CR456729 // RPL24 // ribosomal protein L24 // 3q12 // 6152 /// ENST00000464595 // RPL24	RPL24	CR456729	0.025568	1.13107
8157014	ENST00000335040 // OR13C8 // olfactory receptor, family 13, subfamily C, member 8 // 9q	OR13C8	ENST00000335040	0.00514855	1.13067
7951093	BC026013 // FAM76B // family with sequence similarity 76, member B // 11q21 // 143684 /	FAM76B	BC026013	0.0257876	1.1306
7923705	ENST00000516841 // RN5S75 // RNA, 5S ribosomal 75 // --- // ---	RN5S75	ENST00000516841	0.00173903	1.13052
7975772	AK026746 // ZC2HC1C // zinc finger, C2HC-type containing 1C // 14q24.3 // 79696 /// BC0	ZC2HC1C	AK026746	0.0375603	1.13047
8176219	ENST00000369476 // MTCP1 // mature T-cell proliferation 1 // Xq28 // 4515 /// NM_001018	MTCP1	ENST00000369476	0.0322328	1.13032
8093191	U13897 // DLG1 // discs, large homolog 1 (Drosophila) // 3q29 // 1739 /// ENST000003469	DLG1	U13897	0.032857	1.13023
7993165	ENST00000517118 // RN5S404 // RNA, 5S ribosomal 404 // --- // ---	RN5S404	ENST00000517118	0.047257	1.13007
7938299	ENST00000517096 // RN5S330 // RNA, 5S ribosomal 330 // --- // ---	RN5S330	ENST00000517096	0.0376081	1.13004
7905058	NR_027002 // LOC388692 // uncharacterized LOC388692 // 1q21.2 // 388692	LOC388692	NR_027002	0.0367653	1.12998
8023816	AY262164 // GTSCR1 // Gilles de la Tourette syndrome chromosome region, candidate 1 //	GTSCR1	AY262164	0.00338409	1.12992
7976307	AF085199 // GOLGA5 // golgin A5 // 14q32.12 // 9950 /// ENST00000163416 // GOLGA5 // go	GOLGA5	AF085199	0.0409188	1.12989
8091318	AF159441 // PLSCR2 // phospholipid scramblase 2 // 3q24 // 57047 /// ENST00000336685 //	PLSCR2	AF159441	0.0310845	1.12987
7902822	AK298595 // PKN2 // protein kinase N2 // 1p22.2 // 5586 /// AK300304 // PKN2 // protein	PKN2	AK298595	0.0477301	1.12986
8083576	AK131473 // LEKR1 // leucine, glutamate and lysine rich 1 // 3q25.31 // 389170 /// ENST	LEKR1	AK131473	0.0429673	1.1297
7977642	BC044831 // RNASE13 // ribonuclease, RNase A family, 13 (non-active) // 14q11.1 // 4401	RNASE13	BC044831	0.00765841	1.12961
8021228	BC002379 // SMAD4 // SMAD family member 4 // 18q21.1 // 4089 /// ENST00000398417 // SMA	SMAD4	BC002379	0.0250153	1.12954
8108403	AF117236 // MATR3 // matrin 3 // 5q31.2 // 9782 /// BC015031 // MATR3 // matrin 3 // 5q	MATR3	AF117236	7.32231e-05	1.12925
7930422	ENST00000361804 // SMC3 // structural maintenance of chromosomes 3 // 10q25 // 9126	SMC3	ENST00000361804	0.0460694	1.12923
7957008	BC000714 // CPSF6 // cleavage and polyadenylation specific factor 6, 68kDa // 12q15 //	CPSF6	BC000714	0.0146392	1.12921
8091043	ENST00000413199 // PRR23C // proline rich 23C // 3q23 // 389152 /// ENST00000502927 //	PRR23C	ENST00000413199	0.00668035	1.12914
7918235	AL832216 // AKNAD1 // AKNA domain containing 1 // 1p13.3 // 254268 /// BC150642 // AKNA	AKNAD1	AL832216	0.0363633	1.12902
8022508	AF273058 // CTAGE1 // cutaneous T-cell lymphoma-associated antigen 1 // 18p11.2 // 6469	CTAGE1	AF273058	0.00120602	1.12887
7904562	AF379616 // NBPF10 // neuroblastoma breakpoint family, member 10 // 1q21.1 // 100132406	NBPF10	AF379616	0.000105489	1.12882
8150818	M81601 // TCEA1 // transcription elongation factor A (SII), 1 // 8q11.2 // 6917 /// ENS	TCEA1	M81601	0.0339664	1.12863
8025973	AK126871 // ZNF700 // zinc finger protein 700 // 19p13.2 // 90592 /// ENST00000254321 /	ZNF700	AK126871	0.0469406	1.12852
7992870	D88827 // ZNF263 // zinc finger protein 263 // 16p13.3 // 10127 /// ENST00000219069 //	ZNF263	D88827	0.00396462	1.12846
8093665	AK292390 // GRK4 // G protein-coupled receptor kinase 4 // 4p16.3 // 2868 /// ENST00000	GRK4	AK292390	0.0331035	1.12838
8102608	NM_198179 // QRFPR // pyroglutamylated RFamide peptide receptor // 4q27 // 84109	QRFPR	NM_198179	0.00233358	1.12838
8088001	BC063044 // NEK4 // NIMA (never in mitosis gene a)-related kinase 4 // 3p21.1 // 6787 /	NEK4	BC063044	0.0403474	1.12816
7940171	BC140917 // OR5AN1 // olfactory receptor, family 5, subfamily AN, member 1 // 11q12.1 /	OR5AN1	BC140917	0.00361744	1.12782
7971901	ENST00000365281 // RNY4P28 // RNA, Ro-associated Y4 pseudogene 28 // --- // ---	RNY4P28	ENST00000365281	0.00187402	1.12782
7975793	BC032294 // BATF // basic leucine zipper transcription factor, ATF-like // 14q24.3 // 1	BATF	BC032294	0.00546785	1.12776
8033767	AK056548 // ZNF560 // zinc finger protein 560 // 19p13.2 // 147741 /// ENST00000301480	ZNF560	AK056548	0.0130239	1.1277
7978756	BC039878 // FSCB // fibrous sheath CABYR binding protein // 14q21.2 // 84075 /// ENST00	FSCB	BC039878	0.0438752	1.12766
8165705	ENST00000361681 // ND6 // NADH dehydrogenase, subunit 6 (complex I) // --- // 4541	ND6	ENST00000361681	1.31155e-05	1.12757
8025927	BC069232 // ZNF627 // zinc finger protein 627 // 19p13.2 // 199692 /// ENST00000361113	ZNF627	BC069232	0.0465472	1.12755
8000192	AK126166 // RRN3P1 // RNA polymerase I transcription factor homolog (S. cerevisiae) pse	RRN3P1	AK126166	0.0480736	1.12698
8104568	AY358688 // LOC100133299 // GALI1870 // 5p15.2 // 100133299	LOC100133299	AY358688	0.0470497	1.12689
7925728	BC137142 // OR6F1 // olfactory receptor, family 6, subfamily F, member 1 // 1q44 // 343	OR6F1	BC137142	0.0296201	1.12686
7908421	BC036658 // TROVE2 // TROVE domain family, member 2 // 1q31 // 6738 /// ENST00000416058	TROVE2	BC036658	0.0404513	1.12685
8098500	AF246705 // CDKN2AIP // CDKN2A interacting protein // 4q35.1 // 55602 /// ENST000005041	CDKN2AIP	AF246705	0.0176118	1.12673
8167623	NR_029708 // MIR188 // microRNA 188 // Xp11.23 // 406964	MIR188	NR_029708	0.00341638	1.12643
7944262	BC090876 // MLL // myeloid/lymphoid or mixed-lineage leukemia (trithorax homolog, Droso	MLL	BC090876	0.00323757	1.12642
8040163	AK291984 // IAH1 // isoamyl acetate-hydrolyzing esterase 1 homolog (S. cerevisiae) // 2	IAH1	AK291984	0.041554	1.12636
8081343	BC035967 // TRMT10C // tRNA methyltransferase 10 homolog C (S. cerevisiae) // 3q12.3 //	TRMT10C	BC035967	0.0476145	1.12622
8037246	BC020652 // PSG6 // pregnancy specific beta-1-glycoprotein 6 // 19q13.2 // 5675 /// ENS	PSG6	BC020652	0.040515	1.12617
8114861	ENST00000394434 // LARS // leucyl-tRNA synthetase // 5q32 // 51520 /// NM_020117 // LAR	LARS	ENST00000394434	0.0238859	1.12613
8136837	BC137044 // OR6V1 // olfactory receptor, family 6, subfamily V, member 1 // 7q34 // 346	OR6V1	BC137044	0.00802166	1.12611
8160417	BC098357 // IFNA6 // interferon, alpha 6 // 9p22 // 3443 /// ENST00000380210 // IFNA6 /	IFNA6	BC098357	0.00863046	1.12593
7953284	BC107075 // NTF3 // neurotrophin 3 // 12p13 // 4908 /// ENST00000331010 // NTF3 // neur	NTF3	BC107075	0.019011	1.12591
7980983	BC015044 // MOAP1 // modulator of apoptosis 1 // 14q32 // 64112 /// ENST00000298894 //	MOAP1	BC015044	0.0481544	1.1258
7940182	BC136893 // OR4D10 // olfactory receptor, family 4, subfamily D, member 10 // 11q12.1 /	OR4D10	BC136893	0.00901462	1.1256
8108679	BC112096 // PCDHB1 // protocadherin beta 1 // 5q31 // 29930 /// ENST00000306549 // PCDH	PCDHB1	BC112096	0.014827	1.1256
8157381	AF495724 // ZNF618 // zinc finger protein 618 // 9q32 // 114991 /// ENST00000288466 //	ZNF618	AF495724	0.0308358	1.12558
8088700	BC117418 // TMF1 // TATA element modulatory factor 1 // 3p21-p12 // 7110 /// BC126123 /	TMF1	BC117418	0.0338756	1.12556
7963863	ENST00000414690 // OR10U1P // olfactory receptor, family 10, subfamily U, member 1 pseu	OR10U1P	ENST00000414690	0.0173329	1.12547
8162132	BC108665 // C9orf153 // chromosome 9 open reading frame 153 // 9q21.33 // 389766 /// EN	C9orf153	BC108665	0.0161166	1.12539
8065485	ENST00000278886 // NINL // ninein-like // 20p11.22-p11.1 // 22981	NINL	ENST00000278886	0.0205825	1.12511
7901293	AY280371 // CYP4A22 // cytochrome P450, family 4, subfamily A, polypeptide 22 // 1p33 /	CYP4A22	AY280371	0.0197508	1.12496
8064859	BC104959 // PROKR2 // prokineticin receptor 2 // 20p12.3 // 128674 /// ENST00000217270	PROKR2	BC104959	0.0174529	1.12495
8081208	ENST00000383695 // OR5K3 // olfactory receptor, family 5, subfamily K, member 3 // 3q12	OR5K3	ENST00000383695	0.0107646	1.12486
7911085	ENST00000411948 // COX20 // COX20 Cox2 chaperone homolog (S. cerevisiae) // 1q44 // 116	COX20	ENST00000411948	0.00118332	1.12465
8101357	BC052613 // RPS6P6 // ribosomal protein S6 pseudogene // 4q21.22 // 728131	RPS6P6	BC052613	0.0184951	1.12458
8044849	BC010674 // PTPN4 // protein tyrosine phosphatase, non-receptor type 4 (megakaryocyte)	PTPN4	BC010674	0.00866873	1.12428
8065510	AL833116 // NANP // N-acetylneuraminic acid phosphatase // 20p11.1 // 140838 /// ENST00	NANP	AL833116	0.00961534	1.12423
7933405	AF411132 // AGAP4 // ArfGAP with GTPase domain, ankyrin repeat and PH domain 4 // 10q11	AGAP4	AF411132	0.0427493	1.12421
7990086	AL360202 // THAP10 // THAP domain containing 10 // 15q23 // 56906 /// ENST00000249861 /	THAP10	AL360202	0.0214874	1.12414
8108399	ENST00000364662 // RN5S194 // RNA, 5S ribosomal 194 // --- // ---	RN5S194	ENST00000364662	0.000749602	1.12411
8090237	AF039019 // ZNF148 // zinc finger protein 148 // 3q21 // 7707 /// AF432210 // ZNF148 //	ZNF148	AF039019	0.0309167	1.1241
8055476	BT007161 // YWHAE // tyrosine 3-monooxygenase/tryptophan 5-monooxygenase activation pro	YWHAE	BT007161	0.0189067	1.12391
8063011	AY038182 // WFDC10A // WAP four-disulfide core domain 10A // 20q13.12 // 140832 /// ENS	WFDC10A	AY038182	0.00693589	1.12386
8026494	ENST00000322107 // OR10H4 // olfactory receptor, family 10, subfamily H, member 4 // 19	OR10H4	ENST00000322107	0.0148718	1.12378
8000407	ENST00000565821 // CYCSP39 // cytochrome c, somatic pseudogene 39 // --- // ---	CYCSP39	ENST00000565821	0.0355644	1.12361
8088828	ENST00000410906 // RN5S136 // RNA, 5S ribosomal 136 // --- // ---	RN5S136	ENST00000410906	0.00530254	1.12347
7998898	BC008934 // CLDN6 // claudin 6 // 16p13.3 // 9074 /// ENST00000396925 // CLDN6 // claud	CLDN6	BC008934	0.0144961	1.12337
8169659	U54993 // NDUFA1 // NADH dehydrogenase (ubiquinone) 1 alpha subcomplex, 1, 7.5kDa // Xq	NDUFA1	U54993	0.018041	1.12295
8085407	ENST00000429711 // RPL32 // ribosomal protein L32 // 3p25-p24 // 6161 /// ENST000003969	RPL32	ENST00000429711	0.0385729	1.12259
8064831	ENST00000391234 // RN5S474 // RNA, 5S ribosomal 474 // --- // ---	RN5S474	ENST00000391234	0.00566374	1.12258
8170232	ENST00000416838 // HNRNPA3P3 // heterogeneous nuclear ribonucleoprotein A3 pseudogene 3	HNRNPA3P3	ENST00000416838	0.00585359	1.12223
8001746	NR_002978 // SNORA46 // small nucleolar RNA, H/ACA box 46 // 16q21 // 677827	SNORA46	NR_002978	0.037728	1.12219
8168687	ENST00000364697 // RN5S510 // RNA, 5S ribosomal 510 // --- // ---	RN5S510	ENST00000364697	0.0207774	1.12213
8141127	ENST00000493858 // SHFM1 // split hand/foot malformation (ectrodactyly) type 1 // 7q21.	SHFM1	ENST00000493858	0.0124445	1.12173
8087201	BC019694 // IP6K2 // inositol hexakisphosphate kinase 2 // 3p21.31 // 51447 /// ENST000	IP6K2	BC019694	0.0359742	1.1215
7966760	BC034045 // FBXO21 // F-box protein 21 // 12q24.22 // 23014 /// ENST00000427718 // FBXO	FBXO21	BC034045	0.0180169	1.12137
7986765	AK222604 // RPL5 // ribosomal protein L5 // 1p22.1 // 6125 /// ENST00000370321 // RPL5	RPL5	AK222604	0.00173409	1.12114
7945997	ENST00000357764 // OR51C1P // olfactory receptor, family 51, subfamily C, member 1 pseu	OR51C1P	ENST00000357764	0.000866237	1.12109
8170282	BC130503 // SPANXN4 // SPANX family, member N4 // Xq27.3 // 441525 /// ENST00000446864	SPANXN4	BC130503	0.00173101	1.12106
7960654	AF110645 // ING4 // inhibitor of growth family, member 4 // 12p13.31 // 51147 /// ENST0	ING4	AF110645	0.028218	1.12077
8027292	BC040506 // ZNF431 // zinc finger protein 431 // 19p12 // 170959 /// ENST00000311048 //	ZNF431	BC040506	0.0316637	1.12076
8168026	ENST00000422565 // RPL31P63 // ribosomal protein L31 pseudogene 63 // --- // --- /// EN	RPL31P63	ENST00000422565	0.0413885	1.12066
8000899	BC013760 // ZNF768 // zinc finger protein 768 // 16p11.2 // 79724 /// ENST00000380412 /	ZNF768	BC013760	0.0237671	1.12057
7943736	NR_029839 // MIR34B // microRNA 34b // 11q23.1 // 407041	MIR34B	NR_029839	0.031014	1.12052
8108629	NR_026704 // VTRNA1-2 // vault RNA 1-2 // 5q31.3 // 56663	VTRNA1-2	NR_026704	0.015517	1.12045
8165674	ENST00000361227 // ND3 // NADH dehydrogenase, subunit 3 (complex I) // --- // 4537	ND3	ENST00000361227	0.000352307	1.12043
8150584	ENST00000465746 // TRNAL41P // transfer RNA leucine 41 (anticodon UAA) pseudogene // --	TRNAL41P	ENST00000465746	0.0179888	1.12043
8122875	ENST00000410874 // RN5S225 // RNA, 5S ribosomal 225 // --- // ---	RN5S225	ENST00000410874	0.00218802	1.12029
7990827	AK097452 // LOC100133746 // uncharacterized LOC100133746 // --- // 100133746	LOC100133746	AK097452	0.0122989	1.12027
8004832	BC012552 // RANGRF // RAN guanine nucleotide release factor // 17p13.1 // 29098 /// ENS	RANGRF	BC012552	0.0123465	1.11997
8004485	AY008763 // SENP3 // SUMO1/sentrin/SMT3 specific peptidase 3 // 17p13 // 26168 /// ENST	SENP3	AY008763	0.0262349	1.11989
7952445	BC064919 // MSANTD2 // Myb/SANT-like DNA-binding domain containing 2 // 11q24.2 // 7968	MSANTD2	BC064919	0.0408378	1.11981
7923798	BC000805 // NUCKS1 // nuclear casein kinase and cyclin-dependent kinase substrate 1 //	NUCKS1	BC000805	0.00943653	1.11967
8100971	BC028217 // PPBP // pro-platelet basic protein (chemokine (C-X-C motif) ligand 7) // 4q	PPBP	BC028217	0.010577	1.11961
8175755	BC013873 // CETN2 // centrin, EF-hand protein, 2 // Xq28 // 1069 /// ENST00000370277 //	CETN2	BC013873	0.0439378	1.11953
8119396	BC104440 // TSPO2 // translocator protein 2 // 6p21.1 // 222642 /// ENST00000373161 //	TSPO2	BC104440	0.000528143	1.11947
8139606	AK302011 // SUN3 // Sad1 and UNC84 domain containing 3 // 7p12.3 // 256979 /// BC026189	SUN3	AK302011	0.000696947	1.11943
8052845	AB209211 // TIA1 // TIA1 cytotoxic granule-associated RNA binding protein // 2p13 // 70	TIA1	AB209211	0.0279561	1.11921
7971563	AB037675 // PCNP // PEST proteolytic signal containing nuclear protein // 3q12.3 // 570	PCNP	AB037675	0.00424913	1.11918
8050713	BC029523 // PFN4 // profilin family, member 4 // 2p23.3 // 375189 /// ENST00000313213 /	PFN4	BC029523	0.0260891	1.11917
8028770	BC045649 // ZNF546 // zinc finger protein 546 // 19q13.2 // 339327 /// ENST00000347077	ZNF546	BC045649	0.0389363	1.11917
7967987	BC068492 // MRP63 // mitochondrial ribosomal protein 63 // 13q12.11 // 78988 /// ENST00	MRP63	BC068492	0.0351901	1.11915
7953520	BC029858 // LRRC23 // leucine rich repeat containing 23 // 12p13 // 10233 /// ENST00000	LRRC23	BC029858	0.0261254	1.11904
7933427	ENST00000425119 // AGAP8 // ArfGAP with GTPase domain, ankyrin repeat and PH domain 8 /	AGAP8	ENST00000425119	0.0495827	1.11891
8052902	AY541030 // FIGLA // folliculogenesis specific basic helix-loop-helix // 2p13.3 // 3440	FIGLA	AY541030	0.0337226	1.11879
8178291	ENST00000421634 // OR11A1 // olfactory receptor, family 11, subfamily A, member 1 // 6p	OR11A1	ENST00000421634	0.00526374	1.11877
8021783	AF085243 // ZNF236 // zinc finger protein 236 // 18q22-q23 // 7776 /// ENST00000253159	ZNF236	AF085243	0.0247804	1.11877
7933446	AK131386 // FRMPD2 // FERM and PDZ domain containing 2 // 10q11.22 // 143162 /// ENST00	FRMPD2	AK131386	0.0290567	1.11861
8081822	BC130475 // C3orf30 // chromosome 3 open reading frame 30 // 3q13.32 // 152405 /// ENST	C3orf30	BC130475	0.0238192	1.11855
7944365	AB094093 // CCDC84 // coiled-coil domain containing 84 // 11q23.3 // 338657 /// BC12646	CCDC84	AB094093	0.0194376	1.11853
8104634	DQ388610 // PRDM9 // PR domain containing 9 // 5p14 // 56979 /// ENST00000296682 // PRD	PRDM9	DQ388610	0.0210258	1.11847
7970031	ENST00000364291 // RN7SKP10 // RNA, 7SK small nuclear pseudogene 10 // --- // ---	RN7SKP10	ENST00000364291	0.000950085	1.11845
8067206	BC137482 // CTCFL // CCCTC-binding factor (zinc finger protein)-like // 20q13.31 // 140	CTCFL	BC137482	0.0487196	1.1183
8069582	U09860 // TMPRSS15 // transmembrane protease, serine 15 // 21q21.1 // 5651 /// ENST0000	TMPRSS15	U09860	0.0218346	1.11826
7970674	ENST00000411226 // RNY1P3 // RNA, Ro-associated Y1 pseudogene 3 // --- // ---	RNY1P3	ENST00000411226	0.00593786	1.1182
7955991	ENST00000379667 // OR6C3 // olfactory receptor, family 6, subfamily C, member 3 // 12q1	OR6C3	ENST00000379667	0.003262	1.11819
7926659	ENST00000411199 // RN5S304 // RNA, 5S ribosomal 304 // --- // ---	RN5S304	ENST00000411199	0.0216097	1.11817
7910096	AK125116 // LBR // lamin B receptor // 1q42.1 // 3930	LBR	AK125116	0.015999	1.11814
7968252	NR_046934 // RNU6-63 // RNA, U6 small nuclear 63 // --- // 100873768	RNU6-63	NR_046934	0.0353276	1.11809
8097373	AK024759 // C4orf29 // chromosome 4 open reading frame 29 // 4q28.2 // 80167 /// BC0342	C4orf29	AK024759	0.0274459	1.11801
8079869	AF091263 // RBM5 // RNA binding motif protein 5 // 3p21.3 // 10181 /// AF103802 // RBM5	RBM5	AF091263	0.0491692	1.11786
8080868	ENST00000295896 // C3orf49 // chromosome 3 open reading frame 49 // --- // --- /// NR_0	C3orf49	ENST00000295896	0.0373579	1.11785
8042601	AF273049 // ZNF638 // zinc finger protein 638 // 2p13.1 // 27332 /// BC083513 // ZNF638	ZNF638	AF273049	0.0133168	1.11777
7993821	NR_026675 // CRYM-AS1 // CRYM antisense RNA 1 (non-protein coding) // 16p12.2 // 400508	CRYM-AS1	NR_026675	0.00298978	1.11767
8104998	BX537655 // WDR70 // WD repeat domain 70 // 5p13.2 // 55100 /// ENST00000265107 // WDR7	WDR70	BX537655	0.0358949	1.11763
8030749	NR_038359 // MGC45922 // uncharacterized LOC284365 // 19q13.33 // 284365	MGC45922	NR_038359	0.00550164	1.11758
7916246	AB208789 // SCP2 // sterol carrier protein 2 // 1p32 // 6342 /// ENST00000478631 // SCP	SCP2	AB208789	0.0229582	1.11758
7977674	ENST00000216297 // SUPT16H // suppressor of Ty 16 homolog (S. cerevisiae) // 14q11.2 //	SUPT16H	ENST00000216297	0.0154064	1.11752
8171545	BC037301 // BEND2 // BEN domain containing 2 // Xp22.13 // 139105 /// ENST00000380033 /	BEND2	BC037301	0.000165491	1.1173
7975760	AF035280 // EIF2B2 // eukaryotic translation initiation factor 2B, subunit 2 beta, 39kD	EIF2B2	AF035280	0.046673	1.11726
8165686	ENST00000361567 // ND5 // NADH dehydrogenase, subunit 5 (complex I) // --- // 4540	ND5	ENST00000361567	6.64149e-05	1.11719
7933115	ENST00000239730 // SEPT7L // septin 7-like // --- // --- /// ENST00000489046 // SEPT7L	SEPT7L	ENST00000239730	0.000492747	1.11718
8087236	AK301352 // DALRD3 // DALR anticodon binding domain containing 3 // 3p21.31 // 55152 //	DALRD3	AK301352	0.011116	1.11701
8094165	AY956763 // HSP90AB2P // heat shock protein 90kDa alpha (cytosolic), class B member 2,	HSP90AB2P	AY956763	0.0054539	1.11697
8009006	ENST00000516172 // RNU7-52P // RNA, U7 small nuclear 52 pseudogene // --- // ---	RNU7-52P	ENST00000516172	0.00885835	1.1169
8168790	BC078658 // TMEM35 // transmembrane protein 35 // Xq22.1 // 59353 /// ENST00000372930 /	TMEM35	BC078658	0.00840818	1.11673
7986603	ENST00000431494 // LOC646214 // p21 protein (Cdc42/Rac)-activated kinase 2 pseudogene /	LOC646214	ENST00000431494	0.0447997	1.11656
7902448	BC106031 // RPL17 // ribosomal protein L17 // 18q21 // 6139 /// ENST00000418495 // RPL1	RPL17	BC106031	0.0213077	1.11655
8089647	ENST00000496826 // KIAA2018 // KIAA2018 // 3q13.2 // 205717 /// ENST00000478658 // KIAA	KIAA2018	ENST00000496826	0.0264173	1.11644
8072484	BC007304 // MGC15705 // uncharacterized protein MGC15705 // 22q12.2 // 84843 /// XR_112	MGC15705	BC007304	0.046718	1.11639
8169904	AF078544 // SLC25A14 // solute carrier family 25 (mitochondrial carrier, brain), member	SLC25A14	AF078544	0.034802	1.11619
8135235	AK289864 // PMPCB // peptidase (mitochondrial processing) beta // 7q22.1 // 9512 /// AK	PMPCB	AK289864	0.0472472	1.11615
8069848	AB096952 // KRTAP6-2 // keratin associated protein 6-2 // 21q22.1 // 337967 /// ENST000	KRTAP6-2	AB096952	0.00150983	1.11588
8088292	AL832472 // ASB14 // ankyrin repeat and SOCS box containing 14 // 3p21.1 // 142686 ///	ASB14	AL832472	0.0274925	1.11577
8062695	U30828 // SRSF6 // serine/arginine-rich splicing factor 6 // 20q12-q13.1 // 6431 /// EN	SRSF6	U30828	0.0401134	1.11569
8091887	BC144444 // ZBBX // zinc finger, B-box domain containing // 3q26.1 // 79740 /// ENST000	ZBBX	BC144444	0.0362272	1.1156
7922456	ENST00000363885 // RN5S68 // RNA, 5S ribosomal 68 // --- // ---	RN5S68	ENST00000363885	0.00590556	1.11547
8108631	NR_026705 // VTRNA1-3 // vault RNA 1-3 // 5q31.3 // 56662	VTRNA1-3	NR_026705	0.0126924	1.1152
8037290	BC020759 // PSG9 // pregnancy specific beta-1-glycoprotein 9 // 19q13.2 // 5678 /// ENS	PSG9	BC020759	0.035711	1.11502
7972257	ENST00000391257 // RN5S35 // RNA, 5S ribosomal 35 // --- // ---	RN5S35	ENST00000391257	0.0268621	1.11492
7939934	ENST00000530808 // OR4P1P // olfactory receptor, family 4, subfamily P, member 1 pseudo	OR4P1P	ENST00000530808	0.00211069	1.1149
7911017	AF250731 // SDCCAG8 // serologically defined colon cancer antigen 8 // 1q43 // 10806 //	SDCCAG8	AF250731	0.0476867	1.1146
8173181	AK123122 // SPIN3 // spindlin family, member 3 // Xp11.21 // 169981 /// BC032490 // SPI	SPIN3	AK123122	0.0374559	1.11457
7951417	AY358231 // CARD18 // caspase recruitment domain family, member 18 // 11q22.3 // 59082	CARD18	AY358231	0.00774183	1.11456
7972334	ENST00000363341 // RNY4P27 // RNA, Ro-associated Y4 pseudogene 27 // --- // ---	RNY4P27	ENST00000363341	0.0489828	1.11455
8004905	BC136368 // USP43 // ubiquitin specific peptidase 43 // 17p13.1 // 124739 /// ENST00000	USP43	BC136368	0.00186227	1.11451
8167942	AK289766 // ZXDB // zinc finger, X-linked, duplicated B // Xp11.21 // 158586 /// ENST00	ZXDB	AK289766	0.0199877	1.11445
7953274	BC101733 // KCNA1 // potassium voltage-gated channel, shaker-related subfamily, member	KCNA1	BC101733	0.0267758	1.11406
7925792	BC091489 // ZMYND11 // zinc finger, MYND-type containing 11 // 10p14 // 10771 /// ENST0	ZMYND11	BC091489	0.0367568	1.11396
7904863	ENST00000480403 // TRNAR33P // transfer RNA arginine 33 (anticodon CCU) pseudogene // -	TRNAR33P	ENST00000480403	0.0454916	1.11373
8159981	BC005956 // RLN1 // relaxin 1 // 9p24.1 // 6013 /// ENST00000223862 // RLN1 // relaxin	RLN1	BC005956	0.0196328	1.11335
8054131	BC047722 // COA5 // cytochrome C oxidase assembly factor 5 // 2q11.2 // 493753 /// ENST	COA5	BC047722	0.0387639	1.11329
8114263	BC093670 // LECT2 // leukocyte cell-derived chemotaxin 2 // 5q31.1 // 3950 /// BC101579	LECT2	BC093670	0.00247687	1.11322
8013906	CR541736 // TWF1 // twinfilin, actin-binding protein, homolog 1 (Drosophila) // 12q12 /	TWF1	CR541736	0.0344955	1.11292
7931888	ENST00000380094 // ANKRD16 // ankyrin repeat domain 16 // 10p15.1 // 54522 /// NM_01904	ANKRD16	ENST00000380094	0.01957	1.11285
8102697	S82692 // IL2 // interleukin 2 // 4q26-q27 // 3558 /// ENST00000226730 // IL2 // interl	IL2	S82692	0.0155952	1.1127
8052524	NR_003707 // SNORA70B // small nucleolar RNA, H/ACA box 70B // 2p15 // 100124537	SNORA70B	NR_003707	0.0363599	1.11266
8068786	ENST00000411330 // RN5S492 // RNA, 5S ribosomal 492 // --- // ---	RN5S492	ENST00000411330	0.040793	1.1126
8002027	ENST00000561537 // TPPP3 // tubulin polymerization-promoting protein family member 3 //	TPPP3	ENST00000561537	0.013914	1.11215
8092735	BC071780 // TMEM207 // transmembrane protein 207 // 3q28 // 131920 /// ENST00000354905	TMEM207	BC071780	0.0276699	1.11186
8061490	ENST00000471057 // FAM182A // family with sequence similarity 182, member A // --- // -	FAM182A	ENST00000471057	0.0127246	1.11183
8042159	ENST00000410319 // RN5S95 // RNA, 5S ribosomal 95 // --- // ---	RN5S95	ENST00000410319	0.0203756	1.1115
8162676	BC035604 // TSTD2 // thiosulfate sulfurtransferase (rhodanese)-like domain containing 2	TSTD2	BC035604	0.0119351	1.11147
8011797	AY601906 // INCA1 // inhibitor of CDK, cyclin A1 interacting protein 1 // 17p13.2 // 38	INCA1	AY601906	0.00318472	1.11139
8061742	NR_034152 // LOC149950 // uncharacterized LOC149950 // 20q11.21 // 149950	LOC149950	NR_034152	0.00262863	1.11135
8053341	M84337 // REG3A // regenerating islet-derived 3 alpha // 2p12 // 5068 /// ENST000004098	REG3A	M84337	0.0104996	1.11094
7920799	AK297562 // YY1AP1 // YY1 associated protein 1 // 1q22 // 55249 /// ENST00000359205 //	YY1AP1	AK297562	0.0105955	1.11093
8009299	ENST00000516844 // RN5S444 // RNA, 5S ribosomal 444 // --- // ---	RN5S444	ENST00000516844	0.00906059	1.11083
8069863	AB096961 // KRTAP8-1 // keratin associated protein 8-1 // 21q22.1 // 337879 /// ENST000	KRTAP8-1	AB096961	0.00505206	1.11071
7946117	BC136986 // OR56A4 // olfactory receptor, family 56, subfamily A, member 4 // 11p15.4 /	OR56A4	BC136986	0.0275903	1.11067
7978748	BC053537 // FBXO33 // F-box protein 33 // 14q21.1 // 254170 /// ENST00000298097 // FBXO	FBXO33	BC053537	0.0356703	1.11065
7972223	ENST00000365528 // RNU6-61 // RNA, U6 small nuclear 61 // --- // ---	RNU6-61	ENST00000365528	0.0140689	1.11065
8045323	AF038169 // C2orf27A // chromosome 2 open reading frame 27A // 2q21.2 // 29798 /// ENST	C2orf27A	AF038169	0.00972949	1.11064
7898910	BC078177 // PNRC2 // proline-rich nuclear receptor coactivator 2 // 1p36.11 // 55629 //	PNRC2	BC078177	0.0209396	1.11048
8158625	AK125285 // LOC100129785 // uncharacterized LOC100129785 // 9q34.11 // 100129785	LOC100129785	AK125285	0.027906	1.11044
7954938	ENST00000516555 // RN5S360 // RNA, 5S ribosomal 360 // --- // ---	RN5S360	ENST00000516555	0.0493508	1.11035
8029978	BC053672 // CRX // cone-rod homeobox // 19q13.3 // 1406 /// ENST00000221996 // CRX // c	CRX	BC053672	0.00490186	1.11009
8144582	ENST00000391131 // RN5S252 // RNA, 5S ribosomal 252 // --- // ---	RN5S252	ENST00000391131	0.0136473	1.11008
8050565	AF315591 // PUM2 // pumilio homolog 2 (Drosophila) // 2p22-p21 // 23369 /// AK093847 //	PUM2	AF315591	0.0106937	1.11005
7909811	ENST00000516277 // RN5S76 // RNA, 5S ribosomal 76 // --- // ---	RN5S76	ENST00000516277	0.0206061	1.11002
8113367	ENST00000362916 // RN5S188 // RNA, 5S ribosomal 188 // --- // ---	RN5S188	ENST00000362916	0.0252769	1.10972
8021374	ENST00000440667 // RSL24D1P11 // ribosomal L24 domain containing 1 pseudogene 11 // ---	RSL24D1P11	ENST00000440667	0.0265675	1.10969
8118974	AB082926 // RPL10A // ribosomal protein L10a // 6p21.31 // 4736 /// BC006791 // RPL10A	RPL10A	AB082926	0.0486017	1.10954
8110960	BC095521 // TAS2R1 // taste receptor, type 2, member 1 // 5p15 // 50834 /// ENST0000038	TAS2R1	BC095521	0.00844447	1.10946
8137202	ENST00000223210 // ZNF862 // zinc finger protein 862 // 7q36.1 // 643641 /// NM_0010992	ZNF862	ENST00000223210	0.0458689	1.10938
8152463	ENST00000362580 // RN5S276 // RNA, 5S ribosomal 276 // --- // ---	RN5S276	ENST00000362580	0.0316018	1.10934
8144810	ENST00000390978 // RN5S256 // RNA, 5S ribosomal 256 // --- // ---	RN5S256	ENST00000390978	0.00768352	1.1093
7907847	AY358491 // LOC100506242 // GLLV3061 // --- // 100506242	LOC100506242	AY358491	0.032021	1.10884
8099471	BC025720 // FGFBP2 // fibroblast growth factor binding protein 2 // 4p16 // 83888 /// E	FGFBP2	BC025720	0.0311807	1.10882
7988031	M84711 // RPS3A // ribosomal protein S3A // 4q31.2-q31.3 // 6189 /// ENST00000274065 //	RPS3A	M84711	0.0461812	1.10881
8155747	BC136709 // C9orf135 // chromosome 9 open reading frame 135 // 9q21.12 // 138255 /// BC	C9orf135	BC136709	0.0265393	1.10856
8079131	AK091001 // FAM198A // family with sequence similarity 198, member A // 3p22.1 // 72908	FAM198A	AK091001	0.0309002	1.1084
8069168	AB076364 // KRTAP10-12 // keratin associated protein 10-12 // 21q22.3 // 386685 /// ENS	KRTAP10-12	AB076364	0.0428922	1.10817
7917082	BC036573 // ASB17 // ankyrin repeat and SOCS box containing 17 // 1p31.1 // 127247 ///	ASB17	BC036573	0.0231865	1.10816
7994926	NR_002966 // SNORA30 // small nucleolar RNA, H/ACA box 30 // 16p11.2 // 677813	SNORA30	NR_002966	0.0265937	1.10804
8126943	DQ012016 // DEFB112 // defensin, beta 112 // 6p12.3 // 245915 /// ENST00000322246 // DE	DEFB112	DQ012016	0.0135387	1.10792
7977596	EF061304 // RNASE9 // ribonuclease, RNase A family, 9 (non-active) // 14q11.2 // 390443	RNASE9	EF061304	0.0172729	1.1079
8111214	XM_001131132 // LOC729724 // putative TAF11-like protein ENSP00000332601-like // 5p15.1	LOC729724	XM_001131132	0.00277918	1.10783
8170298	GU727624 // UBE2NL // ubiquitin-conjugating enzyme E2N-like // Xq27.3 // 389898 /// ENS	UBE2NL	GU727624	0.0482204	1.10779
8056728	ENST00000455362 // HMGB1P4 // high mobility group box 1 pseudogene 4 // --- // ---	HMGB1P4	ENST00000455362	0.0370333	1.10772
7999520	AK295935 // RSL1D1 // ribosomal L1 domain containing 1 // 16p13.13 // 26156 /// AY15447	RSL1D1	AK295935	0.0277835	1.10771
7950804	BC044814 // CCDC89 // coiled-coil domain containing 89 // 11q14.1 // 220388 /// ENST000	CCDC89	BC044814	0.013355	1.10764
8079074	AF201950 // SS18L2 // synovial sarcoma translocation gene on chromosome 18-like 2 // 3p	SS18L2	AF201950	0.0253768	1.10751
8097811	AL137273 // DKFZP434I0714 // uncharacterized protein DKFZP434I0714 // 4q31.23 // 54553	DKFZP434I0714	AL137273	0.0380404	1.1075
7948375	ENST00000528843 // OR5BB1P // olfactory receptor, family 5, subfamily BB, member 1 pseu	OR5BB1P	ENST00000528843	0.00232788	1.10732
7935910	ENST00000361464 // MGEA5 // meningioma expressed antigen 5 (hyaluronidase) // 10q24.1-q	MGEA5	ENST00000361464	0.0429993	1.10731
8065795	NR_002165 // HMGB3P1 // high mobility group box 3 pseudogene 1 // 20q11.22 // 128872	HMGB3P1	NR_002165	0.0110012	1.10719
8148474	ENST00000517055 // RN5S278 // RNA, 5S ribosomal 278 // --- // ---	RN5S278	ENST00000517055	0.0238752	1.10708
8164396	NR_029619 // MIR199B // microRNA 199b // 9q34.11 // 406978	MIR199B	NR_029619	0.0167039	1.10694
8022110	D89859 // ZFP161 // zinc finger protein 161 homolog (mouse) // 18pter-p11.21 // 7541 //	ZFP161	D89859	0.0296416	1.1069
8123760	AK091027 // LY86-AS1 // LY86 antisense RNA 1 (non-protein coding) // 6p25.1 // 285780 /	LY86-AS1	AK091027	0.0049412	1.10689
8030015	BC106891 // SYNGR4 // synaptogyrin 4 // 19q13.3 // 23546 /// ENST00000344846 // SYNGR4	SYNGR4	BC106891	0.0316033	1.10656
7964907	AK295951 // PTPRR // protein tyrosine phosphatase, receptor type, R // 12q15 // 5801 //	PTPRR	AK295951	0.0236697	1.10638
8078933	AB083783 // MYRIP // myosin VIIA and Rab interacting protein // 3p22.1 // 25924 /// AF3	MYRIP	AB083783	0.00459665	1.1063
7951159	ENST00000363541 // RN5S346 // RNA, 5S ribosomal 346 // --- // ---	RN5S346	ENST00000363541	0.0117477	1.10621
8115410	NM_001252156 // GEMIN5 // gem (nuclear organelle) associated protein 5 // 5q33.2 // 259	GEMIN5	NM_001252156	0.0384925	1.10613
8099593	ENST00000382148 // KCNIP4 // Kv channel interacting protein 4 // 4p15.32 // 80333 /// N	KCNIP4	ENST00000382148	0.00928114	1.10609
8153067	NR_029599 // MIR30D // microRNA 30d // 8q24.22 // 407033	MIR30D	NR_029599	0.0233785	1.10605
7911263	ENST00000366476 // OR2M5 // olfactory receptor, family 2, subfamily M, member 5 // 1q44	OR2M5	ENST00000366476	0.0451027	1.10587
8157090	BC126373 // TAL2 // T-cell acute lymphocytic leukemia 2 // 9q32 // 6887 /// ENST0000033	TAL2	BC126373	0.0182629	1.10587
8120206	NR_029713 // MIR206 // microRNA 206 // 6p12.2 // 406989	MIR206	NR_029713	0.00358929	1.1056
7918294	ENST00000369948 // C1orf194 // chromosome 1 open reading frame 194 // 1p13.3 // 127003	C1orf194	ENST00000369948	0.0102262	1.10522
7982046	ENST00000363633 // SNORD115-5 // small nucleolar RNA, C/D box 115-5 // 15q11.2 // 10003	SNORD115-5	ENST00000363633	0.0157218	1.10517
8007707	AK023156 // FAM187A // family with sequence similarity 187, member A // 17q21.31 // 100	FAM187A	AK023156	0.0190432	1.10511
7967900	AF012126 // ZMYM2 // zinc finger, MYM-type 2 // 13q11-q12 // 7750 /// AF060181 // ZMYM2	ZMYM2	AF012126	0.0437672	1.10507
8021043	ENST00000517231 // RN5S454 // RNA, 5S ribosomal 454 // --- // ---	RN5S454	ENST00000517231	0.0198853	1.10501
7904874	AK054850 // NBPF11 // neuroblastoma breakpoint family, member 11 // 1q21.1 // 200030 //	NBPF11	AK054850	0.000717262	1.10491
8165665	ENST00000361739 // COX2 // cytochrome c oxidase subunit II // --- // 4513	COX2	ENST00000361739	0.00052202	1.10478
8065469	AK293495 // ABHD12 // abhydrolase domain containing 12 // 20p11.21 // 26090 /// ENST000	ABHD12	AK293495	0.0428139	1.10468
7898875	AY871274 // RPL11 // ribosomal protein L11 // 1p36.1-p35 // 6135 /// BC018970 // RPL11	RPL11	AY871274	0.0218275	1.10466
8085481	ENST00000295767 // CHCHD4 // coiled-coil-helix-coiled-coil-helix domain containing 4 //	CHCHD4	ENST00000295767	0.018278	1.10424
8021185	ENST00000516188 // RN5S458 // RNA, 5S ribosomal 458 // --- // --- /// ENST00000576449 /	RN5S458	ENST00000516188	0.0146676	1.1042
8071312	NR_029706 // MIR185 // microRNA 185 // 22q11.21 // 406961	MIR185	NR_029706	0.0168065	1.10413
7912863	AY192149 // MST1P9 // macrophage stimulating 1 (hepatocyte growth factor-like) pseudoge	MST1P9	AY192149	0.0253265	1.10388
7937984	ENST00000321543 // OR51L1 // olfactory receptor, family 51, subfamily L, member 1 // 11	OR51L1	ENST00000321543	0.0237266	1.10367
7911793	AL713743 // FLJ42875 // uncharacterized LOC440556 // 1p36.32 // 440556 /// ENST00000321	FLJ42875	AL713743	0.0473577	1.10343
8015232	AJ406937 // KRTAP4-5 // keratin associated protein 4-5 // 17q12-q21 // 85289 /// ENST00	KRTAP4-5	AJ406937	0.00954833	1.10329
7974576	BC118589 // NAA30 // N(alpha)-acetyltransferase 30, NatC catalytic subunit // 14q22.3 /	NAA30	BC118589	0.0150266	1.1032
7902984	BC130499 // C1orf146 // chromosome 1 open reading frame 146 // 1p22.1 // 388649 /// ENS	C1orf146	BC130499	0.0100429	1.10319
7933190	AK097743 // LOC100131195 // uncharacterized LOC100131195 // 10q11.21 // 100131195	LOC100131195	AK097743	0.00720746	1.10313
7964937	AB011118 // ZFC3H1 // zinc finger, C3H1-type containing // 12q21.1 // 196441 /// ENST00	ZFC3H1	AB011118	0.043731	1.10295
8061122	BC062735 // BANF2 // barrier to autointegration factor 2 // 20p12.1 // 140836 /// ENST0	BANF2	BC062735	0.00394564	1.10293
8004889	AB065281 // WDR16 // WD repeat domain 16 // 17p13.1 // 146845 /// AK094847 // WDR16 //	WDR16	AB065281	0.00730414	1.10289
7913380	AK292580 // NBPF3 // neuroblastoma breakpoint family, member 3 // 1p36.12 // 84224 ///	NBPF3	AK292580	0.000311232	1.10287
8168115	ENST00000363603 // RN5S507 // RNA, 5S ribosomal 507 // --- // ---	RN5S507	ENST00000363603	0.0426251	1.10286
7940018	ENST00000516261 // RN5S341 // RNA, 5S ribosomal 341 // --- // ---	RN5S341	ENST00000516261	0.0322136	1.1027
7944023	AK057953 // NXPE2 // neurexophilin and PC-esterase domain family, member 2 // 11q23.3 /	NXPE2	AK057953	0.0313381	1.10252
7922912	U69668 // TPR // translocated promoter region, nuclear basket protein // 1q25 // 7175 /	TPR	U69668	0.0357883	1.10222
8039498	ENST00000376325 // SHISA7 // shisa homolog 7 (Xenopus laevis) // 19q13.42 // 729956 ///	SHISA7	ENST00000376325	0.00781223	1.10221
7921356	ENST00000314902 // OR10K2 // olfactory receptor, family 10, subfamily K, member 2 // 1q	OR10K2	ENST00000314902	0.0062796	1.102
8021152	AB027121 // C18orf12 // chromosome 18 open reading frame 12 // 18q21.1 // 84322	C18orf12	AB027121	0.0204642	1.10185
8136391	AF513502 // STRA8 // stimulated by retinoic acid gene 8 homolog (mouse) // 7q33 // 3466	STRA8	AF513502	0.0210984	1.10171
8033734	ENST00000305456 // OR7G2 // olfactory receptor, family 7, subfamily G, member 2 // 19p1	OR7G2	ENST00000305456	0.0213758	1.10167
8031586	AY154463 // NLRP8 // NLR family, pyrin domain containing 8 // 19q13.43 // 126205 /// EN	NLRP8	AY154463	0.0201208	1.10153
8145824	AF300871 // FKSG2 // tumor protein, translationally-controlled 1 pseudogene // 8p11.2 /	FKSG2	AF300871	0.00569642	1.10146
7902472	ENST00000515976 // RN5S20 // RNA, 5S ribosomal 20 // --- // ---	RN5S20	ENST00000515976	0.0220151	1.10141
8145822	ENST00000363115 // RN5S264 // RNA, 5S ribosomal 264 // --- // ---	RN5S264	ENST00000363115	0.0315071	1.10139
7921364	ENST00000368150 // OR10X1 // olfactory receptor, family 10, subfamily X, member 1 // 1q	OR10X1	ENST00000368150	0.0064112	1.10096
8009561	BC000603 // RPL38 // ribosomal protein L38 // 17q25.1 // 6169 /// Z26876 // RPL38 // ri	RPL38	BC000603	0.0192035	1.10081
8018803	BC000339 // SRSF2 // serine/arginine-rich splicing factor 2 // 17q25.1 // 6427 /// BC00	SRSF2	BC000339	0.00775909	1.1007
7970567	ENST00000384428 // RNY3P4 // RNA, Ro-associated Y3 pseudogene 4 // --- // ---	RNY3P4	ENST00000384428	0.0261548	1.10069
8126920	D38451 // CRISP1 // cysteine-rich secretory protein 1 // 6p21.3 // 167 /// ENST00000507	CRISP1	D38451	0.0202157	1.10049
7906223	BC011382 // RRNAD1 // ribosomal RNA adenine dimethylase domain containing 1 // 1q23.1 /	RRNAD1	BC011382	0.0084982	1.10035
8051411	ENST00000390902 // RN5S91 // RNA, 5S ribosomal 91 // --- // ---	RN5S91	ENST00000390902	0.0471352	1.10031
8054227	AB047646 // REV1 // REV1, polymerase (DNA directed) // 2q11.1-q11.2 // 51455 /// AF1515	REV1	AB047646	0.0299848	1.1003
7978019	NR_029595 // MIR208A // microRNA 208a // 14q11.2 // 406990	MIR208A	NR_029595	0.015362	1.10023
8046586	ENST00000515937 // RN5S112 // RNA, 5S ribosomal 112 // --- // ---	RN5S112	ENST00000515937	0.0109591	1.1001
7910752	U73338 // MTR // 5-methyltetrahydrofolate-homocysteine methyltransferase // 1q43 // 454	MTR	U73338	0.043626	1.10007
8178445	AB031480 // PSORS1C2 // psoriasis susceptibility 1 candidate 2 // 6p21.3 // 170680 ///	PSORS1C2	AB031480	0.0150562	1.09997
8070789	AB076360 // KRTAP12-4 // keratin associated protein 12-4 // 21q22.3 // 386684 /// ENST0	KRTAP12-4	AB076360	0.0025507	1.09996
7971915	AK127969 // FLJ25694 // uncharacterized protein FLJ25694 // 13q21.31 // 100128202	FLJ25694	AK127969	0.03397	1.09965
8047492	AK096380 // LOC100652824 // uncharacterized LOC100652824 // --- // 100652824 /// AK2956	LOC100652824	AK096380	0.00454979	1.09963
8115487	BC022570 // FNDC9 // fibronectin type III domain containing 9 // 5q33.3 // 408263 /// E	FNDC9	BC022570	0.00966823	1.09957
7968970	NR_046938 // RNU6-68 // RNA, U6 small nuclear 68 // --- // 100873772	RNU6-68	NR_046938	0.0322137	1.09946
8078857	AK302408 // TTC21A // tetratricopeptide repeat domain 21A // 3p22.2 // 199223 /// AK302	TTC21A	AK302408	0.0103607	1.09933
7939924	ENST00000314644 // OR4C15 // olfactory receptor, family 4, subfamily C, member 15 // 11	OR4C15	ENST00000314644	0.00593396	1.09928
8160769	ENST00000516355 // RN5S282 // RNA, 5S ribosomal 282 // --- // ---	RN5S282	ENST00000516355	0.00504766	1.09918
8093872	D82070 // C4orf6 // chromosome 4 open reading frame 6 // 4p16.2 // 10141 /// ENST000001	C4orf6	D82070	0.010144	1.09874
7963203	BC140703 // FAM186A // family with sequence similarity 186, member A // 12q13.12 // 121	FAM186A	BC140703	0.0498318	1.09864
7963304	AF120493 // CELA1 // chymotrypsin-like elastase family, member 1 // 12q13 // 1990 /// E	CELA1	AF120493	0.00293139	1.09845
8038760	AY923172 // KLK13 // kallikrein-related peptidase 13 // 19q13.33 // 26085 /// ENST00000	KLK13	AY923172	0.0416286	1.09801
8052372	NR_029630 // MIR217 // microRNA 217 // 2p16.1 // 406999	MIR217	NR_029630	0.0247752	1.09797
7965589	BC095479 // CCDC38 // coiled-coil domain containing 38 // 12q23.1 // 120935 /// ENST000	CCDC38	BC095479	0.0135569	1.09796
8012383	AK027813 // TMEM107 // transmembrane protein 107 // 17p13.1 // 84314 /// ENST0000043713	TMEM107	AK027813	0.0386031	1.09782
7953670	AY151139 // NANOGNB // NANOG neighbor homeobox // 12p13.31 // 360030 /// ENST0000038211	NANOGNB	AY151139	0.0377521	1.09775
8162047	BC000355 // HNRNPK // heterogeneous nuclear ribonucleoprotein K // 9q21.32-q21.33 // 31	HNRNPK	BC000355	0.00021319	1.09773
8070681	AF426261 // LINC00313 // long intergenic non-protein coding RNA 313 // 21q22.3 // 11403	LINC00313	AF426261	0.00799174	1.09769
8167690	AK096379 // LOC401589 // uncharacterized LOC401589 // Xp11.22 // 401589 /// AK096379 //	LOC401589	AK096379	0.0171042	1.09766
7928890	ENST00000444431 // AGAP11 // ankyrin repeat and GTPase domain Arf GTPase activating pro	AGAP11	ENST00000444431	0.0254045	1.09748
8160308	AB062123 // RPS6 // ribosomal protein S6 // 9p21 // 6194 /// AK093634 // RPS6 // riboso	RPS6	AB062123	0.0396234	1.09702
8115765	BC026213 // FBXW11 // F-box and WD repeat domain containing 11 // 5q35.1 // 23291 /// E	FBXW11	BC026213	0.0322027	1.09693
8149685	AJ487518 // LGI3 // leucine-rich repeat LGI family, member 3 // 8p21.3 // 203190 /// EN	LGI3	AJ487518	0.00835396	1.0968
8048114	ENST00000312710 // ENSAP3 // endosulfine alpha pseudogene 3 // --- // --- /// ENST00000	ENSAP3	ENST00000312710	0.0168058	1.09678
7925720	BC030717 // OR2C3 // olfactory receptor, family 2, subfamily C, member 3 // 1q44 // 814	OR2C3	BC030717	0.0376631	1.09678
8050474	AY358511 // RDH14 // retinol dehydrogenase 14 (all-trans/9-cis/11-cis) // 2p24.2 // 576	RDH14	AY358511	0.0069317	1.09656
8165676	ENST00000361381 // ND4 // NADH dehydrogenase, subunit 4 (complex I) // --- // 4538	ND4	ENST00000361381	0.000920793	1.09649
8070321	AK127082 // FLJ45139 // FLJ45139 protein // 21q22.2 // 400867	FLJ45139	AK127082	0.0129376	1.09643
8070389	BC000075 // HMGN1 // high mobility group nucleosome binding domain 1 // 21q22.2 // 3150	HMGN1	BC000075	0.0056173	1.0963
8080863	AK126350 // SNTN // sentan, cilia apical structure protein // 3p14.2 // 132203 /// ENST	SNTN	AK126350	0.0313557	1.0963
8084000	ENST00000516493 // RN5S147 // RNA, 5S ribosomal 147 // --- // ---	RN5S147	ENST00000516493	0.0339224	1.09627
8176951	ENST00000344424 // ANKRD36P1 // ankyrin repeat domain 36 pseudogene 1 // --- // ---	ANKRD36P1	ENST00000344424	0.0226468	1.09619
8165653	ENST00000361390 // ND1 // NADH dehydrogenase, subunit 1 (complex I) // --- // 4535	ND1	ENST00000361390	0.00138547	1.09603
7960881	BC042608 // FAM90A1 // family with sequence similarity 90, member A1 // 12p13.31 // 551	FAM90A1	BC042608	0.0283091	1.09601
8124634	ENST00000421799 // OR2N1P // olfactory receptor, family 2, subfamily N, member 1 pseudo	OR2N1P	ENST00000421799	0.0104471	1.09593
7955985	BC140754 // OR6C74 // olfactory receptor, family 6, subfamily C, member 74 // 12q13.2 /	OR6C74	BC140754	0.0108486	1.09589
7971159	AF463496 // TNAP // TRAFs and NIK-associated protein // --- // 445341	TNAP	AF463496	0.0127331	1.09582
8149347	DQ012026 // DEFB136 // defensin, beta 136 // 8p23.1 // 613210 /// ENST00000382209 // DE	DEFB136	DQ012026	0.0168667	1.09562
8165661	ENST00000361624 // COX1 // cytochrome c oxidase subunit I // --- // 4512	COX1	ENST00000361624	2.23228e-06	1.09561
7939398	BC037344 // RAG1 // recombination activating gene 1 // 11p13 // 5896	RAG1	BC037344	0.0209924	1.09557
8060063	AB209440 // NDUFA10 // NADH dehydrogenase (ubiquinone) 1 alpha subcomplex, 10, 42kDa //	NDUFA10	AB209440	0.040471	1.09545
8175420	AK304573 // RBMX // RNA binding motif protein, X-linked // Xq26.3 // 27316 /// AY464692	RBMX	AK304573	0.00314735	1.09522
7978059	AB028979 // ZFHX2 // zinc finger homeobox 2 // 14q11.2 // 85446 /// ENST00000560206 //	ZFHX2	AB028979	0.0226019	1.0952
8176471	NR_001551 // TTTY12 // testis-specific transcript, Y-linked 12 (non-protein coding) //	TTTY12	NR_001551	0.0309863	1.09515
7952377	AY634366 // TMEM225 // transmembrane protein 225 // 11q24.1 // 338661 /// ENST000003750	TMEM225	AY634366	0.0384942	1.09514
8061919	AF069747 // CBFA2T2 // core-binding factor, runt domain, alpha subunit 2; translocated	CBFA2T2	AF069747	0.0299256	1.09513
8008110	BC010732 // HOXB-AS3 // HOXB cluster antisense RNA 3 (non-protein coding) // 17q21.32 /	HOXB-AS3	BC010732	0.0250801	1.09511
8167784	ENST00000362552 // VTRNA3-1P // vault RNA 3-1, pseudogene // --- // ---	VTRNA3-1P	ENST00000362552	0.0324065	1.09505
8115068	BC117249 // TIGD6 // tigger transposable element derived 6 // 5q32 // 81789 /// ENST000	TIGD6	BC117249	0.0402168	1.09497
8167152	U28687 // ZNF157 // zinc finger protein 157 // Xp11.2 // 7712 /// ENST00000377073 // ZN	ZNF157	U28687	0.0254338	1.09494
7928545	NR_024585 // LOC100128292 // uncharacterized LOC100128292 // 10q22.3 // 100128292	LOC100128292	NR_024585	0.0325205	1.09486
7913571	BC001449 // HNRNPR // heterogeneous nuclear ribonucleoprotein R // 1p36.12 // 10236 ///	HNRNPR	BC001449	0.0206496	1.09474
8160365	BC117290 // IFNW1 // interferon, omega 1 // 9p22 // 3467 /// ENST00000380229 // IFNW1 /	IFNW1	BC117290	0.016333	1.09465
8130394	AF202257 // RGS17 // regulator of G-protein signaling 17 // 6q25.3 // 26575 /// ENST000	RGS17	AF202257	0.0458379	1.0945
8069868	AB096962 // KRTAP7-1 // keratin associated protein 7-1 (gene/pseudogene) // 21q22.1 //	KRTAP7-1	AB096962	0.0172698	1.09434
8083808	ENST00000340806 // LRRIQ4 // leucine-rich repeats and IQ motif containing 4 // 3q26.2 /	LRRIQ4	ENST00000340806	0.0422605	1.0943
8141421	NR_029510 // MIR93 // microRNA 93 // 7q22.1 // 407050	MIR93	NR_029510	0.0363859	1.09403
8027824	BC093045 // MAG // myelin associated glycoprotein // 19q13.1 // 4099 /// ENST0000026262	MAG	BC093045	0.0240284	1.09369
7986836	ENST00000363456 // RN5S391 // RNA, 5S ribosomal 391 // --- // ---	RN5S391	ENST00000363456	0.00880917	1.09358
7915590	NR_002753 // RNU5F-1 // RNA, U5F small nuclear 1 // 1p34.1 // 26828	RNU5F-1	NR_002753	0.0361047	1.09348
8010328	AB046860 // CCDC40 // coiled-coil domain containing 40 // 17q25.3 // 55036 /// BC035251	CCDC40	AB046860	0.0465343	1.09319
7905510	BC113446 // LCE4A // late cornified envelope 4A // 1q21.3 // 199834 /// ENST00000368777	LCE4A	BC113446	0.01604	1.09317
7907790	AF287356 // CEP350 // centrosomal protein 350kDa // 1q25.2 // 9857 /// ENST00000367607	CEP350	AF287356	0.0432381	1.09316
8162719	AY244805 // HEMGN // hemogen // 9q22.33 // 55363 /// ENST00000375112 // HEMGN // hemoge	HEMGN	AY244805	0.0342692	1.09311
7931455	ENST00000344079 // LRRC27 // leucine rich repeat containing 27 // 10q26.3 // 80313 ///	LRRC27	ENST00000344079	0.0199023	1.09295
7963865	ENST00000358433 // OR6C6 // olfactory receptor, family 6, subfamily C, member 6 // 12q1	OR6C6	ENST00000358433	0.0267188	1.09293
8095422	BC067219 // STATH // statherin // 4q13.3 // 6779 /// BX649104 // STATH // statherin //	STATH	BC067219	0.00939214	1.0929
7898582	BC072682 // RPS14P3 // ribosomal protein S14 pseudogene 3 // 1p36.13 // 644068	RPS14P3	BC072682	0.0441608	1.09283
8120210	U32659 // IL17A // interleukin 17A // 6p12 // 3605 /// ENST00000340057 // IL17A // inte	IL17A	U32659	0.0220912	1.09275
8175330	ENST00000364570 // RN5S515 // RNA, 5S ribosomal 515 // --- // ---	RN5S515	ENST00000364570	0.0321484	1.09272
7936918	BC062717 // C10orf122 // chromosome 10 open reading frame 122 // 10q26.13 // 387718 ///	C10orf122	BC062717	0.0187928	1.09265
7908508	AY043324 // CRB1 // crumbs homolog 1 (Drosophila) // 1q31-q32.1 // 23418 /// ENST000004	CRB1	AY043324	0.00350307	1.09254
8089394	AY358655 // RETNLB // resistin like beta // 3q13.1 // 84666 /// ENST00000295755 // RETN	RETNLB	AY358655	0.0137959	1.09219
8061169	ENST00000516613 // RN5S476 // RNA, 5S ribosomal 476 // --- // ---	RN5S476	ENST00000516613	0.0328812	1.09218
8093839	BC034227 // D4S234E // DNA segment on chromosome 4 (unique) 234 expressed sequence // 4	D4S234E	BC034227	0.0451029	1.09201
8125798	BC069675 // MLN // motilin // 6p21.3 // 4295 /// ENST00000430124 // MLN // motilin // 6	MLN	BC069675	0.0078778	1.092
7929350	NM_006204 // PDE6C // phosphodiesterase 6C, cGMP-specific, cone, alpha prime // 10q24 /	PDE6C	NM_006204	0.0246294	1.092
7946073	BC151148 // OR51I1 // olfactory receptor, family 51, subfamily I, member 1 // 11p15.4 /	OR51I1	BC151148	0.00983694	1.09199
7974737	AK128037 // LRRC9 // leucine rich repeat containing 9 // 14q23.1 // 341883 /// ENST0000	LRRC9	AK128037	0.0455676	1.09185
8124337	BC101745 // SLC17A1 // solute carrier family 17 (sodium phosphate), member 1 // 6p22.2	SLC17A1	BC101745	0.0208227	1.09178
7943738	BC021736 // LOC728196 // uncharacterized LOC728196 // 11q23.1 // 728196 /// NR_029840 /	LOC728196	BC021736	0.0330477	1.09155
7923700	AF030435 // LRRN2 // leucine rich repeat neuronal 2 // 1q32.1 // 10446 /// ENST00000367	LRRN2	AF030435	0.0191431	1.09152
8092514	BC010056 // MAGEF1 // melanoma antigen family F, 1 // 3q13 // 64110 /// ENST00000317897	MAGEF1	BC010056	0.0445467	1.09141
8069852	AB096954 // KRTAP6-1 // keratin associated protein 6-1 // 21q22.1 // 337966 /// ENST000	KRTAP6-1	AB096954	0.031551	1.09134
8026483	BC112178 // OR10H2 // olfactory receptor, family 10, subfamily H, member 2 // 19p13.1 /	OR10H2	BC112178	0.018099	1.09134
8170803	BC008203 // TMEM187 // transmembrane protein 187 // Xq28 // 8269 /// ENST00000369982 //	TMEM187	BC008203	0.007934	1.0912
8004221	BC069557 // ALOX12 // arachidonate 12-lipoxygenase // 17p13.1 // 239 /// M35418 // ALOX	ALOX12	BC069557	0.0354089	1.09104
8001464	AK294334 // CES5A // carboxylesterase 5A // 16q12.2 // 221223 /// AY907669 // CES5A //	CES5A	AK294334	0.0085913	1.09098
8101359	NR_024087 // LINC00575 // long intergenic non-protein coding RNA 575 // 4q21.3 // 43993	LINC00575	NR_024087	0.0242892	1.09096
8121553	ENST00000441065 // RFPL4B // ret finger protein-like 4B // 6q21 // 442247 /// NM_001013	RFPL4B	ENST00000441065	0.0327241	1.0908
7897966	AK026705 // C1orf158 // chromosome 1 open reading frame 158 // 1p36.21 // 93190 /// ENS	C1orf158	AK026705	0.0242076	1.09067
8086075	ENST00000365305 // RN5S128 // RNA, 5S ribosomal 128 // --- // ---	RN5S128	ENST00000365305	0.0233667	1.09063
8111512	ENST00000515801 // UGT3A1 // UDP glycosyltransferase 3 family, polypeptide A1 // 5p13.2	UGT3A1	ENST00000515801	0.0391017	1.09057
8177344	NR_001541 // TTTY5 // testis-specific transcript, Y-linked 5 (non-protein coding) // Yq	TTTY5	NR_001541	0.0109408	1.09047
7955156	AF382188 // CCDC65 // coiled-coil domain containing 65 // 12q13.12 // 85478 /// AK30208	CCDC65	AF382188	0.0477645	1.09028
8167640	ENST00000475267 // H3F3AP5 // H3 histone, family 3A, pseudogene 5 // --- // --- /// ENS	H3F3AP5	ENST00000475267	0.0292838	1.09028
8063526	ENST00000371328 // FAM209A // family with sequence similarity 209, member A // 20q13.31	FAM209A	ENST00000371328	0.030023	1.09026
8052072	AK292562 // FSHR // follicle stimulating hormone receptor // 2p21-p16 // 2492 /// ENST0	FSHR	AK292562	0.0303525	1.09026
7925813	ENST00000381489 // C10orf108 // chromosome 10 open reading frame 108 // --- // --- ///	C10orf108	ENST00000381489	0.00983383	1.09016
8064787	ENST00000418528 // PRNT // prion protein (testis specific) // --- // --- /// ENST000003	PRNT	ENST00000418528	0.0183584	1.09002
8172268	NR_029636 // MIR222 // microRNA 222 // Xp11.3 // 407007	MIR222	NR_029636	0.040216	1.08994
8124495	ENST00000444565 // POM121L2 // POM121 transmembrane nucleoporin-like 2 // 6p22.1 // 940	POM121L2	ENST00000444565	0.0341562	1.08973
7982040	NR_003309 // SNORD115-17 // small nucleolar RNA, C/D box 115-17 // 15q11.2 // 100033455	SNORD115-17	NR_003309	0.016722	1.08958
8090936	ENST00000364455 // RN5S142 // RNA, 5S ribosomal 142 // --- // ---	RN5S142	ENST00000364455	0.0495648	1.08934
7902269	AL832279 // SRSF11 // serine/arginine-rich splicing factor 11 // 1p31 // 9295 /// BC017	SRSF11	AL832279	0.0446998	1.08921
8043632	AK126032 // FER1L5 // fer-1-like 5 (C. elegans) // 2q11.2 // 90342 /// ENST00000505256	FER1L5	AK126032	0.0180524	1.08916
8156971	ENST00000374798 // CYLC2 // cylicin, basic protein of sperm head cytoskeleton 2 // 9q31	CYLC2	ENST00000374798	0.0352577	1.0891
8082046	U20760 // CASR // calcium-sensing receptor // 3q13 // 846 /// ENST00000498619 // CASR /	CASR	U20760	0.0098709	1.08871
7910971	ENST00000468967 // WDR64 // WD repeat domain 64 // 1q43 // 128025 /// ENST00000472717 /	WDR64	ENST00000468967	0.0360868	1.08849
7955635	ENST00000550907 // ARL2BPP2 // ADP-ribosylation factor-like 2 binding protein pseudogen	ARL2BPP2	ENST00000550907	0.0480413	1.08827
8011270	AK093990 // LOC284009 // uncharacterized LOC284009 // 17p13.3 // 284009 /// ENST0000038	LOC284009	AK093990	0.0466026	1.08827
7977732	NR_002916 // SNORD8 // small nucleolar RNA, C/D box 8 // 14q11.2 // 319103	SNORD8	NR_002916	0.0367869	1.0882
7911289	BC035140 // ZNF672 // zinc finger protein 672 // 1q44 // 79894 /// BC050348 // ZNF672 /	ZNF672	BC035140	0.00851454	1.08783
8056784	BC032558 // DLX2 // distal-less homeobox 2 // 2q32 // 1746 /// ENST00000234198 // DLX2	DLX2	BC032558	0.0450993	1.08748
7959563	AK095982 // C12orf65 // chromosome 12 open reading frame 65 // 12q24.31 // 91574 /// EN	C12orf65	AK095982	0.0395999	1.08743
7979378	BC028060 // C14orf105 // chromosome 14 open reading frame 105 // 14q22.3 // 55195 /// B	C14orf105	BC028060	0.0215557	1.08729
8039884	AF204903 // KIR2DL5A // killer cell immunoglobulin-like receptor, two domains, long cyt	KIR2DL5A	AF204903	0.0319605	1.08706
8142628	BC111775 // SLC13A1 // solute carrier family 13 (sodium/sulfate symporters), member 1 /	SLC13A1	BC111775	0.0129844	1.08706
7911351	BC017762 // LINC00115 // long intergenic non-protein coding RNA 115 // 1p36.33 // 79854	LINC00115	BC017762	0.0184272	1.0867
7968913	ENST00000411409 // RN7SKP3 // RNA, 7SK small nuclear pseudogene 3 // --- // ---	RN7SKP3	ENST00000411409	0.0150451	1.08659
7974900	NR_015358 // FLJ43390 // uncharacterized LOC646113 // 14q23.2 // 646113	FLJ43390	NR_015358	0.0157542	1.0865
8100701	BX537945 // TMPRSS11B // transmembrane protease, serine 11B // 4q13.2 // 132724 /// ENS	TMPRSS11B	BX537945	0.0495432	1.08632
7978335	AF226050 // SDR39U1 // short chain dehydrogenase/reductase family 39U, member 1 // 14q1	SDR39U1	AF226050	0.034303	1.08616
8149898	AK297415 // STMN4 // stathmin-like 4 // 8p21.2 // 81551 /// ENST00000350889 // STMN4 //	STMN4	AK297415	0.00838484	1.08611
8154627	BC093988 // IFNA13 // interferon, alpha 13 // 9p22 // 3447 /// V00537 // IFNA1 // inter	IFNA13	BC093988	0.0087472	1.08599
7899898	BC021180 // HMGB4 // high mobility group box 4 // 1p35.1 // 127540 /// ENST00000519684	HMGB4	BC021180	0.00605236	1.08596
7965467	BC017820 // RPL41 // ribosomal protein L41 // 12q13 // 6171 /// ENST00000546591 // RPL4	RPL41	BC017820	0.0057395	1.08585
7946004	BC136932 // OR51S1 // olfactory receptor, family 51, subfamily S, member 1 // 11p15.4 /	OR51S1	BC136932	0.0166372	1.08583
7900957	BC049844 // KLF17 // Kruppel-like factor 17 // 1p34.1 // 128209 /// ENST00000372299 //	KLF17	BC049844	0.0368863	1.08576
8156529	BC047702 // ZNF169 // zinc finger protein 169 // 9q22.32 // 169841 /// ENST00000395395	ZNF169	BC047702	0.00721316	1.0855
8144639	NR_040035 // LINC00208 // long intergenic non-protein coding RNA 208 // 8p23.1 // 83655	LINC00208	NR_040035	0.0296343	1.08548
7981013	AY225517 // PRIMA1 // proline rich membrane anchor 1 // 14q32.12 // 145270 /// ENST0000	PRIMA1	AY225517	0.0393627	1.08527
7955995	BC136897 // OR6C65 // olfactory receptor, family 6, subfamily C, member 65 // 12q13.2 /	OR6C65	BC136897	0.045418	1.08519
8033414	BC025387 // PCP2 // Purkinje cell protein 2 // 19p13.2 // 126006 /// ENST00000311069 //	PCP2	BC025387	0.00400854	1.08495
7915949	NM_001194986 // TRABD2B // TraB domain containing 2B // 1p33 // 388630	TRABD2B	NM_001194986	0.0142231	1.08495
8083775	ENST00000475330 // CBX1P5 // chromobox homolog 1 pseudogene 5 // --- // ---	CBX1P5	ENST00000475330	0.0456893	1.08494
8166665	BC035026 // FAM47B // family with sequence similarity 47, member B // Xp21.1 // 170062	FAM47B	BC035026	0.0413399	1.08487
8040530	AF322070 // FKBP1B // FK506 binding protein 1B, 12.6 kDa // 2p23.3 // 2281 /// BC002614	FKBP1B	AF322070	0.0155703	1.08486
8139845	NR_038378 // LOC441242 // uncharacterized LOC441242 // 7q11.21 // 441242	LOC441242	NR_038378	0.0175364	1.08461
7973014	BC140947 // OR4K5 // olfactory receptor, family 4, subfamily K, member 5 // 14q11.2 //	OR4K5	BC140947	0.0461429	1.08425
8061912	ENST00000246222 // BPIFB9P // BPI fold containing family B, member 9, pseudogene // ---	BPIFB9P	ENST00000246222	0.0264636	1.0841
8082254	ENST00000467239 // FAM86JP // family with sequence similarity 86, member J, pseudogene	FAM86JP	ENST00000467239	0.0283782	1.08401
8033662	AK292258 // ACTL9 // actin-like 9 // 19p13.2 // 284382 /// ENST00000324436 // ACTL9 //	ACTL9	AK292258	0.0364022	1.08395
8101340	AB017019 // HNRPDL // heterogeneous nuclear ribonucleoprotein D-like // 4q21.22 // 9987	HNRPDL	AB017019	0.00629057	1.08387
8132813	ENST00000297001 // C7orf72 // chromosome 7 open reading frame 72 // 7p12.2 // 100130988	C7orf72	ENST00000297001	0.022789	1.08384
8174568	AY358208 // LHFPL1 // lipoma HMGIC fusion partner-like 1 // Xq23 // 340596 /// ENST0000	LHFPL1	AY358208	0.0498579	1.08383
8143988	AY024361 // MLL3 // myeloid/lymphoid or mixed-lineage leukemia 3 // 7q36.1 // 58508 ///	MLL3	AY024361	0.0426185	1.08344
8058273	AB053302 // MPP4 // membrane protein, palmitoylated 4 (MAGUK p55 subfamily member 4) //	MPP4	AB053302	0.0147865	1.08334
8025450	BC137046 // OR2Z1 // olfactory receptor, family 2, subfamily Z, member 1 // 19p13.2 //	OR2Z1	BC137046	0.0430674	1.08333
7955983	ENST00000326258 // OR10A7 // olfactory receptor, family 10, subfamily A, member 7 // 12	OR10A7	ENST00000326258	0.0344235	1.08319
8020844	ENST00000269197 // ASXL3 // additional sex combs like 3 (Drosophila) // 18q11 // 80816	ASXL3	ENST00000269197	0.0453444	1.08314
7978103	ENST00000559615 // LINC00596 // long intergenic non-protein coding RNA 596 // 14q11.2 /	LINC00596	ENST00000559615	0.0354864	1.08313
8095646	AK297669 // AFP // alpha-fetoprotein // 4q13.3 // 174 /// AK297674 // AFP // alpha-feto	AFP	AK297669	0.0334577	1.08291
7972259	D17547 // DCT // dopachrome tautomerase (dopachrome delta-isomerase, tyrosine-related p	DCT	D17547	0.0230743	1.08275
8071058	ENST00000444826 // ACTR3BP2 // ARP3 actin-related protein 3 homolog B (yeast) pseudogen	ACTR3BP2	ENST00000444826	0.0489923	1.08261
8133904	AK291406 // GRM3 // glutamate receptor, metabotropic 3 // 7q21.1-q21.2 // 2913 /// AK29	GRM3	AK291406	0.0484271	1.0826
7989245	AY956765 // HSP90AB4P // heat shock protein 90kDa alpha (cytosolic), class B member 4,	HSP90AB4P	AY956765	0.0352837	1.08242
8065013	ENST00000427835 // C20orf61 // chromosome 20 open reading frame 61 // 20p12.2 // 728450	C20orf61	ENST00000427835	0.0301959	1.0822
8012274	BC033861 // LSMD1 // LSM domain containing 1 // 17p13.1 // 84316 /// ENST00000333775 //	LSMD1	BC033861	0.0326107	1.08214
7948119	ENST00000301529 // OR8J3 // olfactory receptor, family 8, subfamily J, member 3 // 11q1	OR8J3	ENST00000301529	0.0485477	1.08171
7966293	AK097461 // C12orf76 // chromosome 12 open reading frame 76 // 12q24.11 // 400073 /// B	C12orf76	AK097461	0.0459315	1.08168
7982002	NR_003341 // SNORD116-27 // small nucleolar RNA, C/D box 116-27 // 15q11.2 // 100033439	SNORD116-27	NR_003341	0.0470802	1.0815
8009832	BC047793 // TSEN54 // tRNA splicing endonuclease 54 homolog (S. cerevisiae) // 17q25.1	TSEN54	BC047793	0.0173628	1.08141
7977657	BC103758 // HNRNPC // heterogeneous nuclear ribonucleoprotein C (C1/C2) // 14q11.2 // 3	HNRNPC	BC103758	0.0220747	1.08128
7996654	AF132730 // TSNAXIP1 // translin-associated factor X interacting protein 1 // 16q22.1 /	TSNAXIP1	AF132730	0.0103275	1.08119
7961604	AF532185 // PLCZ1 // phospholipase C, zeta 1 // 12p12.3 // 89869 /// AK097555 // PLCZ1	PLCZ1	AF532185	0.0275404	1.08109
7925565	AF068846 // HNRNPU // heterogeneous nuclear ribonucleoprotein U (scaffold attachment fa	HNRNPU	AF068846	0.00198192	1.08084
7946001	ENST00000356069 // OR52R1 // olfactory receptor, family 52, subfamily R, member 1 // 11	OR52R1	ENST00000356069	0.0251394	1.08084
7946021	BC140752 // OR52A4 // olfactory receptor, family 52, subfamily A, member 4 // 11p15.4 /	OR52A4	BC140752	0.0348145	1.08079
8174105	AJ277658 // NXF5 // nuclear RNA export factor 5 // Xq22 // 55998 /// ENST00000263032 //	NXF5	AJ277658	0.0386811	1.08059
7948123	ENST00000533152 // OR8J2 // olfactory receptor, family 8, subfamily J, member 2 (gene/p	OR8J2	ENST00000533152	0.0251066	1.08018
7975702	BC053325 // VRTN // vertebrae development homolog (pig) // 14q24.3 // 55237 /// ENST000	VRTN	BC053325	0.0385927	1.08009
8058604	BC005318 // MYL1 // myosin, light chain 1, alkali; skeletal, fast // 2q33-q34 // 4632 /	MYL1	BC005318	0.0379897	1.07997
8174263	ENST00000372617 // GLRA4 // glycine receptor, alpha 4 // Xq22.2 // 441509 /// ENST00000	GLRA4	ENST00000372617	0.0342574	1.07942
8145334	AK292492 // ADAM7 // ADAM metallopeptidase domain 7 // 8p21.2 // 8756 /// ENST000001752	ADAM7	AK292492	0.0492365	1.0794
7946023	ENST00000307388 // OR52A5 // olfactory receptor, family 52, subfamily A, member 5 // 11	OR52A5	ENST00000307388	0.043056	1.07932
7943025	AF521869 // TRIM48 // tripartite motif containing 48 // 11q11 // 79097 /// BC001862 //	TRIM48	AF521869	0.0292332	1.07925
8069985	NR_002996 // SNORA80 // small nucleolar RNA, H/ACA box 80 // 21q22.11 // 677846	SNORA80	NR_002996	0.0433525	1.07924
8146334	ENST00000479243 // RPL10AP2 // ribosomal protein L10a pseudogene 2 // --- // ---	RPL10AP2	ENST00000479243	0.0486166	1.07902
7957835	U68233 // NR1H4 // nuclear receptor subfamily 1, group H, member 4 // 12q23.1 // 9971 /	NR1H4	U68233	0.0485117	1.07861
7994615	BC150656 // ZG16 // zymogen granule protein 16 homolog (rat) // 16p11.2 // 653808 /// E	ZG16	BC150656	0.00267505	1.07834
7969479	BC115358 // BTF3P11 // basic transcription factor 3 pseudogene 11 // 13q22 // 690	BTF3P11	BC115358	0.011281	1.07831
8076584	AK056490 // FLJ30901 // uncharacterized protein FLJ30901 // 22q13.31 // 150378	FLJ30901	AK056490	0.013788	1.07828
8015095	ENST00000306658 // KRT28 // keratin 28 // 17q21.2 // 162605 /// NM_181535 // KRT28 // k	KRT28	ENST00000306658	0.0180531	1.07822
7902930	AY956769 // HSP90B3P // heat shock protein 90kDa beta (Grp94), member 3, pseudogene //	HSP90B3P	AY956769	0.0433498	1.07809
8126937	DQ012017 // DEFB113 // defensin, beta 113 // 6p12.3 // 245927 /// ENST00000398718 // DE	DEFB113	DQ012017	0.0438602	1.07807
7946019	ENST00000321522 // OR52E2 // olfactory receptor, family 52, subfamily E, member 2 // 11	OR52E2	ENST00000321522	0.0396096	1.07705
8109505	ENST00000420481 // PPP1R2P3 // protein phosphatase 1, regulatory (inhibitor) subunit 2	PPP1R2P3	ENST00000420481	0.0404647	1.07686
8100868	ENST00000410304 // RN5S163 // RNA, 5S ribosomal 163 // --- // ---	RN5S163	ENST00000410304	0.0329973	1.07668
7971243	ENST00000412208 // OR7E155P // olfactory receptor, family 7, subfamily E, member 155 ps	OR7E155P	ENST00000412208	0.0185414	1.07663
8038292	AK125108 // CGB7 // chorionic gonadotropin, beta polypeptide 7 // 19q13.32 // 94027 ///	CGB7	AK125108	0.0172028	1.07662
8066189	X00094 // GHRH // growth hormone releasing hormone // 20q11.2 // 2691 /// ENST000003736	GHRH	X00094	0.0473577	1.07656
7944351	AB094092 // FOXR1 // forkhead box R1 // 11q23.3 // 283150 /// BC028191 // FOXR1 // fork	FOXR1	AB094092	0.0411867	1.07627
8165690	ENST00000361789 // CYTB // cytochrome b // --- // 4519	CYTB	ENST00000361789	0.000234038	1.07624
8126240	NR_038887 // FLJ41649 // uncharacterized LOC401260 // 6p21.2 // 401260	FLJ41649	NR_038887	0.0274883	1.07611
8011200	BC035077 // SMYD4 // SET and MYND domain containing 4 // 17p13.3 // 114826 /// ENST0000	SMYD4	BC035077	0.0108474	1.076
7965384	BC027600 // CCER1 // coiled-coil glutamate-rich protein 1 // 12q21.33 // 196477 /// ENS	CCER1	BC027600	0.0433493	1.07576
8052374	NR_029629 // MIR216A // microRNA 216a // 2p16.1 // 406998	MIR216A	NR_029629	0.0376808	1.07571
8027320	NR_024523 // LOC641367 // cyclin Y-like 1 pseudogene // 19p12 // 641367	LOC641367	NR_024523	0.0488405	1.07536
7943317	ENST00000362445 // RN5S347 // RNA, 5S ribosomal 347 // --- // ---	RN5S347	ENST00000362445	0.0419478	1.0753
8044351	ENST00000434894 // RPL22P11 // ribosomal protein L22 pseudogene 11 // --- // --- /// EN	RPL22P11	ENST00000434894	0.0446994	1.07524
7994445	AB037720 // SH2B1 // SH2B adaptor protein 1 // 16p11.2 // 25970 /// ENST00000322610 //	SH2B1	AB037720	0.0393131	1.07523
8075600	AF465766 // BPIFC // BPI fold containing family C // 22q12.3 // 254240 /// ENST00000397	BPIFC	AF465766	0.0372134	1.07518
8115580	BC105110 // PWWP2A // PWWP domain containing 2A // 5q33.3 // 114825 /// ENST00000456329	PWWP2A	BC105110	0.00576183	1.07505
7975268	BC029050 // ARG2 // arginase, type II // 14q24.1 // 384 /// ENST00000261783 // ARG2 //	ARG2	BC029050	0.0465417	1.07488
8142747	AF043978 // PAX4 // paired box 4 // 7q32 // 5078 /// ENST00000341640 // PAX4 // paired	PAX4	AF043978	0.019903	1.07487
8029547	ENST00000419266 // APOC4 // apolipoprotein C-IV // 19q13.2 // 346 /// ENST00000419266 /	APOC4	ENST00000419266	0.0175794	1.07479
7919080	NM_001047980 // NBPF7 // neuroblastoma breakpoint family, member 7 // 1p12 // 343505	NBPF7	NM_001047980	0.00942435	1.07454
8040045	BC009951 // COLEC11 // collectin sub-family member 11 // 2p25.3 // 78989 /// ENST000004	COLEC11	BC009951	0.0207691	1.07424
8065580	AK097430 // C20orf57 // chromosome 20 open reading frame 57 // 20q11.21 // 83747 /// EN	C20orf57	AK097430	0.0188761	1.07399
8176692	ENST00000447585 // OFD1P5Y // OFD1 pseudogene 5, Y-linked // --- // --- /// ENST0000053	OFD1P5Y	ENST00000447585	0.037479	1.07384
7937977	ENST00000413036 // OR51H2P // olfactory receptor, family 51, subfamily H, member 2 pseu	OR51H2P	ENST00000413036	0.0446259	1.07334
7952675	ENST00000531501 // ZNF123P // zinc finger protein 123, pseudogene // --- // ---	ZNF123P	ENST00000531501	0.0185238	1.07331
8065082	ENST00000410568 // RN5S475 // RNA, 5S ribosomal 475 // --- // ---	RN5S475	ENST00000410568	0.0384033	1.07325
8012226	BC020090 // FXR2 // fragile X mental retardation, autosomal homolog 2 // 17p13.1 // 951	FXR2	BC020090	0.0219127	1.0732
7955433	BC048112 // TMPRSS12 // transmembrane (C-terminal) protease, serine 12 // 12q13.12 // 2	TMPRSS12	BC048112	0.0348048	1.07319
8038177	BC034769 // IZUMO1 // izumo sperm-egg fusion 1 // 19q13.33 // 284359 /// ENST0000033295	IZUMO1	BC034769	0.0344094	1.07309
7984077	NR_029709 // MIR190A // microRNA 190a // 15q22.2 // 406965	MIR190A	NR_029709	0.0318893	1.07307
8175308	NR_024493 // LINC00087 // long intergenic non-protein coding RNA 87 // Xq26.3 // 644596	LINC00087	NR_024493	0.0298188	1.07284
8124998	BC008783 // GPANK1 // G patch domain and ankyrin repeats 1 // 6p21.3 // 7918 /// ENST00	GPANK1	BC008783	0.0476351	1.0728
7982036	NR_003307 // SNORD115-15 // small nucleolar RNA, C/D box 115-15 // 15q11.2 // 100033453	SNORD115-15	NR_003307	0.0367391	1.07217
7897329	BC092427 // THAP3 // THAP domain containing, apoptosis associated protein 3 // 1p36.31	THAP3	BC092427	0.0323078	1.0721
8138670	BX537494 // HNRNPA2B1 // heterogeneous nuclear ribonucleoprotein A2/B1 // 7p15 // 3181	HNRNPA2B1	BX537494	0.00499374	1.07198
8117071	AF097027 // FAM8A1 // family with sequence similarity 8, member A1 // 6p23 // 51439 ///	FAM8A1	AF097027	0.0384488	1.07196
8168058	AF087142 // FAM155B // family with sequence similarity 155, member B // Xq13.1 // 27112	FAM155B	AF087142	0.0460099	1.07183
7972001	NR_046936 // RNU6-66 // RNA, U6 small nuclear 66 // --- // 100873770	RNU6-66	NR_046936	0.0438775	1.07167
7969995	AB290159 // MYO16 // myosin XVI // 13q33.3 // 23026 /// BC146791 // MYO16 // myosin XVI	MYO16	AB290159	0.0464151	1.07156
8049952	AK090909 // CXXC11 // CXXC finger protein 11 // 2q37.3 // 285093 /// ENST00000419912 //	CXXC11	AK090909	0.040583	1.07146
8143564	AL832579 // FAM131B // family with sequence similarity 131, member B // 7q34 // 9715 //	FAM131B	AL832579	0.0293955	1.07079
7927277	BC011672 // GPRIN2 // G protein regulated inducer of neurite outgrowth 2 // 10q11.22 //	GPRIN2	BC011672	0.0369408	1.07072
7930487	NM_058222 // TECTB // tectorin beta // 10q25-q26 // 6975	TECTB	NM_058222	0.0288205	1.0707
8091811	BC132834 // SI // sucrase-isomaltase (alpha-glucosidase) // 3q25.2-q26.2 // 6476 /// EN	SI	BC132834	0.049767	1.0704
8090872	AK293840 // KY // kyphoscoliosis peptidase // 3q22.2 // 339855 /// ENST00000423778 // K	KY	AK293840	0.0353935	1.07028
7906365	BC137323 // OR10K1 // olfactory receptor, family 10, subfamily K, member 1 // 1q23.1 //	OR10K1	BC137323	0.0347177	1.07017
8000948	BC058863 // BCL7C // B-cell CLL/lymphoma 7C // 16p11 // 9274 /// ENST00000380317 // BCL	BCL7C	BC058863	0.03866	1.06995
8021349	AF004668 // ST8SIA3 // ST8 alpha-N-acetyl-neuraminide alpha-2,8-sialyltransferase 3 //	ST8SIA3	AF004668	0.0480496	1.06959
8139622	D17570 // ZPBP // zona pellucida binding protein // 7p14.3 // 11055 /// ENST00000046087	ZPBP	D17570	0.0324402	1.06944
7936023	AK024342 // C10orf95 // chromosome 10 open reading frame 95 // 10q24.32 // 79946 /// BC	C10orf95	AK024342	0.0323516	1.06942
7939942	ENST00000335605 // OR5D14 // olfactory receptor, family 5, subfamily D, member 14 // 11	OR5D14	ENST00000335605	0.034214	1.06938
8076826	AK126430 // C22orf34 // chromosome 22 open reading frame 34 // 22q13.33 // 348645 /// E	C22orf34	AK126430	0.0314351	1.06936
8137635	AK098637 // LOC100506557 // uncharacterized LOC100506557 // --- // 100506557	LOC100506557	AK098637	0.0192784	1.06917
8046590	BC112027 // HNRNPA3 // heterogeneous nuclear ribonucleoprotein A3 // 2q31.2 // 220988 /	HNRNPA3	BC112027	0.00465104	1.06906
8168458	AF490507 // MAGEE1 // melanoma antigen family E, 1 // Xq13.3 // 57692 /// ENST000003614	MAGEE1	AF490507	0.0431425	1.069
8015802	AK127427 // LOC100130581 // uncharacterized LOC100130581 // 17q21.31 // 100130581	LOC100130581	AK127427	0.0235193	1.06898
8003806	ENST00000575751 // OR1D5 // olfactory receptor, family 1, subfamily D, member 5 // 17p1	OR1D5	ENST00000575751	0.0439805	1.06893
7986325	ENST00000410144 // RNU2-3P // RNA, U2 small nuclear 3, pseudogene // --- // ---	RNU2-3P	ENST00000410144	0.0437587	1.06861
8019570	AJ406944 // KRTAP4-11 // keratin associated protein 4-11 // 17q21.2 // 653240 /// BC126	KRTAP4-11	AJ406944	0.0302878	1.06855
7939994	ENST00000312153 // OR9G1 // olfactory receptor, family 9, subfamily G, member 1 // 11q1	OR9G1	ENST00000312153	0.0370835	1.06845
7936108	BC036193 // CALHM1 // calcium homeostasis modulator 1 // 10q24.33 // 255022 /// ENST000	CALHM1	BC036193	0.0394357	1.06836
7948316	AY358251 // OR10W1 // olfactory receptor, family 10, subfamily W, member 1 // 11q12.1 /	OR10W1	AY358251	0.0230463	1.06832
7905051	AB084917 // PPIAL4A // peptidylprolyl isomerase A (cyclophilin A)-like 4A // 1q21.2 //	PPIAL4A	AB084917	0.0398819	1.06811
7927505	BC028127 // C10orf53 // chromosome 10 open reading frame 53 // 10q11.23 // 282966 /// E	C10orf53	BC028127	0.0188876	1.06804
8121193	AK295479 // KLHL32 // kelch-like 32 (Drosophila) // 6q16.1 // 114792 /// ENST0000036926	KLHL32	AK295479	0.0456856	1.0673
7898736	NR_023919 // LINC00339 // long intergenic non-protein coding RNA 339 // 1p36.12 // 2909	LINC00339	NR_023919	0.0465628	1.06722
8152938	ENST00000473291 // HHLA1 // HERV-H LTR-associating 1 // 8q24 // 10086 /// ENST000004142	HHLA1	ENST00000473291	0.0185064	1.06691
8061831	AF549190 // BPIFB4 // BPI fold containing family B, member 4 // 20q11.21 // 149954 ///	BPIFB4	AF549190	0.0304696	1.0668
8030187	BC006290 // CGB5 // chorionic gonadotropin, beta polypeptide 5 // 19q13.32 // 93659 ///	CGB5	BC006290	0.0269442	1.06674
8112892	ENST00000515379 // HNRNPA1P12 // heterogeneous nuclear ribonucleoprotein A1 pseudogene	HNRNPA1P12	ENST00000515379	0.0349045	1.06625
7964262	AK090650 // NACA // nascent polypeptide-associated complex alpha subunit // 12q23-q24.1	NACA	AK090650	0.0274507	1.06625
8107878	M20137 // IL3 // interleukin 3 (colony-stimulating factor, multiple) // 5q31.1 // 3562	IL3	M20137	0.0487287	1.06576
7955290	BC042496 // AQP2 // aquaporin 2 (collecting duct) // 12q12-q13 // 359 /// ENST000001992	AQP2	BC042496	0.0270708	1.06565
7987565	BC098341 // PPP1R14D // protein phosphatase 1, regulatory (inhibitor) subunit 14D // 15	PPP1R14D	BC098341	0.0423158	1.06505
7912525	ENST00000364931 // RNU5E-4P // RNA, U5E small nuclear 4, pseudogene // --- // ---	RNU5E-4P	ENST00000364931	0.0392478	1.06384
8061154	AK123005 // ZNF133 // zinc finger protein 133 // 20p11.23 // 7692 /// AK291389 // ZNF13	ZNF133	AK123005	0.0402436	1.06327
8069987	BC027970 // TCP10L // t-complex 10 (mouse)-like // 21q22.11 // 140290 /// NM_144659 //	TCP10L	BC027970	0.037398	1.06085
7985507	AF036271 // SH3GL3 // SH3-domain GRB2-like 3 // 15q24 // 6457 /// BC042864 // SH3GL3 //	SH3GL3	AF036271	0.0254377	1.06072
8073293	ENST00000312310 // COX6B1P3 // cytochrome c oxidase subunit VIb polypeptide 1 (ubiquito	COX6B1P3	ENST00000312310	0.0443075	1.06033
7917645	AK057879 // SLC17A7 // solute carrier family 17 (sodium-dependent inorganic phosphate c	SLC17A7	AK057879	0.0285296	1.0592
8156257	AK302448 // FAM75C2 // family with sequence similarity 75, member C2 // 9q22.1 // 64596	FAM75C2	AK302448	0.0423953	1.05865
8158952	BC021686 // EEF1A1 // eukaryotic translation elongation factor 1 alpha 1 // 6q14.1 // 1	EEF1A1	BC021686	0.00654398	1.05637
7958130	AB209534 // HSP90B1 // heat shock protein 90kDa beta (Grp94), member 1 // 12q24.2-q24.3	HSP90B1	AB209534	0.0136223	1.0559
8053467	BC032785 // SFTPB // surfactant protein B // 2p12-p11.2 // 6439 /// J02761 // SFTPB //	SFTPB	BC032785	0.0190683	1.05576
8155354	BC121813 // FAM74A4 // family with sequence similarity 74, member A4 // 9q12 // 401508	FAM74A4	BC121813	0.0406949	1.05297
7991019	AL833295 // FSD2 // fibronectin type III and SPRY domain containing 2 // 15q25.2 // 123	FSD2	AL833295	0.0322083	1.05272
7964852	AF440758 // BEST3 // bestrophin 3 // 12q14.2-q15 // 144453 /// ENST00000331471 // BEST3	BEST3	AF440758	0.0149169	1.05267
8013022	ENST00000409083 // FAM211A // family with sequence similarity 211, member A // 17p11.2	FAM211A	ENST00000409083	0.0415224	1.05243
