# Supplementary material for: p53 isoform expression promotes a stemness phenotype and inhibits doxorubicin sensitivity in breast cancer
Source: Cell Death Dis. 2023 Aug 8;14(8):509. doi: 10.1038/s41419-023-06031-4 (PMC10409720; doi:10.1038/s41419-023-06031-4)
Supplement: Supplementary file 6 — Supplementary Table S4 [file 41419_2023_6031_MOESM6_ESM.xlsx]

## Sheet: S4
Supplementary Table 4: GO (biological process) overrepresentation analysis of downregulated genes in high Δ40p53 vs. low Δ40p53-expressing breast cancers. FDR-adj. p-value.
ID	Description	GeneRatio	BgRatio	pvalue	p.adjust	qvalue	geneID	Count
GO:0002250	adaptive immune response	127//1985	435//15652	1.55456e-20	9.08174e-17	7.05606e-17	IGKV2D-29/IGKV1-12/IGKV2-24/IGKC/IGHV3-33/IGKV1D-42/IGHV3-74/TNFRSF21/C1S/C3/LILRB4/CD4/C1R/C2/IGHV3-72/CCL19/PRDM1/TREM1/NCKAP1L/HLA-DPB1/CD84/C1QC/IGHV3-35/IL1R1/KLHL6/TFRC/IRF4/HAVCR2/C1QB/TLR8/CD74/PIK3CG/CTSC/LAIR1/CD86/CTSH/TRAF3IP2/SERPING1/TLR4/CFI/PRKCB/IL18/PDCD1LG2/FCER1G/HLA-E/PTPN6/CD79A/FCGR3A/HLA-DMA/INPP5D/HLA-DMB/ICAM1/HLA-A/CD28/HLA-DPA1/LILRB3/SYK/KLRD1/CD80/HLA-F/MYD88/HLA-G/A…	127
GO:0045785	positive regulation of cell adhesion	122//1985	420//15652	1.43893e-19	4.20312e-16	3.26562e-16	ERBB2/DPP4/LILRB4/CD4/VCAM1/NID1/CD3E/CCL19/HAS2/TGM2/ITGB2/PLAUR/LGALS1/NCKAP1L/FLNA/HLA-DPB1/ITGA5/CCDC80/CDK6/LGALS9/IL2RA/ITGA3/TESK1/TFRC/IBSP/HAVCR2/CD74/THY1/CD86/MYADM/CCL21/TGFBR2/FLOT2/IL18/PDCD1LG2/DOCK8/EFNB2/HLA-E/PTPN6/APBB1IP/HLA-DMA/HLA-DMB/HLA-A/CD28/HLA-DPA1/SYK/CD80/PRKCA/HLA-G/DAB2/VAV1/PDPN/ADA/EMILIN2/IL4R/EFEMP2/CD81/CD276/VNN1/AP3D1/ADAM19/ABL1/CD44/JAK1/SIRPA/NRP1/LILRB2/…	122
GO:0006909	phagocytosis	80//1985	227//15652	1.30348e-18	2.53832e-15	1.97215e-15	IGKC/IGHV3-33/IL2RG/IGHV3-74/LRP1/SRPX/C3/CNN2/RAC2/C2/IGHV3-72/TGM2/MFGE8/ITGB2/NCKAP1L/IGHV3-35/IRF8/LMAN2/ARHGAP25/ITGAM/ELMO1/TLR4/ITGB3/DOCK2/BIN2/NCF2/MSR1/FCER1G/MERTK/PLCG2/DYSF/CD14/ABCA1/AXL/HCK/RHOG/MYO18A/GSN/CD93/CD300A/SYK/MYD88/VAV1/LIMK1/TYROBP/IL15RA/SYT11/IL2RB/ABL1/ICAM3/FCGR2B/MYH9/SIRPA/NCF4/TYRO3/CORO1C/TREM2/P2RX7/CSK/TM9SF4/VAV2/FGR/BCR/SPHK1/PLA2G5/P2RY6/SPON2/CORO1A/SNX3…	80
GO:0050867	positive regulation of cell activation	104//1985	347//15652	6.67024e-18	9.74188e-15	7.56897e-15	IGKC/DPP4/IGHV3-33/IGHV3-74/LILRB4/PLEK/CD4/VCAM1/IGHV3-72/CD3E/CCL19/MMP8/ITGB2/LGALS1/NCKAP1L/HLA-DPB1/LGALS9/IL2RA/IGHV3-35/TFRC/HAVCR2/ITGAM/CD74/CTSC/THY1/CD86/CCL21/TLR4/TGFBR2/PDGFRB/FLOT2/IL18/MMP14/PDCD1LG2/DOCK8/EFNB2/HLA-E/PTPN6/FCGR3A/CCL3/AXL/HLA-DMA/INPP5D/HLA-DMB/HLA-A/CD28/HLA-DPA1/SYK/TLR6/CD80/HLA-F/MYD88/HLA-G/VAV1/ADA/IL4R/BTK/CD81/TYROBP/CD276/VNN1/IL15RA/BST1/AP3D1/SIRPA/MIF…	104
GO:0002696	positive regulation of leukocyte activation	101//1985	335//15652	1.28582e-17	1.50235e-14	1.16726e-14	IGKC/DPP4/IGHV3-33/IGHV3-74/LILRB4/CD4/VCAM1/IGHV3-72/CD3E/CCL19/MMP8/ITGB2/LGALS1/NCKAP1L/HLA-DPB1/LGALS9/IL2RA/IGHV3-35/TFRC/HAVCR2/ITGAM/CD74/CTSC/THY1/CD86/CCL21/TLR4/TGFBR2/FLOT2/IL18/MMP14/PDCD1LG2/DOCK8/EFNB2/HLA-E/PTPN6/FCGR3A/CCL3/AXL/HLA-DMA/INPP5D/HLA-DMB/HLA-A/CD28/HLA-DPA1/SYK/TLR6/CD80/HLA-F/MYD88/HLA-G/VAV1/ADA/IL4R/BTK/CD81/TYROBP/CD276/VNN1/IL15RA/BST1/AP3D1/SIRPA/MIF/SH3KBP1/LIL…	101
GO:0051251	positive regulation of lymphocyte activation	91//1985	289//15652	2.53134e-17	2.46468e-14	1.91494e-14	IGKC/DPP4/IGHV3-33/IGHV3-74/LILRB4/CD4/VCAM1/IGHV3-72/CD3E/CCL19/LGALS1/NCKAP1L/HLA-DPB1/LGALS9/IL2RA/IGHV3-35/TFRC/HAVCR2/CD74/THY1/CD86/CCL21/TLR4/TGFBR2/FLOT2/IL18/MMP14/PDCD1LG2/DOCK8/EFNB2/HLA-E/PTPN6/FCGR3A/AXL/HLA-DMA/INPP5D/HLA-DMB/HLA-A/CD28/HLA-DPA1/SYK/CD80/HLA-F/MYD88/HLA-G/VAV1/ADA/IL4R/BTK/CD81/TYROBP/CD276/VNN1/IL15RA/BST1/AP3D1/SIRPA/MIF/SH3KBP1/LILRB2/EPHB2/STAT6/CD5/CSK/NCK2/TGF…	91
GO:0002443	leukocyte mediated immunity	107//1985	370//15652	3.77781e-17	3.15285e-14	2.44961e-14	IGKC/IGHV3-33/IGHV3-74/C1S/C3/LILRB4/C1R/RAC2/C2/IGHV3-72/HMOX1/ITGB2/TREM1/NCKAP1L/HLA-DPB1/LGALS9/CD84/C1QC/IGHV3-35/IL1R1/TFRC/HAVCR2/C1QB/TLR8/ITGAM/CD74/PIK3CG/CTSC/CTSH/TRAF3IP2/SERPING1/TLR4/CFI/IL18/FCER1G/PLCG2/HLA-E/PTPN6/FCGR3A/CCL3/HLA-DMA/INPP5D/HLA-DMB/ICAM1/HLA-A/CD28/TUBB/HLA-DPA1/CD300A/SYK/KLRD1/HLA-F/MYD88/HLA-G/VAV1/SERPINB9/IL4R/BTK/MILR1/CD81/PLEKHM2/RNF19B/TYROBP/ARRB2/WDR1…	107
GO:0050900	leukocyte migration	104//1985	356//15652	4.87703e-17	3.46921e-14	2.69541e-14	S100A8/S100A7/CCL22/DPP4/MMP9/ADTRP/PLA2G7/CCR1/VCAM1/RAC2/CCL19/SLAMF8/HMOX1/ITGB2/SERPINE1/TREM1/CSF1R/C3AR1/GREM1/NCKAP1L/THBS4/LGALS9/IL1R1/ITGA3/SELL/CMKLR1/C5AR1/CD74/PIK3CG/CXCR4/THY1/MPP1/CCL21/MMP14/FCER1G/CXCL16/DOCK8/CD99/MSN/ECM1/CCL3/HCK/ICAM1/RHOG/CD300A/SYK/LGMN/GBF1/MYD88/VAV1/ADA/SELPLG/BSG/EXT1/CD81/HRH1/PPIB/IL17RA/WDR1/BST1/B4GALT1/STK10/CH25H/MYH9/SIRPA/MIF/CD34/MAPK1/RARRES2…	104
GO:0051249	regulation of lymphocyte activation	120//1985	439//15652	5.34455e-17	3.46921e-14	2.69541e-14	ERBB2/IGKC/DPP4/IGHV3-33/IGHV3-74/LAPTM5/TNFRSF21/LILRB4/CD4/VCAM1/RAC2/IGHV3-72/CD3E/CCL19/SLAMF8/PRDM1/LGALS1/NCKAP1L/HLA-DPB1/LGALS9/IL2RA/IGHV3-35/TFRC/IRF4/HAVCR2/CD74/LGALS9C/THY1/CD86/CCL21/TLR4/TGFBR2/FLOT2/IL18/MMP14/PDCD1LG2/MNDA/MERTK/DOCK8/CD22/EFNB2/HLA-E/PTPN6/CLPTM1/FCGR3A/AXL/HLA-DMA/INPP5D/HLA-DMB/GPNMB/HLA-A/CD28/HLA-DPA1/CD300A/SYK/CD80/HLA-F/MYD88/HLA-G/VAV1/ADA/IL4R/BTK/LRRC3…	120
GO:0002460	adaptive immune response based on somatic recombination of immune receptors built from immunoglobulin superfamily domains	89//1985	285//15652	1.01754e-16	5.94446e-14	4.61855e-14	IGKC/IGHV3-33/IGHV3-74/C1S/C3/LILRB4/CD4/C1R/C2/IGHV3-72/CCL19/NCKAP1L/HLA-DPB1/C1QC/IGHV3-35/IL1R1/KLHL6/TFRC/IRF4/HAVCR2/C1QB/TLR8/CD74/CTSC/CTSH/TRAF3IP2/SERPING1/TLR4/CFI/IL18/FCER1G/HLA-E/PTPN6/FCGR3A/HLA-DMA/INPP5D/HLA-DMB/ICAM1/HLA-A/CD28/HLA-DPA1/KLRD1/CD80/HLA-F/MYD88/HLA-G/ADA/IL4R/BTK/CD81/IL17RA/SUPT6H/HLA-B/FCGR2B/WAS/HLA-H/EPHB2/STAT6/TREM2/SWAP70/P2RX7/SLC15A4/TGFB1/BACH2/CD27/IL18…	89
GO:0002263	cell activation involved in immune response	84//1985	269//15652	7.50924e-16	3.98809e-13	3.09855e-13	LRP1/RAC2/CCL19/HMOX1/ITGB2/CD180/LGALS1/NCKAP1L/LGALS9/CD84/IRF8/GRN/TFRC/IRF4/HAVCR2/ITGAM/CD74/PIK3CG/SUCNR1/CD86/TLR4/DOCK2/IL18/ST3GAL1/FCER1G/PLCG2/DYSF/DOCK11/PTPN6/APBB1IP/PLCL2/CCL3/HLA-DMB/ICAM1/CD28/CD300A/SYK/CD80/GBF1/HLA-F/MYD88/ADA/DOCK10/IL4R/BTK/MILR1/CD81/TYROBP/SUPT6H/ABL1/FCGR2B/PTK2B/PTAFR/STAT6/TREM2/SWAP70/SLC15A4/CBL/TGFB1/FGR/BCR/IL6R/NLRP3/EIF2AK4/MTOR/LILRB1/CORO1A/IL27…	84
GO:0030335	positive regulation of cell migration	127//1985	495//15652	1.42655e-15	6.41571e-13	4.98469e-13	S100A7/MMP2/MMP9/GRB7/PLA2G7/CCR1/RAC2/CCL19/HAS2/HMOX1/MIEN1/SLC8A1/SERPINE1/CSF1R/C3AR1/NCKAP1L/ITGA5/SASH1/THBS4/LGALS9/IL1R1/ITGA3/PDGFRA/GRN/CMKLR1/C5AR1/CD74/PIK3CG/ITGAX/CXCR4/THY1/CTSH/MYADM/CCL21/TLR4/NRP2/ITGB3/TGFBR2/PDGFRB/PLAU/MMP14/SNAI2/CXCL16/DOCK8/GLIPR2/CD99/PLCG2/DDR2/FERMT3/COL1A1/CCL3/SEMA5A/GPNMB/ICAM1/LRRC15/LAMB1/LGMN/PRKCA/ACVR1/DAB2/PDPN/ACTN4/SOD2/MCAM/HBEGF/CDH5/ABL1/N…	127
GO:0007159	leukocyte cell-cell adhesion	102//1985	362//15652	1.42767e-15	6.41571e-13	4.98469e-13	S100A8/ERBB2/DPP4/LAPTM5/ADTRP/TNFRSF21/LILRB4/CD4/VCAM1/ASS1/RAC2/CD3E/CCL19/HAS2/ITGB2/CERCAM/LGALS1/NCKAP1L/HLA-DPB1/ITGA5/LGALS9/IL2RA/SELL/TFRC/HAVCR2/CD74/LGALS9C/THY1/CD86/CCL21/TGFBR2/FLOT2/IL18/PDCD1LG2/DOCK8/EFNB2/HLA-E/PTPN6/FERMT3/MSN/HLA-DMA/HLA-DMB/EZR/GPNMB/ICAM1/HLA-A/CD28/HLA-DPA1/CD300A/SYK/CD80/HLA-G/VAV1/ADA/SELPLG/EXT1/IL4R/LRRC32/CD81/CD276/VNN1/AP3D1/STK10/CD44/FCGR2B/SIRPA…	102
GO:1903039	positive regulation of leukocyte cell-cell adhesion	76//1985	235//15652	2.20072e-15	9.18329e-13	7.13497e-13	DPP4/LILRB4/CD4/VCAM1/CD3E/CCL19/HAS2/ITGB2/LGALS1/NCKAP1L/HLA-DPB1/LGALS9/IL2RA/TFRC/HAVCR2/CD74/THY1/CD86/CCL21/TGFBR2/FLOT2/IL18/PDCD1LG2/DOCK8/EFNB2/HLA-E/PTPN6/HLA-DMA/HLA-DMB/HLA-A/CD28/HLA-DPA1/SYK/CD80/HLA-G/VAV1/ADA/IL4R/CD81/CD276/VNN1/AP3D1/CD44/SIRPA/LILRB2/PTAFR/CD5/CSK/NCK2/CD27/ST3GAL4/IL4I1/ZMIZ1/CARD11/HLA-DOA/NLRP3/LILRB1/SASH3/CORO1A/CD209/IL27RA/PYCARD/MDK/GLI2/CD1D/RELA/FADD/…	76
GO:0002366	leukocyte activation involved in immune response	82//1985	266//15652	3.78663e-15	1.4529e-12	1.12884e-12	RAC2/CCL19/HMOX1/ITGB2/CD180/LGALS1/NCKAP1L/LGALS9/CD84/IRF8/GRN/TFRC/IRF4/HAVCR2/ITGAM/CD74/PIK3CG/SUCNR1/CD86/TLR4/DOCK2/IL18/ST3GAL1/FCER1G/PLCG2/DYSF/DOCK11/PTPN6/APBB1IP/PLCL2/CCL3/HLA-DMB/ICAM1/CD28/CD300A/SYK/CD80/HLA-F/MYD88/ADA/DOCK10/IL4R/BTK/MILR1/CD81/TYROBP/SUPT6H/ABL1/FCGR2B/PTK2B/PTAFR/STAT6/TREM2/SWAP70/SLC15A4/CBL/TGFB1/FGR/BCR/IL6R/NLRP3/EIF2AK4/MTOR/LILRB1/CORO1A/IL27RA/CD40/SL…	82
GO:0022409	positive regulation of cell-cell adhesion	84//1985	276//15652	3.9792e-15	1.4529e-12	1.12884e-12	DPP4/LILRB4/CD4/VCAM1/CD3E/CCL19/HAS2/ITGB2/PLAUR/LGALS1/NCKAP1L/HLA-DPB1/LGALS9/IL2RA/TFRC/HAVCR2/CD74/THY1/CD86/CCL21/TGFBR2/FLOT2/IL18/PDCD1LG2/DOCK8/EFNB2/HLA-E/PTPN6/HLA-DMA/HLA-DMB/HLA-A/CD28/HLA-DPA1/SYK/CD80/HLA-G/VAV1/PDPN/ADA/EMILIN2/IL4R/CD81/CD276/VNN1/AP3D1/ADAM19/CD44/JAK1/SIRPA/LILRB2/PTAFR/CD5/FLOT1/CSK/NCK2/CD27/ST3GAL4/IL4I1/ZMIZ1/PIEZO1/CARD11/HLA-DOA/NLRP3/LILRB1/SASH3/CORO1A/…	84
GO:0042110	T cell activation	122//1985	475//15652	4.85152e-15	1.66721e-12	1.29534e-12	ERBB2/DPP4/LAPTM5/TNFRSF21/LILRB4/CD4/VCAM1/RAC2/CD3E/CCL19/PRDM1/LGALS1/NCKAP1L/HLA-DPB1/CDK6/LGALS9/IL2RA/CD84/TFRC/IRF4/HAVCR2/RUNX2/CD74/PIK3CG/LGALS9C/THY1/CD86/TRAF3IP2/CCL21/DOCK2/TGFBR2/FLOT2/IL18/PDCD1LG2/FCER1G/DOCK8/EFNB2/KDELR1/HLA-E/PTPN6/APBB1IP/CLPTM1/MSN/HLA-DMA/HLA-DMB/GPNMB/ICAM1/HLA-A/CD28/HLA-DPA1/GSN/CD300A/SYK/CD80/HLA-G/VAV1/ADA/CLEC4A/DDOST/IL4R/LRRC32/CD81/CD276/VNN1/ELF4…	122
GO:0070661	leukocyte proliferation	92//1985	318//15652	6.25238e-15	2.02925e-12	1.57662e-12	ERBB2/TNFRSF21/LILRB4/VCAM1/RAC2/CD3E/CCL19/CSF1R/CD180/GREM1/NCKAP1L/HLA-DPB1/LGALS9/IL2RA/TFRC/HAVCR2/CD74/PIK3CG/LGALS9C/CD86/TLR4/DOCK2/TGFBR2/GSTP1/IL18/PDCD1LG2/MNDA/DOCK8/CD22/HLA-E/PTPN6/MSN/PLCL2/CD79A/FCGR3A/INPP5D/HLA-DMB/GPNMB/HLA-A/CD28/HLA-DPA1/CD300A/SYK/CD80/MYD88/HLA-G/ADA/BTK/LRRC32/CD81/TYROBP/CD276/ELF4/BST1/ABL1/FCGR2B/TNFSF8/MIF/LILRB2/CSF2RA/MAPK1/EPHB2/GBA/TREM2/BMP4/P2RX7…	92
GO:0070663	regulation of leukocyte proliferation	76//1985	247//15652	4.3355e-14	1.33305e-11	1.03572e-11	ERBB2/TNFRSF21/LILRB4/VCAM1/RAC2/CD3E/CCL19/CSF1R/GREM1/NCKAP1L/HLA-DPB1/LGALS9/IL2RA/TFRC/HAVCR2/CD74/LGALS9C/CD86/TLR4/TGFBR2/GSTP1/IL18/PDCD1LG2/MNDA/CD22/HLA-E/PTPN6/FCGR3A/INPP5D/HLA-DMB/GPNMB/HLA-A/CD28/HLA-DPA1/CD300A/SYK/CD80/MYD88/HLA-G/ADA/BTK/LRRC32/CD81/TYROBP/CD276/BST1/FCGR2B/TNFSF8/MIF/LILRB2/CSF2RA/MAPK1/EPHB2/BMP4/NCK2/IL4I1/PKN1/CARD11/CSF1/CSF2RB/LILRB1/SASH3/CORO1A/CD209/IL27R…	76
GO:0042113	B cell activation	77//1985	254//15652	7.08442e-14	2.06936e-11	1.60779e-11	IGKC/IGHV3-33/IGHV3-74/LAPTM5/TNFRSF21/VCAM1/IGHV3-72/SLAMF8/CD180/LGALS1/NCKAP1L/IGHV3-35/IRF8/TFRC/CD74/CD86/TRAF3IP2/TLR4/PRKCB/MMP14/ST3GAL1/MNDA/CD22/PLCG2/DOCK11/PTPN6/PLCL2/CD79A/INPP5D/CD28/CD300A/SYK/ADA/DOCK10/BTK/CD81/TYROBP/BST1/SUPT6H/ABL1/KLF6/FCGR2B/SKAP2/MIF/SH3KBP1/PTK2B/EPHB2/STAT6/SWAP70/SLC15A4/TGFB1/CD27/IL4I1/PKN1/LRRC8A/CARD11/BAK1/SASH3/IL27RA/CD40/TXLNA/TCIRG1/CD70/BCL3/L…	77
GO:0031589	cell-substrate adhesion	94//1985	343//15652	1.18856e-13	3.30647e-11	2.56897e-11	ITGB6/MMP12/VCAM1/RAC2/NID1/CD3E/HAS2/ITGB2/SERPINE1/GREM1/FBLN1/FLNA/ITGA5/CCDC80/CDK6/FBLN5/ITGA3/TESK1/ACTN1/ITGAM/ITGAX/NID2/THY1/MYADM/ADAMTS9/CCL21/ITGB3/PLAU/SPOCK1/MMP14/CTTN/MERTK/FERMT3/COL1A1/PPARD/AXL/PARVG/PEAK1/ITGB5/ITGB4/LAMB1/DAB2/SPRY4/PDPN/ACTN4/EFEMP2/SRGAP2/BST1/ZYX/ABL1/CD44/NRP1/CD34/PTK2B/ILK/RRAS/EPHB1/FN1/SPOCK2/TYRO3/CORO1C/SLC9A1/HPSE/MINK1/RSU1/RHOD/CIB1/BCR/SIGLEC1/C…	94
GO:0002274	myeloid leukocyte activation	70//1985	223//15652	1.4797e-13	3.92926e-11	3.05285e-11	ITGB6/PLA2G2A/LILRB4/RAC2/MMP8/DCSTAMP/HMOX1/ITGB2/LGALS9/CD84/GRN/IRF4/HAVCR2/C5AR1/ITGAM/CD74/PIK3CG/CTSC/SUCNR1/TRAF3IP2/TLR4/DOCK2/TGFBR2/GPR137B/IL18/FCER1G/LTBR/PLCG2/DYSF/PTPN6/TLR1/CCL3/LCP2/IFNGR1/MYO18A/CD93/CD300A/SYK/TLR6/MYD88/IL4R/BTK/MILR1/TYROBP/SYT11/FCGR2B/MIF/PTAFR/FN1/TREM2/CRTC3/CBL/TMEM106A/CD200/FGR/BCR/CST7/SPHK1/CSF1/MFHAS1/CXCR2/SLC11A1/PYCARD/STX4/LAT/STXBP2/HYAL2/CD300…	70
GO:0050778	positive regulation of immune response	119//1985	480//15652	1.56908e-13	3.98546e-11	3.09651e-11	IGKC/IGHV3-33/MMP12/MFAP4/IGHV3-74/LAPTM5/TNFRSF21/C1S/C3/LILRB4/FPR1/CD4/C1R/C2/MED1/IGHV3-72/CCL19/ITGB2/C3AR1/NCKAP1L/HLA-DPB1/FPR3/LGALS9/C1QC/IGHV3-35/IL1R1/KLHL6/CMKLR1/TFRC/HAVCR2/C1QB/TLR8/C5AR1/ITGAM/CD74/THY1/CD86/SERPING1/TLR4/CFI/PRKCB/IL18/FCER1G/MNDA/CD22/PLCG2/NLRC4/HLA-E/PTPN6/PLCL2/CD79A/INPP5D/LCP2/HLA-DMB/EZR/HCK/HLA-A/CD28/CD300A/SYK/KLRD1/CD80/HLA-F/HLA-G/VAV1/ADA/IL4R/BTK/CD…	119
GO:0032943	mononuclear cell proliferation	83//1985	288//15652	1.69944e-13	4.13672e-11	3.21403e-11	ERBB2/TNFRSF21/LILRB4/VCAM1/RAC2/CD3E/CCL19/CD180/NCKAP1L/HLA-DPB1/LGALS9/IL2RA/TFRC/HAVCR2/CD74/PIK3CG/LGALS9C/CD86/TLR4/DOCK2/TGFBR2/IL18/PDCD1LG2/MNDA/DOCK8/CD22/HLA-E/PTPN6/MSN/PLCL2/CD79A/FCGR3A/INPP5D/HLA-DMB/GPNMB/HLA-A/CD28/HLA-DPA1/CD300A/SYK/CD80/MYD88/HLA-G/ADA/BTK/LRRC32/CD81/TYROBP/CD276/ELF4/BST1/ABL1/FCGR2B/TNFSF8/MIF/LILRB2/EPHB2/BMP4/P2RX7/NCK2/IL4I1/PKN1/CARD11/CSF1/LILRB1/SASH3…	83
GO:0046651	lymphocyte proliferation	82//1985	284//15652	2.13082e-13	4.9793e-11	3.86867e-11	ERBB2/TNFRSF21/LILRB4/VCAM1/RAC2/CD3E/CCL19/CD180/NCKAP1L/HLA-DPB1/LGALS9/IL2RA/TFRC/HAVCR2/CD74/PIK3CG/LGALS9C/CD86/TLR4/DOCK2/TGFBR2/IL18/PDCD1LG2/MNDA/DOCK8/CD22/HLA-E/PTPN6/MSN/PLCL2/CD79A/FCGR3A/INPP5D/HLA-DMB/GPNMB/HLA-A/CD28/HLA-DPA1/CD300A/SYK/CD80/MYD88/HLA-G/ADA/BTK/LRRC32/CD81/TYROBP/CD276/ELF4/BST1/ABL1/FCGR2B/TNFSF8/MIF/LILRB2/EPHB2/BMP4/P2RX7/NCK2/IL4I1/PKN1/CARD11/LILRB1/SASH3/CORO…	82
GO:0002449	lymphocyte mediated immunity	81//1985	280//15652	2.67033e-13	6.00002e-11	4.66172e-11	IGKC/IGHV3-33/IGHV3-74/C1S/C3/LILRB4/C1R/C2/IGHV3-72/NCKAP1L/HLA-DPB1/LGALS9/C1QC/IGHV3-35/IL1R1/TFRC/HAVCR2/C1QB/TLR8/CD74/CTSC/CTSH/TRAF3IP2/SERPING1/CFI/IL18/FCER1G/HLA-E/PTPN6/FCGR3A/HLA-DMA/INPP5D/HLA-DMB/ICAM1/HLA-A/CD28/TUBB/HLA-DPA1/KLRD1/HLA-F/MYD88/HLA-G/VAV1/SERPINB9/IL4R/BTK/CD81/PLEKHM2/RNF19B/ARRB2/SUPT6H/HLA-B/FCGR2B/TUBB4B/WAS/HLA-H/STAT6/TREM2/SWAP70/P2RX7/SLC15A4/TGFB1/CD27/IL4I…	81
GO:0032944	regulation of mononuclear cell proliferation	70//1985	226//15652	3.06745e-13	6.63705e-11	5.15667e-11	ERBB2/TNFRSF21/LILRB4/VCAM1/RAC2/CD3E/CCL19/NCKAP1L/HLA-DPB1/LGALS9/IL2RA/TFRC/HAVCR2/CD74/LGALS9C/CD86/TLR4/TGFBR2/IL18/PDCD1LG2/MNDA/CD22/HLA-E/PTPN6/FCGR3A/INPP5D/HLA-DMB/GPNMB/HLA-A/CD28/HLA-DPA1/CD300A/SYK/CD80/MYD88/HLA-G/ADA/BTK/LRRC32/CD81/TYROBP/CD276/BST1/FCGR2B/TNFSF8/MIF/LILRB2/EPHB2/BMP4/NCK2/IL4I1/PKN1/CARD11/CSF1/LILRB1/SASH3/CORO1A/CD209/IL27RA/CD40/PYCARD/CD1D/FADD/CD70/CEBPB/ICO…	70
GO:0050670	regulation of lymphocyte proliferation	69//1985	223//15652	4.78795e-13	9.98971e-11	7.76151e-11	ERBB2/TNFRSF21/LILRB4/VCAM1/RAC2/CD3E/CCL19/NCKAP1L/HLA-DPB1/LGALS9/IL2RA/TFRC/HAVCR2/CD74/LGALS9C/CD86/TLR4/TGFBR2/IL18/PDCD1LG2/MNDA/CD22/HLA-E/PTPN6/FCGR3A/INPP5D/HLA-DMB/GPNMB/HLA-A/CD28/HLA-DPA1/CD300A/SYK/CD80/MYD88/HLA-G/ADA/BTK/LRRC32/CD81/TYROBP/CD276/BST1/FCGR2B/TNFSF8/MIF/LILRB2/EPHB2/BMP4/NCK2/IL4I1/PKN1/CARD11/LILRB1/SASH3/CORO1A/CD209/IL27RA/CD40/PYCARD/CD1D/FADD/CD70/CEBPB/ICOSLG/T…	69
GO:0050870	positive regulation of T cell activation	67//1985	214//15652	5.64611e-13	1.1374e-10	8.83703e-11	DPP4/LILRB4/CD4/VCAM1/CD3E/CCL19/LGALS1/NCKAP1L/HLA-DPB1/LGALS9/IL2RA/TFRC/HAVCR2/CD74/THY1/CD86/CCL21/TGFBR2/FLOT2/IL18/PDCD1LG2/DOCK8/EFNB2/HLA-E/PTPN6/HLA-DMA/HLA-DMB/HLA-A/CD28/HLA-DPA1/SYK/CD80/HLA-G/VAV1/ADA/IL4R/CD81/CD276/VNN1/AP3D1/SIRPA/LILRB2/CD5/CSK/NCK2/CD27/IL4I1/ZMIZ1/CARD11/HLA-DOA/NLRP3/LILRB1/SASH3/CORO1A/CD209/IL27RA/PYCARD/MDK/GLI2/CD1D/FADD/CD70/RUNX3/ICOSLG/TNFRSF13C/FCHO1/T…	67
GO:1903131	mononuclear cell differentiation	106//1985	418//15652	7.59177e-13	1.47837e-10	1.14862e-10	ERBB2/ITGB6/LILRB4/CD4/VCAM1/MED1/CD3E/CCL19/DCSTAMP/SLAMF8/PRDM1/CSF1R/LGALS1/NCKAP1L/CDK6/LGALS9/IL2RA/TMEM176A/IRF8/IRF4/RUNX2/CD74/TMEM176B/CD86/TRAF3IP2/DOCK2/TGFBR2/PIR/IL18/MMP14/ST3GAL1/FCER1G/LTBR/MERTK/PLCG2/KDELR1/DOCK11/PTPN6/CLPTM1/PPARG/PLCL2/CD79A/AXL/INPP5D/CD28/IKZF1/SYK/CD80/HLA-G/VAV1/ADA/DOCK10/IL4R/BTK/THOC5/VNN1/IL15RA/AP3D1/ABL1/HLA-B/KLF6/FCGR2B/MYH9/TNFSF8/LILRB2/PTK2B/ST…	106
GO:1903037	regulation of leukocyte cell-cell adhesion	89//1985	327//15652	8.24405e-13	1.5536e-10	1.20707e-10	ERBB2/DPP4/LAPTM5/ADTRP/TNFRSF21/LILRB4/CD4/VCAM1/ASS1/CD3E/CCL19/HAS2/ITGB2/LGALS1/NCKAP1L/HLA-DPB1/LGALS9/IL2RA/TFRC/HAVCR2/CD74/LGALS9C/THY1/CD86/CCL21/TGFBR2/FLOT2/IL18/PDCD1LG2/DOCK8/EFNB2/HLA-E/PTPN6/HLA-DMA/HLA-DMB/GPNMB/HLA-A/CD28/HLA-DPA1/CD300A/SYK/CD80/HLA-G/VAV1/ADA/IL4R/LRRC32/CD81/CD276/VNN1/AP3D1/CD44/FCGR2B/SIRPA/LILRB2/PTAFR/CD5/BMP4/CSK/NCK2/CD27/ST3GAL4/IL4I1/ZMIZ1/CARD11/HLA-D…	89
GO:0002685	regulation of leukocyte migration	64//1985	202//15652	1.02566e-12	1.87247e-10	1.45482e-10	S100A7/DPP4/ADTRP/PLA2G7/CCR1/RAC2/CCL19/SLAMF8/HMOX1/SERPINE1/CSF1R/C3AR1/GREM1/NCKAP1L/THBS4/LGALS9/IL1R1/CMKLR1/C5AR1/CD74/THY1/MPP1/CCL21/MMP14/DOCK8/CD99/MSN/ECM1/CCL3/ICAM1/RHOG/CD300A/LGMN/MYD88/ADA/CD81/BST1/STK10/MIF/MAPK1/RARRES2/PTK2B/PTAFR/TREM2/SWAP70/ST3GAL4/CD200/BCR/IL6R/CREB3/CSF1/IL27RA/PYCARD/MDK/CRKL/PTGER4/FADD/RIN3/MMP28/PGF/SPN/FUT4/ELANE/CHST2	64
GO:0022407	regulation of cell-cell adhesion	108//1985	432//15652	1.22177e-12	2.1629e-10	1.68047e-10	ERBB2/DPP4/LAPTM5/ADTRP/TNFRSF21/LILRB4/CD4/VCAM1/ASS1/CD3E/CCL19/HAS2/ITGB2/PLAUR/LGALS1/NCKAP1L/HLA-DPB1/LGALS9/IL2RA/TFRC/HAVCR2/IL1RN/CD74/LGALS9C/THY1/CD86/MYADM/CCL21/TGFBR2/FLOT2/IL18/PDCD1LG2/DOCK8/EFNB2/HLA-E/PTPN6/FERMT3/HLA-DMA/HLA-DMB/GPNMB/HLA-A/CD28/HLA-DPA1/CD300A/SYK/CD80/PRKCA/HLA-G/VAV1/PDPN/ADA/EMILIN2/IL4R/LRRC32/CD81/CD276/VNN1/AP3D1/ADAM19/ABL1/CD44/FCGR2B/JAK1/SIRPA/LILRB2/…	108
GO:0002764	immune response-regulating signaling pathway	98//1985	383//15652	3.22071e-12	5.53393e-10	4.29959e-10	IGKC/IGHV3-33/IGHV3-74/LAPTM5/TNFRSF21/LILRB4/FPR1/IGHV3-72/C3AR1/NCKAP1L/HLA-DPB1/FPR3/IGHV3-35/KLHL6/IRAK3/PIK3AP1/CMKLR1/IRF4/HAVCR2/TLR8/C5AR1/THY1/CTSH/TLR4/PRKCB/FCER1G/MNDA/CD22/PLCG2/PTPRS/CD14/PTPN6/PLCL2/TLR1/SLC15A3/CD79A/FCGR3A/INPP5D/LCP2/EZR/HCK/HLA-A/CD28/LACC1/CD300A/SYK/TLR6/KLRD1/MYD88/HLA-G/VAV1/GPR108/ADA/BTK/CD81/LIMK1/TYROBP/CD276/ARRB2/ABL1/FCGR2B/GRAMD4/ZDHHC5/LILRB2/MAPK1…	98
GO:0042098	T cell proliferation	61//1985	196//15652	8.17715e-12	1.36488e-09	1.06045e-09	ERBB2/TNFRSF21/LILRB4/VCAM1/RAC2/CD3E/CCL19/NCKAP1L/HLA-DPB1/LGALS9/IL2RA/TFRC/HAVCR2/PIK3CG/LGALS9C/CD86/DOCK2/TGFBR2/IL18/PDCD1LG2/DOCK8/HLA-E/PTPN6/MSN/HLA-DMB/GPNMB/HLA-A/CD28/HLA-DPA1/SYK/CD80/HLA-G/LRRC32/CD81/CD276/ELF4/ABL1/TNFSF8/LILRB2/BMP4/P2RX7/NCK2/IL4I1/CARD11/LILRB1/SASH3/CORO1A/CD209/IL27RA/SLC11A1/PYCARD/CCND3/CD1D/FADD/CD70/CEBPB/ICOSLG/BAX/TNFRSF13C/SPN/TYK2	61
GO:0050863	regulation of T cell activation	86//1985	324//15652	8.71931e-12	1.41495e-09	1.09935e-09	ERBB2/DPP4/LAPTM5/TNFRSF21/LILRB4/CD4/VCAM1/RAC2/CD3E/CCL19/PRDM1/LGALS1/NCKAP1L/HLA-DPB1/LGALS9/IL2RA/TFRC/IRF4/HAVCR2/CD74/LGALS9C/THY1/CD86/CCL21/TGFBR2/FLOT2/IL18/PDCD1LG2/DOCK8/EFNB2/HLA-E/PTPN6/CLPTM1/HLA-DMA/HLA-DMB/GPNMB/HLA-A/CD28/HLA-DPA1/CD300A/SYK/CD80/HLA-G/VAV1/ADA/IL4R/LRRC32/CD81/CD276/VNN1/AP3D1/ABL1/FCGR2B/TNFSF8/SIRPA/LILRB2/CD5/BMP4/CSK/NCK2/CD27/IL4I1/ZMIZ1/CARD11/HLA-DOA/NLR…	86
GO:0019882	antigen processing and presentation	39//1985	98//15652	1.22592e-11	1.93562e-09	1.50388e-09	CTSD/CCL19/HLA-DPB1/IFI30/CD68/CD74/CTSH/CCL21/FCER1G/HLA-E/HLA-DMA/HLA-DMB/ICAM1/HLA-A/HLA-DPA1/LGMN/HLA-F/HLA-G/CLEC4A/EXT1/AP3D1/HLA-B/FCGR2B/LILRB2/WAS/TAPBP/HLA-H/GBA/TREM2/HLA-C/NOD1/HLA-DOA/RAB35/WDFY4/CD209/SLC11A1/PYCARD/DNM2/CD1D	39
GO:0002683	negative regulation of immune system process	99//1985	398//15652	1.48181e-11	2.27809e-09	1.76996e-09	ERBB2/DPP4/MMP12/LAPTM5/ADTRP/TNFRSF21/LILRB4/SLAMF8/HMOX1/GREM1/NCKAP1L/CDK6/LGALS9/IL2RA/CD84/C1QC/TMEM176A/GRN/CD68/IRAK3/HAVCR2/CD74/TMEM176B/LGALS9C/THY1/CD86/SERPING1/CCL21/TLR4/GPR137B/PDCD1LG2/MNDA/MERTK/CD22/HLA-E/PTPN6/PPARG/PLCL2/CCL3/AXL/INPP5D/EZR/HCK/GPNMB/HLA-A/LILRB3/CD300A/SYK/KLRD1/CD80/HLA-F/HLA-G/ADA/SERPINB9/IL4R/BTK/MILR1/LRRC32/TYROBP/ARRB2/SYT11/HLA-B/FCGR2B/MIF/LILRB2/TRI…	99
GO:0060627	regulation of vesicle-mediated transport	116//1985	496//15652	1.93099e-11	2.89253e-09	2.24735e-09	IL2RG/LRP1/C3/CNN2/RAC2/C2/CCL19/TGM2/MFGE8/HMOX1/ITGB2/SERPINE1/GREM1/NCKAP1L/LGALS9/CD84/ARHGAP1/LMAN2/ITGAM/CCL21/ITGB3/DOCK2/PRKCB/ARRB1/VPS28/FCER1G/MERTK/TRPV6/CD22/PLCG2/EFNB2/DYSF/CD14/MSN/PACSIN2/AXL/EZR/HCK/PLD1/MYO18A/EHD4/CD300A/SYK/HLA-F/DAB2/IL4R/SNF8/ARRB2/IL15RA/SYT11/IL2RB/RALA/APOE/SNX33/ABL1/AAK1/FCGR2B/MBTPS1/SIRPA/NRP1/EHD2/MAPK1/PTAFR/GNAI2/FLOT1/TREM2/RAB11B/VPS11/CSK/SDCBP…	116
GO:0019724	B cell mediated immunity	48//1985	140//15652	3.14386e-11	4.59161e-09	3.56746e-09	IGKC/IGHV3-33/IGHV3-74/C1S/C3/C1R/C2/IGHV3-72/HLA-DPB1/C1QC/IGHV3-35/TFRC/C1QB/TLR8/CD74/TRAF3IP2/SERPING1/CFI/FCER1G/HLA-E/PTPN6/FCGR3A/HLA-DMA/INPP5D/HLA-DMB/CD28/HLA-DPA1/MYD88/HLA-G/IL4R/BTK/CD81/SUPT6H/FCGR2B/STAT6/TREM2/SWAP70/SLC15A4/TGFB1/CD27/HLA-DOA/CSF2RB/IL27RA/CD40/TCIRG1/CD70/BCL3/ERCC1	48
GO:0070665	positive regulation of leukocyte proliferation	51//1985	157//15652	7.38714e-11	1.05258e-08	8.17801e-09	VCAM1/CD3E/CCL19/CSF1R/NCKAP1L/HLA-DPB1/LGALS9/IL2RA/TFRC/HAVCR2/CD74/CD86/TLR4/TGFBR2/IL18/PDCD1LG2/HLA-E/FCGR3A/HLA-DMB/HLA-A/CD28/HLA-DPA1/SYK/CD80/MYD88/ADA/CD81/CD276/BST1/MIF/LILRB2/CSF2RA/MAPK1/EPHB2/NCK2/CARD11/CSF1/CSF2RB/SASH3/CORO1A/CD209/IL27RA/CD40/PYCARD/CD1D/FADD/CD70/ICOSLG/TNFRSF13C/TICAM1/TYK2	51
GO:0060326	cell chemotaxis	76//1985	283//15652	7.82755e-11	1.08877e-08	8.45924e-09	S100A8/S100A7/CCL22/DPP4/PLA2G7/CCR1/VCAM1/RAC2/CCL19/SLAMF8/ITGB2/SERPINE1/TREM1/CSF1R/C3AR1/GREM1/NCKAP1L/THBS4/LGALS9/LOX/PDGFRA/CMKLR1/C5AR1/CD74/PIK3CG/CXCR4/MPP1/CCL21/PDGFRB/BIN2/FCER1G/CXCL16/CCL3/SEMA5A/RHOG/SYK/LGMN/GBF1/VAV1/BSG/ABCC1/HRH1/PPIB/ARRB2/IL17RA/BST1/HBEGF/CH25H/MIF/NRP1/GAB1/MAPK1/RARRES2/PRKD2/PTK2B/EPHB1/DOCK4/SWAP70/IL16/S1PR1/IL6R/CREB3/CSF1/CXCR2/CORO1A/MDK/CRKL/NINJ1…	76
GO:0001819	positive regulation of cytokine production	105//1985	447//15652	1.36146e-10	1.84969e-08	1.43712e-08	CHI3L1/MMP12/LAPTM5/C3/CD4/CD3E/CCL19/MMP8/HMOX1/SERPINE1/CSF1R/C3AR1/HLA-DPB1/LGALS9/SULF2/CD84/IL1R1/IRF8/IRAK3/IRF4/HAVCR2/TLR8/C5AR1/CD74/PIK3CG/CD86/TLR4/IL18/FCER1G/MNDA/PLCG2/HEG1/CASP1/CD14/NLRC4/HLA-E/TLR1/CCL3/CYBB/IFNGR1/HLA-A/CD28/HLA-DPA1/LACC1/SYK/TLR6/CD80/HLA-F/MYD88/HLA-G/IL4R/CD81/TYROBP/CD276/IL17RA/ABL1/MIF/LILRB2/CD34/PRKD2/EPHB2/PTAFR/FLOT1/TREM2/GAPDH/P2RX7/NOD1/HPSE/IL16/T…	105
GO:0016064	immunoglobulin mediated immune response	46//1985	137//15652	1.79878e-10	2.38829e-08	1.85558e-08	IGKC/IGHV3-33/IGHV3-74/C1S/C3/C1R/C2/IGHV3-72/HLA-DPB1/C1QC/IGHV3-35/TFRC/C1QB/TLR8/CD74/TRAF3IP2/SERPING1/CFI/FCER1G/HLA-E/PTPN6/FCGR3A/HLA-DMA/INPP5D/HLA-DMB/CD28/HLA-DPA1/MYD88/IL4R/BTK/CD81/SUPT6H/FCGR2B/STAT6/TREM2/SWAP70/SLC15A4/TGFB1/CD27/HLA-DOA/CSF2RB/IL27RA/CD40/TCIRG1/BCL3/ERCC1	46
GO:0097529	myeloid leukocyte migration	61//1985	210//15652	1.95888e-10	2.52747e-08	1.96372e-08	S100A8/S100A7/CCL22/DPP4/PLA2G7/CCR1/RAC2/CCL19/SLAMF8/ITGB2/SERPINE1/TREM1/CSF1R/C3AR1/GREM1/NCKAP1L/THBS4/IL1R1/CMKLR1/C5AR1/CD74/PIK3CG/MPP1/CCL21/MMP14/FCER1G/CD99/CCL3/RHOG/CD300A/SYK/LGMN/GBF1/MYD88/VAV1/BSG/CD81/HRH1/PPIB/IL17RA/WDR1/BST1/SIRPA/MIF/MAPK1/RARRES2/PTK2B/TREM2/SWAP70/CD200/IL6R/CREB3/CSF1/CXCR2/MDK/PIP5K1C/PTGER4/RIN3/MMP28/PGF/FUT4	61
GO:0032946	positive regulation of mononuclear cell proliferation	47//1985	142//15652	1.99013e-10	2.52747e-08	1.96372e-08	VCAM1/CD3E/CCL19/NCKAP1L/HLA-DPB1/LGALS9/IL2RA/TFRC/HAVCR2/CD74/CD86/TLR4/TGFBR2/IL18/PDCD1LG2/HLA-E/FCGR3A/HLA-DMB/HLA-A/CD28/HLA-DPA1/SYK/CD80/MYD88/ADA/CD81/CD276/BST1/MIF/LILRB2/EPHB2/NCK2/CARD11/CSF1/SASH3/CORO1A/CD209/IL27RA/CD40/PYCARD/CD1D/FADD/CD70/ICOSLG/TNFRSF13C/TICAM1/TYK2	47
GO:0002429	immune response-activating cell surface receptor signaling pathway	62//1985	217//15652	2.93115e-10	3.56746e-08	2.77174e-08	IGKC/IGHV3-33/IGHV3-74/LAPTM5/TNFRSF21/LILRB4/FPR1/IGHV3-72/C3AR1/NCKAP1L/HLA-DPB1/FPR3/IGHV3-35/KLHL6/CMKLR1/C5AR1/THY1/PRKCB/FCER1G/MNDA/CD22/PLCG2/PTPN6/PLCL2/CD79A/INPP5D/LCP2/EZR/HCK/HLA-A/CD28/CD300A/SYK/KLRD1/VAV1/ADA/BTK/CD81/LIMK1/TYROBP/CD276/ABL1/FCGR2B/MAPK1/PRKD2/CD247/CSK/BAG6/VAV2/FGR/CARD11/RBCK1/CRKL/RELA/NFAM1/ICOSLG/BAX/ERMAP/MYO1G/BCAR1/FCHO1/LAT2	62
GO:0002757	immune response-activating signal transduction	62//1985	217//15652	2.93115e-10	3.56746e-08	2.77174e-08	IGKC/IGHV3-33/IGHV3-74/LAPTM5/TNFRSF21/LILRB4/FPR1/IGHV3-72/C3AR1/NCKAP1L/HLA-DPB1/FPR3/IGHV3-35/KLHL6/CMKLR1/C5AR1/THY1/PRKCB/FCER1G/MNDA/CD22/PLCG2/PTPN6/PLCL2/CD79A/INPP5D/LCP2/EZR/HCK/HLA-A/CD28/CD300A/SYK/KLRD1/VAV1/ADA/BTK/CD81/LIMK1/TYROBP/CD276/ABL1/FCGR2B/MAPK1/PRKD2/CD247/CSK/BAG6/VAV2/FGR/CARD11/RBCK1/CRKL/RELA/NFAM1/ICOSLG/BAX/ERMAP/MYO1G/BCAR1/FCHO1/LAT2	62
GO:0032103	positive regulation of response to external stimulus	98//1985	413//15652	3.15891e-10	3.7662e-08	2.92615e-08	S100A8/S100A7/PLA2G2A/MMP12/C3/PLA2G7/CCR1/RAC2/MED1/CCL19/MMP8/SERPINE1/CSF1R/C3AR1/CD180/LGALS1/NCKAP1L/FLNA/SASH1/THBS4/LGALS9/GRN/CMKLR1/HAVCR2/TLR8/C5AR1/CD74/PIK3CG/CTSC/SUCNR1/CXCR4/CCL21/TLR4/PDGFRB/IL18/ALOX5AP/MNDA/PLCG2/CASP1/NLRC4/HLA-E/CCL3/SEMA5A/HCK/CD28/LY86/SYK/LGMN/KLRD1/PRKCA/HLA-F/HLA-G/VAV1/EMILIN2/BTK/CD81/ABCC1/TYROBP/IL17RA/NUPR1/ZNFX1/TNFRSF1A/MIF/NRP1/MAPK1/RARRES2/PRKD2…	98
GO:0002768	immune response-regulating cell surface receptor signaling pathway	67//1985	244//15652	3.70859e-10	4.33311e-08	3.36662e-08	IGKC/IGHV3-33/IGHV3-74/LAPTM5/TNFRSF21/LILRB4/FPR1/IGHV3-72/C3AR1/NCKAP1L/HLA-DPB1/FPR3/IGHV3-35/KLHL6/CMKLR1/C5AR1/THY1/PRKCB/FCER1G/MNDA/CD22/PLCG2/PTPN6/PLCL2/CD79A/FCGR3A/INPP5D/LCP2/EZR/HCK/HLA-A/CD28/CD300A/SYK/KLRD1/HLA-G/VAV1/ADA/BTK/CD81/LIMK1/TYROBP/CD276/ABL1/FCGR2B/LILRB2/MAPK1/PRKD2/CD247/CSK/BAG6/VAV2/FGR/CARD11/LILRB1/CD40/RBCK1/CRKL/RELA/NFAM1/ICOSLG/BAX/ERMAP/MYO1G/BCAR1/FCHO1/LA…	67
GO:0050864	regulation of B cell activation	43//1985	126//15652	3.91694e-10	4.48681e-08	3.48603e-08	IGKC/IGHV3-33/IGHV3-74/LAPTM5/TNFRSF21/IGHV3-72/SLAMF8/NCKAP1L/IGHV3-35/TFRC/CD74/TLR4/MMP14/MNDA/CD22/PTPN6/INPP5D/CD28/CD300A/SYK/ADA/BTK/CD81/TYROBP/BST1/SUPT6H/FCGR2B/MIF/SH3KBP1/EPHB2/STAT6/SLC15A4/TGFB1/CD27/IL4I1/PKN1/CARD11/SASH3/IL27RA/CD40/NFAM1/TNFRSF13C/TICAM1	43
GO:0050671	positive regulation of lymphocyte proliferation	46//1985	140//15652	4.07415e-10	4.57715e-08	3.55622e-08	VCAM1/CD3E/CCL19/NCKAP1L/HLA-DPB1/LGALS9/IL2RA/TFRC/HAVCR2/CD74/CD86/TLR4/TGFBR2/IL18/PDCD1LG2/HLA-E/FCGR3A/HLA-DMB/HLA-A/CD28/HLA-DPA1/SYK/CD80/MYD88/ADA/CD81/CD276/BST1/MIF/LILRB2/EPHB2/NCK2/CARD11/SASH3/CORO1A/CD209/IL27RA/CD40/PYCARD/CD1D/FADD/CD70/ICOSLG/TNFRSF13C/TICAM1/TYK2	46
GO:0002253	activation of immune response	76//1985	293//15652	4.55407e-10	5.01979e-08	3.90013e-08	IGKC/IGHV3-33/MFAP4/IGHV3-74/LAPTM5/TNFRSF21/C1S/C3/LILRB4/FPR1/C1R/C2/IGHV3-72/C3AR1/NCKAP1L/HLA-DPB1/FPR3/C1QC/IGHV3-35/KLHL6/CMKLR1/C1QB/C5AR1/THY1/SERPING1/TLR4/CFI/PRKCB/FCER1G/MNDA/CD22/PLCG2/NLRC4/PTPN6/PLCL2/CD79A/INPP5D/LCP2/EZR/HCK/HLA-A/CD28/CD300A/SYK/KLRD1/VAV1/ADA/BTK/CD81/LIMK1/TYROBP/CD276/ABL1/ZNFX1/FCGR2B/MAPK1/PRKD2/TREM2/CD247/CSK/BAG6/VAV2/FGR/CARD11/PYCARD/RBCK1/CRKL/RELA/NF…	76
GO:0030098	lymphocyte differentiation	89//1985	367//15652	6.48138e-10	7.01189e-08	5.4479e-08	ERBB2/LILRB4/CD4/VCAM1/CD3E/CCL19/SLAMF8/PRDM1/LGALS1/NCKAP1L/CDK6/LGALS9/IL2RA/IRF8/IRF4/RUNX2/CD74/CD86/TRAF3IP2/DOCK2/TGFBR2/IL18/MMP14/ST3GAL1/FCER1G/MERTK/PLCG2/KDELR1/DOCK11/PTPN6/CLPTM1/PLCL2/CD79A/AXL/INPP5D/CD28/IKZF1/SYK/CD80/HLA-G/VAV1/ADA/DOCK10/IL4R/BTK/VNN1/IL15RA/AP3D1/ABL1/KLF6/FCGR2B/TNFSF8/LILRB2/PTK2B/STAT6/GBA/TYRO3/BMP4/CD27/IL4I1/ZMIZ1/MAFB/LRRC8A/IL6R/CARD11/HLA-DOA/NLRP3/B…	89
GO:0016032	viral process	93//1985	390//15652	6.84671e-10	7.27245e-08	5.65034e-08	ITGB6/CD4/CSF1R/LGALS1/APOBEC3B/ITGA5/LGALS9/TFRC/CD74/CXCR4/CD86/VCP/ITGB3/CTSB/PRMT1/IGF2R/ST3GAL1/VPS28/PTBP1/EFNB2/BCL2L1/KPNA2/CCL3/AXL/ICAM1/ITGB5/RAB1B/SLC1A5/CD28/APOBEC3F/LRRC15/TPCN1/GSN/CD80/CAV2/PI4KA/LY6E/SELPLG/BSG/SNF8/CD81/PPIB/GSK3A/SMARCB1/RAD23A/APOE/NPC1/ZNFX1/CH25H/PSMC3/DDB1/NRP1/TRIM21/SMARCA4/KPNA3/TYRO3/MOGS/APOBEC3C/EIF3B/PCSK5/HCFC1/ST3GAL4/EIF3G/TRIM26/SIGLEC1/MAN1B1/E…	93
GO:0030198	extracellular matrix organization	74//1985	285//15652	7.34344e-10	7.66078e-08	5.95205e-08	MMP1/DPP4/MMP12/MFAP4/MMP2/MMP9/LRP1/ADTRP/MMP3/NID1/HAS2/MMP8/ADAMTS2/CRISPLD2/GREM1/FBLN1/CTSK/MMP19/AEBP1/CCDC80/LOX/SULF2/FBLN5/PDGFRA/IBSP/TNFRSF11B/SPINT1/NID2/ADAMTS9/CREB3L1/COMP/MMP14/ENG/CSGALNACT1/TGFBI/SERPINH1/DDR2/PLOD3/COL1A1/LAMB1/SH3PXD2B/CAV2/ADAMTS3/PDPN/EXT1/RIC8A/EFEMP2/B4GALT1/ABL1/MYO1E/TNFRSF1A/TGFBR1/SPOCK2/FLOT1/CPB2/TGFB1/LOXL1/KLK4/FSCN1/FURIN/FBLN2/COL4A2/NFKB2/FOXF2/…	74
GO:0043062	extracellular structure organization	74//1985	286//15652	8.70165e-10	8.82564e-08	6.85709e-08	MMP1/DPP4/MMP12/MFAP4/MMP2/MMP9/LRP1/ADTRP/MMP3/NID1/HAS2/MMP8/ADAMTS2/CRISPLD2/GREM1/FBLN1/CTSK/MMP19/AEBP1/CCDC80/LOX/SULF2/FBLN5/PDGFRA/IBSP/TNFRSF11B/SPINT1/NID2/ADAMTS9/CREB3L1/COMP/MMP14/ENG/CSGALNACT1/TGFBI/SERPINH1/DDR2/PLOD3/COL1A1/LAMB1/SH3PXD2B/CAV2/ADAMTS3/PDPN/EXT1/RIC8A/EFEMP2/B4GALT1/ABL1/MYO1E/TNFRSF1A/TGFBR1/SPOCK2/FLOT1/CPB2/TGFB1/LOXL1/KLK4/FSCN1/FURIN/FBLN2/COL4A2/NFKB2/FOXF2/…	74
GO:0042129	regulation of T cell proliferation	51//1985	167//15652	8.76219e-10	8.82564e-08	6.85709e-08	ERBB2/TNFRSF21/LILRB4/VCAM1/RAC2/CD3E/CCL19/NCKAP1L/HLA-DPB1/LGALS9/IL2RA/TFRC/HAVCR2/LGALS9C/CD86/TGFBR2/IL18/PDCD1LG2/HLA-E/PTPN6/HLA-DMB/GPNMB/HLA-A/CD28/HLA-DPA1/SYK/CD80/HLA-G/LRRC32/CD81/CD276/TNFSF8/LILRB2/BMP4/NCK2/IL4I1/CARD11/LILRB1/SASH3/CORO1A/CD209/IL27RA/PYCARD/CD1D/FADD/CD70/CEBPB/ICOSLG/TNFRSF13C/SPN/TYK2	51
GO:0022411	cellular component disassembly	97//1985	416//15652	1.05526e-09	1.04489e-07	8.11824e-08	MMP1/DPP4/MMP12/MMP2/MMP9/LRP1/MMP3/C3/PLEK/KIF18A/MMP8/CTSK/MMP19/C1QC/IRAK3/C1QB/ITGAM/CAPG/VCP/PRKCB/SREBF2/MMP14/CTTN/SNAI2/PLK1/DDR2/MICAL2/SEMA5A/SH3PXD2B/GSN/PRKCA/GBF1/PDPN/ST20/TFIP11/WIPI1/VMP1/GSK3A/SMARCB1/WDR1/NEK6/CDC37/PLK3/TGFBR1/MAP1A/SMARCA4/SQSTM1/GBA/FLOT1/MCOLN1/FLII/TREM2/SWAP70/ATG9A/TGFB1/MAPRE2/MFN2/CAPZB/TWF2/ATG13/TBC1D25/CIB1/MARK2/KLK4/WIPI2/LIX1L/FSCN1/TSPO/VPS4A/END…	97
GO:0045229	external encapsulating structure organization	74//1985	288//15652	1.21738e-09	1.18532e-07	9.20939e-08	MMP1/DPP4/MMP12/MFAP4/MMP2/MMP9/LRP1/ADTRP/MMP3/NID1/HAS2/MMP8/ADAMTS2/CRISPLD2/GREM1/FBLN1/CTSK/MMP19/AEBP1/CCDC80/LOX/SULF2/FBLN5/PDGFRA/IBSP/TNFRSF11B/SPINT1/NID2/ADAMTS9/CREB3L1/COMP/MMP14/ENG/CSGALNACT1/TGFBI/SERPINH1/DDR2/PLOD3/COL1A1/LAMB1/SH3PXD2B/CAV2/ADAMTS3/PDPN/EXT1/RIC8A/EFEMP2/B4GALT1/ABL1/MYO1E/TNFRSF1A/TGFBR1/SPOCK2/FLOT1/CPB2/TGFB1/LOXL1/KLK4/FSCN1/FURIN/FBLN2/COL4A2/NFKB2/FOXF2/…	74
GO:0002275	myeloid cell activation involved in immune response	34//1985	90//15652	1.28982e-09	1.23527e-07	9.59744e-08	RAC2/HMOX1/ITGB2/LGALS9/CD84/GRN/HAVCR2/ITGAM/PIK3CG/SUCNR1/DOCK2/FCER1G/PLCG2/DYSF/PTPN6/CCL3/CD300A/SYK/MYD88/IL4R/BTK/MILR1/TYROBP/PTAFR/TREM2/CBL/FGR/BCR/PYCARD/STX4/LAT/STXBP2/TICAM1/LAT2	34
GO:0010324	membrane invagination	31//1985	78//15652	1.60376e-09	1.51116e-07	1.1741e-07	IGKC/IGHV3-33/IGHV3-74/C3/RAC2/IGHV3-72/MFGE8/ITGB2/NCKAP1L/IGHV3-35/ARHGAP25/ITGAM/ELMO1/BIN2/MSR1/PLCG2/ABCA1/RHOG/GSN/CD300A/SNX33/FCGR2B/MYH9/TREM2/ARF1/SMURF1/SNX3/XKR4/SNX9/XKR8/RHOBTB2	31
GO:0022604	regulation of cell morphogenesis	73//1985	286//15652	2.15353e-09	1.99697e-07	1.55155e-07	RAC2/HAS2/ITGB2/CSF1R/FBLN1/FLNA/PLXNB2/TESK1/MFSD2A/CXCR4/MYADM/PLXND1/PLXNC1/CYFIP1/MSN/CCL3/EZR/HCK/RHOG/DAB2/SPRY4/PDPN/ACTN4/FMNL3/PLXNA1/WDR1/DBN1/ABL1/EPB41L3/CD44/MYH9/MOV10/SH3KBP1/NRP1/FGD2/ALDOA/PTK2B/ILK/EPHB2/FN1/CORO1C/FMNL1/RHOD/CAPZB/GNA12/CIB1/FGR/RHOC/MARK2/ARAP1/SMURF1/RREB1/CUX1/DBNL/CORO1A/CDC42EP4/DAPK3/DNM2/PARVB/MDK/DVL3/CRKL/LIMS1/P2RY1/CASS4/SYNE3/ARHGEF18/RHOQ/RHOF/FBXO…	73
GO:0048002	antigen processing and presentation of peptide antigen	25//1985	55//15652	2.19459e-09	2.00325e-07	1.55643e-07	CTSD/HLA-DPB1/IFI30/CD74/FCER1G/HLA-E/HLA-DMA/HLA-DMB/HLA-A/HLA-DPA1/LGMN/HLA-F/HLA-G/CLEC4A/HLA-B/FCGR2B/TAPBP/HLA-H/TREM2/HLA-C/HLA-DOA/CD209/SLC11A1/PYCARD/DNM2	25
GO:0099024	plasma membrane invagination	29//1985	71//15652	2.52757e-09	2.2717e-07	1.765e-07	IGKC/IGHV3-33/IGHV3-74/C3/RAC2/IGHV3-72/MFGE8/ITGB2/NCKAP1L/IGHV3-35/ARHGAP25/ITGAM/ELMO1/BIN2/MSR1/PLCG2/ABCA1/RHOG/GSN/CD300A/SNX33/FCGR2B/MYH9/TREM2/ARF1/XKR4/SNX9/XKR8/RHOBTB2	29
GO:0042102	positive regulation of T cell proliferation	36//1985	102//15652	3.68698e-09	3.26353e-07	2.53561e-07	VCAM1/CD3E/CCL19/NCKAP1L/HLA-DPB1/LGALS9/IL2RA/TFRC/HAVCR2/CD86/TGFBR2/IL18/PDCD1LG2/HLA-E/HLA-DMB/HLA-A/CD28/HLA-DPA1/SYK/CD80/CD81/CD276/LILRB2/NCK2/CARD11/SASH3/CORO1A/CD209/IL27RA/PYCARD/CD1D/FADD/CD70/ICOSLG/TNFRSF13C/TYK2	36
GO:0007264	small GTPase mediated signal transduction	105//1985	474//15652	4.42821e-09	3.86114e-07	2.99991e-07	NRG1/RAC2/TGM2/HMOX1/LRRC59/DHCR24/ITGA3/ARHGAP1/ARHGAP25/PIK3CG/ELMO1/DOCK2/PDGFRB/ARHGAP31/TNFAIP1/CYTH4/RAPGEF1/MYO9B/ARRB1/CYFIP1/ARHGDIB/CCNA2/DOCK8/GPR65/CHN1/HEG1/DOCK11/ARHGAP26/ABCA1/RGL1/PLD1/RHOG/RASA3/GBF1/VAV1/SPRY4/PDPN/RASGRP3/ABR/DOCK10/SRGAP2/LIMK1/RALA/APOE/ABL1/NUCB1/NRP1/FGD2/WAS/CHP1/P2RY8/EPHB2/SQSTM1/RRAS/FLOT1/DOCK4/SWAP70/RALGDS/DENND3/NKIRAS2/ARHGAP23/SIPA1L3/SDCBP/GDI1/…	105
GO:0044403	biological process involved in symbiotic interaction	69//1985	269//15652	4.752e-09	4.08253e-07	3.17192e-07	ITGB6/CD4/TREM1/CSF1R/LGALS1/ITGA5/LGALS9/TFRC/CD74/CXCR4/CD86/ITGB3/CTSB/IGF2R/APOL1/EFNB2/BCL2L1/CCL3/AXL/ICAM1/ITGB5/SLC1A5/LRRC15/TPCN1/GSN/CD80/CAV2/MYD88/LY6E/SELPLG/BSG/THOC5/CD81/PPIB/SMARCB1/APOE/NPC1/FUCA2/CH25H/PSMC3/DDB1/NRP1/TRIM21/SMARCA4/KPNA3/FN1/TYRO3/GAPDH/CBL/TRIM26/SIGLEC1/TRIM25/SLC3A2/EIF2AK4/TBC1D20/PVR/VPS4A/CD209/VPS18/SNX3/CDK9/ITGB7/CHMP3/HTR2A/GPX1/HYAL2/EPHA2/ELANE/ZB…	69
GO:0002285	lymphocyte activation involved in immune response	53//1985	185//15652	5.10541e-09	4.32258e-07	3.35843e-07	CCL19/CD180/LGALS1/NCKAP1L/LGALS9/IRF8/TFRC/IRF4/HAVCR2/CD74/CD86/TLR4/IL18/ST3GAL1/FCER1G/PLCG2/DOCK11/APBB1IP/PLCL2/HLA-DMB/ICAM1/CD28/CD80/HLA-F/ADA/DOCK10/IL4R/CD81/SUPT6H/ABL1/FCGR2B/PTK2B/STAT6/SWAP70/SLC15A4/TGFB1/IL6R/NLRP3/EIF2AK4/MTOR/LILRB1/CORO1A/IL27RA/CD40/SLC11A1/MDK/PTGER4/BCL3/LFNG/NKX2-3/MFNG/ERCC1/SPN	53
GO:0002237	response to molecule of bacterial origin	79//1985	325//15652	5.30533e-09	4.42768e-07	3.44009e-07	S100A8/S100A7/KMO/VCAM1/ASS1/C2/SERPINE1/CD180/SASH1/LGALS9/IRF8/CD68/IRAK3/HAVCR2/C5AR1/CD86/TLR4/GSTP1/IL10RA/IL18/LITAF/PDCD1LG2/PLCG2/EFNB2/CASP1/CD14/TLR1/PPARD/ABCA1/CCL3/AXL/HCK/TIMP4/LY86/TLR6/CD80/PRKCA/MYD88/KCNJ8/SOD2/CAPN2/ABL1/FCGR2B/SIRPA/MIF/LILRB2/SIRT2/MAPK1/EPHB2/PTAFR/TREM2/P2RX7/TGFB1/LOXL1/IL18BP/BCR/ALPL/NLRP3/CSF2RB/LILRB1/TSPO/SPON2/MAP2K3/SLC11A1/PYCARD/ALAD/RELA/PTGER4/G…	79
GO:0044409	entry into host	44//1985	141//15652	5.93375e-09	4.88239e-07	3.79338e-07	ITGB6/CD4/LGALS1/ITGA5/LGALS9/TFRC/CD74/CXCR4/CD86/ITGB3/CTSB/EFNB2/AXL/ICAM1/ITGB5/SLC1A5/TPCN1/GSN/CD80/CAV2/LY6E/SELPLG/BSG/CD81/NPC1/FUCA2/CH25H/NRP1/TRIM21/KPNA3/TYRO3/CBL/TRIM26/SIGLEC1/TRIM25/SLC3A2/PVR/CD209/VPS18/SNX3/ITGB7/HTR2A/HYAL2/EPHA2	44
GO:1902105	regulation of leukocyte differentiation	70//1985	276//15652	6.1216e-09	4.967e-07	3.85911e-07	ERBB2/LILRB4/CCR1/CD4/CCL19/DCSTAMP/SLAMF8/PRDM1/NCKAP1L/CDK6/LGALS9/IL2RA/C1QC/TMEM176A/IRF4/HCLS1/CD74/TMEM176B/CD86/TLR4/TGFBR2/GPR137B/IL18/MMP14/PTPN6/CLPTM1/CCL3/AXL/INPP5D/CD28/LILRB3/SYK/CD80/PRKCA/HLA-G/ADA/IL4R/BTK/TYROBP/VNN1/IL15RA/AP3D1/ABL1/HLA-B/FCGR2B/LILRB2/RASSF2/TREM2/BMP4/TGFB1/CD27/IL4I1/ZMIZ1/MAFB/CARD11/HLA-DOA/NLRP3/MTOR/CSF1/PRELID1/LILRB1/SASH3/MDK/GLI2/FADD/TOB2/RUNX3/G…	70
GO:0030595	leukocyte chemotaxis	58//1985	213//15652	7.79966e-09	6.24187e-07	4.84962e-07	S100A8/S100A7/CCL22/DPP4/PLA2G7/CCR1/RAC2/CCL19/SLAMF8/ITGB2/SERPINE1/TREM1/CSF1R/C3AR1/GREM1/NCKAP1L/THBS4/LGALS9/CMKLR1/C5AR1/CD74/PIK3CG/CXCR4/MPP1/CCL21/FCER1G/CXCL16/CCL3/SYK/LGMN/GBF1/VAV1/BSG/HRH1/PPIB/IL17RA/BST1/CH25H/MIF/MAPK1/RARRES2/PTK2B/SWAP70/IL16/S1PR1/IL6R/CREB3/CSF1/CXCR2/CORO1A/MDK/NINJ1/PIP5K1C/SBDS/RIN3/MMP28/PLEC/PGF	58
GO:0048771	tissue remodeling	48//1985	162//15652	8.14765e-09	6.43224e-07	4.99753e-07	MMP2/TIMP1/DCSTAMP/CSF1R/GREM1/CTSK/FLNA/TPP1/THBS4/TFRC/TNFRSF11B/EPAS1/ITGB3/GPR137B/IL18/MMP14/DDR2/PPARG/AXL/INPP5D/GPNMB/LRRK1/SYK/PRKCA/RSPO3/EXT1/TMBIM1/RASSF2/PTK2B/CAPN1/PLEKHM1/P2RX7/CSK/S1PR1/TGFB1/LRP5/VDR/BCR/BAK1/CTHRC1/MDK/TCIRG1/CSPG4/TMEM119/DLL4/DEF8/BAX/EPHA2	48
GO:0006911	phagocytosis, engulfment	26//1985	62//15652	8.63824e-09	6.72861e-07	5.2278e-07	IGKC/IGHV3-33/IGHV3-74/C3/RAC2/IGHV3-72/MFGE8/ITGB2/NCKAP1L/IGHV3-35/ARHGAP25/ITGAM/ELMO1/BIN2/MSR1/PLCG2/ABCA1/RHOG/GSN/CD300A/FCGR2B/MYH9/TREM2/XKR4/XKR8/RHOBTB2	26
GO:0007229	integrin-mediated signaling pathway	34//1985	96//15652	8.98544e-09	6.90696e-07	5.36637e-07	ITGB6/PLEK/TIMP1/ITGB2/FLNA/ITGA5/ITGA3/ITGAM/ITGAX/THY1/ITGB3/TLN1/FERMT3/HCK/ITGB5/ITGB4/SYK/VAV1/BST1/ZYX/ABL1/MYH9/NRP1/PTK2B/ILK/FN1/SEMA7A/ZNF304/FGR/ITGB7/LIMS1/LAT/CCM2/BCAR1	34
GO:0002697	regulation of immune effector process	79//1985	330//15652	1.10013e-08	8.34669e-07	6.48497e-07	LAPTM5/C3/LILRB4/RAC2/CCL19/SLAMF8/HMOX1/ITGB2/NCKAP1L/LGALS9/CD84/IL1R1/GRN/IRAK3/TFRC/IRF4/HAVCR2/ITGAM/CD74/CD86/SERPING1/TLR4/IL18/CD22/PLCG2/HLA-E/PTPN6/HLA-DMB/ICAM1/HLA-A/CD28/MYO18A/LACC1/CD300A/SYK/KLRD1/CD80/HLA-F/HLA-G/VAV1/SERPINB9/IL4R/BTK/CD81/TYROBP/ARRB2/SUPT6H/HLA-B/FCGR2B/MIF/WAS/NCF1/HLA-H/EPHB2/PTAFR/STAT6/TREM2/P2RX7/SLC15A4/TGFB1/SEMA7A/IL4I1/PKN1/FGR/BCR/NLRP3/PLA2G5/LILRB1…	79
GO:0042116	macrophage activation	35//1985	102//15652	1.40209e-08	1.03727e-06	8.05911e-07	MMP8/ITGB2/CD84/GRN/HAVCR2/C5AR1/ITGAM/CD74/CTSC/SUCNR1/TLR4/GPR137B/PLCG2/DYSF/TLR1/CCL3/IFNGR1/MYO18A/CD93/SYK/TLR6/IL4R/TYROBP/SYT11/FCGR2B/MIF/TREM2/CRTC3/TMEM106A/CD200/CST7/SPHK1/MFHAS1/SLC11A1/TICAM1	35
GO:0050764	regulation of phagocytosis	33//1985	93//15652	1.40268e-08	1.03727e-06	8.05911e-07	IL2RG/C3/CNN2/C2/TGM2/MFGE8/NCKAP1L/LMAN2/DOCK2/FCER1G/MERTK/PLCG2/DYSF/HCK/MYO18A/CD300A/SYK/IL15RA/SYT11/IL2RB/FCGR2B/SIRPA/TREM2/CSK/FGR/BCR/SPHK1/PLA2G5/SNX3/SLC11A1/PYCARD/DNM2/CD300LF	33
GO:0046718	viral entry into host cell	42//1985	135//15652	1.44332e-08	1.05399e-06	8.18895e-07	ITGB6/CD4/LGALS1/ITGA5/LGALS9/TFRC/CD74/CXCR4/CD86/ITGB3/CTSB/EFNB2/AXL/ICAM1/ITGB5/SLC1A5/TPCN1/GSN/CD80/CAV2/LY6E/SELPLG/BSG/CD81/NPC1/CH25H/NRP1/TRIM21/KPNA3/TYRO3/TRIM26/SIGLEC1/TRIM25/SLC3A2/PVR/CD209/VPS18/SNX3/ITGB7/HTR2A/HYAL2/EPHA2	42
GO:0071219	cellular response to molecule of bacterial origin	56//1985	207//15652	1.80794e-08	1.30395e-06	1.0131e-06	KMO/ASS1/SERPINE1/CD180/SASH1/IRF8/CD68/HAVCR2/CD86/TLR4/GSTP1/IL18/LITAF/PDCD1LG2/PLCG2/EFNB2/CASP1/CD14/TLR1/PPARD/ABCA1/CCL3/AXL/HCK/LY86/TLR6/CD80/PRKCA/MYD88/CAPN2/ABL1/FCGR2B/SIRPA/MIF/LILRB2/SIRT2/MAPK1/EPHB2/PTAFR/TREM2/TGFB1/BCR/NLRP3/LILRB1/TSPO/SPON2/MAP2K3/PYCARD/RELA/GIT1/AKAP8/CEBPB/UPF1/TICAM1/IRF3/NFKBIB	56
GO:0010810	regulation of cell-substrate adhesion	55//1985	202//15652	1.89651e-08	1.35115e-06	1.04977e-06	MMP12/RAC2/NID1/CD3E/HAS2/SERPINE1/GREM1/FBLN1/FLNA/ITGA5/CCDC80/CDK6/ITGA3/TESK1/THY1/MYADM/CCL21/PLAU/SPOCK1/MMP14/COL1A1/PEAK1/DAB2/SPRY4/PDPN/ACTN4/EFEMP2/BST1/ABL1/NRP1/PTK2B/ILK/RRAS/FN1/SPOCK2/CORO1C/SLC9A1/MINK1/RSU1/CIB1/CSF1/RREB1/DAPK3/DNM2/MDK/FBLN2/CRKL/ARL2/LIMS1/NF2/CASS4/PPM1F/MEN1/ARPC2/DISC1	55
GO:0055094	response to lipoprotein particle	17//1985	31//15652	2.42243e-08	1.70504e-06	1.32473e-06	CES1/ADTRP/ITGB2/CD68/TLR4/SREBF2/FCER1G/PPARG/ABCA1/SYK/TLR6/MYD88/CD81/APOE/NPC1/TREM2/TICAM1	17
GO:0071216	cellular response to biotic stimulus	60//1985	231//15652	2.90389e-08	2.01959e-06	1.56912e-06	KMO/ASS1/SERPINE1/CD180/SASH1/IRF8/CD68/HAVCR2/CD86/TLR4/GSTP1/IL18/LITAF/PDCD1LG2/PLCG2/EFNB2/CASP1/CD14/TLR1/PPARD/ABCA1/CCL3/AXL/HCK/LY86/SYK/TLR6/CD80/PRKCA/MYD88/BTK/CAPN2/ABL1/FCGR2B/SIRPA/MIF/LILRB2/SIRT2/MAPK1/EPHB2/PTAFR/TREM2/TGFB1/BCR/NLRP3/LILRB1/TSPO/PPP1R15B/SPON2/MAP2K3/PYCARD/RELA/GIT1/AKAP8/CEBPB/UPF1/TICAM1/MUS81/IRF3/NFKBIB	60
GO:0032496	response to lipopolysaccharide	74//1985	309//15652	3.14262e-08	2.15991e-06	1.67814e-06	S100A8/S100A7/KMO/VCAM1/ASS1/C2/SERPINE1/CD180/SASH1/LGALS9/IRF8/CD68/IRAK3/HAVCR2/CD86/TLR4/GSTP1/IL10RA/IL18/LITAF/PDCD1LG2/PLCG2/EFNB2/CASP1/CD14/PPARD/ABCA1/CCL3/AXL/HCK/TIMP4/LY86/CD80/PRKCA/MYD88/KCNJ8/SOD2/CAPN2/ABL1/SIRPA/MIF/LILRB2/MAPK1/EPHB2/PTAFR/TREM2/P2RX7/TGFB1/LOXL1/IL18BP/BCR/ALPL/NLRP3/CSF2RB/LILRB1/TSPO/SPON2/MAP2K3/SLC11A1/PYCARD/ALAD/RELA/PTGER4/GIT1/AKAP8/THBD/CEBPB/CASP9/UP…	74
GO:0034446	substrate adhesion-dependent cell spreading	35//1985	105//15652	3.26376e-08	2.21708e-06	1.72256e-06	HAS2/FBLN1/FLNA/TESK1/MYADM/ITGB3/MERTK/FERMT3/AXL/PARVG/PEAK1/LAMB1/DAB2/SPRY4/PDPN/ACTN4/SRGAP2/ABL1/NRP1/ILK/FN1/TYRO3/CORO1C/CIB1/RREB1/PXN/DNM2/PARVB/MDK/AKIP1/ITGB7/CRKL/LIMS1/CASS4/ARPC2	35
GO:0097530	granulocyte migration	43//1985	144//15652	3.74993e-08	2.51806e-06	1.95641e-06	S100A8/S100A7/CCL22/DPP4/RAC2/CCL19/SLAMF8/ITGB2/TREM1/CSF1R/C3AR1/NCKAP1L/THBS4/IL1R1/CMKLR1/C5AR1/CD74/PIK3CG/MPP1/CCL21/FCER1G/CD99/CCL3/RHOG/CD300A/SYK/GBF1/MYD88/VAV1/BSG/HRH1/PPIB/IL17RA/WDR1/BST1/MAPK1/RARRES2/CSF1/CXCR2/MDK/PIP5K1C/PTGER4/FUT4	43
GO:0002444	myeloid leukocyte mediated immunity	34//1985	101//15652	3.87388e-08	2.57173e-06	1.99811e-06	C3/RAC2/HMOX1/ITGB2/TREM1/LGALS9/CD84/ITGAM/PIK3CG/TRAF3IP2/HLA-E/FCGR3A/CCL3/CD300A/SYK/MYD88/SERPINB9/IL4R/BTK/MILR1/TYROBP/WDR1/FCGR2B/PTAFR/CBL/FGR/BCR/SPON2/STX4/LAT/STXBP2/TICAM1/ELANE/LAT2	34
GO:0002703	regulation of leukocyte mediated immunity	58//1985	222//15652	3.93595e-08	2.58288e-06	2.00677e-06	C3/LILRB4/RAC2/HMOX1/ITGB2/NCKAP1L/LGALS9/CD84/IL1R1/TFRC/HAVCR2/ITGAM/TLR4/IL18/PLCG2/HLA-E/PTPN6/ICAM1/HLA-A/CD28/CD300A/SYK/KLRD1/HLA-F/HLA-G/VAV1/SERPINB9/IL4R/BTK/CD81/TYROBP/ARRB2/SUPT6H/HLA-B/FCGR2B/WAS/HLA-H/PTAFR/STAT6/TREM2/P2RX7/SLC15A4/TGFB1/IL4I1/FGR/BCR/NLRP3/LILRB1/PVR/SASH3/IL27RA/CD40/CD1D/STX4/TRAF2/FADD/STXBP2/TICAM1	58
GO:1903706	regulation of hemopoiesis	80//1985	345//15652	3.9791e-08	2.58288e-06	2.00677e-06	ERBB2/LILRB4/CCR1/CD4/MED1/CCL19/DCSTAMP/SLAMF8/PRDM1/NCKAP1L/CDK6/LGALS9/LOX/IL2RA/C1QC/TMEM176A/IRF4/HCLS1/CD74/TMEM176B/CD86/TLR4/TGFBR2/PRMT1/GPR137B/IL18/MMP14/PTPN6/CLPTM1/CCL3/AXL/INPP5D/CD28/LILRB3/SYK/CD80/PRKCA/HLA-G/MEIS2/ADA/IL4R/BTK/TYROBP/VNN1/IL15RA/AP3D1/ABL1/HLA-B/FCGR2B/LILRB2/RASSF2/PTK2B/TREM2/BMP4/TGFB1/EIF6/CD27/IL4I1/ZMIZ1/MAFB/CIB1/CARD11/HLA-DOA/NLRP3/MTOR/CSF1/PRELID1/LI…	80
GO:0019058	viral life cycle	71//1985	294//15652	4.16349e-08	2.67287e-06	2.07669e-06	ITGB6/CD4/LGALS1/APOBEC3B/ITGA5/LGALS9/TFRC/CD74/CXCR4/CD86/VCP/ITGB3/CTSB/VPS28/EFNB2/KPNA2/AXL/ICAM1/ITGB5/RAB1B/SLC1A5/CD28/APOBEC3F/LRRC15/TPCN1/GSN/CD80/CAV2/PI4KA/LY6E/SELPLG/BSG/SNF8/CD81/PPIB/SMARCB1/RAD23A/APOE/NPC1/ZNFX1/CH25H/DDB1/NRP1/TRIM21/KPNA3/TYRO3/APOBEC3C/PCSK5/TRIM26/SIGLEC1/TRIM25/SLC3A2/EIF2AK4/APOBEC3D/TBC1D20/PVR/KPNA6/VPS4A/MORC2/CD209/VPS18/SNX3/FURIN/PCBP1/ITGB7/CHMP3/H…	71
GO:0070371	ERK1 and ERK2 cascade	72//1985	300//15652	4.38486e-08	2.78438e-06	2.16333e-06	S100A7/CHI3L1/CCL22/ERBB2/PLA2G2A/CCR1/CD4/NRG1/CCL19/CSF1R/FBLN1/LGALS9/PDGFRA/HAVCR2/C5AR1/CD74/CTSH/CCL21/TLR4/PDGFRB/GSTP1/DUSP6/ARRB1/GLIPR2/PTPN6/CCL3/EZR/GPNMB/ICAM1/SYK/PRKCA/DAB2/SPRY4/GRB10/ARRB2/APOE/ABL1/CD44/SIRPA/MIF/NRP1/MAPK1/DUSP5/PRKD2/PTK2B/EPHB2/PDE8A/RRAS/EPHB1/FN1/GNAI2/TREM2/BMP4/NOD1/CSK/TGFB1/SEMA7A/CIB1/SHC1/PLA2G5/P2RY6/MFHAS1/VRK3/PYCARD/CRKL/P2RY1/PTGER4/HTR2A/DUSP7/M…	72
GO:0052126	movement in host environment	47//1985	165//15652	4.51e-08	2.83305e-06	2.20114e-06	ITGB6/CD4/LGALS1/ITGA5/LGALS9/TFRC/CD74/CXCR4/CD86/ITGB3/CTSB/EFNB2/AXL/ICAM1/ITGB5/SLC1A5/TPCN1/GSN/CD80/CAV2/LY6E/SELPLG/BSG/CD81/NPC1/FUCA2/CH25H/DDB1/NRP1/TRIM21/KPNA3/TYRO3/CBL/TRIM26/SIGLEC1/TRIM25/SLC3A2/PVR/VPS4A/CD209/VPS18/SNX3/ITGB7/CHMP3/HTR2A/HYAL2/EPHA2	47
GO:0050727	regulation of inflammatory response	82//1985	358//15652	4.79907e-08	2.98257e-06	2.31731e-06	S100A8/PLA2G2A/MMP9/MMP3/C3/PTGIS/PLA2G7/SERPINF1/MMP8/SLAMF8/SERPINE1/LGALS1/AOAH/IL2RA/IL1R1/GRN/PIK3AP1/PIK3CG/CTSC/SUCNR1/TLR4/GSTP1/IL18/ALOX5AP/PLCG2/CASP1/HLA-E/PPARG/PPARD/CCL3/HCK/CD28/LACC1/SYK/MGLL/MYD88/ADA/BTK/CD81/ABCC1/IL17RA/SYT11/NUPR1/BST1/GPX4/ZYX/APOE/CDH5/TNFRSF1A/FCGR2B/SIRPA/NCF1/GBA/SIGLEC10/TYRO3/TREM2/IL16/SEMA7A/CD200/FGR/BCR/CST7/NLRP3/SPHK1/DAGLB/MFHAS1/PYCARD/FURIN/M…	82
GO:0050851	antigen receptor-mediated signaling pathway	47//1985	166//15652	5.52859e-08	3.39979e-06	2.64147e-06	IGKC/IGHV3-33/IGHV3-74/LAPTM5/TNFRSF21/LILRB4/IGHV3-72/NCKAP1L/HLA-DPB1/IGHV3-35/KLHL6/THY1/PRKCB/MNDA/CD22/PLCG2/PTPN6/PLCL2/CD79A/INPP5D/LCP2/EZR/HLA-A/CD28/CD300A/SYK/ADA/BTK/CD81/CD276/ABL1/FCGR2B/MAPK1/PRKD2/CD247/CSK/CARD11/RBCK1/CRKL/RELA/NFAM1/ICOSLG/BAX/ERMAP/BCAR1/FCHO1/LAT2	47
GO:0042060	wound healing	89//1985	401//15652	6.12782e-08	3.72903e-06	2.89728e-06	S100A8/ERBB2/ITGB6/MMP12/PAPSS2/ADTRP/PLEK/CNN2/NRG1/TIMP1/HMOX1/SERPINE1/PLAUR/FBLN1/FLNA/ITGA5/LOX/PDGFRA/PIK3CG/CXCR4/SERPING1/TLR4/ITGB3/TLN1/TGFBR2/PDGFRB/PROS1/PLAU/GGCX/COMP/MYL9/FCER1G/MERTK/PLCG2/DYSF/TFPI/PTPN6/FERMT3/COL1A1/PPARG/PPARD/AXL/ACTB/ELK3/SYK/PRKCA/VAV1/PDPN/EXT1/EMILIN2/MCAM/SYT11/B4GALT1/HBEGF/APOE/MAP3K5/CD44/FIBP/MYH9/WAS/CD34/TGFBR1/ILK/EPHB2/FN1/TYRO3/CPB2/HPSE/TGFB1/S…	89
GO:0006898	receptor-mediated endocytosis	60//1985	236//15652	6.6843e-08	4.02574e-06	3.1278e-06	LRP1/C3/LILRB4/CCL19/ITGB2/SERPINE1/GREM1/TFRC/FOLR1/ITGAM/CCL21/ITGB3/TGFBR2/IGF2R/MSR1/CTTN/ARRB1/FCER1G/CXCL16/PLCG2/EFNB2/CD14/EZR/SYK/CAV2/DAB2/CD81/ARRB2/APOE/AAK1/FCGR2B/CAP1/CLTC/M6PR/HSPG2/AP2A1/FLOT1/SDCBP/CBL/DNM1/ARF1/SIGLEC1/LILRB1/LRPAP1/GPR107/STAB1/PDLIM7/CXCR2/DBNL/SNX17/SNX9/DNM2/AP2A2/PIP5K1C/LDLRAP1/AP2M1/ANXA2/RIN3/FCHO1/CALY	60
GO:0007160	cell-matrix adhesion	57//1985	221//15652	8.32207e-08	4.96097e-06	3.85443e-06	ITGB6/MMP12/VCAM1/NID1/CD3E/ITGB2/SERPINE1/GREM1/ITGA5/CDK6/FBLN5/ITGA3/ACTN1/ITGAM/ITGAX/NID2/THY1/ADAMTS9/CCL21/ITGB3/PLAU/MMP14/CTTN/FERMT3/PARVG/PEAK1/ITGB5/ITGB4/EFEMP2/BST1/ZYX/ABL1/CD44/NRP1/CD34/PTK2B/ILK/RRAS/FN1/CORO1C/SLC9A1/HPSE/MINK1/RHOD/CIB1/BCR/SIGLEC1/CSF1/DAPK3/PXN/ITGB7/LIMS1/NF2/SNED1/PPM1F/COL17A1/DISC1	57
GO:0050853	B cell receptor signaling pathway	25//1985	64//15652	9.03899e-08	5.33392e-06	4.14419e-06	IGKC/IGHV3-33/IGHV3-74/IGHV3-72/NCKAP1L/IGHV3-35/KLHL6/PRKCB/MNDA/CD22/PLCG2/PTPN6/PLCL2/CD79A/CD300A/SYK/BTK/CD81/ABL1/FCGR2B/MAPK1/NFAM1/BAX/BCAR1/LAT2	25
GO:0051701	biological process involved in interaction with host	49//1985	179//15652	9.28287e-08	5.42305e-06	4.21344e-06	ITGB6/CD4/LGALS1/ITGA5/LGALS9/TFRC/CD74/CXCR4/CD86/ITGB3/CTSB/EFNB2/BCL2L1/AXL/ICAM1/ITGB5/SLC1A5/TPCN1/GSN/CD80/CAV2/LY6E/SELPLG/BSG/THOC5/CD81/NPC1/FUCA2/CH25H/DDB1/NRP1/TRIM21/KPNA3/TYRO3/CBL/TRIM26/SIGLEC1/TRIM25/SLC3A2/PVR/VPS4A/CD209/VPS18/SNX3/ITGB7/CHMP3/HTR2A/HYAL2/EPHA2	49
GO:0045862	positive regulation of proteolysis	78//1985	341//15652	1.0794e-07	6.24345e-06	4.85085e-06	S100A8/CTSD/LAPTM5/PCOLCE/SPON1/FBLN1/LGALS9/GRN/CTSC/XDH/CTSH/VCP/MMP14/ENO1/PLK1/CASP1/NLRC4/CASP10/PPARG/GSN/DAPK1/SYK/LGMN/CDC20/DAB2/ST20/RNFT1/RNF19A/BCAP31/RNF19B/GSK3A/RAD23A/NUPR1/APOE/MAP3K5/SNX33/GRAMD4/PSMC3/MYH9/PLK3/SIRT2/PML/PTK2B/GBA/USP5/FN1/RCN3/TREM2/NOD1/RHBDD1/RNF185/BAG6/CHFR/CSNK1E/PSMC4/NLRP3/BAK1/SMURF1/TBC1D10A/PRELID1/CLN6/PYCARD/FURIN/SNX9/GRIN2B/ADRM1/FADD/TRIB3/FGFR4…	78
GO:0071674	mononuclear cell migration	49//1985	180//15652	1.12085e-07	6.4196e-06	4.98771e-06	S100A7/CCL22/ADTRP/PLA2G7/CCR1/CCL19/SLAMF8/SERPINE1/CSF1R/C3AR1/GREM1/LGALS9/CMKLR1/C5AR1/PIK3CG/CXCR4/CCL21/CXCL16/DOCK8/CD99/MSN/ECM1/CCL3/ICAM1/LGMN/EXT1/STK10/CH25H/SIRPA/MAPK1/RARRES2/PTK2B/GBA/S1PR1/CD200/IL6R/CREB3/CSF1/CXCR2/IL27RA/PYCARD/MDK/ITGB7/CRKL/FADD/PLEC/MYO1G/SPN/FUT4	49
GO:0033627	cell adhesion mediated by integrin	29//1985	82//15652	1.13376e-07	6.43051e-06	4.99619e-06	ITGB6/DPP4/CD3E/ITGB2/SERPINE1/NCKAP1L/ITGA5/ITGA3/ITGAM/PIK3CG/ITGAX/CCL21/ITGB3/PLAU/SNAI2/PTPN6/FERMT3/ICAM1/ITGB5/ITGB4/SYK/ADA/EXT1/SWAP70/CIB1/PIEZO1/ITGB7/CRKL/EPHA2	29
GO:0002699	positive regulation of immune effector process	58//1985	229//15652	1.26789e-07	7.1221e-06	5.53353e-06	LAPTM5/C3/RAC2/CCL19/HMOX1/ITGB2/LGALS9/CD84/IL1R1/TFRC/ITGAM/CD74/CD86/TLR4/IL18/PLCG2/HLA-E/PTPN6/HLA-DMB/HLA-A/CD28/MYO18A/LACC1/CD300A/SYK/KLRD1/CD80/HLA-F/HLA-G/VAV1/IL4R/BTK/CD81/TYROBP/HLA-B/MIF/HLA-H/EPHB2/PTAFR/STAT6/TREM2/P2RX7/TGFB1/SEMA7A/FGR/NLRP3/PLA2G5/LILRB1/PVR/SASH3/SPON2/CD40/CD1D/STX4/TRAF2/FADD/STXBP2/TICAM1	58
GO:0071402	cellular response to lipoprotein particle stimulus	17//1985	34//15652	1.46181e-07	8.13324e-06	6.31912e-06	CES1/ADTRP/ITGB2/CD68/TLR4/SREBF2/FCER1G/PPARG/ABCA1/SYK/TLR6/MYD88/CD81/APOE/NPC1/TREM2/TICAM1	17
GO:0043410	positive regulation of MAPK cascade	96//1985	452//15652	1.72882e-07	9.52806e-06	7.40284e-06	S100A7/CHI3L1/CCL22/ERBB2/PLA2G2A/LAPTM5/CCR1/CD4/NRG1/CCL19/MMP8/CSF1R/SASH1/LGALS9/PDGFRA/HAVCR2/C5AR1/CD74/PIK3CG/XDH/MAGED1/CCL21/TLR4/PDGFRB/PRMT1/ARRB1/LTBR/GLIPR2/PLCG2/CCL3/GPNMB/ICAM1/SYK/TLR6/PRKCA/PIK3R5/CAV2/MYD88/IGFBP4/CD81/ARRB2/APOE/MAP3K5/ABL1/CD44/ANKRD6/FCGR2B/MIF/NRP1/FGD2/RASSF2/TGFBR1/STK25/PRKD2/PTK2B/NCF1/PDE8A/GNAI2/TREM2/BMP4/P2RX7/NOD1/CSK/SDCBP/TGFB1/SEMA7A/LAMTOR1/MIN…	96
GO:0032956	regulation of actin cytoskeleton organization	74//1985	323//15652	2.13052e-07	1.16322e-05	9.03768e-06	LRP1/PLEK/RAC2/CSF1R/NCKAP1L/FLNA/ARPC1B/PDGFRA/TESK1/HCLS1/CAPG/MYADM/CCL21/PDGFRB/CTTN/CYFIP1/ARHGDIB/GPR65/GMFG/SEMA5A/HCK/RHOG/GSN/LIMK1/SSH1/WDR1/BST1/DBN1/ABL1/NRP1/WAS/TGFBR1/PTK2B/FLII/SWAP70/SLC9A1/NCK2/S1PR1/COTL1/IQGAP1/RHOD/CAPZB/TWF2/PLEKHG2/RHOC/ARF1/ARAP1/GBA2/MTOR/FSCN1/DBNL/CORO1A/CDC42EP4/DAPK3/PXN/PYCARD/MTPN/SNX9/MDK/NF2/PFN1/PTGER4/ARHGAP17/PPM1F/ARHGEF18/ARHGEF19/BIN1/ABI3/R…	74
GO:0050871	positive regulation of B cell activation	28//1985	80//15652	2.39921e-07	1.2978e-05	1.00832e-05	IGKC/IGHV3-33/IGHV3-74/IGHV3-72/NCKAP1L/IGHV3-35/TFRC/CD74/TLR4/MMP14/INPP5D/CD28/SYK/ADA/BTK/CD81/BST1/MIF/SH3KBP1/EPHB2/STAT6/TGFB1/CD27/CARD11/SASH3/CD40/TNFRSF13C/TICAM1	28
GO:0070664	negative regulation of leukocyte proliferation	29//1985	85//15652	2.75162e-07	1.47477e-05	1.14582e-05	ERBB2/TNFRSF21/LILRB4/GREM1/LGALS9/IL2RA/HAVCR2/LGALS9C/CD86/GSTP1/PDCD1LG2/MNDA/PTPN6/INPP5D/GPNMB/CD300A/CD80/HLA-G/BTK/LRRC32/TYROBP/FCGR2B/LILRB2/BMP4/IL4I1/PKN1/LILRB1/CEBPB/SPN	29
GO:0002440	production of molecular mediator of immune response	55//1985	218//15652	3.05033e-07	1.62e-05	1.25866e-05	IGKV2D-29/IGKV1-12/IGKV2-24/IGKC/IGKV1D-42/LAPTM5/LILRB4/HMOX1/TREM1/HLA-DPB1/IL1R1/IRAK3/TFRC/CD74/CD86/TRAF3IP2/TLR4/IL18/CD22/PLCG2/HLA-E/HLA-DMA/HLA-DMB/HLA-A/CD28/HLA-DPA1/LACC1/HLA-F/HLA-G/IL4R/BTK/CD81/SUPT6H/FCGR2B/MIF/EPHB2/STAT6/SWAP70/SLC15A4/TGFB1/SEMA7A/PKN1/HLA-DOA/NLRP3/LILRB1/SASH3/SPON2/IL27RA/CD40/STX4/TRAF2/TCF3/ERCC1/TICAM1/ELANE	55
GO:0070372	regulation of ERK1 and ERK2 cascade	66//1985	280//15652	3.21845e-07	1.69389e-05	1.31607e-05	S100A7/CHI3L1/CCL22/ERBB2/PLA2G2A/CCR1/CD4/NRG1/CCL19/CSF1R/FBLN1/LGALS9/PDGFRA/HAVCR2/C5AR1/CD74/CCL21/TLR4/PDGFRB/GSTP1/DUSP6/ARRB1/GLIPR2/PTPN6/CCL3/EZR/GPNMB/ICAM1/SYK/PRKCA/DAB2/SPRY4/ARRB2/APOE/ABL1/CD44/SIRPA/MIF/NRP1/PRKD2/PTK2B/EPHB2/PDE8A/RRAS/EPHB1/FN1/GNAI2/TREM2/BMP4/NOD1/CSK/TGFB1/SEMA7A/CIB1/SHC1/PLA2G5/P2RY6/MFHAS1/VRK3/PYCARD/CRKL/P2RY1/HTR2A/MAP2K1/FGFR4/EPHA2	66
GO:0002478	antigen processing and presentation of exogenous peptide antigen	16//1985	32//15652	3.41555e-07	1.78157e-05	1.3842e-05	CTSD/HLA-DPB1/IFI30/CD74/FCER1G/HLA-E/HLA-DMA/HLA-DMB/HLA-A/HLA-DPA1/LGMN/HLA-F/CLEC4A/FCGR2B/HLA-DOA/DNM2	16
GO:0002819	regulation of adaptive immune response	47//1985	176//15652	3.74207e-07	1.93462e-05	1.5031e-05	C3/LILRB4/CD4/CCL19/NCKAP1L/IL1R1/TFRC/HAVCR2/IL18/HLA-E/PTPN6/HLA-A/CD28/KLRD1/CD80/HLA-F/HLA-G/ADA/IL4R/BTK/CD81/SUPT6H/ADCY7/HLA-B/FCGR2B/WAS/HLA-H/EPHB2/STAT6/TREM2/P2RX7/SLC15A4/TGFB1/IL4I1/PKN1/NLRP3/EIF2AK4/LILRB1/PVR/SASH3/IL27RA/CD40/SLC11A1/PYCARD/CD1D/TRAF2/FADD	47
GO:0007015	actin filament organization	88//1985	411//15652	3.89914e-07	1.99814e-05	1.55246e-05	PLEK/RAC2/NCKAP1L/FLNA/ARPC1B/TESK1/HCLS1/ACTN1/ARHGAP25/CAPG/ELMO1/MYADM/CCL21/TNFAIP1/CTTN/ARRB1/CYFIP1/GPR65/GMFG/WIPF1/MICAL2/SEMA5A/EZR/HCK/ITGB5/MYO1F/RHOG/GSN/LIMK1/SSH1/WDR1/ZYX/DBN1/ABL1/MYO1E/SH3KBP1/NRP1/WAS/TGFBR1/ALDOA/MYO5A/PTK2B/CORO1C/FLII/SWAP70/SLC9A1/INPPL1/NCK2/S1PR1/COTL1/MYO1C/RHOD/CAPZB/TWF2/PLEKHG2/RHOC/ARF1/ARAP1/GBA2/MTOR/FSCN1/DBNL/CORO1A/CDC42EP4/PXN/PYCARD/MTPN/SNX9/N…	88
GO:0007033	vacuole organization	46//1985	171//15652	3.9482e-07	2.00569e-05	1.55832e-05	LAPTM5/SRPX/TPP1/GRN/ARSB/ACP2/ABCA1/RAB1B/NSFL1C/EXT1/WIPI1/VMP1/NUPR1/FEZ1/ADPRH/MBTPS1/GBA/ATG9A/P2RX7/VPS11/LAMTOR1/MFN2/ATG13/RNF5/WIPI2/NAGPA/PLA2G5/SMURF1/MTOR/MTMR3/CLN6/VPS4A/CORO1A/GABARAPL1/VPS18/MAP1LC3B/GNPTAB/CHMP3/TCIRG1/EHMT2/ATP2A2/ANXA2/NAGLU/ULK3/ATG4B/ULK1	46
GO:0007265	Ras protein signal transduction	74//1985	328//15652	4.0369e-07	2.03307e-05	1.57959e-05	NRG1/RAC2/LRRC59/DHCR24/ITGA3/ARHGAP1/PIK3CG/ELMO1/PDGFRB/TNFAIP1/CYTH4/RAPGEF1/MYO9B/ARRB1/CYFIP1/ARHGDIB/CCNA2/GPR65/HEG1/ABCA1/RGL1/PLD1/RHOG/RASA3/GBF1/SPRY4/PDPN/RASGRP3/LIMK1/RALA/APOE/ABL1/NRP1/WAS/P2RY8/EPHB2/SQSTM1/RRAS/FLOT1/RALGDS/DENND3/NKIRAS2/SDCBP/GDI1/CBL/MAPRE2/MFN2/RHOD/GNA12/ZNF304/BCR/GNB1/CSF1/RAB35/RREB1/DBNL/CDC42EP4/DNM2/LZTR1/CRKL/IQSEC1/LAT/ARHGEF1/ARHGAP17/DOK3/ARHGEF18…	74
GO:0010811	positive regulation of cell-substrate adhesion	35//1985	115//15652	4.0849e-07	2.03545e-05	1.58145e-05	NID1/CD3E/HAS2/FLNA/ITGA5/CCDC80/CDK6/ITGA3/TESK1/THY1/MYADM/CCL21/DAB2/EFEMP2/ABL1/NRP1/PTK2B/ILK/RRAS/FN1/SPOCK2/RSU1/CIB1/CSF1/RREB1/DNM2/MDK/FBLN2/CRKL/ARL2/LIMS1/CASS4/PPM1F/ARPC2/DISC1	35
GO:0071222	cellular response to lipopolysaccharide	51//1985	198//15652	4.11132e-07	2.03545e-05	1.58145e-05	KMO/ASS1/SERPINE1/CD180/SASH1/IRF8/CD68/HAVCR2/CD86/TLR4/GSTP1/IL18/LITAF/PDCD1LG2/PLCG2/EFNB2/CASP1/CD14/PPARD/ABCA1/CCL3/AXL/HCK/LY86/CD80/PRKCA/MYD88/CAPN2/ABL1/SIRPA/MIF/LILRB2/MAPK1/EPHB2/PTAFR/TGFB1/BCR/NLRP3/LILRB1/TSPO/SPON2/MAP2K3/PYCARD/RELA/GIT1/AKAP8/CEBPB/UPF1/TICAM1/IRF3/NFKBIB	51
GO:0002822	regulation of adaptive immune response based on somatic recombination of immune receptors built from immunoglobulin superfamily domains	44//1985	161//15652	4.3474e-07	2.13424e-05	1.6582e-05	C3/LILRB4/CD4/CCL19/NCKAP1L/IL1R1/TFRC/HAVCR2/IL18/HLA-E/PTPN6/HLA-A/CD28/KLRD1/CD80/HLA-F/HLA-G/ADA/IL4R/BTK/CD81/SUPT6H/HLA-B/FCGR2B/WAS/HLA-H/EPHB2/STAT6/TREM2/P2RX7/SLC15A4/TGFB1/IL4I1/PKN1/NLRP3/LILRB1/PVR/SASH3/IL27RA/CD40/SLC11A1/CD1D/TRAF2/FADD	44
GO:0050866	negative regulation of cell activation	52//1985	204//15652	4.51334e-07	2.17116e-05	1.68689e-05	ERBB2/LAPTM5/TNFRSF21/LILRB4/HMOX1/NCKAP1L/LGALS9/IL2RA/CD84/PDGFRA/GRN/HAVCR2/CD74/LGALS9C/CD86/PDCD1LG2/MNDA/MERTK/PTPN6/AXL/INPP5D/GPNMB/CD300A/CD80/HLA-F/HLA-G/IL4R/BTK/MILR1/LRRC32/TYROBP/SYT11/APOE/FCGR2B/LILRB2/TYRO3/TREM2/BMP4/IL4I1/PKN1/CD200/FGR/BCR/CST7/LILRB1/MDK/SH2B3/RUNX3/THBD/CEBPB/CD300LF/SPN	52
GO:0032635	interleukin-6 production	43//1985	156//15652	4.53409e-07	2.17116e-05	1.68689e-05	LILRB4/MMP8/NCKAP1L/LGALS9/CD84/IRAK3/HAVCR2/TLR8/CD74/TLR4/ARRB1/PLCG2/PTPN6/TLR1/INPP5D/SYK/TLR6/MYD88/TYROBP/ARRB2/IL17RA/SYT11/CAPN2/HLA-B/SIRPA/LILRB2/PTAFR/GBA/TREM2/P2RX7/NOD1/CSK/IL16/TMEM106A/CD200/IL6R/SPON2/IL27RA/PYCARD/SIGLEC16/CEBPB/HYAL2/TICAM1	43
GO:0032675	regulation of interleukin-6 production	43//1985	156//15652	4.53409e-07	2.17116e-05	1.68689e-05	LILRB4/MMP8/NCKAP1L/LGALS9/CD84/IRAK3/HAVCR2/TLR8/CD74/TLR4/ARRB1/PLCG2/PTPN6/TLR1/INPP5D/SYK/TLR6/MYD88/TYROBP/ARRB2/IL17RA/SYT11/CAPN2/HLA-B/SIRPA/LILRB2/PTAFR/GBA/TREM2/P2RX7/NOD1/CSK/IL16/TMEM106A/CD200/IL6R/SPON2/IL27RA/PYCARD/SIGLEC16/CEBPB/HYAL2/TICAM1	43
GO:0022617	extracellular matrix disassembly	22//1985	56//15652	4.72829e-07	2.24575e-05	1.74484e-05	MMP1/DPP4/MMP12/MMP2/MMP9/LRP1/MMP3/MMP8/CTSK/MMP19/MMP14/DDR2/SH3PXD2B/PDPN/FLOT1/TGFB1/KLK4/FSCN1/FURIN/FGFR4/ADAMTS4/ELANE	22
GO:0032963	collagen metabolic process	29//1985	87//15652	4.82153e-07	2.27156e-05	1.76489e-05	MMP1/MMP12/MFAP4/MMP2/MMP9/MMP3/MMP8/ADAMTS2/CTSK/MMP19/TRAM2/PDGFRB/CTSB/CREB3L1/MMP14/ENG/SERPINH1/PLOD3/COL1A1/PPARD/PEPD/ADAMTS3/ARRB2/RCN3/BMP4/P2RX7/TGFB1/FURIN/MMP28	29
GO:0031532	actin cytoskeleton reorganization	33//1985	106//15652	4.8724e-07	2.27717e-05	1.76925e-05	PLEK/NRK/CSF1R/FLNA/PDGFRA/HCLS1/CTTN/ARHGDIB/GPR65/GMFG/PARVG/EZR/HCK/GSN/RALA/ABL1/MYH9/NRP1/GAB1/PTK2B/S1PR1/MINK1/PTK7/SHC1/ARAP1/DAPK3/PARVB/MDK/CASS4/PDLIM4/ABI3/PLEC/BCAR1	33
GO:0031295	T cell costimulation	19//1985	44//15652	5.0214e-07	2.30701e-05	1.79244e-05	DPP4/LILRB4/CD3E/CCL19/LGALS1/CD86/CCL21/PDCD1LG2/EFNB2/PTPN6/CD28/CD80/VAV1/CD81/LILRB2/CD5/CSK/CARD11/TNFRSF13C	19
GO:0002312	B cell activation involved in immune response	27//1985	78//15652	5.05474e-07	2.30701e-05	1.79244e-05	CD180/LGALS1/IRF8/TFRC/TLR4/ST3GAL1/PLCG2/DOCK11/PLCL2/CD28/ADA/DOCK10/SUPT6H/ABL1/FCGR2B/PTK2B/STAT6/SWAP70/SLC15A4/TGFB1/IL27RA/CD40/BCL3/LFNG/NKX2-3/MFNG/ERCC1	27
GO:0050672	negative regulation of lymphocyte proliferation	27//1985	78//15652	5.05474e-07	2.30701e-05	1.79244e-05	ERBB2/TNFRSF21/LILRB4/LGALS9/IL2RA/HAVCR2/LGALS9C/CD86/PDCD1LG2/MNDA/PTPN6/INPP5D/GPNMB/CD300A/CD80/HLA-G/BTK/LRRC32/TYROBP/FCGR2B/LILRB2/BMP4/IL4I1/PKN1/LILRB1/CEBPB/SPN	27
GO:0002573	myeloid leukocyte differentiation	52//1985	205//15652	5.31398e-07	2.40653e-05	1.86976e-05	ITGB6/MMP9/LILRB4/CCR1/CD4/MED1/CCL19/DCSTAMP/CSF1R/CDK6/C1QC/TFRC/IRF4/HCLS1/CD74/TLR4/TGFBR2/GPR137B/PIR/ATP6AP1/LTBR/PPARG/CCL3/INPP5D/LILRB3/LRRK1/PRKCA/THOC5/CD81/TYROBP/DHRS7B/MYH9/RASSF2/GBA/TREM2/BMP4/TGFB1/GAB3/MAFB/OSTM1/MTOR/FAM20C/CSF1/LILRB1/TCIRG1/FADD/TOB2/ANXA2/GPR68/NKX2-3/CEBPB/EPHA2	52
GO:0002495	antigen processing and presentation of peptide antigen via MHC class II	14//1985	26//15652	5.78159e-07	2.59816e-05	2.01864e-05	CTSD/HLA-DPB1/IFI30/CD74/FCER1G/HLA-DMA/HLA-DMB/HLA-DPA1/LGMN/FCGR2B/TREM2/HLA-DOA/PYCARD/DNM2	14
GO:0043299	leukocyte degranulation	26//1985	74//15652	5.87852e-07	2.62155e-05	2.03681e-05	RAC2/HMOX1/ITGB2/NCKAP1L/LGALS9/CD84/ITGAM/PIK3CG/CCL3/HCK/CD300A/SYK/HLA-F/IL4R/BTK/MILR1/FCGR2B/PTAFR/CBL/FGR/BCR/CORO1A/STX4/LAT/STXBP2/LAT2	26
GO:0002688	regulation of leukocyte chemotaxis	34//1985	112//15652	6.3605e-07	2.815e-05	2.18712e-05	S100A7/DPP4/PLA2G7/CCR1/RAC2/CCL19/SLAMF8/SERPINE1/CSF1R/C3AR1/GREM1/NCKAP1L/THBS4/LGALS9/CMKLR1/C5AR1/CD74/MPP1/CCL21/CCL3/LGMN/BST1/MIF/MAPK1/RARRES2/PTK2B/SWAP70/IL6R/CREB3/CSF1/MDK/RIN3/MMP28/PGF	34
GO:0032945	negative regulation of mononuclear cell proliferation	27//1985	79//15652	6.75913e-07	2.95307e-05	2.29439e-05	ERBB2/TNFRSF21/LILRB4/LGALS9/IL2RA/HAVCR2/LGALS9C/CD86/PDCD1LG2/MNDA/PTPN6/INPP5D/GPNMB/CD300A/CD80/HLA-G/BTK/LRRC32/TYROBP/FCGR2B/LILRB2/BMP4/IL4I1/PKN1/LILRB1/CEBPB/SPN	27
GO:0045123	cellular extravasation	25//1985	70//15652	6.77355e-07	2.95307e-05	2.29439e-05	VCAM1/IL1R1/SELL/PIK3CG/THY1/CCL21/CD99/ICAM1/SELPLG/EXT1/BST1/SIRPA/PTAFR/ST3GAL4/BCR/IL27RA/MDK/ITGB7/CRKL/PTGER4/FADD/SPN/FUT4/ELANE/CHST2	25
GO:0032970	regulation of actin filament-based process	79//1985	362//15652	6.89457e-07	2.98356e-05	2.31808e-05	LRP1/PLEK/CNN2/RAC2/CSF1R/NCKAP1L/FLNA/ARPC1B/PDGFRA/TESK1/HCLS1/CAPG/MYADM/CCL21/PDGFRB/CTTN/CYFIP1/ARHGDIB/GPR65/GMFG/SEMA5A/HCK/RHOG/GSN/PDPN/LIMK1/SSH1/WDR1/BST1/DBN1/ABL1/MYH9/NRP1/WAS/TGFBR1/PTK2B/SRI/FLII/SWAP70/SLC9A1/NCK2/S1PR1/COTL1/IQGAP1/RHOD/CAPZB/TWF2/PLEKHG2/RHOC/ARF1/ARAP1/GBA2/MTOR/FSCN1/DBNL/CORO1A/CDC42EP4/DAPK3/PXN/PYCARD/MTPN/SNX9/MDK/NF2/PFN1/PTGER4/ATP2A2/ARHGAP17/PPM1F/ARH…	79
GO:0019884	antigen processing and presentation of exogenous antigen	18//1985	41//15652	7.43307e-07	3.18241e-05	2.47258e-05	CTSD/HLA-DPB1/IFI30/CD74/FCER1G/HLA-E/HLA-DMA/HLA-DMB/HLA-A/HLA-DPA1/LGMN/HLA-F/CLEC4A/AP3D1/FCGR2B/HLA-DOA/DNM2/CD1D	18
GO:0008360	regulation of cell shape	40//1985	143//15652	7.46304e-07	3.18241e-05	2.47258e-05	RAC2/ITGB2/CSF1R/PLXNB2/PLXND1/PLXNC1/CYFIP1/MSN/CCL3/EZR/HCK/RHOG/PDPN/FMNL3/PLXNA1/WDR1/EPB41L3/MYH9/SH3KBP1/FGD2/ALDOA/PTK2B/FN1/FMNL1/RHOD/GNA12/FGR/RHOC/MARK2/ARAP1/CORO1A/CDC42EP4/DAPK3/PARVB/P2RY1/SYNE3/ARHGEF18/RHOQ/RHOF/RHOBTB2	40
GO:0046849	bone remodeling	28//1985	84//15652	7.55965e-07	3.20025e-05	2.48644e-05	DCSTAMP/CSF1R/GREM1/CTSK/TPP1/TFRC/TNFRSF11B/ITGB3/GPR137B/INPP5D/LRRK1/SYK/PRKCA/EXT1/RASSF2/PTK2B/PLEKHM1/P2RX7/CSK/S1PR1/TGFB1/LRP5/CTHRC1/MDK/TCIRG1/TMEM119/DEF8/EPHA2	28
GO:0002577	regulation of antigen processing and presentation	12//1985	20//15652	7.88832e-07	3.31537e-05	2.57588e-05	CCL19/CD68/CD74/CCL21/FCGR2B/LILRB2/WAS/TREM2/NOD1/HLA-DOA/SLC11A1/PYCARD	12
GO:0001909	leukocyte mediated cytotoxicity	36//1985	123//15652	8.06672e-07	3.36613e-05	2.61532e-05	TREM1/NCKAP1L/LGALS9/HAVCR2/ITGAM/CTSC/CTSH/IL18/HLA-E/PTPN6/FCGR3A/ICAM1/HLA-A/TUBB/KLRD1/HLA-F/MYD88/HLA-G/VAV1/SERPINB9/PLEKHM2/RNF19B/TYROBP/ARRB2/HLA-B/FCGR2B/TUBB4B/HLA-H/P2RX7/LILRB1/PVR/CORO1A/CD1D/FADD/STXBP2/ELANE	36
GO:0002695	negative regulation of leukocyte activation	47//1985	181//15652	8.99994e-07	3.72891e-05	2.89718e-05	ERBB2/LAPTM5/TNFRSF21/LILRB4/HMOX1/NCKAP1L/LGALS9/IL2RA/CD84/GRN/HAVCR2/CD74/LGALS9C/CD86/PDCD1LG2/MNDA/MERTK/PTPN6/AXL/INPP5D/GPNMB/CD300A/CD80/HLA-F/HLA-G/IL4R/BTK/MILR1/LRRC32/TYROBP/SYT11/FCGR2B/LILRB2/TYRO3/BMP4/IL4I1/PKN1/CD200/FGR/BCR/CST7/LILRB1/MDK/RUNX3/CEBPB/CD300LF/SPN	47
GO:1900024	regulation of substrate adhesion-dependent cell spreading	21//1985	54//15652	1.0472e-06	4.30826e-05	3.34731e-05	HAS2/FBLN1/FLNA/TESK1/MYADM/DAB2/SPRY4/PDPN/ACTN4/ABL1/NRP1/ILK/CORO1C/CIB1/RREB1/DNM2/MDK/CRKL/LIMS1/CASS4/ARPC2	21
GO:0070374	positive regulation of ERK1 and ERK2 cascade	49//1985	193//15652	1.08794e-06	4.44456e-05	3.4532e-05	S100A7/CHI3L1/CCL22/PLA2G2A/CCR1/CD4/NRG1/CCL19/CSF1R/LGALS9/PDGFRA/HAVCR2/C5AR1/CD74/CCL21/TLR4/PDGFRB/ARRB1/GLIPR2/CCL3/GPNMB/ICAM1/PRKCA/ARRB2/APOE/ABL1/CD44/MIF/NRP1/PRKD2/PTK2B/PDE8A/GNAI2/TREM2/BMP4/NOD1/TGFB1/SEMA7A/CIB1/SHC1/PLA2G5/P2RY6/MFHAS1/PYCARD/CRKL/P2RY1/HTR2A/MAP2K1/FGFR4	49
GO:1902622	regulation of neutrophil migration	18//1985	42//15652	1.14707e-06	4.63605e-05	3.60198e-05	DPP4/RAC2/CCL19/SLAMF8/C3AR1/NCKAP1L/THBS4/IL1R1/C5AR1/CD74/MPP1/CCL21/CD99/RHOG/MYD88/BST1/MDK/FUT4	18
GO:0031294	lymphocyte costimulation	19//1985	46//15652	1.15068e-06	4.63605e-05	3.60198e-05	DPP4/LILRB4/CD3E/CCL19/LGALS1/CD86/CCL21/PDCD1LG2/EFNB2/PTPN6/CD28/CD80/VAV1/CD81/LILRB2/CD5/CSK/CARD11/TNFRSF13C	19
GO:0051493	regulation of cytoskeleton organization	98//1985	483//15652	1.17946e-06	4.66268e-05	3.62268e-05	S100A8/LRP1/PLEK/RAC2/KIF18A/CSF1R/NCKAP1L/FLNA/ARPC1B/PDGFRA/SPAG5/TESK1/HCLS1/CAPG/MYADM/CCL21/PDGFRB/CTTN/CYFIP1/ARHGDIB/GPR65/GMFG/PLK1/SEMA5A/HCK/RHOG/GSN/LIMK1/SSH1/WDR1/CAPN2/BST1/DBN1/CDH5/ABL1/NRP1/WAS/MAPK1/CLTC/TGFBR1/MAP1A/PTK2B/FLII/SWAP70/SLC9A1/P2RX7/NCK2/S1PR1/COTL1/IQGAP1/MAPRE2/RHOD/CAPZB/AFAP1/TWF2/CIB1/PLEKHG2/RHOC/ARF1/MARK2/ARAP1/GBA2/MTOR/FSCN1/DBNL/CORO1A/CDC42EP4/DAPK3/CL…	98
GO:0002687	positive regulation of leukocyte migration	38//1985	135//15652	1.18123e-06	4.66268e-05	3.62268e-05	S100A7/PLA2G7/CCR1/RAC2/CCL19/SERPINE1/CSF1R/C3AR1/NCKAP1L/THBS4/LGALS9/IL1R1/CMKLR1/C5AR1/CD74/THY1/CCL21/MMP14/DOCK8/CD99/CCL3/ICAM1/LGMN/MAPK1/RARRES2/PTK2B/PTAFR/TREM2/SWAP70/IL6R/CREB3/CSF1/PYCARD/MDK/FADD/PGF/SPN/FUT4	38
GO:0050921	positive regulation of chemotaxis	38//1985	135//15652	1.18123e-06	4.66268e-05	3.62268e-05	S100A7/PLA2G7/CCR1/RAC2/CCL19/SERPINE1/CSF1R/C3AR1/NCKAP1L/THBS4/LGALS9/CMKLR1/C5AR1/CD74/SUCNR1/CXCR4/CCL21/PDGFRB/CCL3/SEMA5A/LGMN/NRP1/MAPK1/RARRES2/PRKD2/PTK2B/TREM2/SWAP70/IL16/S1PR1/TGFB1/IL6R/CREB3/CSF1/MDK/STX4/PPM1F/PGF	38
GO:0071706	tumor necrosis factor superfamily cytokine production	45//1985	172//15652	1.21933e-06	4.73286e-05	3.6772e-05	LILRB4/CCL19/MMP8/LGALS9/CD84/IRAK3/HAVCR2/CD86/TLR4/GSTP1/PLCG2/CD14/HLA-E/PTPN6/TLR1/CCL3/AXL/CYBB/IFNGR1/GPNMB/SYK/MYD88/CLEC4A/TYROBP/ARRB2/SYT11/SIRPA/MIF/CD34/EPHB2/PTAFR/TREM2/NOD1/TMEM106A/LILRB1/TSPO/SASH3/SPON2/IL27RA/PYCARD/FADD/AKAP8/BCL3/TICAM1/SPN	45
GO:1903555	regulation of tumor necrosis factor superfamily cytokine production	45//1985	172//15652	1.21933e-06	4.73286e-05	3.6772e-05	LILRB4/CCL19/MMP8/LGALS9/CD84/IRAK3/HAVCR2/CD86/TLR4/GSTP1/PLCG2/CD14/HLA-E/PTPN6/TLR1/CCL3/AXL/CYBB/IFNGR1/GPNMB/SYK/MYD88/CLEC4A/TYROBP/ARRB2/SYT11/SIRPA/MIF/CD34/EPHB2/PTAFR/TREM2/NOD1/TMEM106A/LILRB1/TSPO/SASH3/SPON2/IL27RA/PYCARD/FADD/AKAP8/BCL3/TICAM1/SPN	45
GO:0071887	leukocyte apoptotic process	32//1985	105//15652	1.22332e-06	4.73286e-05	3.6772e-05	TNFRSF21/CCL19/ORMDL3/LGALS9/IL2RA/HCLS1/CD74/TRAF3IP2/CCL21/ST3GAL1/MERTK/DOCK8/KDELR1/AXL/NOC2L/ADA/BTK/GIMAP8/MIF/TSC22D3/BMP4/P2RX7/CD27/PKN1/BAK1/PRELID1/LILRB1/CRKL/FADD/CASP9/BAX/IRF3	32
GO:0032640	tumor necrosis factor production	44//1985	167//15652	1.29839e-06	4.95763e-05	3.85184e-05	LILRB4/CCL19/MMP8/LGALS9/CD84/IRAK3/HAVCR2/TLR4/GSTP1/PLCG2/CD14/HLA-E/PTPN6/TLR1/CCL3/AXL/CYBB/IFNGR1/GPNMB/SYK/MYD88/CLEC4A/TYROBP/ARRB2/SYT11/SIRPA/MIF/CD34/EPHB2/PTAFR/TREM2/NOD1/TMEM106A/LILRB1/TSPO/SASH3/SPON2/IL27RA/PYCARD/FADD/AKAP8/BCL3/TICAM1/SPN	44
GO:0032680	regulation of tumor necrosis factor production	44//1985	167//15652	1.29839e-06	4.95763e-05	3.85184e-05	LILRB4/CCL19/MMP8/LGALS9/CD84/IRAK3/HAVCR2/TLR4/GSTP1/PLCG2/CD14/HLA-E/PTPN6/TLR1/CCL3/AXL/CYBB/IFNGR1/GPNMB/SYK/MYD88/CLEC4A/TYROBP/ARRB2/SYT11/SIRPA/MIF/CD34/EPHB2/PTAFR/TREM2/NOD1/TMEM106A/LILRB1/TSPO/SASH3/SPON2/IL27RA/PYCARD/FADD/AKAP8/BCL3/TICAM1/SPN	44
GO:0030888	regulation of B cell proliferation	23//1985	64//15652	1.6571e-06	6.28622e-05	4.88409e-05	TNFRSF21/NCKAP1L/TFRC/CD74/TLR4/MNDA/CD22/INPP5D/CD300A/ADA/BTK/CD81/TYROBP/BST1/FCGR2B/MIF/EPHB2/PKN1/CARD11/SASH3/CD40/TNFRSF13C/TICAM1	23
GO:1905521	regulation of macrophage migration	17//1985	39//15652	1.70641e-06	6.42739e-05	4.99376e-05	SLAMF8/CSF1R/C3AR1/CMKLR1/C5AR1/MMP14/CCL3/CD81/MIF/MAPK1/RARRES2/PTK2B/TREM2/CD200/CSF1/MDK/MMP28	17
GO:0009100	glycoprotein metabolic process	75//1985	346//15652	1.71632e-06	6.42739e-05	4.99376e-05	MMP12/CCL19/BGN/CHST11/GFPT2/SULF2/MAN2B1/ADAMTS9/CCL21/ST3GAL1/CSGALNACT1/DSE/PLOD3/SRD5A3/PPARD/GALNT14/RAB1B/DPAGT1/C1GALT1/PGM3/B3GAT3/PMM1/ALG3/GAL3ST4/ST8SIA4/DDOST/EXT1/SOAT1/DHDDS/MAN2A2/PRKCSH/XYLT1/SLC35C1/B4GALT1/HBEGF/NPC1/CHP1/B4GALT5/GANAB/SPOCK2/MOGS/CHSY3/HPSE/RNF185/TMEM106A/ST3GAL4/RNF5/GALNT2/RPN2/MAN1B1/SLC35C2/NAGPA/PORCN/MAN1C1/CHPF2/GNPTAB/ST3GAL2/XYLT2/OSTC/B3GNT9/EDEM2/MG…	75
GO:0036230	granulocyte activation	18//1985	43//15652	1.73992e-06	6.47429e-05	5.03021e-05	PLA2G2A/ITGB2/GRN/ITGAM/TRAF3IP2/IL18/FCER1G/CCL3/CD300A/SYK/MYD88/TYROBP/FCGR2B/PTAFR/BCR/CXCR2/STX4/STXBP2	18
GO:0002504	antigen processing and presentation of peptide or polysaccharide antigen via MHC class II	14//1985	28//15652	1.87347e-06	6.92709e-05	5.38201e-05	CTSD/HLA-DPB1/IFI30/CD74/FCER1G/HLA-DMA/HLA-DMB/HLA-DPA1/LGMN/FCGR2B/TREM2/HLA-DOA/PYCARD/DNM2	14
GO:0018212	peptidyl-tyrosine modification	77//1985	359//15652	1.91806e-06	7.04738e-05	5.47547e-05	ERBB2/LILRB4/CD4/NRG1/CD3E/MELK/ITGB2/CSF1R/GREM1/ITGA5/THBS4/PDGFRA/EFEMP1/TESK1/HCLS1/CD74/THY1/ITGB3/PDGFRB/IL18/MERTK/PLCG2/PTPN6/DDR2/AXL/PEAK1/HCK/LRRK1/EHD4/CD300A/SYK/CD80/ACVR1/ROR1/BTK/CD81/ARRB2/PPP2R1A/BST1/HBEGF/ABL1/TNFRSF1A/CD44/TPST1/JAK1/MIF/NRP1/PTK2B/NCF1/EPHB2/EPHB1/TYRO3/TREM2/CSK/NCK2/CBL/TGFB1/FGR/BCR/IL6R/SHC1/MTOR/MAP2K3/CD40/SCYL1/DYRK2/NF2/HTR2A/CSPG4/SH2B3/CASS4/MAP2K1…	77
GO:0046631	alpha-beta T cell activation	40//1985	148//15652	1.94424e-06	7.09891e-05	5.5155e-05	LILRB4/CD3E/CCL19/PRDM1/NCKAP1L/LGALS9/IRF4/LGALS9C/CD86/DOCK2/TGFBR2/IL18/HLA-E/HLA-A/CD28/CD300A/SYK/CD80/ADA/CLEC4A/IL4R/CD81/ELF4/AP3D1/ABL1/TNFSF8/STAT6/IL6R/NLRP3/MTOR/LILRB1/WDFY4/SASH3/TCIRG1/PTGER4/RUNX3/BCL3/NKX2-3/SPN/TYK2	40
GO:0044089	positive regulation of cellular component biogenesis	92//1985	451//15652	1.96971e-06	7.14723e-05	5.55305e-05	MMP1/MMP3/PLEK/NRG1/RAC2/CCL19/MIEN1/ANLN/NCKAP1L/SPAG5/TESK1/TFRC/THY1/VCP/THBS2/CCL21/TLR4/CTTN/CYFIP1/GPR65/PLCG2/DOCK11/MSN/EIF4G1/ABCA1/HCK/SYK/TLR6/PRKCA/MYD88/SNF8/WIPI1/LIMK1/PIH1D1/RALA/CDH5/ABL1/TBX5/NRP1/TGFBR1/PTK2B/EPHB2/EPHB1/PLEKHM1/FLOT1/SWAP70/P2RX7/SDCBP/CLSTN1/NCK2/TGFB1/FNIP2/TWF2/ZNF304/TCL1A/FAM98A/RHOC/PIEZO1/BAK1/ARAP1/MTOR/FSCN1/SYNDIG1/VPS4A/MORC2/CDC42EP4/PXN/PYCARD/SNX…	92
GO:0034976	response to endoplasmic reticulum stress	57//1985	242//15652	2.06015e-06	7.42927e-05	5.77218e-05	SRPX/THBS4/ERMP1/VCP/CREB3L1/BCL2L1/EIF4G1/SEC16A/RNFT1/BCAP31/HYOU1/CREB3L2/NUPR1/MAP3K5/ABL1/FCGR2B/AUP1/MBTPS1/PPP1R15A/PML/GRINA/FLOT1/RCN3/HM13/RHBDD1/RNF185/NCK2/ATF6B/BAG6/FOXRED2/OS9/RNF5/UBE4B/MAN1B1/TRIM25/BAK1/CREB3/EIF2AK4/PPP1R15B/DNAJC10/HERPUD2/UBXN6/EDEM2/TRAF2/ATP2A2/GORASP2/TRIB3/SGTA/PIK3R2/SYVN1/NR1H2/CEBPB/BAX/UBAC2/CHAC1/EDEM1/BHLHA15	57
GO:0050920	regulation of chemotaxis	51//1985	209//15652	2.35259e-06	8.4318e-05	6.55109e-05	S100A7/DPP4/PLA2G7/CCR1/RAC2/CCL19/SLAMF8/SERPINE1/CSF1R/C3AR1/GREM1/NCKAP1L/THBS4/LGALS9/PDGFRA/CMKLR1/C5AR1/CD74/SUCNR1/CXCR4/MPP1/CCL21/PDGFRB/EFNB2/CCL3/SEMA5A/LGMN/BST1/MIF/NRP1/MAPK1/RARRES2/PRKD2/PTK2B/TREM2/SWAP70/IL16/S1PR1/TGFB1/SEMA7A/IL6R/CREB3/CSF1/MDK/SEMA4B/STX4/PPM1F/RIN3/MMP28/PGF/ELANE	51
GO:0030099	myeloid cell differentiation	77//1985	361//15652	2.39316e-06	8.52489e-05	6.62342e-05	ITGB6/MMP9/LILRB4/CCR1/CD4/MED1/CCL19/DCSTAMP/G6PD/CSF1R/NCKAP1L/CDK6/LOX/C1QC/IRF8/TFRC/IRF4/HCLS1/ACTN1/CD74/TLR4/EPAS1/TGFBR2/PRMT1/GPR137B/PIR/ATP6AP1/LTBR/PTPN6/PPARG/FLI1/CCL3/INPP5D/LILRB3/IKZF1/LRRK1/PRKCA/MEIS2/THOC5/CD81/TYROBP/WDR1/DHRS7B/MYH9/PML/RASSF2/PTK2B/GBA/TREM2/BMP4/TGFB1/GAB3/EIF6/MAFB/CIB1/OSTM1/MTOR/FAM20C/CSF1/MFHAS1/LILRB1/DNASE2/KLF13/CDKN2B/TCIRG1/SH2B3/FADD/TOB2/BRD1/A…	77
GO:0001911	negative regulation of leukocyte mediated cytotoxicity	13//1985	25//15652	2.4893e-06	8.81363e-05	6.84776e-05	NCKAP1L/LGALS9/HAVCR2/HLA-E/HLA-A/KLRD1/HLA-F/HLA-G/SERPINB9/ARRB2/HLA-B/FCGR2B/LILRB1	13
GO:0030217	T cell differentiation	59//1985	255//15652	2.53296e-06	8.91419e-05	6.92589e-05	ERBB2/LILRB4/CD4/CD3E/CCL19/PRDM1/NCKAP1L/CDK6/LGALS9/IL2RA/IRF4/RUNX2/CD74/CD86/TRAF3IP2/DOCK2/TGFBR2/IL18/FCER1G/KDELR1/CLPTM1/CD28/SYK/CD80/HLA-G/VAV1/ADA/IL4R/VNN1/AP3D1/ABL1/TNFSF8/LILRB2/STAT6/GBA/BMP4/CD27/IL4I1/ZMIZ1/MAFB/IL6R/CARD11/HLA-DOA/NLRP3/MTOR/PRELID1/SASH3/MDK/GLI2/TCIRG1/CD1D/PTGER4/FADD/RUNX3/BCL3/LFNG/DLL4/NKX2-3/SPN	59
GO:1902107	positive regulation of leukocyte differentiation	41//1985	155//15652	2.64431e-06	9.19526e-05	7.14427e-05	LILRB4/CCR1/CD4/CCL19/DCSTAMP/NCKAP1L/LGALS9/IL2RA/HCLS1/CD74/CD86/TGFBR2/IL18/MMP14/AXL/INPP5D/SYK/CD80/PRKCA/HLA-G/ADA/IL4R/BTK/TYROBP/VNN1/IL15RA/AP3D1/LILRB2/TREM2/TGFB1/CD27/IL4I1/ZMIZ1/NLRP3/CSF1/SASH3/MDK/GLI2/FADD/RUNX3/GPR68	41
GO:1903708	positive regulation of hemopoiesis	41//1985	155//15652	2.64431e-06	9.19526e-05	7.14427e-05	LILRB4/CCR1/CD4/CCL19/DCSTAMP/NCKAP1L/LGALS9/IL2RA/HCLS1/CD74/CD86/TGFBR2/IL18/MMP14/AXL/INPP5D/SYK/CD80/PRKCA/HLA-G/ADA/IL4R/BTK/TYROBP/VNN1/IL15RA/AP3D1/LILRB2/TREM2/TGFB1/CD27/IL4I1/ZMIZ1/NLRP3/CSF1/SASH3/MDK/GLI2/FADD/RUNX3/GPR68	41
GO:0071621	granulocyte chemotaxis	34//1985	119//15652	2.94083e-06	0.000101659	7.8984e-05	S100A8/S100A7/CCL22/DPP4/RAC2/CCL19/ITGB2/TREM1/CSF1R/C3AR1/NCKAP1L/THBS4/CMKLR1/C5AR1/CD74/PIK3CG/MPP1/CCL21/FCER1G/CCL3/SYK/GBF1/VAV1/BSG/HRH1/PPIB/IL17RA/BST1/MAPK1/RARRES2/CSF1/CXCR2/MDK/PIP5K1C	34
GO:0030183	B cell differentiation	37//1985	135//15652	3.25419e-06	0.000111829	8.68858e-05	VCAM1/SLAMF8/LGALS1/NCKAP1L/IRF8/TRAF3IP2/MMP14/ST3GAL1/PLCG2/DOCK11/PTPN6/PLCL2/CD79A/INPP5D/SYK/ADA/DOCK10/BTK/ABL1/KLF6/FCGR2B/PTK2B/CD27/IL4I1/LRRC8A/CARD11/BAK1/TCIRG1/BCL3/LFNG/NKX2-3/SYVN1/TCF3/MFNG/NFAM1/BAX/HDAC4	37
GO:0043254	regulation of protein-containing complex assembly	77//1985	364//15652	3.31673e-06	0.000113312	8.80377e-05	MMP1/MMP3/PLEK/NRG1/NCKAP1L/ARPC1B/TFRC/HCLS1/HJURP/CAPG/MYADM/VCP/CCL21/TLR4/CTTN/CYFIP1/PLCG2/MSN/EIF4G1/ABCA1/HCK/GSN/SYK/TLR6/MYD88/TFIP11/PIH1D1/SSH1/APOE/DBN1/CDH5/ABL1/SIRT2/PTK2B/GBA/FLII/TREM2/NCK2/TGFB1/FNIP2/HCFC1/COTL1/CAPZB/TWF2/TCL1A/PLEKHG2/RHOC/PIEZO1/BAK1/GBA2/MTOR/FSCN1/DBNL/CORO1A/CDC42EP4/CLIP3/PYCARD/MTPN/SNX9/ARL2/PFN1/PTGER4/TRAF2/GIT1/TMC8/BIN1/NR1H2/SAR1A/PREB/BID/BAX/ULK…	77
GO:0001667	ameboidal-type cell migration	89//1985	438//15652	3.40911e-06	0.000115791	8.99639e-05	DPP4/MMP9/ADTRP/SERPINF1/TIMP1/HAS2/HMOX1/SLC8A1/ANLN/GREM1/SASH1/ITGA3/GRN/TESK1/FOLR1/ARSB/PIK3CG/CTSH/ADAMTS9/NRP2/ITGB3/TGFBR2/PLXND1/ARHGDIB/GLIPR2/PLCG2/EFNB2/DDR2/PPARG/PPARD/SEMA5A/ITGB4/LGMN/PRKCA/ACVR1/TNS1/ZEB2/RIC8A/SRGAP2/HBEGF/APOE/CDH5/ABL1/MYH9/CAP1/NRP1/PML/TGFBR1/PRKD2/PTK2B/ILK/ARID5B/RRAS/FN1/CORO1C/BMP4/TGFB1/SEMA7A/LRP5/PRR5L/IQGAP1/MAPRE2/GNA12/PKN1/CIB1/MTOR/RREB1/MAP2K3/C…	89
GO:0006022	aminoglycan metabolic process	35//1985	125//15652	3.50829e-06	0.000118471	9.2046e-05	CHI3L1/HAS2/BGN/CHST11/PDGFRB/ST3GAL1/CSGALNACT1/DSE/B3GAT3/EXT1/XYLT1/CD44/IDS/CLTC/B4GALT5/AP2A1/SPOCK2/CHSY3/HPSE/TGFB1/ST3GAL4/ITIH5/CLN6/CHPF2/ST3GAL2/XYLT2/PGLYRP4/B3GNT9/EXT2/CHPF/NAGLU/HYAL2/HAS3/HS6ST1/CHST2	35
GO:2001198	regulation of dendritic cell differentiation	9//1985	13//15652	3.68894e-06	0.000123855	9.62294e-05	LGALS9/TMEM176A/TMEM176B/HLA-G/HLA-B/FCGR2B/LILRB2/LILRB1/CEBPB	9
GO:0045953	negative regulation of natural killer cell mediated cytotoxicity	11//1985	19//15652	3.7778e-06	0.000126114	9.79842e-05	LGALS9/HAVCR2/HLA-E/HLA-A/KLRD1/HLA-F/HLA-G/SERPINB9/ARRB2/HLA-B/LILRB1	11
GO:0034103	regulation of tissue remodeling	25//1985	76//15652	3.83261e-06	0.000127216	9.8841e-05	DCSTAMP/CSF1R/GREM1/THBS4/TFRC/TNFRSF11B/ITGB3/GPR137B/IL18/DDR2/PPARG/INPP5D/GPNMB/SYK/PRKCA/TMBIM1/PLEKHM1/P2RX7/CSK/S1PR1/TGFB1/BCR/MDK/TMEM119/DEF8	25
GO:0031348	negative regulation of defense response	56//1985	242//15652	4.49544e-06	0.000148375	0.00011528	MMP12/PTGIS/SERPINF1/SLAMF8/AOAH/LGALS9/IL2RA/GRN/IRAK3/HAVCR2/SERPING1/GSTP1/HLA-E/PPARG/PPARD/HCK/HLA-A/SYK/KLRD1/HLA-F/HLA-G/ADA/SERPINB9/ARRB2/SYT11/APOE/CDH5/HLA-B/TNFRSF1A/FCGR2B/SIRPA/TRIM21/SIRT2/GBA/SIGLEC10/TYRO3/TREM2/STAT2/CD200/FGR/BCR/CST7/NLRP3/MFHAS1/LILRB1/FURIN/MDK/FEM1A/PTGER4/GIT1/RNF26/BANF1/GPX1/NR1H2/RHBDF2/ELANE	56
GO:0042100	B cell proliferation	29//1985	96//15652	4.62951e-06	0.000151941	0.000118051	TNFRSF21/CD180/NCKAP1L/TFRC/CD74/TLR4/MNDA/CD22/PLCL2/CD79A/INPP5D/CD300A/ADA/BTK/CD81/TYROBP/BST1/ABL1/FCGR2B/MIF/EPHB2/PKN1/CARD11/SASH3/CD40/CD70/BAX/TNFRSF13C/TICAM1	29
GO:0071675	regulation of mononuclear cell migration	31//1985	106//15652	4.67113e-06	0.000152451	0.000118447	S100A7/ADTRP/PLA2G7/CCR1/SLAMF8/SERPINE1/CSF1R/C3AR1/GREM1/LGALS9/CMKLR1/C5AR1/CCL21/DOCK8/MSN/ECM1/CCL3/LGMN/STK10/MAPK1/RARRES2/PTK2B/CD200/CREB3/CSF1/IL27RA/PYCARD/MDK/CRKL/FADD/SPN	31
GO:0018108	peptidyl-tyrosine phosphorylation	75//1985	356//15652	5.17767e-06	0.000168044	0.000130562	ERBB2/LILRB4/CD4/NRG1/CD3E/MELK/ITGB2/CSF1R/GREM1/ITGA5/THBS4/PDGFRA/EFEMP1/TESK1/HCLS1/CD74/THY1/ITGB3/PDGFRB/IL18/MERTK/PLCG2/PTPN6/DDR2/AXL/PEAK1/HCK/LRRK1/EHD4/CD300A/SYK/CD80/ACVR1/ROR1/BTK/CD81/ARRB2/PPP2R1A/BST1/HBEGF/ABL1/TNFRSF1A/CD44/JAK1/MIF/NRP1/PTK2B/NCF1/EPHB2/EPHB1/TYRO3/TREM2/CSK/NCK2/CBL/TGFB1/FGR/BCR/IL6R/SHC1/MTOR/MAP2K3/CD40/SCYL1/DYRK2/NF2/HTR2A/CSPG4/SH2B3/CASS4/MAP2K1/FGFR4…	75
GO:0007596	blood coagulation	51//1985	215//15652	5.62727e-06	0.000181627	0.000141115	PAPSS2/ADTRP/PLEK/SERPINE1/PLAUR/FBLN1/FLNA/PDGFRA/PIK3CG/SERPING1/TLR4/ITGB3/TLN1/PROS1/PLAU/GGCX/COMP/MYL9/FCER1G/MERTK/PLCG2/TFPI/PTPN6/FERMT3/AXL/ACTB/SYK/PRKCA/VAV1/PDPN/EMILIN2/APOE/FIBP/MYH9/WAS/CD34/ILK/EPHB2/FN1/TYRO3/CPB2/HPSE/ST3GAL4/GNA12/VAV2/CD40/P2RY1/SH2B3/THBD/HPS6/BLOC1S3	51
GO:0008630	intrinsic apoptotic signaling pathway in response to DNA damage	28//1985	92//15652	5.72744e-06	0.000183512	0.00014258	HMOX1/BCL2A1/TP63/CD74/SNAI2/BCL2L1/BRCA2/SOD2/NUPR1/ABL1/TNFRSF1A/CD44/MIF/TMEM109/PML/FNIP2/BAG6/BAK1/PYCARD/TMEM161A/DYRK2/BCL3/CASP9/HIC1/BID/BAX/NACC2/EPHA2	28
GO:0045766	positive regulation of angiogenesis	42//1985	165//15652	5.79752e-06	0.000183512	0.00014258	CHI3L1/ADAM12/C3/PTGIS/HMOX1/SERPINE1/C3AR1/GREM1/ITGA5/SASH1/GRN/CYSLTR1/C5AR1/ITGAX/CXCR4/CTSH/PRKCB/TGFBR2/ENG/ECM1/CYBB/SEMA5A/PRKCA/PKM/AQP1/EMILIN2/CDH5/ABL1/JAK1/NRP1/GAB1/CD34/PRKD2/PTK2B/RRAS/ZNF304/SPHK1/CD40/MDK/HSPB6/NINJ1/PGF	42
GO:1904018	positive regulation of vasculature development	42//1985	165//15652	5.79752e-06	0.000183512	0.00014258	CHI3L1/ADAM12/C3/PTGIS/HMOX1/SERPINE1/C3AR1/GREM1/ITGA5/SASH1/GRN/CYSLTR1/C5AR1/ITGAX/CXCR4/CTSH/PRKCB/TGFBR2/ENG/ECM1/CYBB/SEMA5A/PRKCA/PKM/AQP1/EMILIN2/CDH5/ABL1/JAK1/NRP1/GAB1/CD34/PRKD2/PTK2B/RRAS/ZNF304/SPHK1/CD40/MDK/HSPB6/NINJ1/PGF	42
GO:0002335	mature B cell differentiation	15//1985	34//15652	5.81131e-06	0.000183512	0.00014258	SLAMF8/LGALS1/IRF8/ST3GAL1/PLCG2/DOCK11/PLCL2/ADA/DOCK10/FCGR2B/PTK2B/BCL3/LFNG/NKX2-3/MFNG	15
GO:0007599	hemostasis	52//1985	221//15652	5.86869e-06	0.000184327	0.000143213	PAPSS2/ADTRP/PLEK/SERPINE1/PLAUR/FBLN1/FLNA/PDGFRA/PIK3CG/SERPING1/TLR4/ITGB3/TLN1/PROS1/PLAU/GGCX/COMP/MYL9/FCER1G/MERTK/PLCG2/TFPI/PTPN6/FERMT3/FLI1/AXL/ACTB/SYK/PRKCA/VAV1/PDPN/EMILIN2/APOE/FIBP/MYH9/WAS/CD34/ILK/EPHB2/FN1/TYRO3/CPB2/HPSE/ST3GAL4/GNA12/VAV2/CD40/P2RY1/SH2B3/THBD/HPS6/BLOC1S3	52
GO:0002691	regulation of cellular extravasation	16//1985	38//15652	5.96997e-06	0.000185514	0.000144135	IL1R1/THY1/CCL21/CD99/ICAM1/BST1/PTAFR/ST3GAL4/BCR/IL27RA/MDK/PTGER4/FADD/FUT4/ELANE/CHST2	16
GO:0042119	neutrophil activation	16//1985	38//15652	5.96997e-06	0.000185514	0.000144135	PLA2G2A/ITGB2/GRN/ITGAM/TRAF3IP2/IL18/FCER1G/CD300A/SYK/MYD88/TYROBP/FCGR2B/PTAFR/BCR/CXCR2/STXBP2	16
GO:0070227	lymphocyte apoptotic process	24//1985	73//15652	6.01921e-06	0.000186054	0.000144555	TNFRSF21/ORMDL3/LGALS9/IL2RA/CD74/TRAF3IP2/ST3GAL1/DOCK8/KDELR1/NOC2L/ADA/BTK/GIMAP8/MIF/TSC22D3/BMP4/P2RX7/CD27/PKN1/BAK1/PRELID1/CRKL/FADD/BAX	24
GO:0016485	protein processing	53//1985	227//15652	6.09418e-06	0.00018738	0.000145585	DPP4/PLA2G7/SPON1/C1R/MME/SERPINE1/ADAMTS2/DHCR24/CPXM1/CTSH/ECE1/SRGN/PLAU/COMP/MMP14/ENO1/CASP1/NLRC4/GSN/CPD/LGMN/ADAMTS3/CPZ/CAPN2/CTSZ/ADAM19/PMPCA/MYH9/CPB2/HM13/P2RX7/RHBDD1/PCSK5/CST7/BAK1/CASP7/PRKACA/TBC1D10A/GLG1/DDI2/PYCARD/FURIN/RCE1/ECE2/GAS1/GGT1/BMP1/FADD/PCSK7/ANXA2/CASP9/BCL2L12/CHAC1	53
GO:0051056	regulation of small GTPase mediated signal transduction	62//1985	280//15652	6.52461e-06	0.000199564	0.000155052	NRG1/TGM2/LRRC59/ITGA3/ARHGAP1/ARHGAP25/PIK3CG/DOCK2/PDGFRB/ARHGAP31/TNFAIP1/CYTH4/MYO9B/ARRB1/ARHGDIB/DOCK8/GPR65/CHN1/HEG1/ARHGAP26/ABCA1/RASA3/GBF1/VAV1/SPRY4/ABR/SRGAP2/APOE/ABL1/NRP1/FGD2/P2RY8/EPHB2/SQSTM1/FLOT1/SWAP70/DENND3/ARHGAP23/SIPA1L3/CBL/MAPRE2/MFN2/RHOD/VAV2/BCR/ARHGAP9/ARHGAP30/ARAP1/CSF1/DNM2/LZTR1/IQSEC1/ARHGEF1/ARHGAP17/ARHGEF18/ARHGEF19/STARD8/RHOF/KANK2/KCTD10/ARFGAP1/IQSEC3	62
GO:1903362	regulation of cellular protein catabolic process	54//1985	234//15652	7.2012e-06	0.000218002	0.000169377	LAPTM5/LRP1/CTSC/VCP/PLK1/MSN/EZR/PSMF1/CDC20/DAB2/RNFT1/RNF19A/BCAP31/CD81/RNF19B/GSK3A/RAD23A/NUPR1/APOE/PSMC3/PLK3/SIRT2/PML/MAP1A/WDR91/PTK2B/GBA/USP5/TREM2/VPS11/SDCBP/RNF185/CSNK2A1/PTTG1IP/BAG6/CHFR/GNA12/CSNK1E/PSMC4/RGP1/DESI1/SMURF1/PRKACA/FURIN/ALAD/ARAF/SUFU/FOXF2/TRIB3/SGTA/ANXA2/GPX1/PSMC2/DISC1	54
GO:0030316	osteoclast differentiation	28//1985	93//15652	7.21391e-06	0.000218002	0.000169377	LILRB4/CCR1/DCSTAMP/CSF1R/TFRC/TLR4/GPR137B/ATP6AP1/CCL3/INPP5D/LILRB3/LRRK1/CD81/TYROBP/RASSF2/TREM2/MAFB/OSTM1/MTOR/FAM20C/CSF1/LILRB1/TCIRG1/TOB2/ANXA2/GPR68/CEBPB/EPHA2	28
GO:0002821	positive regulation of adaptive immune response	30//1985	103//15652	7.23936e-06	0.000218002	0.000169377	C3/CD4/IL1R1/TFRC/IL18/HLA-E/HLA-A/CD28/HLA-F/HLA-G/ADA/BTK/CD81/HLA-B/HLA-H/STAT6/TREM2/P2RX7/TGFB1/NLRP3/EIF2AK4/PVR/SASH3/IL27RA/CD40/SLC11A1/PYCARD/CD1D/TRAF2/FADD	30
GO:0002716	negative regulation of natural killer cell mediated immunity	11//1985	20//15652	7.43098e-06	0.000221489	0.000172086	LGALS9/HAVCR2/HLA-E/HLA-A/KLRD1/HLA-F/HLA-G/SERPINB9/ARRB2/HLA-B/LILRB1	11
GO:1903902	positive regulation of viral life cycle	11//1985	20//15652	7.43098e-06	0.000221489	0.000172086	CD4/LGALS1/LGALS9/CD74/KPNA2/AXL/TRIM21/TYRO3/KPNA6/VPS4A/CD209	11
GO:0097028	dendritic cell differentiation	18//1985	47//15652	7.90808e-06	0.000234513	0.000182205	ITGB6/CCL19/DCSTAMP/LGALS9/TMEM176A/IRF8/IRF4/TMEM176B/TGFBR2/LTBR/AXL/HLA-G/HLA-B/FCGR2B/LILRB2/TREM2/LILRB1/CEBPB	18
GO:0097191	extrinsic apoptotic signaling pathway	50//1985	212//15652	8.20938e-06	0.000242218	0.000188192	SRPX/DEPTOR/HMOX1/SERPINE1/BCL2A1/GSTP1/CTTN/SNAI2/LTBR/BCL2L1/ICAM1/DAPK1/ACVR1/TMBIM1/GSK3A/PPP2R1A/TNFRSF1A/NRP1/PML/TGFBR1/BMP4/P2RX7/TGFB1/CD27/CIB1/ZDHHC3/IL6R/MKNK2/BAK1/TNFRSF12A/LMNA/ITPRIP/UNC5B/PYCARD/DAXX/RBCK1/TNFRSF10A/RELA/STX4/TRAF2/FADD/CD70/GPX1/TMC8/BID/BAX/HYAL2/BCL2L12/DEDD2/TRADD	50
GO:1990266	neutrophil migration	33//1985	119//15652	8.26397e-06	0.000242604	0.000188491	S100A8/CCL22/DPP4/RAC2/CCL19/SLAMF8/ITGB2/TREM1/C3AR1/NCKAP1L/THBS4/IL1R1/C5AR1/CD74/PIK3CG/MPP1/CCL21/FCER1G/CD99/CCL3/RHOG/SYK/GBF1/MYD88/VAV1/BSG/PPIB/WDR1/BST1/CXCR2/MDK/PIP5K1C/FUT4	33
GO:0032527	protein exit from endoplasmic reticulum	17//1985	43//15652	8.53656e-06	0.000248503	0.000193075	VCP/SEC16A/SEC13/BCAP31/CD81/AUP1/HM13/RHBDD1/TM9SF4/OS9/SLC35D3/EDEM2/SYVN1/SAR1A/PREB/UBAC2/EDEM1	17
GO:0030203	glycosaminoglycan metabolic process	32//1985	114//15652	8.55e-06	0.000248503	0.000193075	HAS2/BGN/CHST11/PDGFRB/ST3GAL1/CSGALNACT1/DSE/B3GAT3/EXT1/XYLT1/CD44/IDS/CLTC/AP2A1/SPOCK2/CHSY3/HPSE/TGFB1/ST3GAL4/ITIH5/CLN6/CHPF2/ST3GAL2/XYLT2/PGLYRP4/EXT2/CHPF/NAGLU/HYAL2/HAS3/HS6ST1/CHST2	32
GO:0010934	macrophage cytokine production	10//1985	17//15652	8.7652e-06	0.000252248	0.000195984	LAPTM5/IRAK3/CD74/TLR4/PLCG2/HLA-G/TGFB1/SEMA7A/LILRB1/SPON2	10
GO:0010935	regulation of macrophage cytokine production	10//1985	17//15652	8.7652e-06	0.000252248	0.000195984	LAPTM5/IRAK3/CD74/TLR4/PLCG2/HLA-G/TGFB1/SEMA7A/LILRB1/SPON2	10
GO:0001771	immunological synapse formation	9//1985	14//15652	9.16076e-06	0.000261059	0.00020283	CCL19/HAVCR2/CCL21/DOCK2/DOCK8/MSN/CD81/EPHB1/NCK2	9
GO:1902563	regulation of neutrophil activation	9//1985	14//15652	9.16076e-06	0.000261059	0.00020283	PLA2G2A/ITGB2/GRN/ITGAM/CD300A/SYK/FCGR2B/PTAFR/BCR	9
GO:0050817	coagulation	51//1985	219//15652	9.77931e-06	0.000277334	0.000215475	PAPSS2/ADTRP/PLEK/SERPINE1/PLAUR/FBLN1/FLNA/PDGFRA/PIK3CG/SERPING1/TLR4/ITGB3/TLN1/PROS1/PLAU/GGCX/COMP/MYL9/FCER1G/MERTK/PLCG2/TFPI/PTPN6/FERMT3/AXL/ACTB/SYK/PRKCA/VAV1/PDPN/EMILIN2/APOE/FIBP/MYH9/WAS/CD34/ILK/EPHB2/FN1/TYRO3/CPB2/HPSE/ST3GAL4/GNA12/VAV2/CD40/P2RY1/SH2B3/THBD/HPS6/BLOC1S3	51
GO:0019886	antigen processing and presentation of exogenous peptide antigen via MHC class II	12//1985	24//15652	1.03606e-05	0.000292398	0.000227179	CTSD/HLA-DPB1/IFI30/CD74/FCER1G/HLA-DMA/HLA-DMB/HLA-DPA1/LGMN/FCGR2B/HLA-DOA/DNM2	12
GO:0050878	regulation of body fluid levels	76//1985	369//15652	1.05591e-05	0.000296567	0.000230418	PAPSS2/ADTRP/PLEK/MED1/HAS2/SERPINE1/PLAUR/FBLN1/FLNA/TP63/PDGFRA/PIK3CG/XDH/TRAF3IP2/SERPING1/TLR4/ITGB3/TLN1/PROS1/PLAU/GGCX/COMP/MYL9/FCER1G/MERTK/PLCG2/HEG1/TFPI/PTPN6/FERMT3/FLI1/AXL/ACTB/SYK/PRKCA/VAV1/PDPN/ADA/EXT1/AQP1/EMILIN2/ELOVL1/APOE/FIBP/MYH9/WAS/CD34/AKR1B1/ILK/EPHB2/GBA/FN1/GNAI2/TYRO3/CPB2/HPSE/VDR/ST3GAL4/GNA12/VAV2/MLLT6/PRKACA/CD40/NCOR2/P2RY2/APRT/P2RY1/EXT2/SH2B3/NPR1/THBD/N…	76
GO:0009411	response to UV	35//1985	131//15652	1.09598e-05	0.000306349	0.000238018	MMP1/MFAP4/MMP2/MMP9/MMP3/TIMP1/MME/BRCA2/NOC2L/ST20/AQP1/DDB1/PML/FEN1/RHBDD1/UBE4B/BAK1/OPN1SW/EIF2AK4/CASP7/RUVBL2/DCUN1D3/TMEM161A/RELA/INO80/BCL3/GPX1/CASP9/BAX/HYAL2/ERCC2/ERCC1/SDF4/MEN1/ELANE	35
GO:0045621	positive regulation of lymphocyte differentiation	30//1985	105//15652	1.10342e-05	0.000306962	0.000238494	LILRB4/CCL19/NCKAP1L/LGALS9/IL2RA/CD74/CD86/TGFBR2/IL18/MMP14/AXL/INPP5D/SYK/CD80/HLA-G/ADA/IL4R/BTK/VNN1/IL15RA/AP3D1/LILRB2/CD27/IL4I1/ZMIZ1/NLRP3/SASH3/MDK/GLI2/RUNX3	30
GO:0071622	regulation of granulocyte chemotaxis	18//1985	48//15652	1.11619e-05	0.000309042	0.000240111	S100A7/DPP4/RAC2/CCL19/CSF1R/C3AR1/NCKAP1L/THBS4/CMKLR1/C5AR1/CD74/MPP1/CCL21/BST1/MAPK1/RARRES2/CSF1/MDK	18
GO:0007162	negative regulation of cell adhesion	62//1985	285//15652	1.17671e-05	0.000324262	0.000251936	ERBB2/ADAMDEC1/MMP12/MMP2/LAPTM5/ADTRP/TNFRSF21/LILRB4/ASS1/SERPINE1/FBLN1/NCKAP1L/LGALS9/IL2RA/PLXNB2/HAVCR2/IL1RN/CD74/LGALS9C/CD86/MYADM/CCL21/PLXND1/PLXNC1/SPOCK1/MMP14/PDCD1LG2/SNAI2/ARHGDIB/TGFBI/PTPN6/COL1A1/SEMA5A/GPNMB/CD300A/CD80/HLA-G/SPRY4/ACTN4/IL4R/LRRC32/PLXNA1/ABL1/FCGR2B/LILRB2/EPHB2/CORO1C/SWAP70/BMP4/TGFB1/IL4I1/LILRB1/MDK/NF2/SH2B3/CBLL1/RUNX3/PPM1F/CEBPB/ARHGDIG/MEN1/SPN	62
GO:0110053	regulation of actin filament organization	55//1985	244//15652	1.23593e-05	0.000337953	0.000262573	PLEK/NCKAP1L/FLNA/ARPC1B/TESK1/HCLS1/CAPG/MYADM/CCL21/CTTN/CYFIP1/GPR65/GMFG/SEMA5A/HCK/GSN/LIMK1/SSH1/WDR1/DBN1/ABL1/NRP1/WAS/TGFBR1/PTK2B/FLII/SWAP70/SLC9A1/NCK2/S1PR1/COTL1/CAPZB/TWF2/PLEKHG2/RHOC/ARF1/ARAP1/GBA2/MTOR/DBNL/CORO1A/CDC42EP4/PXN/PYCARD/MTPN/SNX9/NF2/PFN1/PTGER4/PPM1F/ARHGEF18/BIN1/SORBS3/ARPC2/ID1	55
GO:0031342	negative regulation of cell killing	13//1985	28//15652	1.23797e-05	0.000337953	0.000262573	NCKAP1L/LGALS9/HAVCR2/HLA-E/HLA-A/KLRD1/HLA-F/HLA-G/SERPINB9/ARRB2/HLA-B/FCGR2B/LILRB1	13
GO:0032388	positive regulation of intracellular transport	42//1985	170//15652	1.28432e-05	0.00034736	0.000269881	ERBB2/RAC2/ITGB2/FLNA/SPAG5/HCLS1/ITGAM/SREBF2/UBE2L3/MSN/EZR/B3GAT3/OAZ1/DAB2/ERGIC3/BCAP31/CD81/GSK3A/FEZ1/PLK3/EHD2/CHP1/VPS11/TGFB1/PRR5L/MYO1C/TM9SF4/ATG13/CIB1/PRKACA/TBC1D20/SLC35D3/EDEM2/LDLRAP1/ANXA2/PIK3R2/SAR1A/HYAL2/EHD1/EDEM1/CALY/PTPN23	42
GO:0050777	negative regulation of immune response	42//1985	170//15652	1.28432e-05	0.00034736	0.000269881	MMP12/LILRB4/SLAMF8/HMOX1/NCKAP1L/LGALS9/CD84/GRN/IRAK3/HAVCR2/SERPING1/HLA-E/PTPN6/PPARG/INPP5D/HCK/HLA-A/CD300A/SYK/KLRD1/HLA-F/HLA-G/SERPINB9/IL4R/ARRB2/HLA-B/FCGR2B/TRIM21/STAT6/TYRO3/TREM2/STAT2/IL4I1/FGR/BCR/LILRB1/IL27RA/FURIN/BANF1/GPX1/NR1H2/RHBDF2	42
GO:0006023	aminoglycan biosynthetic process	24//1985	76//15652	1.30884e-05	0.000352336	0.000273748	HAS2/CHST11/PDGFRB/ST3GAL1/CSGALNACT1/DSE/B3GAT3/EXT1/XYLT1/CLTC/B4GALT5/AP2A1/CHSY3/TGFB1/ST3GAL4/CHPF2/ST3GAL2/XYLT2/B3GNT9/EXT2/CHPF/HAS3/HS6ST1/CHST2	24
GO:1900026	positive regulation of substrate adhesion-dependent cell spreading	16//1985	40//15652	1.31478e-05	0.000352336	0.000273748	HAS2/FLNA/TESK1/MYADM/DAB2/ABL1/NRP1/ILK/CIB1/RREB1/DNM2/MDK/CRKL/LIMS1/CASS4/ARPC2	16
GO:0045453	bone resorption	21//1985	62//15652	1.34882e-05	0.000358174	0.000278283	DCSTAMP/CSF1R/CTSK/TPP1/TFRC/TNFRSF11B/ITGB3/GPR137B/INPP5D/LRRK1/SYK/PRKCA/EXT1/PTK2B/PLEKHM1/P2RX7/CSK/S1PR1/TCIRG1/TMEM119/DEF8	21
GO:1901224	positive regulation of NIK/NF-kappaB signaling	21//1985	62//15652	1.34882e-05	0.000358174	0.000278283	LAPTM5/CCL19/MMP8/GREM1/SASH1/LGALS9/HAVCR2/CD86/TLR4/IL18/CD14/ACTN4/ILK/TREM2/NOD1/CD27/SPHK1/RBCK1/LIMS1/RELA/TRADD	21
GO:0045619	regulation of lymphocyte differentiation	43//1985	176//15652	1.37085e-05	0.000362376	0.000281549	ERBB2/LILRB4/CCL19/SLAMF8/PRDM1/NCKAP1L/LGALS9/IL2RA/IRF4/CD74/CD86/TGFBR2/IL18/MMP14/PTPN6/CLPTM1/AXL/INPP5D/CD28/SYK/CD80/HLA-G/ADA/IL4R/BTK/VNN1/IL15RA/AP3D1/ABL1/LILRB2/BMP4/CD27/IL4I1/ZMIZ1/CARD11/HLA-DOA/NLRP3/PRELID1/SASH3/MDK/GLI2/RUNX3/NFAM1	43
GO:0002700	regulation of production of molecular mediator of immune response	39//1985	154//15652	1.40017e-05	0.000368459	0.000286275	LAPTM5/LILRB4/HMOX1/IL1R1/IRAK3/TFRC/CD74/CD86/TLR4/IL18/CD22/PLCG2/HLA-E/HLA-A/CD28/LACC1/HLA-F/HLA-G/IL4R/BTK/CD81/SUPT6H/FCGR2B/MIF/EPHB2/STAT6/SLC15A4/TGFB1/SEMA7A/PKN1/NLRP3/LILRB1/SASH3/SPON2/IL27RA/CD40/STX4/TRAF2/TICAM1	39
GO:0010769	regulation of cell morphogenesis involved in differentiation	27//1985	91//15652	1.40735e-05	0.000368687	0.000286452	HAS2/FBLN1/FLNA/TESK1/MYADM/DAB2/SPRY4/PDPN/ACTN4/DBN1/ABL1/NRP1/ILK/EPHB2/CORO1C/CIB1/RREB1/CUX1/DBNL/DNM2/MDK/CRKL/LIMS1/CASS4/FBXO31/ARPC2/ACTR2	27
GO:0031349	positive regulation of defense response	59//1985	269//15652	1.46506e-05	0.000382093	0.000296868	S100A8/PLA2G2A/MMP12/C3/PLA2G7/MED1/MMP8/SERPINE1/LGALS1/GRN/HAVCR2/TLR8/PIK3CG/CTSC/SUCNR1/TLR4/IL18/ALOX5AP/MNDA/PLCG2/CASP1/NLRC4/HLA-E/CCL3/HCK/CD28/SYK/KLRD1/HLA-F/HLA-G/VAV1/EMILIN2/BTK/CD81/ABCC1/TYROBP/IL17RA/NUPR1/ZNFX1/TNFRSF1A/TREM2/NOD1/IL16/SLC15A4/RNF185/PLA2G5/PVR/PYCARD/MDK/CD1D/FEM1A/NINJ1/PTGER4/FADD/SIGLEC16/CEBPB/HYAL2/TRADD/IRF3	59
GO:0050766	positive regulation of phagocytosis	22//1985	67//15652	1.48727e-05	0.00038616	0.000300028	IL2RG/C3/C2/MFGE8/NCKAP1L/LMAN2/DOCK2/FCER1G/MERTK/PLCG2/MYO18A/IL15RA/IL2RB/FCGR2B/SIRPA/TREM2/BCR/PLA2G5/SLC11A1/PYCARD/DNM2/CD300LF	22
GO:0002886	regulation of myeloid leukocyte mediated immunity	20//1985	58//15652	1.5918e-05	0.000409661	0.000318287	C3/RAC2/HMOX1/ITGB2/LGALS9/CD84/ITGAM/HLA-E/CD300A/SYK/IL4R/BTK/TYROBP/FCGR2B/PTAFR/FGR/BCR/STX4/STXBP2/TICAM1	20
GO:0030865	cortical cytoskeleton organization	20//1985	58//15652	1.5918e-05	0.000409661	0.000318287	PLEK/RAC2/ANLN/NCKAP1L/TLN1/EZR/RHOG/FMNL3/WDR1/EPB41L3/EHD2/FMNL1/RHOD/RHOC/VPS4A/RHOQ/RTKN/RHOF/PLEC/RHOBTB2	20
GO:0006914	autophagy	95//1985	494//15652	1.75032e-05	0.000445771	0.000346342	S100A8/SRPX/ORMDL3/HMOX1/CTSK/CD84/IRF8/ARSB/VCP/CTSA/GPR137B/IL10RA/SREBF2/CTTN/VPS28/ATP6V0D1/PSAP/EIF4G1/RAB1B/ITGB4/TPCN1/DAPK1/SEC16A/NSFL1C/SNF8/WIPI1/VMP1/GSK3A/SYT11/NUPR1/NPC1/ABL1/CDC37/FEZ1/ADPRH/AUP1/PLK3/ATP6V1B2/TRIM21/SIRT2/CLTC/SQSTM1/GBA/CAPN1/PLEKHM1/MCOLN1/TREM2/ATG9A/GAPDH/ATP6V0B/NOD1/VPS11/RNF185/DCAF12/ATP6V0C/MFN2/ATG13/TBC1D25/RNF5/MARK2/WIPI2/FOXO1/SMURF1/MTOR/PRKACA/MTM…	95
GO:0061919	process utilizing autophagic mechanism	95//1985	494//15652	1.75032e-05	0.000445771	0.000346342	S100A8/SRPX/ORMDL3/HMOX1/CTSK/CD84/IRF8/ARSB/VCP/CTSA/GPR137B/IL10RA/SREBF2/CTTN/VPS28/ATP6V0D1/PSAP/EIF4G1/RAB1B/ITGB4/TPCN1/DAPK1/SEC16A/NSFL1C/SNF8/WIPI1/VMP1/GSK3A/SYT11/NUPR1/NPC1/ABL1/CDC37/FEZ1/ADPRH/AUP1/PLK3/ATP6V1B2/TRIM21/SIRT2/CLTC/SQSTM1/GBA/CAPN1/PLEKHM1/MCOLN1/TREM2/ATG9A/GAPDH/ATP6V0B/NOD1/VPS11/RNF185/DCAF12/ATP6V0C/MFN2/ATG13/TBC1D25/RNF5/MARK2/WIPI2/FOXO1/SMURF1/MTOR/PRKACA/MTM…	95
GO:0001783	B cell apoptotic process	12//1985	25//15652	1.76263e-05	0.000445771	0.000346342	TNFRSF21/ORMDL3/CD74/TRAF3IP2/NOC2L/ADA/BTK/MIF/PKN1/BAK1/CRKL/BAX	12
GO:0032753	positive regulation of interleukin-4 production	12//1985	25//15652	1.76263e-05	0.000445771	0.000346342	CD3E/LGALS9/IRF4/HAVCR2/CD86/FCER1G/HLA-E/CD28/SYK/NLRP3/SASH3/CEBPB	12
GO:2000116	regulation of cysteine-type endopeptidase activity	49//1985	212//15652	1.79383e-05	0.000451704	0.000350952	S100A8/MMP9/CTSD/LAPTM5/PLAUR/DHCR24/LGALS9/TP63/XDH/CTSH/VCP/CASP1/NLRC4/CASP10/PPARG/TNFAIP8/GSN/DAPK1/SYK/LGMN/SERPINB9/ST20/AQP1/BCAP31/PIH1D1/ARRB2/MAP3K5/CD44/GRAMD4/PML/NOD1/CSNK2A1/CD27/CST7/NLRP3/BAK1/TBC1D10A/PYCARD/GRIN2B/FADD/PPM1F/MICAL1/GPX1/CASP9/RPS6KA1/BID/BAX/BCL2L12/FOXL2	49
GO:1903364	positive regulation of cellular protein catabolic process	37//1985	145//15652	1.91994e-05	0.000481386	0.000374013	LAPTM5/LRP1/CTSC/VCP/PLK1/MSN/EZR/CDC20/DAB2/RNFT1/RNF19A/BCAP31/CD81/RNF19B/GSK3A/RAD23A/NUPR1/APOE/PSMC3/PLK3/SIRT2/PTK2B/GBA/USP5/TREM2/VPS11/RNF185/PTTG1IP/BAG6/CHFR/CSNK1E/PSMC4/SMURF1/TRIB3/SGTA/PSMC2/DISC1	37
GO:0002313	mature B cell differentiation involved in immune response	13//1985	29//15652	1.98385e-05	0.000493177	0.000383175	LGALS1/IRF8/ST3GAL1/PLCG2/DOCK11/ADA/DOCK10/FCGR2B/PTK2B/BCL3/LFNG/NKX2-3/MFNG	13
GO:0061082	myeloid leukocyte cytokine production	13//1985	29//15652	1.98385e-05	0.000493177	0.000383175	LAPTM5/HMOX1/IRAK3/CD74/TLR4/PLCG2/HLA-G/MIF/TGFB1/SEMA7A/LILRB1/SPON2/TICAM1	13
GO:0001503	ossification	78//1985	388//15652	2.0094e-05	0.000497411	0.000386464	MMP2/MMP9/CCR1/EGR2/TNC/SLC8A1/GREM1/CTSK/CDK6/LOX/TP63/MGP/IBSP/RUNX2/SGMS2/CREB3L1/SRGN/COMP/MMP14/SNAI2/CSGALNACT1/DHRS3/DDR2/COL1A1/PPARG/ECM1/CCL3/KREMEN1/NPR2/ACVR1/ANKH/EXT1/COL6A1/XYLT1/RRBP1/SND1/RASSF2/MAPK1/CLTC/OSTF1/PTK2B/ILK/BMP4/INPPL1/P2RX7/S1PR1/TGFB1/SEMA7A/LRP5/FGR/IL6R/ALPL/FAM20C/CTHRC1/CSF1/PRKACA/PDLIM7/MDK/GLI2/TCIRG1/SUFU/HIRA/PTGER4/EXT2/BMP1/GIT1/ID3/TMEM119/TOB2/RUNX3/…	78
GO:0001768	establishment of T cell polarity	8//1985	12//15652	2.03369e-05	0.000499194	0.000387849	CCL19/TRAF3IP2/CCL21/DOCK2/FLOT2/DOCK8/GSN/MYH9	8
GO:0060907	positive regulation of macrophage cytokine production	8//1985	12//15652	2.03369e-05	0.000499194	0.000387849	LAPTM5/CD74/TLR4/PLCG2/HLA-G/SEMA7A/LILRB1/SPON2	8
GO:0050848	regulation of calcium-mediated signaling	23//1985	73//15652	2.05335e-05	0.000501912	0.000389961	PLEK/CD4/NRG1/CD3E/CMKLR1/PTBP1/CD22/PLCG2/CCL3/SYK/ADA/LMCD1/BST1/PDK2/CHP1/PTK2B/TREM2/SLC9A1/CIB1/MTOR/P2RX5/DYRK2/SLC24A4	23
GO:0002706	regulation of lymphocyte mediated immunity	40//1985	162//15652	2.07461e-05	0.000504994	0.000392355	C3/LILRB4/NCKAP1L/LGALS9/IL1R1/TFRC/HAVCR2/IL18/HLA-E/PTPN6/HLA-A/CD28/KLRD1/HLA-F/HLA-G/VAV1/SERPINB9/BTK/CD81/ARRB2/SUPT6H/HLA-B/FCGR2B/WAS/HLA-H/STAT6/TREM2/P2RX7/SLC15A4/TGFB1/IL4I1/NLRP3/LILRB1/PVR/SASH3/IL27RA/CD40/CD1D/TRAF2/FADD	40
GO:0043030	regulation of macrophage activation	20//1985	59//15652	2.12341e-05	0.00051473	0.00039992	MMP8/CD84/GRN/HAVCR2/CD74/CTSC/TLR4/GPR137B/CCL3/MYO18A/TLR6/IL4R/SYT11/FCGR2B/MIF/TREM2/CD200/CST7/SPHK1/MFHAS1	20
GO:0002824	positive regulation of adaptive immune response based on somatic recombination of immune receptors built from immunoglobulin superfamily domains	28//1985	98//15652	2.14114e-05	0.000514754	0.000399939	C3/CD4/IL1R1/TFRC/IL18/HLA-E/HLA-A/CD28/HLA-F/HLA-G/ADA/BTK/CD81/HLA-B/HLA-H/STAT6/TREM2/P2RX7/TGFB1/NLRP3/PVR/SASH3/IL27RA/CD40/SLC11A1/CD1D/TRAF2/FADD	28
GO:1903076	regulation of protein localization to plasma membrane	28//1985	98//15652	2.14114e-05	0.000514754	0.000399939	LRP1/ITGA3/MMP14/BCL2L1/ACTB/EZR/RHOG/LRRC15/DAB2/TMBIM1/ZDHHC7/ZDHHC5/CLTC/PID1/EPHB2/SQSTM1/TREM2/CSK/TGFB1/CIB1/VPS4A/CLIP3/STX4/LDLRAP1/AP2M1/ABI3/RHOQ/EPHA2	28
GO:0072659	protein localization to plasma membrane	58//1985	267//15652	2.32455e-05	0.000556559	0.000432419	LRP1/FLNA/ITGA3/MYADM/FLOT2/MMP14/ATP6AP1/BCL2L1/ACTB/EZR/RHOG/LRRC15/TSPAN14/EHD4/SEC16A/PPIL2/DAB2/BSG/CD81/TMBIM1/ZDHHC7/PACS1/EPB41L3/TNFRSF1A/ZDHHC5/EHD2/MAP7/CLTC/BBS1/MYO5A/PID1/EPHB2/SQSTM1/TTC7A/FLOT1/TREM2/CSK/EHD3/TGFB1/CIB1/GGA1/ZDHHC3/VAMP5/SMURF1/RAB8A/VPS4A/CLIP3/STX4/P2RY1/LDLRAP1/GORASP2/AP2M1/ABI3/RHOQ/TMEM150A/GORASP1/EHD1/EPHA2	58
GO:0043087	regulation of GTPase activity	70//1985	340//15652	2.35522e-05	0.0005616	0.000436336	CCL22/ERBB2/CCL19/TGM2/PLXNB2/ARHGAP25/THY1/CCL21/GPR137B/PLXND1/PLXNC1/RAPGEF1/DOCK8/GPR65/CHN1/DOCK11/CCL3/RGL1/RHOG/TBC1D2B/RASA3/CAV2/VAV1/RASGRP3/ABR/DOCK10/SRGAP2/PLXNA1/ARRB2/ADAP2/ADPRH/TBC1D2/FGD2/PTK2B/CORO1C/RALGDS/SIPA1L3/S1PR1/IQGAP1/MAPRE2/RSU1/TBC1D9B/TBC1D25/VAV2/BCR/ARHGAP9/RGP1/ARAP1/MTOR/TBC1D10A/TBC1D20/TBC1D22A/CD40/PYCARD/SNX9/DVL3/RANGAP1/CRKL/ARL2/LIMS1/IQSEC1/DOCK6/AGRN/S…	70
GO:0052547	regulation of peptidase activity	82//1985	415//15652	2.39509e-05	0.000568785	0.000441918	S100A8/CSTA/RARRES1/MMP9/CTSD/LAPTM5/LRP1/C3/PCOLCE/SERPINF1/TIMP1/SERPINE1/PLAUR/FBLN1/DHCR24/LGALS9/TP63/GRN/XDH/SPINT1/CTSH/VCP/SERPING1/CTSB/PROS1/SPOCK1/CASP1/SERPINH1/NLRC4/TFPI/CASP10/PPARG/ECM1/TNFAIP8/TIMP4/PSMF1/GSN/DAPK1/SYK/LGMN/SERPINB9/ST20/AQP1/BCAP31/PIH1D1/ARRB2/MAP3K5/SERPINB8/CD44/GRAMD4/PML/FN1/SPOCK2/RCN3/APLP2/GAPDH/NOD1/CSNK2A1/CD27/ITIH5/CST7/NLRP3/BAK1/TBC1D10A/PRELID1/PY…	82
GO:0046850	regulation of bone remodeling	17//1985	46//15652	2.43767e-05	0.000576554	0.000447954	DCSTAMP/CSF1R/GREM1/TFRC/TNFRSF11B/ITGB3/GPR137B/INPP5D/SYK/PRKCA/PLEKHM1/P2RX7/CSK/S1PR1/MDK/TMEM119/DEF8	17
GO:0051250	negative regulation of lymphocyte activation	38//1985	152//15652	2.45331e-05	0.000577913	0.00044901	ERBB2/LAPTM5/TNFRSF21/LILRB4/NCKAP1L/LGALS9/IL2RA/HAVCR2/CD74/LGALS9C/CD86/PDCD1LG2/MNDA/MERTK/PTPN6/AXL/INPP5D/GPNMB/CD300A/CD80/HLA-F/HLA-G/IL4R/BTK/LRRC32/TYROBP/FCGR2B/LILRB2/TYRO3/BMP4/IL4I1/PKN1/FGR/LILRB1/MDK/RUNX3/CEBPB/SPN	38
GO:0002705	positive regulation of leukocyte mediated immunity	33//1985	125//15652	2.52346e-05	0.000590623	0.000458885	C3/ITGB2/IL1R1/TFRC/ITGAM/IL18/PLCG2/HLA-E/HLA-A/CD28/KLRD1/HLA-F/HLA-G/VAV1/BTK/CD81/TYROBP/HLA-B/HLA-H/PTAFR/STAT6/TREM2/P2RX7/TGFB1/NLRP3/PVR/SASH3/CD40/CD1D/STX4/TRAF2/FADD/TICAM1	33
GO:0010563	negative regulation of phosphorus metabolic process	80//1985	403//15652	2.52749e-05	0.000590623	0.000458885	LRP1/LILRB4/PLEK/DEPTOR/SLC8A1/GREM1/FBLN1/NCKAP1L/IRAK3/TESK1/XDH/THY1/MYADM/GSTP1/DUSP6/ENG/PLK1/HEG1/PTPN6/PPARG/EIF4G1/LRRK1/CD300A/SPRY4/GRB10/GSK3A/ARRB2/PPP2R1A/NUPR1/APOE/LPCAT1/ABL1/PPP1R11/YWHAG/SIRPA/PPP1R15A/SIRT2/RASSF2/CHP1/PID1/EPHB2/GBA/GNAI2/CORO1C/SWAP70/BMP4/CSK/NCK2/FKBP1A/CBL/TGFB1/LRP5/PRR5L/IQGAP1/PKN1/CIB1/BAK1/MFHAS1/PIK3IP1/PPP1R15B/PYCARD/DNAJC10/CDKN2B/LATS2/CRKL/NF2/D…	80
GO:0050729	positive regulation of inflammatory response	35//1985	136//15652	2.62521e-05	0.000611015	0.000474729	S100A8/PLA2G2A/C3/PLA2G7/MMP8/SERPINE1/LGALS1/GRN/PIK3CG/CTSC/SUCNR1/TLR4/IL18/ALOX5AP/PLCG2/CASP1/HLA-E/CCL3/CD28/BTK/CD81/ABCC1/IL17RA/NUPR1/TNFRSF1A/TREM2/IL16/PYCARD/MDK/FEM1A/NINJ1/PTGER4/CEBPB/HYAL2/TRADD	35
GO:0032102	negative regulation of response to external stimulus	78//1985	391//15652	2.66076e-05	0.000616832	0.000479248	DPP4/MMP12/ADTRP/PTGIS/SERPINF1/SLAMF8/SERPINE1/GREM1/AOAH/LGALS9/IL2RA/PDGFRA/GRN/IRAK3/HAVCR2/SERPING1/GSTP1/PROS1/PLAU/PTPRS/TFPI/HLA-E/PPARG/PPARD/SEMA5A/KREMEN1/HCK/HLA-A/SYK/KLRD1/HLA-F/HLA-G/ADA/SERPINB9/ARRB2/SYT11/APOE/CDH5/HLA-B/TNFRSF1A/FCGR2B/SIRPA/MIF/NRP1/TRIM21/SIRT2/CD34/GBA/SIGLEC10/TYRO3/CPB2/TREM2/SEMA7A/STAT2/CD200/FGR/BCR/CST7/NLRP3/MFHAS1/LILRB1/FURIN/MDK/SEMA4B/FEM1A/PTGER4…	78
GO:0045807	positive regulation of endocytosis	27//1985	94//15652	2.68906e-05	0.000620928	0.00048243	LRP1/C3/CCL19/SERPINE1/GREM1/NCKAP1L/CCL21/ARRB1/VPS28/PLCG2/CD14/AXL/SYK/DAB2/ARRB2/APOE/FLOT1/TREM2/CBL/CLIP3/DNM2/CBLL1/LDLRAP1/AP2M1/ANXA2/BIN1/CALY	27
GO:0043123	positive regulation of I-kappaB kinase/NF-kappaB signaling	42//1985	175//15652	2.71314e-05	0.000622777	0.000483867	CD4/CCL19/HMOX1/LGALS1/FLNA/LGALS9/TFRC/CD74/TRAF3IP2/CCL21/TLR4/PRKCB/LITAF/LTBR/CASP1/CASP10/ECM1/TLR6/MYD88/ROR1/NEK6/ABL1/TNFRSF1A/SLC44A2/TRIM21/GAPDH/NOD1/FKBP1A/TMEM106A/RHOC/TRIM25/CARD11/CD40/SLC35B2/RBCK1/RELA/TRAF2/FADD/MAP3K3/TICAM1/TRADD/IRF3	42
GO:0002690	positive regulation of leukocyte chemotaxis	26//1985	89//15652	2.72427e-05	0.000622777	0.000483867	S100A7/PLA2G7/CCR1/RAC2/CCL19/SERPINE1/CSF1R/C3AR1/NCKAP1L/THBS4/LGALS9/CMKLR1/C5AR1/CD74/CCL21/CCL3/LGMN/MAPK1/RARRES2/PTK2B/SWAP70/IL6R/CREB3/CSF1/MDK/PGF	26
GO:1903510	mucopolysaccharide metabolic process	25//1985	84//15652	2.72905e-05	0.000622777	0.000483867	HAS2/BGN/CHST11/ST3GAL1/CSGALNACT1/DSE/EXT1/XYLT1/CD44/CLTC/AP2A1/SPOCK2/CHSY3/HPSE/TGFB1/ST3GAL4/ITIH5/CHPF2/ST3GAL2/XYLT2/EXT2/CHPF/HYAL2/HAS3/CHST2	25
GO:0031346	positive regulation of cell projection organization	66//1985	317//15652	2.76389e-05	0.000628274	0.000488138	SERPINF1/RAC2/CCL19/MIEN1/ANLN/FLNA/PLXNB2/ITGA3/GRN/ARSB/CCL21/PLXND1/PLXNC1/RAPGEF1/CYFIP1/DOCK11/TRPV2/SEMA5A/ROR1/LIMK1/PLXNA1/CREB3L2/RALA/APOE/DBN1/ABL1/FEZ1/ENC1/NRP1/TGFBR1/STK25/PTK2B/EPHB2/PLEKHM1/FN1/CORO1C/P2RX7/GDI1/SEMA7A/TWF2/PTK7/FAM98A/DDX56/MARK2/ARAP1/MTOR/FSCN1/RREB1/CUX1/DBNL/CDC42EP4/SNX3/DNM2/MDK/DVL3/PFN1/MAP2K1/AGRN/DEF8/FZD1/RHOQ/FBXO31/EHD1/ARPC2/ACTR2/DISC1	66
GO:0010758	regulation of macrophage chemotaxis	12//1985	26//15652	2.89628e-05	0.000655817	0.000509538	SLAMF8/CSF1R/C3AR1/CMKLR1/C5AR1/MIF/MAPK1/RARRES2/PTK2B/CSF1/MDK/MMP28	12
GO:0002377	immunoglobulin production	33//1985	126//15652	3.00869e-05	0.00067864	0.00052727	IGKV2D-29/IGKV1-12/IGKV2-24/IGKC/IGKV1D-42/HLA-DPB1/TFRC/CD86/TRAF3IP2/CD22/HLA-E/HLA-DMA/HLA-DMB/CD28/HLA-DPA1/IL4R/BTK/SUPT6H/FCGR2B/EPHB2/STAT6/SWAP70/SLC15A4/TGFB1/PKN1/HLA-DOA/SASH3/IL27RA/CD40/STX4/TRAF2/TCF3/ERCC1	33
GO:0031334	positive regulation of protein-containing complex assembly	42//1985	176//15652	3.13385e-05	0.000704152	0.000547092	MMP1/MMP3/PLEK/NRG1/NCKAP1L/TFRC/VCP/CCL21/TLR4/CTTN/PLCG2/MSN/EIF4G1/ABCA1/HCK/SYK/TLR6/MYD88/PIH1D1/CDH5/PTK2B/NCK2/TGFB1/FNIP2/TCL1A/RHOC/PIEZO1/BAK1/MTOR/FSCN1/CDC42EP4/PYCARD/SNX9/ARL2/PFN1/GIT1/BIN1/NR1H2/BID/BAX/CALY/ARPC2	42
GO:0045824	negative regulation of innate immune response	22//1985	70//15652	3.22297e-05	0.000721403	0.000560494	MMP12/SLAMF8/LGALS9/GRN/IRAK3/HAVCR2/SERPING1/HLA-E/PPARG/HLA-A/KLRD1/HLA-F/HLA-G/SERPINB9/ARRB2/HLA-B/TRIM21/TYRO3/STAT2/LILRB1/BANF1/NR1H2	22
GO:0043547	positive regulation of GTPase activity	55//1985	252//15652	3.25633e-05	0.000726087	0.000564134	CCL22/ERBB2/CCL19/TGM2/ARHGAP25/THY1/CCL21/RAPGEF1/DOCK8/GPR65/CHN1/DOCK11/CCL3/RGL1/RHOG/TBC1D2B/CAV2/VAV1/RASGRP3/ABR/DOCK10/SRGAP2/ADAP2/ADPRH/TBC1D2/PTK2B/CORO1C/RALGDS/SIPA1L3/S1PR1/MAPRE2/RSU1/TBC1D9B/TBC1D25/BCR/RGP1/ARAP1/TBC1D10A/TBC1D20/TBC1D22A/CD40/SNX9/DVL3/RANGAP1/CRKL/LIMS1/IQSEC1/DOCK6/AGRN/ARHGEF19/BIN1/ADRB1/SLC27A4/EPHA2/ARAP3	55
GO:0042176	regulation of protein catabolic process	73//1985	362//15652	3.28977e-05	0.000730755	0.000567761	LAPTM5/LRP1/PSMD3/NRG1/TIMP1/FLNA/IRAK3/CTSC/VCP/CTSA/VPS28/PLK1/MSN/EZR/TIMP4/PSMF1/OAZ1/CDC20/DAB2/RNFT1/RNF19A/BCAP31/SNF8/CD81/RNF19B/GSK3A/RAD23A/NUPR1/APOE/SNX33/LPCAT1/PSMC3/PLK3/DDB1/SIRT2/PML/MAP1A/WDR91/PTK2B/GBA/USP5/TREM2/VPS11/SDCBP/RNF185/CSNK2A1/PTTG1IP/BAG6/CHFR/GNA12/CSNK1E/GGA1/PSMC4/RGP1/DESI1/FOXO1/SMURF1/PRKACA/SNX3/FURIN/SNX9/ALAD/RELA/ARAF/SUFU/FOXF2/TRIB3/SGTA/ANXA2/GPX1/P…	73
GO:0033628	regulation of cell adhesion mediated by integrin	17//1985	47//15652	3.3709e-05	0.000743123	0.00057737	DPP4/CD3E/SERPINE1/NCKAP1L/PIK3CG/CCL21/PLAU/SNAI2/PTPN6/FERMT3/SYK/ADA/SWAP70/CIB1/PIEZO1/CRKL/EPHA2	17
GO:0043277	apoptotic cell clearance	17//1985	47//15652	3.3709e-05	0.000743123	0.00057737	LRP1/C3/RAC2/C2/TGM2/MFGE8/ITGB3/MERTK/AXL/RHOG/TYROBP/TYRO3/TREM2/XKR4/CD300LF/XKR8/RHOBTB2	17
GO:0043281	regulation of cysteine-type endopeptidase activity involved in apoptotic process	44//1985	188//15652	3.41049e-05	0.000749025	0.000581956	S100A8/MMP9/CTSD/LAPTM5/PLAUR/DHCR24/LGALS9/TP63/XDH/CTSH/VCP/CASP1/NLRC4/CASP10/PPARG/TNFAIP8/GSN/DAPK1/SYK/SERPINB9/ST20/AQP1/BCAP31/PIH1D1/ARRB2/MAP3K5/CD44/GRAMD4/PML/NOD1/CSNK2A1/CD27/NLRP3/BAK1/PYCARD/PPM1F/MICAL1/GPX1/CASP9/RPS6KA1/BID/BAX/BCL2L12/FOXL2	44
GO:0001906	cell killing	41//1985	171//15652	3.44577e-05	0.00075394	0.000585774	C3/TREM1/NCKAP1L/LGALS9/HAVCR2/ITGAM/CTSC/CTSH/IL18/HLA-E/PTPN6/BCL2L1/FCGR3A/ICAM1/HLA-A/TUBB/SYK/KLRD1/HLA-F/MYD88/HLA-G/VAV1/SERPINB9/PLEKHM2/RNF19B/TYROBP/ARRB2/HLA-B/FCGR2B/TUBB4B/HLA-H/GAPDH/P2RX7/LILRB1/PVR/CORO1A/CD1D/PGLYRP4/FADD/STXBP2/ELANE	41
GO:1901342	regulation of vasculature development	63//1985	301//15652	3.52788e-05	0.000769026	0.000597496	CHI3L1/ERBB2/ADAM12/C3/PTGIS/SERPINF1/ISM1/HMOX1/SERPINE1/C3AR1/GREM1/ITGA5/SASH1/THBS4/GRN/CYSLTR1/C5AR1/ITGAX/CXCR4/CTSH/THBS2/ADAMTS9/PRKCB/TGFBR2/CREB3L1/PLXND1/ENG/PPARG/ECM1/CYBB/SEMA5A/GPNMB/PRKCA/HLA-G/PKM/AQP1/EMILIN2/CDH5/ABL1/JAK1/NRP1/PML/GAB1/CD34/PRKD2/PTK2B/HSPG2/RRAS/ZNF304/SPHK1/STAB1/FOXJ2/CD40/MDK/HSPB6/NINJ1/COL4A2/MIR200B/NPR1/PGF/RNH1/EPHA2/ID1	63
GO:0045765	regulation of angiogenesis	62//1985	295//15652	3.56391e-05	0.000773992	0.000601354	CHI3L1/ERBB2/ADAM12/C3/PTGIS/SERPINF1/ISM1/HMOX1/SERPINE1/C3AR1/GREM1/ITGA5/SASH1/THBS4/GRN/CYSLTR1/C5AR1/ITGAX/CXCR4/CTSH/THBS2/ADAMTS9/PRKCB/TGFBR2/CREB3L1/PLXND1/ENG/PPARG/ECM1/CYBB/SEMA5A/GPNMB/PRKCA/HLA-G/PKM/AQP1/EMILIN2/CDH5/ABL1/JAK1/NRP1/PML/GAB1/CD34/PRKD2/PTK2B/HSPG2/RRAS/ZNF304/SPHK1/STAB1/FOXJ2/CD40/MDK/HSPB6/NINJ1/COL4A2/MIR200B/NPR1/PGF/RNH1/EPHA2	62
GO:0030100	regulation of endocytosis	46//1985	200//15652	3.63951e-05	0.000787483	0.000611836	LRP1/C3/CCL19/SERPINE1/GREM1/NCKAP1L/CCL21/ITGB3/ARRB1/VPS28/CD22/PLCG2/EFNB2/CD14/PACSIN2/AXL/EHD4/CD300A/SYK/DAB2/ARRB2/SYT11/APOE/SNX33/ABL1/AAK1/FLOT1/TREM2/SDCBP/CBL/ARF1/SPHK1/LILRB1/LRPAP1/SNX17/CLIP3/DNM2/CBLL1/LDLRAP1/AP2M1/ANXA2/BIN1/NR1H2/RIN3/ARFGAP1/CALY	46
GO:0072676	lymphocyte migration	29//1985	106//15652	3.75716e-05	0.000809938	0.000629282	S100A7/CCL22/ADTRP/CCL19/PIK3CG/CCL21/CXCL16/DOCK8/CD99/MSN/ECM1/CCL3/ICAM1/EXT1/STK10/CH25H/PTK2B/GBA/S1PR1/CD200/IL27RA/PYCARD/ITGB7/CRKL/FADD/PLEC/MYO1G/SPN/FUT4	29
GO:0006979	response to oxidative stress	79//1985	402//15652	4.07813e-05	0.000872689	0.000678037	S100A7/MMP2/MMP9/MMP3/UCP2/HMOX1/MELK/G6PD/SLC8A1/DHCR24/FBLN5/PDGFRA/ERMP1/TLR4/EPAS1/PDGFRB/GSTP1/MMP14/COL1A1/NFE2L1/AXL/DAPK1/TLR6/SIGMAR1/AQP1/SOD2/BTK/SRXN1/ABCC1/ETV5/VNN1/GPX7/CAPN2/GPX4/APOE/MAP3K5/IDH1/ABL1/PLK3/SIRPA/PDK2/SIRT2/PML/MAPK1/STK25/PTK2B/NCF1/PDE8A/STAT6/TREM2/PSMB5/TXN2/SLC4A11/PTGS1/MTF1/PRR5L/IL18BP/BAK1/SPHK1/FOXO1/PPP1R15B/ENDOG/PXN/TMEM161A/ALAD/RELA/STX4/XRCC1/LONP1/…	79
GO:0045936	negative regulation of phosphate metabolic process	79//1985	402//15652	4.07813e-05	0.000872689	0.000678037	LRP1/LILRB4/PLEK/DEPTOR/SLC8A1/GREM1/FBLN1/NCKAP1L/IRAK3/TESK1/XDH/THY1/MYADM/GSTP1/DUSP6/ENG/PLK1/HEG1/PTPN6/PPARG/EIF4G1/LRRK1/CD300A/SPRY4/GRB10/ARRB2/PPP2R1A/NUPR1/APOE/LPCAT1/ABL1/PPP1R11/YWHAG/SIRPA/PPP1R15A/SIRT2/RASSF2/CHP1/PID1/EPHB2/GBA/GNAI2/CORO1C/SWAP70/BMP4/CSK/NCK2/FKBP1A/CBL/TGFB1/LRP5/PRR5L/IQGAP1/PKN1/CIB1/BAK1/MFHAS1/PIK3IP1/PPP1R15B/PYCARD/DNAJC10/CDKN2B/LATS2/CRKL/NF2/DUSP7/S…	79
GO:0090066	regulation of anatomical structure size	87//1985	453//15652	4.10983e-05	0.000875166	0.000679961	MMP2/PLEK/DEPTOR/SLC8A1/NCKAP1L/ARPC1B/HCLS1/SCPEP1/CYSLTR1/CAPG/MYADM/CCL21/ECE1/COMP/CTTN/CYFIP1/PTPRS/PLOD3/TBXAS1/MSN/TRPV2/PPARD/SEMA5A/EZR/DPYSL2/HCK/GSN/VAV1/EXT1/KCNMB1/AQP1/SOD2/HRH1/LIMK1/SSH1/WDR1/SLC12A6/APOE/DBN1/E2F4/ABL1/PPP1R15A/NRP1/WAS/PTK2B/FN1/FLII/DOCK4/SWAP70/P2RX7/GDI1/NCK2/SEMA7A/COTL1/CAPZB/TWF2/SLC12A4/VAV2/LRRC8A/PLEKHG2/GBA2/MTOR/SLC12A8/DBNL/CORO1A/CDC42EP4/PYCARD/MTP…	87
GO:0090594	inflammatory response to wounding	9//1985	16//15652	4.11966e-05	0.000875166	0.000679961	TIMP1/HMOX1/GRN/TLR4/PPARG/SIGLEC10/TGFB1/MDK/GIT1	9
GO:0030574	collagen catabolic process	15//1985	39//15652	4.23165e-05	0.000890351	0.000691759	MMP1/MMP12/MMP2/MMP9/MMP3/MMP8/ADAMTS2/CTSK/MMP19/CTSB/MMP14/PEPD/ADAMTS3/FURIN/MMP28	15
GO:0030168	platelet activation	33//1985	128//15652	4.24194e-05	0.000890351	0.000691759	PLEK/FLNA/PDGFRA/PIK3CG/TLR4/ITGB3/TLN1/COMP/MYL9/FCER1G/MERTK/PLCG2/PTPN6/FERMT3/AXL/ACTB/SYK/PRKCA/VAV1/PDPN/EMILIN2/APOE/FIBP/MYH9/ILK/FN1/TYRO3/VAV2/CD40/P2RY1/SH2B3/THBD/BLOC1S3	33
GO:0009791	post-embryonic development	24//1985	81//15652	4.2521e-05	0.000890351	0.000691759	PRDM1/CHST11/EFEMP1/IGF2R/HEG1/MFAP2/SOD2/ABL1/MYO1E/TGFBR1/ACO1/ARID5B/BMP4/INPPL1/BAK1/MTOR/PLAGL2/CDH23/NKX2-3/BAX/ERCC2/ERCC1/PPP1R13L/SZT2	24
GO:0097581	lamellipodium organization	24//1985	81//15652	4.2521e-05	0.000890351	0.000691759	RAC2/CTTN/CYFIP1/ABLIM1/PDPN/SRGAP2/CD44/WAS/CORO1C/NCK2/S1PR1/RHOD/CAPZB/TWF2/VAV2/MTOR/FSCN1/RREB1/DNM2/PARVB/ABI3/ARPC2/EPHA2/ACTR2	24
GO:0002291	T cell activation via T cell receptor contact with antigen bound to MHC molecule on antigen presenting cell	7//1985	10//15652	4.41637e-05	0.000918164	0.000713368	LGALS9/HAVCR2/APBB1IP/HLA-DMB/ICAM1/CD81/LILRB1	7
GO:0071492	cellular response to UV-A	7//1985	10//15652	4.41637e-05	0.000918164	0.000713368	MMP1/MMP2/MMP9/MMP3/TIMP1/MME/OPN1SW	7
GO:1905475	regulation of protein localization to membrane	38//1985	156//15652	4.54452e-05	0.000940462	0.000730693	ERBB2/LRP1/GPC6/ITGB2/ITGA3/ITGAM/MMP14/BCL2L1/ACTB/EZR/RHOG/LRRC15/GSN/DAB2/CD81/TMBIM1/ZDHHC7/ZDHHC5/CLTC/CHP1/PID1/EPHB2/SQSTM1/TREM2/CSK/GDI1/TGFB1/MYO1C/CIB1/VPS4A/CLIP3/CRKL/STX4/LDLRAP1/AP2M1/ABI3/RHOQ/EPHA2	38
GO:0030224	monocyte differentiation	14//1985	35//15652	4.55581e-05	0.000940462	0.000730693	CD4/MED1/DCSTAMP/CSF1R/CDK6/CD74/PIR/PPARG/INPP5D/THOC5/MYH9/BMP4/CSF1/GPR68	14
GO:0043300	regulation of leukocyte degranulation	17//1985	48//15652	4.60735e-05	0.000944425	0.000733772	RAC2/HMOX1/ITGB2/NCKAP1L/LGALS9/CD84/ITGAM/CD300A/SYK/HLA-F/IL4R/FCGR2B/PTAFR/FGR/BCR/STX4/STXBP2	17
GO:2000107	negative regulation of leukocyte apoptotic process	17//1985	48//15652	4.60735e-05	0.000944425	0.000733772	CCL19/ORMDL3/HCLS1/CD74/CCL21/ST3GAL1/MERTK/DOCK8/AXL/NOC2L/ADA/MIF/TSC22D3/BMP4/CD27/LILRB1/FADD	17
GO:0001767	establishment of lymphocyte polarity	8//1985	13//15652	4.69736e-05	0.000956166	0.000742894	CCL19/TRAF3IP2/CCL21/DOCK2/FLOT2/DOCK8/GSN/MYH9	8
GO:0002468	dendritic cell antigen processing and presentation	8//1985	13//15652	4.69736e-05	0.000956166	0.000742894	CCL19/CD68/CD74/CCL21/CLEC4A/FCGR2B/NOD1/SLC11A1	8
GO:0042130	negative regulation of T cell proliferation	20//1985	62//15652	4.79781e-05	0.000969855	0.00075353	ERBB2/TNFRSF21/LILRB4/LGALS9/IL2RA/HAVCR2/LGALS9C/CD86/PDCD1LG2/PTPN6/GPNMB/CD80/HLA-G/LRRC32/LILRB2/BMP4/IL4I1/LILRB1/CEBPB/SPN	20
GO:0072678	T cell migration	20//1985	62//15652	4.79781e-05	0.000969855	0.00075353	S100A7/PIK3CG/CCL21/CXCL16/DOCK8/CD99/MSN/ECM1/CCL3/ICAM1/S1PR1/CD200/IL27RA/PYCARD/ITGB7/CRKL/FADD/PLEC/MYO1G/SPN	20
GO:0070997	neuron death	67//1985	329//15652	4.97993e-05	0.0010032	0.000779436	KMO/TNFRSF21/SERPINF1/THRB/HMOX1/ITGB2/G6PD/DHCR24/TP63/GRN/ITGAM/TLR4/EFNB2/BCL2L1/EIF4G1/CCL3/AXL/GPNMB/TLR6/LGMN/HLA-F/SIGMAR1/SOD2/HYOU1/TYROBP/ARRB2/NUPR1/CAPN2/CTSZ/APOE/MAP3K5/ABL1/FCGR2B/NRP1/CD34/CHP1/PTK2B/GBA/EPHB1/TYRO3/TREM2/SLC9A1/GAPDH/CBL/CD200/CASP7/CSF1/ENDOG/UNC5B/CORO1A/IL27RA/MDK/GRIN2B/DAXX/DNAJC5/TRAF2/INPP5A/FADD/UBE2M/GPX1/CEBPB/CASP9/FZD1/BID/BAX/AGAP2/PM20D1	67
GO:0046635	positive regulation of alpha-beta T cell activation	21//1985	67//15652	5.06163e-05	0.00101267	0.000786797	LILRB4/CD3E/CCL19/NCKAP1L/LGALS9/CD86/TGFBR2/IL18/HLA-E/HLA-A/CD28/SYK/CD80/ADA/IL4R/CD81/AP3D1/NLRP3/SASH3/RUNX3/TYK2	21
GO:0070527	platelet aggregation	21//1985	67//15652	5.06163e-05	0.00101267	0.000786797	PLEK/FLNA/PDGFRA/PIK3CG/ITGB3/TLN1/COMP/MYL9/PTPN6/FERMT3/ACTB/SYK/PRKCA/PDPN/EMILIN2/FIBP/MYH9/ILK/FN1/TYRO3/SH2B3	21
GO:0006024	glycosaminoglycan biosynthetic process	22//1985	72//15652	5.22557e-05	0.00103918	0.000807395	HAS2/CHST11/PDGFRB/ST3GAL1/CSGALNACT1/DSE/B3GAT3/EXT1/XYLT1/CLTC/AP2A1/CHSY3/TGFB1/ST3GAL4/CHPF2/ST3GAL2/XYLT2/EXT2/CHPF/HAS3/HS6ST1/CHST2	22
GO:0001776	leukocyte homeostasis	25//1985	87//15652	5.22972e-05	0.00103918	0.000807395	NCKAP1L/LGALS9/IL2RA/CD74/TRAF3IP2/MERTK/DOCK11/AXL/ADA/DOCK10/ABL1/MIF/TSC22D3/P2RX7/SLC15A4/PKN1/BAK1/CORO1A/TCIRG1/LAT/SH2B3/FADD/NKX2-3/BAX/XKR8	25
GO:0007163	establishment or maintenance of cell polarity	46//1985	203//15652	5.37177e-05	0.00106379	0.000826514	RAC2/CCL19/NCKAP1L/TRAF3IP2/CCL21/DOCK2/FLOT2/ALPK2/DOCK8/PLK1/MSN/ACTB/PARVG/RHOG/MYO18A/GSN/GBF1/NSFL1C/AQP1/WDR1/CDH5/FEZ1/MYH9/CAP1/FRMD4B/MAP7/STK25/PTK2B/ILK/EPHB1/SLC9A1/SIPA1L3/DLG2/RHOD/PTK7/RHOC/MARK2/LMNA/FSCN1/PARVB/CRKL/TCIRG1/RHOF/RHOBTB2/SPN/ACTR2	46
GO:0043065	positive regulation of apoptotic process	92//1985	489//15652	5.58807e-05	0.00110289	0.00085689	S100A8/MMP2/MMP9/CTSD/SRPX/PTGIS/TGM2/HMOX1/MELK/LGALS1/LGALS9/TP63/GRN/ITGAM/CTSC/MAGED1/CTSH/CD248/PDGFRB/DUSP6/IGF2R/LTBR/MNDA/NLRC4/PPARG/CCL3/INPP5D/TNFAIP8/TFPT/GSN/ALDH1A3/DAPK1/HLA-G/EMILIN2/SOD2/BCAP31/TYROBP/TEX261/ARRB2/PPP2R1A/NUPR1/CAPN2/B4GALT1/MAP3K5/ABL1/TNFRSF1A/SIRT2/PML/RASSF2/TGFBR1/SQSTM1/SLC9A1/BMP4/P2RX7/NCK2/VDR/MFN2/STK17A/BAK1/TNFRSF12A/FOXO1/BRMS1/PRELID1/LILRB1/TSPO/DC…	92
GO:1903557	positive regulation of tumor necrosis factor superfamily cytokine production	28//1985	103//15652	5.74976e-05	0.00113098	0.000878716	CCL19/MMP8/LGALS9/CD84/HAVCR2/CD86/TLR4/PLCG2/CD14/HLA-E/TLR1/CCL3/CYBB/IFNGR1/SYK/MYD88/TYROBP/MIF/EPHB2/PTAFR/NOD1/TMEM106A/SASH3/SPON2/PYCARD/FADD/TICAM1/SPN	28
GO:0045124	regulation of bone resorption	15//1985	40//15652	5.98177e-05	0.00117267	0.000911105	DCSTAMP/CSF1R/TFRC/TNFRSF11B/ITGB3/GPR137B/INPP5D/SYK/PRKCA/PLEKHM1/P2RX7/CSK/S1PR1/TMEM119/DEF8	15
GO:0045088	regulation of innate immune response	48//1985	216//15652	6.28843e-05	0.00122866	0.000954611	MMP12/MED1/SLAMF8/LGALS9/GRN/IRAK3/HAVCR2/TLR8/SERPING1/TLR4/MNDA/PLCG2/NLRC4/HLA-E/PTPN6/PPARG/HCK/HLA-A/SYK/KLRD1/HLA-F/HLA-G/VAV1/SERPINB9/TYROBP/ARRB2/APOE/ZNFX1/HLA-B/CDC37/FCGR2B/TRIM21/NCF1/TYRO3/TREM2/SLC15A4/RNF185/STAT2/FGR/PLA2G5/LILRB1/PVR/PYCARD/CD1D/FADD/BANF1/NR1H2/IRF3	48
GO:0002702	positive regulation of production of molecular mediator of immune response	29//1985	109//15652	6.55367e-05	0.00127622	0.000991558	LAPTM5/IL1R1/TFRC/CD74/CD86/TLR4/IL18/PLCG2/HLA-E/HLA-A/CD28/LACC1/HLA-F/HLA-G/IL4R/CD81/MIF/EPHB2/STAT6/TGFB1/SEMA7A/NLRP3/LILRB1/SASH3/SPON2/CD40/STX4/TRAF2/TICAM1	29
GO:0032729	positive regulation of interferon-gamma production	22//1985	73//15652	6.59398e-05	0.0012798	0.000994343	CD3E/HLA-DPB1/LGALS9/IL1R1/IRF8/HAVCR2/TLR8/TLR4/IL18/CD14/HLA-A/HLA-DPA1/CD276/ABL1/LILRB1/SASH3/IL27RA/SLC11A1/PYCARD/FADD/BCL3/TYK2	22
GO:0031400	negative regulation of protein modification process	89//1985	472//15652	6.76005e-05	0.00130733	0.00101573	LRP1/LILRB4/DEPTOR/G6PD/SLC8A1/GREM1/FBLN1/NCKAP1L/BUB1B/IRAK3/TESK1/XDH/THY1/MYADM/GSTP1/DUSP6/ENG/ARRB1/VPS28/PLK1/HEG1/PTPN6/PPARG/EIF4G1/LRRK1/CD300A/CDC20/SPRY4/NOC2L/LIMK1/SMARCB1/PIH1D1/ARRB2/PPP2R1A/SUPT6H/APOE/ABL1/PPP1R11/YWHAG/SIRPA/PPP1R15A/TRIM21/SIRT2/RASSF2/CHP1/PID1/EPHB2/SQSTM1/GBA/GNAI2/CORO1C/SWAP70/BMP4/NCK2/FKBP1A/CBL/TGFB1/LRP5/PRR5L/PKN1/CIB1/MLLT6/BAK1/MFHAS1/U2AF2/OTUB1/T…	89
GO:1903077	negative regulation of protein localization to plasma membrane	11//1985	24//15652	6.78832e-05	0.00130733	0.00101573	BCL2L1/LRRC15/DAB2/TMBIM1/CLTC/PID1/CSK/TGFB1/AP2M1/ABI3/RHOQ	11
GO:0032535	regulation of cellular component size	66//1985	326//15652	6.80297e-05	0.00130733	0.00101573	PLEK/DEPTOR/NCKAP1L/ARPC1B/HCLS1/CAPG/MYADM/CCL21/CTTN/CYFIP1/PTPRS/MSN/TRPV2/SEMA5A/EZR/DPYSL2/HCK/GSN/VAV1/AQP1/LIMK1/SSH1/WDR1/SLC12A6/APOE/DBN1/E2F4/ABL1/PPP1R15A/NRP1/WAS/PTK2B/FN1/FLII/SWAP70/P2RX7/GDI1/NCK2/SEMA7A/COTL1/CAPZB/TWF2/SLC12A4/VAV2/LRRC8A/PLEKHG2/GBA2/MTOR/SLC12A8/DBNL/CORO1A/CDC42EP4/PYCARD/MTPN/SNX9/DNM2/SEMA4B/PFN1/AP2M1/SLC12A7/BIN1/RIN3/ULK1/ARPC2/SLC12A9/DISC1	66
GO:0008064	regulation of actin polymerization or depolymerization	35//1985	142//15652	6.89818e-05	0.00132128	0.00102657	PLEK/NCKAP1L/ARPC1B/HCLS1/CAPG/MYADM/CCL21/CTTN/CYFIP1/SEMA5A/HCK/GSN/SSH1/WDR1/DBN1/WAS/PTK2B/FLII/SWAP70/NCK2/COTL1/CAPZB/TWF2/PLEKHG2/GBA2/MTOR/DBNL/CORO1A/CDC42EP4/PYCARD/MTPN/SNX9/PFN1/BIN1/ARPC2	35
GO:0002456	T cell mediated immunity	28//1985	104//15652	6.92919e-05	0.00132131	0.00102659	LILRB4/NCKAP1L/IL1R1/CTSC/CTSH/IL18/HLA-E/ICAM1/HLA-A/KLRD1/HLA-F/HLA-G/CD81/HLA-B/FCGR2B/WAS/HLA-H/P2RX7/IL4I1/NLRP3/LILRB1/PVR/SASH3/CD1D/TRAF2/FADD/CD70/MYO1G	28
GO:0010631	epithelial cell migration	65//1985	320//15652	6.94354e-05	0.00132131	0.00102659	DPP4/MMP9/ADTRP/SERPINF1/HAS2/HMOX1/ANLN/GREM1/SASH1/ITGA3/GRN/TESK1/ARSB/PIK3CG/CTSH/ADAMTS9/NRP2/ITGB3/TGFBR2/PLXND1/GLIPR2/PLCG2/EFNB2/PPARG/PPARD/SEMA5A/LGMN/PRKCA/ZEB2/HBEGF/APOE/CDH5/ABL1/MYH9/NRP1/TGFBR1/PRKD2/PTK2B/RRAS/CORO1C/BMP4/TGFB1/MAPRE2/PKN1/CIB1/MTOR/RREB1/MAP2K3/CD40/PXN/NANOS1/IQSEC1/PFN1/MMRN2/MIR200B/PPM1F/DLL4/GPX1/MAP3K3/KANK2/BCAR1/EPHA2/ID1/PTPN23/KRT2	65
GO:1902903	regulation of supramolecular fiber organization	69//1985	345//15652	6.99027e-05	0.00132588	0.00103014	PLEK/NCKAP1L/FLNA/AEBP1/ARPC1B/TESK1/HCLS1/CAPG/MYADM/CCL21/CTTN/CYFIP1/GPR65/GMFG/SEMA5A/HCK/GSN/EFEMP2/LIMK1/SSH1/WDR1/APOE/DBN1/CDH5/ABL1/NRP1/WAS/TGFBR1/MAP1A/PTK2B/FLII/TREM2/SWAP70/SLC9A1/NCK2/S1PR1/COTL1/CAPZB/TWF2/CIB1/PLEKHG2/RHOC/ARF1/ARAP1/GBA2/MTOR/DBNL/CORO1A/CDC42EP4/DAPK3/CLIP3/PXN/PYCARD/MTPN/SNX9/MAP6D1/ARL2/NF2/PFN1/MID1IP1/PTGER4/GIT1/PPM1F/ARHGEF18/GPX1/BIN1/SORBS3/ARPC2/ID1	69
GO:0001818	negative regulation of cytokine production	64//1985	314//15652	7.08021e-05	0.00133791	0.00103949	LAPTM5/TNFRSF21/LILRB4/MMP8/HMOX1/NCKAP1L/LGALS9/CD84/IRAK3/CMKLR1/HAVCR2/TLR8/LGALS9C/TLR4/GSTP1/SRGN/ARRB1/PDCD1LG2/MERTK/PTPRS/PTPN6/AXL/INPP5D/EZR/GPNMB/CHID1/TLR6/HLA-F/CLEC4A/BTK/LRRC32/TYROBP/ARRB2/SYT11/ADCY7/FCGR2B/PPP1R11/SIRPA/PML/CD34/EPHB2/GBA/FN1/TREM2/CSK/TGFB1/CD200/NLRP3/LILRB1/TSPO/IL27RA/SLC11A1/PYCARD/FURIN/PTGER4/ANXA4/MIR200B/ASB1/GIT1/BANF1/AKAP8/BCL3/EPHA2/ELANE	64
GO:0045732	positive regulation of protein catabolic process	48//1985	217//15652	7.09948e-05	0.00133791	0.00103949	LAPTM5/LRP1/CTSC/VCP/VPS28/PLK1/MSN/EZR/OAZ1/CDC20/DAB2/RNFT1/RNF19A/BCAP31/SNF8/CD81/RNF19B/GSK3A/RAD23A/NUPR1/APOE/SNX33/LPCAT1/PSMC3/PLK3/DDB1/SIRT2/PTK2B/GBA/USP5/TREM2/VPS11/RNF185/CSNK2A1/PTTG1IP/BAG6/CHFR/CSNK1E/GGA1/PSMC4/FOXO1/SMURF1/FURIN/SNX9/TRIB3/SGTA/PSMC2/DISC1	48
GO:0043122	regulation of I-kappaB kinase/NF-kappaB signaling	51//1985	235//15652	7.23092e-05	0.0013553	0.00105301	LILRB4/CD4/CCL19/HMOX1/LGALS1/FLNA/LGALS9/TFRC/CD74/TRAF3IP2/CCL21/TLR4/PRKCB/GSTP1/LITAF/LTBR/PLCG2/CASP1/CASP10/ECM1/TLR6/MYD88/ROR1/NEK6/ABL1/TNFRSF1A/SLC44A2/TRIM21/SQSTM1/TREM2/GAPDH/NKIRAS2/NOD1/FKBP1A/TMEM106A/RHOC/TRIM25/CARD11/CD40/SLC35B2/PYCARD/RBCK1/RELA/TRAF4/TRAF2/FADD/MAP3K3/TICAM1/TRADD/IRF3/NFKBIB	51
GO:0001913	T cell mediated cytotoxicity	16//1985	45//15652	7.26153e-05	0.0013553	0.00105301	NCKAP1L/CTSC/CTSH/HLA-E/HLA-A/KLRD1/HLA-F/HLA-G/HLA-B/FCGR2B/HLA-H/P2RX7/LILRB1/PVR/CD1D/FADD	16
GO:0120009	intermembrane lipid transfer	16//1985	45//15652	7.26153e-05	0.0013553	0.00105301	STARD3/PLTP/ABCA1/STARD5/OSBPL5/APOE/GRAMD1B/PLEKHA8P1/PRELID1/TSPO/GRAMD1A/GLTP/PITPNB/C2CD2L/PLEKHA8/GLTPD2	16
GO:0032760	positive regulation of tumor necrosis factor production	27//1985	99//15652	7.28459e-05	0.0013553	0.00105301	CCL19/MMP8/LGALS9/CD84/HAVCR2/TLR4/PLCG2/CD14/HLA-E/TLR1/CCL3/CYBB/IFNGR1/SYK/MYD88/TYROBP/MIF/EPHB2/PTAFR/NOD1/TMEM106A/SASH3/SPON2/PYCARD/FADD/TICAM1/SPN	27
GO:0002281	macrophage activation involved in immune response	9//1985	17//15652	7.7682e-05	0.00143613	0.00111581	GRN/HAVCR2/SUCNR1/PLCG2/DYSF/SYK/TYROBP/TREM2/TICAM1	9
GO:2000641	regulation of early endosome to late endosome transport	9//1985	17//15652	7.7682e-05	0.00143613	0.00111581	MSN/EZR/DAB2/MAPK1/VPS11/SNX3/CHMP3/MAP2K1/PTPN23	9
GO:0030278	regulation of ossification	29//1985	110//15652	7.83714e-05	0.00144431	0.00112216	CCR1/EGR2/SLC8A1/GREM1/MGP/RUNX2/SGMS2/SRGN/COMP/DHRS3/DDR2/ECM1/CCL3/KREMEN1/ACVR1/ANKH/MAPK1/PTK2B/BMP4/P2RX7/S1PR1/TGFB1/FAM20C/CSF1/MDK/PTGER4/TMEM119/TOB2/SOST	29
GO:0010256	endomembrane system organization	89//1985	474//15652	7.91077e-05	0.00144902	0.00112582	TRAM2/FOLR1/LMAN2/CXCR4/PRKCB/BIN2/SRGN/VPS28/PLK1/DYSF/PACSIN2/ABCA1/MYO18A/GSN/PRKCA/GBF1/CAV2/SEC16A/SURF4/NSFL1C/TOR1B/SNF8/PLEKHM2/TMEM127/VMP1/ESYT1/STX11/SYT11/NEK6/AP3D1/SEC61A1/SNX33/EPB41L3/TLCD1/MYH9/PLK3/EHD2/SIRT2/NUP93/MAPK1/STK25/REEP4/PI4K2A/SQSTM1/FLOT1/EMC1/CORO1C/ATG9A/P2RX7/VPS11/EHD3/BAG6/LAMTOR1/DNM1/TMEM43/SMPD4/PLEKHJ1/TMED9/LMNA/TBC1D20/VPS4A/VPS18/SNX3/XKR4/SNX9/DNM2/CHM…	89
GO:0007249	I-kappaB kinase/NF-kappaB signaling	56//1985	266//15652	7.93714e-05	0.00144902	0.00112582	LILRB4/CD4/CCL19/HMOX1/LGALS1/FLNA/LGALS9/TFRC/TLR8/CD74/TRAF3IP2/CCL21/TLR4/PRKCB/GSTP1/LITAF/LTBR/PLCG2/CASP1/CASP10/ECM1/MYO18A/TLR6/MYD88/ROR1/BTK/NEK6/ABL1/TNFRSF1A/SLC44A2/SIRPA/TRIM21/SQSTM1/TREM2/GAPDH/NKIRAS2/NOD1/FKBP1A/TMEM106A/RHOC/TRIM25/CARD11/CD40/SLC35B2/PYCARD/RBCK1/RELA/TRAF4/TRAF2/FADD/BCL3/MAP3K3/TICAM1/TRADD/IRF3/NFKBIB	56
GO:0042742	defense response to bacterium	56//1985	266//15652	7.93714e-05	0.00144902	0.00112582	S100A8/S100A7/IGKC/PLA2G2A/IGHV3-33/IGHV3-74/CD4/IGHV3-72/GSDMB/SLAMF8/SERPINE1/TREM1/MPEG1/IGHV3-35/IRF8/GRN/HAVCR2/C5AR1/TLR4/FCER1G/RNASE6/NLRC4/HLA-E/HLA-A/SYK/TLR6/MYD88/AQP1/EMILIN2/SYT11/ZNFX1/TNFRSF1A/PPP1R11/TNFSF8/SIRT2/RARRES2/TREM2/P2RX7/NOD1/FGR/IL6R/SHC1/STAB1/SPON2/IL27RA/SLC11A1/PYCARD/RBCK1/PGLYRP4/BCL3/SIGLEC16/CEBPB/MPO/SPN/EPHA2/ELANE	56
GO:0030832	regulation of actin filament length	35//1985	143//15652	8.03773e-05	0.00146282	0.00113654	PLEK/NCKAP1L/ARPC1B/HCLS1/CAPG/MYADM/CCL21/CTTN/CYFIP1/SEMA5A/HCK/GSN/SSH1/WDR1/DBN1/WAS/PTK2B/FLII/SWAP70/NCK2/COTL1/CAPZB/TWF2/PLEKHG2/GBA2/MTOR/DBNL/CORO1A/CDC42EP4/PYCARD/MTPN/SNX9/PFN1/BIN1/ARPC2	35
GO:0034341	response to interferon-gamma	33//1985	132//15652	8.17038e-05	0.00148051	0.00115028	CCL22/KYNU/ASS1/MED1/CCL19/LGALS9/IRF8/CD74/CCL21/TLR4/CXCL16/CASP1/PPARG/CCL3/HCK/HLA-DPA1/GSN/DAPK1/ZYX/CDC37/JAK1/SIRPA/TRIM21/WAS/GAPDH/MYO1C/CD40/CDC42EP4/DAPK3/SLC11A1/STX4/NR1H2/ACTR2	33
GO:0042267	natural killer cell mediated cytotoxicity	21//1985	69//15652	8.18561e-05	0.00148051	0.00115028	LGALS9/HAVCR2/IL18/HLA-E/PTPN6/FCGR3A/HLA-A/TUBB/KLRD1/HLA-F/HLA-G/VAV1/SERPINB9/PLEKHM2/RNF19B/ARRB2/HLA-B/TUBB4B/LILRB1/PVR/CORO1A	21
GO:0032418	lysosome localization	22//1985	74//15652	8.27296e-05	0.0014871	0.0011554	RAC2/HMOX1/LGALS9/CD84/PIK3CG/CD300A/SYK/IL4R/BTK/MILR1/PLEKHM2/MYH9/PLEKHM1/CBL/LAMTOR1/FGR/FAM98A/LAT/STXBP2/DEF8/HPS6/LAT2	22
GO:1990849	vacuolar localization	22//1985	74//15652	8.27296e-05	0.0014871	0.0011554	RAC2/HMOX1/LGALS9/CD84/PIK3CG/CD300A/SYK/IL4R/BTK/MILR1/PLEKHM2/MYH9/PLEKHM1/CBL/LAMTOR1/FGR/FAM98A/LAT/STXBP2/DEF8/HPS6/LAT2	22
GO:0001961	positive regulation of cytokine-mediated signaling pathway	17//1985	50//15652	8.33115e-05	0.00149296	0.00115996	MMP12/LAPTM5/MED1/IL1R1/CD74/CXCR4/CASP1/AXL/TREM2/RNF185/CSF1/AGPAT1/TRAF2/FADD/AGPAT2/CD300LF/IRF3	17
GO:0090132	epithelium migration	65//1985	322//15652	8.42388e-05	0.00150496	0.00116928	DPP4/MMP9/ADTRP/SERPINF1/HAS2/HMOX1/ANLN/GREM1/SASH1/ITGA3/GRN/TESK1/ARSB/PIK3CG/CTSH/ADAMTS9/NRP2/ITGB3/TGFBR2/PLXND1/GLIPR2/PLCG2/EFNB2/PPARG/PPARD/SEMA5A/LGMN/PRKCA/ZEB2/HBEGF/APOE/CDH5/ABL1/MYH9/NRP1/TGFBR1/PRKD2/PTK2B/RRAS/CORO1C/BMP4/TGFB1/MAPRE2/PKN1/CIB1/MTOR/RREB1/MAP2K3/CD40/PXN/NANOS1/IQSEC1/PFN1/MMRN2/MIR200B/PPM1F/DLL4/GPX1/MAP3K3/KANK2/BCAR1/EPHA2/ID1/PTPN23/KRT2	65
GO:0090407	organophosphate biosynthetic process	91//1985	488//15652	8.55392e-05	0.00152354	0.00118371	KMO/KYNU/PAPSS2/PTGIS/PLEK/ORMDL3/G6PD/PGAP3/RRM2/MFSD2A/VAC14/PIK3CG/SGMS2/VCP/LPCAT2/PTDSS1/ENO1/PLCG2/SRD5A3/PPARD/INPP5D/NNMT/NPR2/PLD1/AKR1A1/PI4KAP2/PIGS/ADCY3/PI4KA/AMPD2/ADA/DHDDS/HRH1/ELOVL1/PIK3C2B/CAPN2/ACOT7/IMPA2/ADCY7/IDH1/DHRS7B/LPCAT1/SLC25A1/SLC44A2/ABHD4/PDK2/CHP1/CDIPT/ALDOA/PTK2B/MBOAT7/DTYMK/PID1/TPI1/PTAFR/PI4K2A/SERINC5/TTC7A/ISYNA1/TREM2/INPPL1/TGFB1/ACSS2/TK1/CAD/NADSYN1/…	91
GO:0045055	regulated exocytosis	48//1985	219//15652	9.01417e-05	0.00160063	0.00124361	PLEK/RAC2/HMOX1/ITGB2/NCKAP1L/LGALS9/CD84/ITGAM/PIK3CG/PRKCB/ABCC4/TRPV6/CCL3/HCK/CD300A/SYK/HLA-F/IL4R/BTK/MILR1/STX11/SYT11/FCGR2B/MYH9/PTAFR/GNAI2/RAB11B/P2RX7/CBL/FGR/BCR/CORO1A/VPS18/STX4/P2RY1/PIP5K1C/DNAJC5/LAT/HTR2A/ATP2A2/GIT1/SYNGR1/ARHGAP17/MICAL1/STXBP2/SDF4/CACNA1I/LAT2	48
GO:0032386	regulation of intracellular transport	60//1985	292//15652	9.2748e-05	0.00164192	0.00127569	ERBB2/RAC2/ITGB2/FLNA/SPAG5/HCLS1/ARHGAP1/ITGAM/SREBF2/UBE2L3/MSN/EZR/B3GAT3/OAZ1/DAB2/ERGIC3/BCAP31/CD81/GSK3A/AAAS/SUPT6H/FEZ1/PLK3/EHD2/MAPK1/CHP1/RAB11B/BMP4/VPS11/GDI1/TGFB1/PRR5L/MYO1C/TM9SF4/OS9/ATG13/CIB1/PRKACA/TBC1D20/NUP214/SNX3/SLC35D3/RANGAP1/CHMP3/EDEM2/SUFU/GAS1/LDLRAP1/MAP2K1/ANXA2/PIK3R2/SAR1A/PREB/MDFIC/HYAL2/UBAC2/EHD1/EDEM1/CALY/PTPN23	60
GO:0001914	regulation of T cell mediated cytotoxicity	14//1985	37//15652	9.37133e-05	0.001654	0.00128507	NCKAP1L/HLA-E/HLA-A/KLRD1/HLA-F/HLA-G/HLA-B/FCGR2B/HLA-H/P2RX7/LILRB1/PVR/CD1D/FADD	14
GO:0051235	maintenance of location	63//1985	311//15652	9.67743e-05	0.00170288	0.00132305	S100A8/S100A7/CES1/C3/CD4/CCL19/SLC8A1/FLNA/PLIN2/KDELR3/GM2A/THY1/CCL21/ITGB3/SRGN/SREBF2/MSR1/PLCG2/KDELR1/PTPN6/PPARG/PPARD/ABCA1/CCL3/TPCN1/RASA3/GSN/CIZ1/SOAT1/AP3D1/APOE/DBN1/ABL1/AUP1/ITPR3/PML/PTK2B/SRI/GBA/MCOLN1/TREM2/P2RX7/FTH1/PLIN3/FKBP1A/OS9/TWF2/PRKACA/P2RY6/TSPO/KDELR2/CORO1A/RANGAP1/ARL2/SLC30A7/SUFU/HTR2A/CRY2/NR1H2/BAX/EHD1/SUN2/NFKBIB	63
GO:0043301	negative regulation of leukocyte degranulation	8//1985	14//15652	9.73907e-05	0.00170715	0.00132637	HMOX1/NCKAP1L/LGALS9/CD84/CD300A/HLA-F/FCGR2B/BCR	8
GO:0031638	zymogen activation	19//1985	60//15652	9.76015e-05	0.00170715	0.00132637	C1R/SERPINE1/DHCR24/CTSH/PLAU/MMP14/ENO1/NLRC4/LGMN/CTSZ/CPB2/BAK1/TBC1D10A/PYCARD/FURIN/GGT1/FADD/ANXA2/CASP9	19
GO:0010878	cholesterol storage	10//1985	21//15652	9.80878e-05	0.00170987	0.00132849	CES1/SREBF2/MSR1/PPARG/PPARD/ABCA1/SOAT1/TREM2/NR1H2/EHD1	10
GO:1902743	regulation of lamellipodium organization	16//1985	46//15652	9.83426e-05	0.00170987	0.00132849	RAC2/CYFIP1/PDPN/CD44/WAS/CORO1C/CAPZB/TWF2/MTOR/FSCN1/RREB1/DNM2/ABI3/ARPC2/EPHA2/ACTR2	16
GO:0071214	cellular response to abiotic stimulus	61//1985	299//15652	0.000100665	0.0017399	0.00135182	MMP1/ITGB6/MFAP4/MMP2/MMP9/MMP3/CNN2/TIMP1/MME/RAD51/TLR8/TLR4/ENG/SNAI2/LTBR/CASP1/COL1A1/BCL2L1/BRCA2/MYD88/NOC2L/ST20/AQP1/SLC12A6/TNFRSF1A/DDB1/TMEM109/CHP1/AKR1B1/PTAFR/MCOLN1/RAB11B/SLC9A1/RHBDD1/SLC4A11/GNA11/PIEZO1/BAK1/OPN1SW/EIF2AK4/RUVBL2/TSPO/CD40/MTPN/HVCN1/DNM2/TMEM161A/TNFRSF10A/PTGER4/RCSD1/FADD/INO80/CRY2/GPR68/CASP9/BAX/HYAL2/ERCC1/PLEC/GPR88/SLC24A4	61
GO:0104004	cellular response to environmental stimulus	61//1985	299//15652	0.000100665	0.0017399	0.00135182	MMP1/ITGB6/MFAP4/MMP2/MMP9/MMP3/CNN2/TIMP1/MME/RAD51/TLR8/TLR4/ENG/SNAI2/LTBR/CASP1/COL1A1/BCL2L1/BRCA2/MYD88/NOC2L/ST20/AQP1/SLC12A6/TNFRSF1A/DDB1/TMEM109/CHP1/AKR1B1/PTAFR/MCOLN1/RAB11B/SLC9A1/RHBDD1/SLC4A11/GNA11/PIEZO1/BAK1/OPN1SW/EIF2AK4/RUVBL2/TSPO/CD40/MTPN/HVCN1/DNM2/TMEM161A/TNFRSF10A/PTGER4/RCSD1/FADD/INO80/CRY2/GPR68/CASP9/BAX/HYAL2/ERCC1/PLEC/GPR88/SLC24A4	61
GO:0050850	positive regulation of calcium-mediated signaling	13//1985	33//15652	0.000102497	0.00176633	0.00137235	CD4/NRG1/CD3E/PTBP1/PLCG2/CCL3/SYK/ADA/LMCD1/TREM2/SLC9A1/CIB1/P2RX5	13
GO:0150076	neuroinflammatory response	21//1985	70//15652	0.000103125	0.00176833	0.00137391	MMP9/LRP1/MMP3/MMP8/ITGB2/GRN/C5AR1/ITGAM/CTSC/IL18/PLCG2/CCL3/IFNGR1/TLR6/TYROBP/SYT11/NUPR1/TREM2/CD200/CST7/SPHK1	21
GO:1904375	regulation of protein localization to cell periphery	30//1985	117//15652	0.000103321	0.00176833	0.00137391	LRP1/GPC6/ITGA3/MMP14/PLK1/BCL2L1/ACTB/EZR/RHOG/LRRC15/DAB2/TMBIM1/ZDHHC7/ZDHHC5/CLTC/PID1/EPHB2/SQSTM1/TREM2/CSK/TGFB1/CIB1/VPS4A/CLIP3/STX4/LDLRAP1/AP2M1/ABI3/RHOQ/EPHA2	30
GO:0007568	aging	37//1985	156//15652	0.000103521	0.00176833	0.00137391	KMO/MMP2/KRT14/SERPINF1/VCAM1/UCP2/TIMP1/ASS1/MME/TP63/CD68/TFRC/CTSC/SERPING1/TGFBR2/PDGFRB/COMP/KCNMB1/SOD2/GPX4/CARM1/GNA11/GNA12/RPN2/BAK1/TSPO/ENDOG/P2RY1/COL4A2/SEC63/HTR2A/GPX1/CASP9/HYAL2/ERCC2/ERCC1/MPO	37
GO:1905523	positive regulation of macrophage migration	11//1985	25//15652	0.000107371	0.00182509	0.00141801	CSF1R/C3AR1/CMKLR1/C5AR1/MMP14/CCL3/MAPK1/RARRES2/TREM2/CSF1/MDK	11
GO:0002507	tolerance induction	12//1985	29//15652	0.000107874	0.00182509	0.00141801	LILRB4/CD3E/LGALS9/IL2RA/IRAK3/HAVCR2/TGFBR2/HLA-E/HLA-G/HLA-B/LILRB2/XKR8	12
GO:0045730	respiratory burst	12//1985	29//15652	0.000107874	0.00182509	0.00141801	RAC2/SLAMF8/GRN/PIK3CG/NCF2/CYBB/HCK/NCF1/TREM2/BCR/SLC11A1/MPO	12
GO:0002604	regulation of dendritic cell antigen processing and presentation	7//1985	11//15652	0.000108093	0.00182509	0.00141801	CCL19/CD68/CD74/CCL21/FCGR2B/NOD1/SLC11A1	7
GO:0002448	mast cell mediated immunity	17//1985	51//15652	0.000110338	0.00184697	0.001435	RAC2/HMOX1/LGALS9/CD84/PIK3CG/CD300A/SYK/SERPINB9/IL4R/BTK/MILR1/CBL/FGR/SPON2/LAT/STXBP2/LAT2	17
GO:0031529	ruffle organization	17//1985	51//15652	0.000110338	0.00184697	0.001435	PLEK/CSF1R/CCL21/CYFIP1/ICAM1/RHOG/PLEKHM1/CORO1C/INPPL1/FAM98A/MTOR/DBNL/TCIRG1/PFN1/CSPG4/DEF8/ABI3	17
GO:1905517	macrophage migration	17//1985	51//15652	0.000110338	0.00184697	0.001435	SLAMF8/CSF1R/C3AR1/CMKLR1/C5AR1/MMP14/CCL3/CD81/MIF/MAPK1/RARRES2/PTK2B/TREM2/CD200/CSF1/MDK/MMP28	17
GO:0031623	receptor internalization	28//1985	107//15652	0.00011882	0.00196719	0.00152841	LRP1/LILRB4/ITGB2/GREM1/TFRC/ITGB3/ARRB1/FCER1G/PLCG2/EFNB2/EZR/SYK/CD81/ARRB2/CLTC/FLOT1/SDCBP/DNM1/ARF1/LILRB1/LRPAP1/CXCR2/DNM2/LDLRAP1/AP2M1/ANXA2/RIN3/CALY	28
GO:0032609	interferon-gamma production	28//1985	107//15652	0.00011882	0.00196719	0.00152841	LAPTM5/LILRB4/CD3E/HLA-DPB1/LGALS9/IL1R1/IRF8/HAVCR2/TLR8/LGALS9C/TLR4/IL18/PDCD1LG2/CD14/AXL/HLA-A/HLA-DPA1/CD276/ABL1/SIRPA/LILRB1/SASH3/IL27RA/SLC11A1/PYCARD/FADD/BCL3/TYK2	28
GO:0032649	regulation of interferon-gamma production	28//1985	107//15652	0.00011882	0.00196719	0.00152841	LAPTM5/LILRB4/CD3E/HLA-DPB1/LGALS9/IL1R1/IRF8/HAVCR2/TLR8/LGALS9C/TLR4/IL18/PDCD1LG2/CD14/AXL/HLA-A/HLA-DPA1/CD276/ABL1/SIRPA/LILRB1/SASH3/IL27RA/SLC11A1/PYCARD/FADD/BCL3/TYK2	28
GO:0002455	humoral immune response mediated by circulating immunoglobulin	18//1985	56//15652	0.000119203	0.00196719	0.00152841	IGKC/IGHV3-33/IGHV3-74/C1S/C3/C1R/C2/IGHV3-72/C1QC/IGHV3-35/C1QB/SERPING1/CFI/PTPN6/CD81/FCGR2B/TREM2/BCL3	18
GO:0060760	positive regulation of response to cytokine stimulus	18//1985	56//15652	0.000119203	0.00196719	0.00152841	MMP12/LAPTM5/MED1/IL1R1/CD74/CXCR4/TLR4/CASP1/AXL/TREM2/RNF185/CSF1/AGPAT1/TRAF2/FADD/AGPAT2/CD300LF/IRF3	18
GO:0038061	NIK/NF-kappaB signaling	32//1985	129//15652	0.00012176	0.00200372	0.00155679	CHI3L1/LAPTM5/CCL19/MMP8/GREM1/SASH1/LGALS9/HAVCR2/CD86/TLR4/IL18/LITAF/CD14/TLR6/ACTN4/RASSF2/ILK/TREM2/NOD1/CD27/NLRP3/SPHK1/AKIP1/RBCK1/TNFRSF10A/LIMS1/RELA/NFKB2/TRAF4/TRAF2/BCL3/TRADD	32
GO:0060840	artery development	27//1985	102//15652	0.000126607	0.00207629	0.00161317	LRP1/EGR2/PRDM1/LOX/PRRX1/FOLR1/ADAMTS9/PDGFRB/PLXND1/COMP/ENG/EFNB2/EFEMP2/APOE/NRP1/TGFBR1/BMP4/LOXL1/ZMIZ1/LUZP1/SNX17/STRA6/MDK/NOTCH3/SUFU/DLL4/TAB1	27
GO:0060348	bone development	46//1985	210//15652	0.00012688	0.00207629	0.00161317	ITGB6/EPYC/PAPSS2/MED1/HAS2/TGM2/BGN/GREM1/LOX/SULF2/RUNX2/TGFBR2/COMP/MMP14/ENG/ATP6AP1/CSGALNACT1/SERPINH1/DHRS3/PTPN6/DDR2/COL1A1/ECM1/FLI1/NPR2/SH3PXD2B/LRRK1/EXT1/PPIB/TYROBP/XYLT1/ATG9A/BMP4/INPPL1/LRP5/ALPL/FAM20C/LILRB1/GLG1/PTGER4/EXT2/SH2B3/TMEM119/SBDS/ANXA2/GPR68	46
GO:0010770	positive regulation of cell morphogenesis involved in differentiation	22//1985	76//15652	0.000128088	0.00208162	0.00161732	HAS2/FLNA/TESK1/MYADM/DAB2/DBN1/ABL1/NRP1/ILK/EPHB2/CIB1/RREB1/CUX1/DBNL/DNM2/MDK/CRKL/LIMS1/CASS4/FBXO31/ARPC2/ACTR2	22
GO:0002437	inflammatory response to antigenic stimulus	20//1985	66//15652	0.000128275	0.00208162	0.00161732	C3/IL2RA/CD68/IL1RN/CYSLTR1/HLA-E/FCGR3A/HCK/CD28/SYK/EXT1/BTK/CD81/FCGR2B/TREM2/FGR/FURIN/GPX1/RHBDF2/ELANE	20
GO:0002720	positive regulation of cytokine production involved in immune response	20//1985	66//15652	0.000128275	0.00208162	0.00161732	LAPTM5/IL1R1/CD74/TLR4/IL18/PLCG2/HLA-E/HLA-A/LACC1/HLA-F/HLA-G/CD81/MIF/SEMA7A/NLRP3/LILRB1/SASH3/SPON2/TRAF2/TICAM1	20
GO:0090130	tissue migration	65//1985	327//15652	0.000134743	0.00218052	0.00169416	DPP4/MMP9/ADTRP/SERPINF1/HAS2/HMOX1/ANLN/GREM1/SASH1/ITGA3/GRN/TESK1/ARSB/PIK3CG/CTSH/ADAMTS9/NRP2/ITGB3/TGFBR2/PLXND1/GLIPR2/PLCG2/EFNB2/PPARG/PPARD/SEMA5A/LGMN/PRKCA/ZEB2/HBEGF/APOE/CDH5/ABL1/MYH9/NRP1/TGFBR1/PRKD2/PTK2B/RRAS/CORO1C/BMP4/TGFB1/MAPRE2/PKN1/CIB1/MTOR/RREB1/MAP2K3/CD40/PXN/NANOS1/IQSEC1/PFN1/MMRN2/MIR200B/PPM1F/DLL4/GPX1/MAP3K3/KANK2/BCAR1/EPHA2/ID1/PTPN23/KRT2	65
GO:0051604	protein maturation	59//1985	290//15652	0.000140457	0.00226672	0.00176113	DPP4/PLA2G7/SPON1/C1R/MME/SERPINE1/ADAMTS2/DHCR24/CPXM1/CTSH/ECE1/SRGN/PLAU/COMP/MMP14/ENO1/CASP1/SERPINH1/NLRC4/GSN/TSPAN14/CPD/LGMN/ADAMTS3/CPZ/CAPN2/CTSZ/ADAM19/PMPCA/MYH9/CPB2/HM13/P2RX7/RHBDD1/FKBP1A/PCSK5/GALNT2/CST7/BAK1/CASP7/PRKACA/TBC1D10A/GLG1/DDI2/PYCARD/FURIN/RCE1/NAA10/ECE2/GAS1/GGT1/BMP1/FADD/PCSK7/ANXA2/CASP9/BCL2L12/CHAC1/LMF2	59
GO:0045582	positive regulation of T cell differentiation	25//1985	92//15652	0.00014145	0.00227645	0.00176869	LILRB4/CCL19/NCKAP1L/LGALS9/IL2RA/CD74/CD86/TGFBR2/IL18/SYK/CD80/HLA-G/ADA/IL4R/VNN1/AP3D1/LILRB2/CD27/IL4I1/ZMIZ1/NLRP3/SASH3/MDK/GLI2/RUNX3	25
GO:0045580	regulation of T cell differentiation	35//1985	147//15652	0.000144959	0.00232651	0.00180759	ERBB2/LILRB4/CCL19/PRDM1/NCKAP1L/LGALS9/IL2RA/IRF4/CD74/CD86/TGFBR2/IL18/CLPTM1/CD28/SYK/CD80/HLA-G/ADA/IL4R/VNN1/AP3D1/ABL1/LILRB2/BMP4/CD27/IL4I1/ZMIZ1/CARD11/HLA-DOA/NLRP3/PRELID1/SASH3/MDK/GLI2/RUNX3	35
GO:0097193	intrinsic apoptotic signaling pathway	56//1985	272//15652	0.000148137	0.002371	0.00184215	S100A8/MMP9/HMOX1/MELK/PLAUR/BCL2A1/TP63/CD74/CREB3L1/SNAI2/ENO1/BCL2L1/BRCA2/NOC2L/SOD2/BCAP31/HYOU1/VNN1/NUPR1/MAP3K5/ABL1/TNFRSF1A/CD44/MIF/PPP1R15A/TMEM109/PDK2/PML/GRINA/STK25/TREM2/NCK2/FNIP2/PTTG1IP/BAG6/BAK1/CREB3/PLAGL2/PYCARD/DNAJC10/TMEM161A/DYRK2/TRAF2/TRIB3/BCL3/PPM1F/GPX1/SYVN1/CEBPB/CASP9/HIC1/BID/BAX/CHAC1/NACC2/EPHA2	56
GO:0002686	negative regulation of leukocyte migration	15//1985	43//15652	0.000155481	0.00248175	0.0019282	DPP4/ADTRP/SLAMF8/HMOX1/GREM1/CCL21/CD300A/ADA/MIF/CD200/BCR/IL27RA/PTGER4/RIN3/MMP28	15
GO:0090022	regulation of neutrophil chemotaxis	12//1985	30//15652	0.000159153	0.00251317	0.00195261	DPP4/RAC2/CCL19/C3AR1/NCKAP1L/THBS4/C5AR1/CD74/MPP1/CCL21/BST1/MDK	12
GO:1902624	positive regulation of neutrophil migration	12//1985	30//15652	0.000159153	0.00251317	0.00195261	RAC2/CCL19/C3AR1/NCKAP1L/THBS4/IL1R1/C5AR1/CD74/CCL21/CD99/MDK/FUT4	12
GO:0061081	positive regulation of myeloid leukocyte cytokine production involved in immune response	10//1985	22//15652	0.000159442	0.00251317	0.00195261	LAPTM5/CD74/TLR4/PLCG2/HLA-G/MIF/SEMA7A/LILRB1/SPON2/TICAM1	10
GO:0002228	natural killer cell mediated immunity	21//1985	72//15652	0.000160809	0.00251317	0.00195261	LGALS9/HAVCR2/IL18/HLA-E/PTPN6/FCGR3A/HLA-A/TUBB/KLRD1/HLA-F/HLA-G/VAV1/SERPINB9/PLEKHM2/RNF19B/ARRB2/HLA-B/TUBB4B/LILRB1/PVR/CORO1A	21
GO:0002367	cytokine production involved in immune response	26//1985	98//15652	0.000160965	0.00251317	0.00195261	LAPTM5/LILRB4/HMOX1/TREM1/IL1R1/IRAK3/CD74/TLR4/IL18/PLCG2/HLA-E/HLA-A/LACC1/HLA-F/HLA-G/BTK/CD81/MIF/TGFB1/SEMA7A/NLRP3/LILRB1/SASH3/SPON2/TRAF2/TICAM1	26
GO:0030593	neutrophil chemotaxis	26//1985	98//15652	0.000160965	0.00251317	0.00195261	S100A8/CCL22/DPP4/RAC2/CCL19/ITGB2/TREM1/C3AR1/NCKAP1L/THBS4/C5AR1/CD74/PIK3CG/MPP1/CCL21/FCER1G/CCL3/SYK/GBF1/VAV1/BSG/PPIB/BST1/CXCR2/MDK/PIP5K1C	26
GO:0002704	negative regulation of leukocyte mediated immunity	20//1985	67//15652	0.000161321	0.00251317	0.00195261	LILRB4/HMOX1/NCKAP1L/LGALS9/CD84/HAVCR2/HLA-E/PTPN6/HLA-A/CD300A/KLRD1/HLA-F/HLA-G/SERPINB9/ARRB2/HLA-B/FCGR2B/IL4I1/BCR/LILRB1	20
GO:0007040	lysosome organization	20//1985	67//15652	0.000161321	0.00251317	0.00195261	LAPTM5/SRPX/TPP1/GRN/ARSB/ACP2/ABCA1/MBTPS1/GBA/P2RX7/LAMTOR1/NAGPA/PLA2G5/MTOR/CLN6/CORO1A/VPS18/GNPTAB/CHMP3/NAGLU	20
GO:0080171	lytic vacuole organization	20//1985	67//15652	0.000161321	0.00251317	0.00195261	LAPTM5/SRPX/TPP1/GRN/ARSB/ACP2/ABCA1/MBTPS1/GBA/P2RX7/LAMTOR1/NAGPA/PLA2G5/MTOR/CLN6/CORO1A/VPS18/GNPTAB/CHMP3/NAGLU	20
GO:0042326	negative regulation of phosphorylation	68//1985	348//15652	0.000162352	0.00252251	0.00195986	LRP1/LILRB4/DEPTOR/SLC8A1/GREM1/FBLN1/IRAK3/TESK1/XDH/THY1/MYADM/GSTP1/DUSP6/ENG/PLK1/HEG1/PTPN6/PPARG/EIF4G1/LRRK1/CD300A/SPRY4/GRB10/ARRB2/PPP2R1A/NUPR1/APOE/ABL1/YWHAG/SIRPA/SIRT2/RASSF2/CHP1/PID1/EPHB2/GBA/CORO1C/BMP4/CSK/NCK2/CBL/TGFB1/LRP5/PRR5L/PKN1/CIB1/BAK1/PIK3IP1/PPP1R15B/PYCARD/DNAJC10/CDKN2B/LATS2/CRKL/NF2/DUSP7/SH2B3/GIT1/TRIB3/PPM1F/MICAL1/BAX/HYAL2/PLEC/HDAC4/MEN1/FKBP8/CTDSP1	68
GO:1904376	negative regulation of protein localization to cell periphery	11//1985	26//15652	0.00016487	0.00255483	0.00198497	BCL2L1/LRRC15/DAB2/TMBIM1/CLTC/PID1/CSK/TGFB1/AP2M1/ABI3/RHOQ	11
GO:2001056	positive regulation of cysteine-type endopeptidase activity	32//1985	131//15652	0.000165655	0.0025602	0.00198915	S100A8/CTSD/LAPTM5/LGALS9/XDH/CTSH/VCP/CASP1/NLRC4/CASP10/PPARG/GSN/DAPK1/SYK/LGMN/ST20/BCAP31/MAP3K5/GRAMD4/PML/NOD1/NLRP3/BAK1/TBC1D10A/PYCARD/GRIN2B/FADD/PPM1F/CASP9/BID/BAX/FOXL2	32
GO:2001233	regulation of apoptotic signaling pathway	67//1985	342//15652	0.0001672	0.00257726	0.00200241	S100A8/MMP9/SRPX/DEPTOR/HMOX1/SERPINE1/PLAUR/TP63/CD74/CTSC/MAGED1/CTSH/GSTP1/CREB3L1/CTTN/SNAI2/LTBR/ENO1/BCL2L1/ICAM1/ACVR1/NOC2L/SOD2/BCAP31/TMBIM1/HYOU1/PIH1D1/ARRB2/VNN1/PPP2R1A/NUPR1/CD44/MIF/NRP1/PML/GRINA/TGFBR1/GNAI2/TREM2/BMP4/NCK2/CSNK2A1/PTTG1IP/TNFRSF12A/CREB3/LMNA/PRELID1/ITPRIP/UNC5B/PLAGL2/PYCARD/TMEM161A/RBCK1/RELA/STX4/TRAF2/FADD/GPX1/SYVN1/TMC8/BID/BAX/HYAL2/BCL2L12/NACC2/DEDD2…	67
GO:0001933	negative regulation of protein phosphorylation	62//1985	311//15652	0.000174894	0.00268876	0.00208903	LRP1/LILRB4/DEPTOR/SLC8A1/GREM1/FBLN1/IRAK3/TESK1/XDH/THY1/MYADM/GSTP1/DUSP6/ENG/PLK1/HEG1/PTPN6/PPARG/EIF4G1/LRRK1/CD300A/SPRY4/ARRB2/PPP2R1A/APOE/ABL1/YWHAG/SIRPA/SIRT2/RASSF2/CHP1/PID1/EPHB2/GBA/CORO1C/BMP4/NCK2/CBL/TGFB1/LRP5/PRR5L/PKN1/CIB1/BAK1/PPP1R15B/PYCARD/DNAJC10/CDKN2B/LATS2/CRKL/NF2/DUSP7/SH2B3/TRIB3/PPM1F/MICAL1/BAX/HYAL2/PLEC/MEN1/FKBP8/CTDSP1	62
GO:0043393	regulation of protein binding	42//1985	189//15652	0.00017551	0.00269115	0.00209089	MMP9/LRP1/SPON1/LOX/PLXND1/PLK1/PLCL2/ACTB/DAB2/TFIP11/ARRB2/CTSZ/APOE/DHRS7B/ABL1/NRP1/TRIM21/TGFBR1/FLOT1/BMP4/FKBP1A/CSNK1E/MARK2/CTHRC1/PRKACA/LRPAP1/SYMPK/ATP2A2/LDLRAP1/GOLGA2/TRIB3/GTF2F1/LFNG/ANXA2/TMC8/MFNG/BAX/HDAC4/TICAM1/MEN1/ID1/DISC1	42
GO:0042554	superoxide anion generation	14//1985	39//15652	0.00018095	0.00276008	0.00214444	ITGB2/ITGAM/GSTP1/NCF2/CYBB/SH3PXD2B/SYK/SOD2/TYROBP/NCF4/NCF1/GNAI2/TGFB1/HVCN1	14
GO:0150077	regulation of neuroinflammatory response	14//1985	39//15652	0.00018095	0.00276008	0.00214444	MMP9/MMP3/MMP8/GRN/CTSC/IL18/PLCG2/CCL3/SYT11/NUPR1/TREM2/CD200/CST7/SPHK1	14
GO:0002224	toll-like receptor signaling pathway	29//1985	115//15652	0.000182965	0.00278355	0.00216268	IRAK3/PIK3AP1/IRF4/HAVCR2/TLR8/TLR4/PLCG2/PTPRS/CD14/TLR1/CD300A/TLR6/MYD88/GPR108/BTK/ARRB2/GRAMD4/TYRO3/FLOT1/TREM2/SLC15A4/WDFY1/MFHAS1/UNC93B1/CD40/NINJ1/CD300LF/TICAM1/IRF3	29
GO:2000106	regulation of leukocyte apoptotic process	23//1985	83//15652	0.000187491	0.00284063	0.00220703	CCL19/ORMDL3/LGALS9/HCLS1/CD74/CCL21/ST3GAL1/MERTK/DOCK8/AXL/NOC2L/ADA/BTK/GIMAP8/MIF/TSC22D3/BMP4/P2RX7/CD27/PRELID1/LILRB1/FADD/BAX	23
GO:0052548	regulation of endopeptidase activity	74//1985	388//15652	0.000187689	0.00284063	0.00220703	S100A8/CSTA/RARRES1/MMP9/CTSD/LAPTM5/C3/SERPINF1/TIMP1/SERPINE1/PLAUR/DHCR24/LGALS9/TP63/XDH/SPINT1/CTSH/VCP/SERPING1/PROS1/SPOCK1/CASP1/SERPINH1/NLRC4/TFPI/CASP10/PPARG/TNFAIP8/TIMP4/PSMF1/GSN/DAPK1/SYK/LGMN/SERPINB9/ST20/AQP1/BCAP31/PIH1D1/ARRB2/MAP3K5/SERPINB8/CD44/GRAMD4/PML/SPOCK2/APLP2/GAPDH/NOD1/CSNK2A1/CD27/ITIH5/CST7/NLRP3/BAK1/TBC1D10A/PRELID1/PYCARD/FURIN/GRIN2B/ADRM1/FADD/PPM1F/MICAL1…	74
GO:0046634	regulation of alpha-beta T cell activation	26//1985	99//15652	0.00019235	0.00290363	0.00225598	LILRB4/CD3E/CCL19/PRDM1/NCKAP1L/LGALS9/IRF4/LGALS9C/CD86/TGFBR2/IL18/HLA-E/HLA-A/CD28/CD300A/SYK/CD80/ADA/IL4R/CD81/AP3D1/NLRP3/LILRB1/SASH3/RUNX3/TYK2	26
GO:0008154	actin polymerization or depolymerization	40//1985	178//15652	0.000192976	0.00290558	0.0022575	PLEK/NCKAP1L/ARPC1B/HCLS1/CAPG/MYADM/CCL21/CTTN/CYFIP1/WIPF1/MICAL2/SEMA5A/HCK/GSN/SSH1/WDR1/DBN1/ABL1/WAS/PTK2B/FLII/SWAP70/NCK2/COTL1/CAPZB/TWF2/PLEKHG2/GBA2/MTOR/DBNL/CORO1A/CDC42EP4/PYCARD/MTPN/SNX9/PFN1/MICAL1/BIN1/ARPC2/MSRB1	40
GO:0070059	intrinsic apoptotic signaling pathway in response to endoplasmic reticulum stress	18//1985	58//15652	0.000196853	0.00295634	0.00229693	CREB3L1/BCL2L1/HYOU1/MAP3K5/PPP1R15A/PML/GRINA/NCK2/BAG6/BAK1/CREB3/DNAJC10/TRAF2/TRIB3/SYVN1/CEBPB/BAX/CHAC1	18
GO:0002260	lymphocyte homeostasis	19//1985	63//15652	0.000201106	0.00301247	0.00234054	NCKAP1L/LGALS9/IL2RA/CD74/TRAF3IP2/DOCK11/ADA/DOCK10/ABL1/MIF/TSC22D3/P2RX7/PKN1/BAK1/CORO1A/TCIRG1/LAT/FADD/BAX	19
GO:0032720	negative regulation of tumor necrosis factor production	20//1985	68//15652	0.000201633	0.00301263	0.00234066	LILRB4/LGALS9/IRAK3/HAVCR2/TLR4/GSTP1/PTPN6/AXL/GPNMB/CLEC4A/ARRB2/SYT11/SIRPA/CD34/TREM2/LILRB1/TSPO/IL27RA/AKAP8/BCL3	20
GO:0120034	positive regulation of plasma membrane bounded cell projection assembly	25//1985	94//15652	0.000204689	0.00305049	0.00237008	RAC2/CCL19/MIEN1/ANLN/CCL21/CYFIP1/DOCK11/RALA/NRP1/TGFBR1/PLEKHM1/P2RX7/TWF2/FAM98A/ARAP1/MTOR/FSCN1/CDC42EP4/DNM2/PFN1/AGRN/DEF8/RHOQ/ARPC2/ACTR2	25
GO:0009595	detection of biotic stimulus	13//1985	35//15652	0.000206628	0.00306376	0.00238039	SRPX/TLR4/NLRC4/TLR1/HLA-A/TLR6/HLA-B/TREM2/NOD1/NLRP3/TSPO/CD1D/PGLYRP4	13
GO:0048246	macrophage chemotaxis	13//1985	35//15652	0.000206628	0.00306376	0.00238039	SLAMF8/CSF1R/C3AR1/CMKLR1/C5AR1/CCL3/MIF/MAPK1/RARRES2/PTK2B/CSF1/MDK/MMP28	13
GO:0050852	T cell receptor signaling pathway	29//1985	116//15652	0.000214869	0.00317789	0.00246906	LAPTM5/TNFRSF21/LILRB4/HLA-DPB1/THY1/PLCG2/PTPN6/INPP5D/LCP2/EZR/HLA-A/CD28/CD300A/ADA/CD81/CD276/ABL1/MAPK1/PRKD2/CD247/CSK/CARD11/RBCK1/CRKL/RELA/ICOSLG/ERMAP/BCAR1/FCHO1	29
GO:0009101	glycoprotein biosynthetic process	57//1985	282//15652	0.000215851	0.00318435	0.00247408	CCL19/CHST11/GFPT2/CCL21/ST3GAL1/CSGALNACT1/DSE/PLOD3/SRD5A3/GALNT14/DPAGT1/C1GALT1/PGM3/B3GAT3/PMM1/ALG3/GAL3ST4/ST8SIA4/DDOST/EXT1/SOAT1/DHDDS/MAN2A2/XYLT1/SLC35C1/B4GALT1/HBEGF/NPC1/CHP1/B4GALT5/MOGS/CHSY3/TMEM106A/ST3GAL4/GALNT2/RPN2/MAN1B1/SLC35C2/NAGPA/MAN1C1/CHPF2/ST3GAL2/XYLT2/OSTC/B3GNT9/MGAT1/DPM2/EXT2/GOLGA2/B4GALT2/CHPF/TET3/GORASP1/FUT4/GAL3ST2/HS6ST1/ALG12	57
GO:0002831	regulation of response to biotic stimulus	64//1985	326//15652	0.000217755	0.00320434	0.00248961	MMP12/MED1/SLAMF8/CD180/SASH1/LGALS9/GRN/IRAK3/HAVCR2/TLR8/TRAF3IP2/SERPING1/TLR4/MNDA/PLCG2/NLRC4/HLA-E/PTPN6/PPARG/HCK/HLA-A/APOBEC3F/LY86/DAPK1/SYK/KLRD1/PRKCA/HLA-F/HLA-G/VAV1/SERPINB9/EMILIN2/TYROBP/ARRB2/SYT11/APOE/ZNFX1/HLA-B/CDC37/FCGR2B/MIF/TRIM21/SIRT2/NCF1/TYRO3/TREM2/NOD1/SLC15A4/RNF185/STAT2/IL4I1/FGR/EIF2AK4/PLA2G5/LILRB1/PVR/PYCARD/CD1D/RNF26/FADD/BANF1/SIGLEC16/NR1H2/IRF3	64
GO:0016197	endosomal transport	43//1985	197//15652	0.000224891	0.00329767	0.00256213	ARL4C/ARHGAP1/VCP/ATP6AP1/VPS28/ABCA1/EHD4/GBF1/SNF8/AP3D1/SNX33/EHD2/WAS/CLTC/SQSTM1/CORO1C/RAB11B/YKT6/EHD3/LAMTOR1/GGA1/RGP1/PLEKHJ1/TBC1D10A/RAB35/RAB8A/TOM1/VPS4A/BET1L/SNX17/SNX3/SNX9/DENND1C/CHMP3/UBXN6/TINAGL1/SNX8/TRAPPC10/STX10/EHD1/AGAP2/CALY/PTPN23	43
GO:1903050	regulation of proteolysis involved in cellular protein catabolic process	44//1985	203//15652	0.000225623	0.00329767	0.00256213	LAPTM5/CTSC/VCP/PLK1/PSMF1/CDC20/DAB2/RNFT1/RNF19A/BCAP31/RNF19B/GSK3A/RAD23A/NUPR1/APOE/PSMC3/PLK3/SIRT2/PML/MAP1A/PTK2B/GBA/USP5/TREM2/SDCBP/RNF185/CSNK2A1/BAG6/CHFR/GNA12/CSNK1E/PSMC4/DESI1/SMURF1/PRKACA/ALAD/ARAF/SUFU/FOXF2/TRIB3/SGTA/GPX1/PSMC2/DISC1	44
GO:0002709	regulation of T cell mediated immunity	23//1985	84//15652	0.000227634	0.00329767	0.00256213	LILRB4/NCKAP1L/IL1R1/IL18/HLA-E/HLA-A/KLRD1/HLA-F/HLA-G/CD81/HLA-B/FCGR2B/WAS/HLA-H/P2RX7/IL4I1/NLRP3/LILRB1/PVR/SASH3/CD1D/TRAF2/FADD	23
GO:0002269	leukocyte activation involved in inflammatory response	16//1985	49//15652	0.000228933	0.00329767	0.00256213	MMP8/ITGB2/GRN/C5AR1/ITGAM/CTSC/TRAF3IP2/CCL3/IFNGR1/TLR6/MYD88/TYROBP/SYT11/TREM2/CST7/SPHK1	16
GO:1901222	regulation of NIK/NF-kappaB signaling	26//1985	100//15652	0.000229049	0.00329767	0.00256213	LAPTM5/CCL19/MMP8/GREM1/SASH1/LGALS9/HAVCR2/CD86/TLR4/IL18/LITAF/CD14/ACTN4/RASSF2/ILK/TREM2/NOD1/CD27/NLRP3/SPHK1/AKIP1/RBCK1/LIMS1/RELA/BCL3/TRADD	26
GO:1905476	negative regulation of protein localization to membrane	12//1985	31//15652	0.000229893	0.00329767	0.00256213	BCL2L1/LRRC15/DAB2/TMBIM1/CLTC/PID1/CSK/GDI1/TGFB1/AP2M1/ABI3/RHOQ	12
GO:0002679	respiratory burst involved in defense response	7//1985	12//15652	0.000230953	0.00329767	0.00256213	SLAMF8/GRN/PIK3CG/HCK/NCF1/TREM2/MPO	7
GO:0070863	positive regulation of protein exit from endoplasmic reticulum	7//1985	12//15652	0.000230953	0.00329767	0.00256213	BCAP31/CD81/TM9SF4/SLC35D3/EDEM2/SAR1A/EDEM1	7
GO:0140052	cellular response to oxidised low-density lipoprotein particle stimulus	7//1985	12//15652	0.000230953	0.00329767	0.00256213	ADTRP/CD68/TLR4/TLR6/MYD88/TREM2/TICAM1	7
GO:0002283	neutrophil activation involved in immune response	9//1985	19//15652	0.000232564	0.00329767	0.00256213	ITGB2/ITGAM/FCER1G/SYK/MYD88/TYROBP/PTAFR/BCR/STXBP2	9
GO:0002643	regulation of tolerance induction	9//1985	19//15652	0.000232564	0.00329767	0.00256213	LILRB4/CD3E/IL2RA/IRAK3/HAVCR2/TGFBR2/HLA-G/HLA-B/LILRB2	9
GO:0002888	positive regulation of myeloid leukocyte mediated immunity	9//1985	19//15652	0.000232564	0.00329767	0.00256213	C3/ITGB2/ITGAM/HLA-E/BTK/TYROBP/PTAFR/STX4/TICAM1	9
GO:0010885	regulation of cholesterol storage	9//1985	19//15652	0.000232564	0.00329767	0.00256213	CES1/SREBF2/MSR1/PPARG/PPARD/ABCA1/TREM2/NR1H2/EHD1	9
GO:0071404	cellular response to low-density lipoprotein particle stimulus	9//1985	19//15652	0.000232564	0.00329767	0.00256213	CES1/ITGB2/SREBF2/FCER1G/PPARG/ABCA1/SYK/CD81/NPC1	9
GO:0098543	detection of other organism	9//1985	19//15652	0.000232564	0.00329767	0.00256213	TLR4/NLRC4/TLR1/HLA-A/TLR6/HLA-B/NOD1/CD1D/PGLYRP4	9
GO:0071496	cellular response to external stimulus	57//1985	283//15652	0.000237608	0.00336103	0.00261136	VCAM1/CNN2/UCP2/MED1/HMOX1/CD68/MFSD2A/FOLR1/TLR8/TLR4/SREBF2/ENG/SNAI2/LTBR/CASP1/COL1A1/COMT/EIF4G1/AXL/MYD88/AQP1/WIPI1/DCPS/MAP3K5/TNFRSF1A/PDK2/MAPK1/GBA/SLC9A1/P2RX7/TXN2/CBL/VDR/PIEZO1/SIK2/BAK1/WIPI2/EIF2AK4/FOXO1/MTOR/MTMR3/RXRA/GABARAPL1/CD40/MAP1LC3B/MTPN/CDKN2B/TNFRSF10A/PTGER4/EHMT2/FADD/DEPDC5/KANK2/PLEC/ULK1/SZT2/BHLHA15	57
GO:0032611	interleukin-1 beta production	25//1985	95//15652	0.000244833	0.00344654	0.0026778	LILRB4/CCL19/LGALS9/TLR8/TLR4/GSTP1/MNDA/CASP1/NLRC4/CCL3/TLR6/MYD88/TYROBP/ARRB2/SIRPA/PML/TREM2/P2RX7/NOD1/TMEM106A/PANX1/NLRP3/SPHK1/PYCARD/GIT1	25
GO:0032651	regulation of interleukin-1 beta production	25//1985	95//15652	0.000244833	0.00344654	0.0026778	LILRB4/CCL19/LGALS9/TLR8/TLR4/GSTP1/MNDA/CASP1/NLRC4/CCL3/TLR6/MYD88/TYROBP/ARRB2/SIRPA/PML/TREM2/P2RX7/NOD1/TMEM106A/PANX1/NLRP3/SPHK1/PYCARD/GIT1	25
GO:0033674	positive regulation of kinase activity	83//1985	450//15652	0.000249257	0.00349615	0.00271633	CHI3L1/ERBB2/CD4/NRG1/CCL19/FAM20A/CSF1R/GREM1/NCKAP1L/SASH1/PDGFRA/CCND2/VAC14/CD74/PIK3CG/MAGED1/CD86/CCL21/TLR4/ITGB3/TGFBR2/PDGFRB/IL18/MERTK/MOB3B/DDR2/AXL/MMD/LCP2/CD300A/SYK/TLR6/PIK3R5/ROR1/CD81/PIH1D1/HBEGF/MAP3K5/CCNYL1/ABL1/MIF/FGD2/RASSF2/PTK2B/NCF1/EPHB2/EPHB1/TYRO3/TREM2/P2RX7/CSK/TGFB1/IQGAP1/MOB3A/VAV2/CIB1/FGR/TCL1A/IL6R/MARK2/MTOR/CSF1/INCENP/MAP2K3/CD40/SLC11A1/SNX9/DVL3/CCND3/…	83
GO:0046641	positive regulation of alpha-beta T cell proliferation	10//1985	23//15652	0.000250152	0.00349615	0.00271633	CD3E/LGALS9/TGFBR2/IL18/HLA-E/HLA-A/CD28/SYK/CD81/TYK2	10
GO:0098581	detection of external biotic stimulus	10//1985	23//15652	0.000250152	0.00349615	0.00271633	TLR4/NLRC4/TLR1/HLA-A/TLR6/HLA-B/TREM2/NOD1/CD1D/PGLYRP4	10
GO:0006888	endoplasmic reticulum to Golgi vesicle-mediated transport	29//1985	117//15652	0.00025163	0.0035084	0.00272585	YIF1A/KDELR3/LMAN2/VCP/KDELR1/RAB1B/GBF1/SEC16A/SEC13/ERGIC3/BCAP31/HYOU1/TEX261/CREB3L2/COPG1/SEC24D/YKT6/TRAPPC2L/TMED9/TBC1D20/KDELR2/COPE/GAS1/PEF1/GOLGA2/SAR1A/PREB/TMED1/SEC31A	29
GO:2000379	positive regulation of reactive oxygen species metabolic process	19//1985	64//15652	0.000252434	0.00351123	0.00272805	MMP8/ITGB2/ITGAM/XDH/TLR4/TGFBR2/PDGFRB/GSTP1/PLCG2/SYK/TLR6/SOD2/TYROBP/PTK2B/PID1/GNAI2/TGFB1/TSPO/HVCN1	19
GO:0034109	homotypic cell-cell adhesion	24//1985	90//15652	0.000260347	0.00361271	0.00280689	PLEK/PLAUR/FLNA/PDGFRA/PIK3CG/ITGB3/TLN1/COMP/MYL9/CD99/PTPN6/FERMT3/ACTB/SYK/PRKCA/PDPN/EMILIN2/FIBP/MYH9/JAK1/ILK/FN1/TYRO3/SH2B3	24
GO:0046578	regulation of Ras protein signal transduction	39//1985	175//15652	0.000276164	0.0038231	0.00297036	NRG1/LRRC59/ITGA3/PIK3CG/PDGFRB/TNFAIP1/CYTH4/MYO9B/ARRB1/ARHGDIB/GPR65/HEG1/ABCA1/RASA3/GBF1/SPRY4/APOE/ABL1/NRP1/P2RY8/EPHB2/SQSTM1/FLOT1/DENND3/CBL/MAPRE2/MFN2/BCR/CSF1/DNM2/LZTR1/IQSEC1/ARHGAP17/ARHGEF18/STARD8/KANK2/KCTD10/ARFGAP1/IQSEC3	39
GO:0034644	cellular response to UV	22//1985	80//15652	0.000288763	0.00398807	0.00309854	MMP1/MFAP4/MMP2/MMP9/MMP3/TIMP1/MME/NOC2L/ST20/AQP1/DDB1/RHBDD1/BAK1/OPN1SW/EIF2AK4/RUVBL2/TMEM161A/INO80/CASP9/BAX/HYAL2/ERCC1	22
GO:0002718	regulation of cytokine production involved in immune response	25//1985	96//15652	0.00029178	0.00402024	0.00312353	LAPTM5/LILRB4/HMOX1/IL1R1/IRAK3/CD74/TLR4/IL18/PLCG2/HLA-E/HLA-A/LACC1/HLA-F/HLA-G/BTK/CD81/MIF/TGFB1/SEMA7A/NLRP3/LILRB1/SASH3/SPON2/TRAF2/TICAM1	25
GO:1903556	negative regulation of tumor necrosis factor superfamily cytokine production	20//1985	70//15652	0.000309479	0.00425223	0.00330377	LILRB4/LGALS9/IRAK3/HAVCR2/TLR4/GSTP1/PTPN6/AXL/GPNMB/CLEC4A/ARRB2/SYT11/SIRPA/CD34/TREM2/LILRB1/TSPO/IL27RA/AKAP8/BCL3	20
GO:0006998	nuclear envelope organization	17//1985	55//15652	0.000310073	0.00425223	0.00330377	PRKCB/PLK1/PRKCA/NSFL1C/TOR1B/NEK6/SIRT2/NUP93/REEP4/TMEM43/LMNA/VPS4A/CHMP3/BANF1/DMPK/SUN2/CTDNEP1	17
GO:0030833	regulation of actin filament polymerization	30//1985	124//15652	0.000312122	0.00426032	0.00331006	NCKAP1L/ARPC1B/HCLS1/CAPG/MYADM/CCL21/CTTN/CYFIP1/HCK/GSN/SSH1/DBN1/PTK2B/FLII/NCK2/COTL1/CAPZB/TWF2/PLEKHG2/GBA2/MTOR/DBNL/CORO1A/CDC42EP4/PYCARD/MTPN/SNX9/PFN1/BIN1/ARPC2	30
GO:1903052	positive regulation of proteolysis involved in cellular protein catabolic process	30//1985	124//15652	0.000312122	0.00426032	0.00331006	LAPTM5/CTSC/VCP/PLK1/CDC20/DAB2/RNFT1/RNF19A/BCAP31/RNF19B/GSK3A/RAD23A/NUPR1/PSMC3/PLK3/SIRT2/PTK2B/GBA/USP5/TREM2/RNF185/BAG6/CHFR/CSNK1E/PSMC4/SMURF1/TRIB3/SGTA/PSMC2/DISC1	30
GO:0046777	protein autophosphorylation	46//1985	218//15652	0.000313314	0.00426579	0.00331431	ERBB2/MELK/CSF1R/GREM1/PDGFRA/IRAK3/TESK1/THY1/CDK12/PDGFRB/ENG/DDR2/PEAK1/HCK/GPNMB/DAPK1/SYK/BTK/NEK6/STK10/ABL1/AAK1/RASSF2/CHP1/STK25/PRKD2/PTK2B/EPHB1/TYRO3/CSK/CAD/MINK1/ATG13/FGR/MKNK1/MKNK2/MARK2/SIK2/EIF2AK4/MTOR/PRKACA/DAPK3/FGFR4/MAP3K3/ULK3/ULK1	46
GO:0006900	vesicle budding from membrane	18//1985	60//15652	0.000315444	0.00426579	0.00331431	MYO18A/GBF1/SEC16A/SEC13/AP3D1/SEC24D/P2RX7/DNM1/TMED9/TBC1D20/VPS4A/SNX3/PEF1/AP2M1/ANXA2/SAR1A/PREB/SEC31A	18
GO:0032613	interleukin-10 production	18//1985	60//15652	0.000315444	0.00426579	0.00331431	TNFRSF21/LILRB4/MMP8/LGALS9/IRF4/TLR4/PDCD1LG2/PLCG2/CD28/SYK/TYROBP/FCGR2B/CD34/TREM2/LILRB1/SASH3/PYCARD/BCL3	18
GO:0032653	regulation of interleukin-10 production	18//1985	60//15652	0.000315444	0.00426579	0.00331431	TNFRSF21/LILRB4/MMP8/LGALS9/IRF4/TLR4/PDCD1LG2/PLCG2/CD28/SYK/TYROBP/FCGR2B/CD34/TREM2/LILRB1/SASH3/PYCARD/BCL3	18
GO:0019722	calcium-mediated signaling	41//1985	188//15652	0.00031689	0.00427546	0.00332182	PLEK/CCR1/CD4/VCAM1/NRG1/CD3E/SLC8A1/CMKLR1/CXCR4/NCALD/PTBP1/CD22/PLCG2/CCL3/SYK/ADA/BTK/BCAP31/LMCD1/BST1/PDK2/CHP1/PTK2B/MCOLN1/TREM2/SLC9A1/P2RX7/CIB1/SPHK1/MTOR/PRKACA/P2RX5/CXCR2/GRIN2B/DYRK2/LAT/ATP2A2/DMPK/SLC24A4/BHLHA15/LAT2	41
GO:0032633	interleukin-4 production	12//1985	32//15652	0.000325692	0.00436398	0.00339059	CD3E/LGALS9/IRF4/HAVCR2/CD86/FCER1G/HLA-E/CD28/SYK/NLRP3/SASH3/CEBPB	12
GO:0032673	regulation of interleukin-4 production	12//1985	32//15652	0.000325692	0.00436398	0.00339059	CD3E/LGALS9/IRF4/HAVCR2/CD86/FCER1G/HLA-E/CD28/SYK/NLRP3/SASH3/CEBPB	12
GO:0032743	positive regulation of interleukin-2 production	12//1985	32//15652	0.000325692	0.00436398	0.00339059	CD4/CD3E/IRF4/CD86/PLCG2/CD28/CD80/ABL1/PRKD2/CARD11/SASH3/TRAF2	12
GO:0016045	detection of bacterium	8//1985	16//15652	0.000329758	0.00440834	0.00342506	NLRC4/TLR1/HLA-A/TLR6/HLA-B/NOD1/CD1D/PGLYRP4	8
GO:1901136	carbohydrate derivative catabolic process	36//1985	159//15652	0.000337697	0.0045033	0.00349884	CHI3L1/MMP12/APOBEC3B/AOAH/GM2A/NAGA/XDH/NAGK/NPL/ADAMTS9/PDE10A/APOBEC3F/ADA/GSK3A/ACOT7/NEU1/FUCA2/CD44/IDS/PDE8A/GBA/APOBEC3C/HPSE/TGFB1/MAN1B1/GBA2/APOBEC3D/AMPD3/PGLYRP4/EDEM2/MGAT1/NAGLU/PDE4A/HYAL2/NTHL1/EDEM1	36
GO:0048193	Golgi vesicle transport	54//1985	268//15652	0.000338402	0.0045033	0.00349884	LAPTM5/YIF1A/SCAMP2/KDELR3/LMAN2/VCP/KDELR1/COPZ2/RAB1B/MYO18A/GBF1/SEC16A/OSBPL5/SEC13/ERGIC3/BCAP31/WIPI1/HYOU1/TEX261/CREB3L2/AP3D1/COPG1/BBS1/MYO5A/TAPBP/SEC24D/AP2A1/YKT6/CSK/EHD3/TRAPPC2L/GGA1/TMED9/VAMP5/TBC1D20/RAB8A/KDELR2/BET1L/PITPNB/SNX3/DNM2/SCYL1/COPE/GAS1/PEF1/GOLGA2/BICD2/USE1/SAR1A/PREB/SNX8/TMED1/TRAPPC10/SEC31A	54
GO:1902905	positive regulation of supramolecular fiber organization	37//1985	165//15652	0.000343911	0.0045662	0.00354771	PLEK/NCKAP1L/TESK1/CCL21/CTTN/CYFIP1/GPR65/SEMA5A/HCK/GSN/EFEMP2/LIMK1/WDR1/APOE/ABL1/NRP1/WAS/TGFBR1/PTK2B/SWAP70/NCK2/RHOC/MTOR/CDC42EP4/PXN/PYCARD/SNX9/ARL2/NF2/PFN1/GIT1/PPM1F/GPX1/BIN1/SORBS3/ARPC2/ID1	37
GO:0034599	cellular response to oxidative stress	53//1985	262//15652	0.000345781	0.00458062	0.00355892	MMP2/MMP9/MMP3/HMOX1/MELK/G6PD/FBLN5/PDGFRA/ERMP1/TLR4/EPAS1/NFE2L1/AXL/DAPK1/TLR6/SIGMAR1/AQP1/SOD2/BTK/SRXN1/ABCC1/ETV5/VNN1/GPX7/MAP3K5/ABL1/SIRPA/PDK2/SIRT2/PML/MAPK1/STK25/NCF1/PDE8A/STAT6/TREM2/SLC4A11/PRR5L/IL18BP/SPHK1/FOXO1/ENDOG/PXN/TMEM161A/RELA/STX4/LONP1/ATP2A2/MPV17/GPX1/FZD1/MPO/ALDH3B1	53
GO:0001910	regulation of leukocyte mediated cytotoxicity	22//1985	81//15652	0.000349652	0.00462142	0.00359061	NCKAP1L/LGALS9/HAVCR2/ITGAM/HLA-E/ICAM1/HLA-A/KLRD1/HLA-F/HLA-G/VAV1/SERPINB9/TYROBP/ARRB2/HLA-B/FCGR2B/HLA-H/P2RX7/LILRB1/PVR/CD1D/FADD	22
GO:0010952	positive regulation of peptidase activity	39//1985	177//15652	0.000352361	0.00464671	0.00361027	S100A8/CTSD/LAPTM5/PCOLCE/FBLN1/LGALS9/GRN/XDH/CTSH/VCP/CASP1/NLRC4/CASP10/PPARG/GSN/DAPK1/SYK/LGMN/ST20/BCAP31/MAP3K5/GRAMD4/PML/FN1/RCN3/NOD1/NLRP3/BAK1/TBC1D10A/PRELID1/PYCARD/GRIN2B/ADRM1/FADD/PPM1F/CASP9/BID/BAX/FOXL2	39
GO:0048145	regulation of fibroblast proliferation	21//1985	76//15652	0.000366287	0.00480864	0.00373608	CDK6/IFI30/PDGFRA/CD74/PDGFRB/GSTP1/CCNA2/DDR2/CD300A/AQP1/SOD2/NUPR1/ABL1/MIF/PML/FN1/FTH1/ZMIZ1/SPHK1/FOSL2/BAX	21
GO:1901264	carbohydrate derivative transport	21//1985	76//15652	0.000366287	0.00480864	0.00373608	ABCC3/PLTP/MFSD2A/ABCC4/SLC29A3/PSAP/SLC15A3/SLC37A2/SLC35C1/SLC35B1/SLC35A2/SLC15A4/LRRC8A/SLC35C2/SLC35A4/SLC35B2/GLTP/SLC35D3/SLC5A2/PLEKHA8/SLC37A4	21
GO:0032602	chemokine production	24//1985	92//15652	0.000371832	0.00485961	0.00377568	LILRB4/HMOX1/TREM1/CSF1R/LGALS9/CD84/HAVCR2/CD74/TLR4/GSTP1/IL18/SNAI2/SYK/MYD88/IL4R/IL17RA/SIRPA/MIF/TREM2/IL6R/PYCARD/TICAM1/EPHA2/ELANE	24
GO:0032755	positive regulation of interleukin-6 production	24//1985	92//15652	0.000371832	0.00485961	0.00377568	MMP8/LGALS9/TLR8/CD74/TLR4/PLCG2/TLR1/SYK/TLR6/MYD88/TYROBP/IL17RA/LILRB2/PTAFR/P2RX7/NOD1/IL16/TMEM106A/IL6R/SPON2/PYCARD/SIGLEC16/HYAL2/TICAM1	24
GO:0043280	positive regulation of cysteine-type endopeptidase activity involved in apoptotic process	28//1985	114//15652	0.000374585	0.00488466	0.00379514	S100A8/CTSD/LAPTM5/LGALS9/XDH/CTSH/VCP/CASP1/NLRC4/CASP10/PPARG/GSN/DAPK1/SYK/ST20/BCAP31/MAP3K5/GRAMD4/PML/NOD1/NLRP3/BAK1/PYCARD/PPM1F/CASP9/BID/BAX/FOXL2	28
GO:0050765	negative regulation of phagocytosis	9//1985	20//15652	0.000375424	0.00488469	0.00379516	CNN2/DYSF/CD300A/SYT11/FCGR2B/SIRPA/CSK/SNX3/CD300LF	9
GO:0032816	positive regulation of natural killer cell activation	10//1985	24//15652	0.000380344	0.00492677	0.00382786	IL18/HLA-E/FCGR3A/AXL/HLA-F/TYROBP/IL15RA/TICAM1/BLOC1S3/TYK2	10
GO:0051491	positive regulation of filopodium assembly	10//1985	24//15652	0.000380344	0.00492677	0.00382786	MIEN1/CCL21/DOCK11/RALA/NRP1/TGFBR1/ARAP1/FSCN1/AGRN/RHOQ	10
GO:0002279	mast cell activation involved in immune response	16//1985	51//15652	0.000383003	0.00494631	0.00384304	RAC2/HMOX1/LGALS9/CD84/PIK3CG/PTPN6/CD300A/SYK/IL4R/BTK/MILR1/CBL/FGR/LAT/STXBP2/LAT2	16
GO:0050728	negative regulation of inflammatory response	36//1985	160//15652	0.000383546	0.00494631	0.00384304	PTGIS/SERPINF1/SLAMF8/AOAH/IL2RA/GRN/GSTP1/PPARG/PPARD/HCK/SYK/ADA/SYT11/APOE/CDH5/TNFRSF1A/FCGR2B/SIRPA/GBA/SIGLEC10/TYRO3/TREM2/CD200/FGR/BCR/CST7/NLRP3/MFHAS1/FURIN/MDK/FEM1A/PTGER4/GIT1/GPX1/RHBDF2/ELANE	36
GO:0030032	lamellipodium assembly	19//1985	66//15652	0.000390258	0.00499088	0.00387767	RAC2/CYFIP1/ABLIM1/SRGAP2/WAS/NCK2/S1PR1/RHOD/CAPZB/TWF2/VAV2/MTOR/FSCN1/DNM2/PARVB/ABI3/ARPC2/EPHA2/ACTR2	19
GO:0030866	cortical actin cytoskeleton organization	13//1985	37//15652	0.00039042	0.00499088	0.00387767	PLEK/ANLN/NCKAP1L/TLN1/EZR/FMNL3/EPB41L3/EHD2/FMNL1/VPS4A/RHOQ/RTKN/PLEC	13
GO:0032814	regulation of natural killer cell activation	13//1985	37//15652	0.00039042	0.00499088	0.00387767	PRDM1/HAVCR2/IL18/HLA-E/FCGR3A/AXL/HLA-F/TYROBP/IL15RA/FGR/TICAM1/BLOC1S3/TYK2	13
GO:0046633	alpha-beta T cell proliferation	13//1985	37//15652	0.00039042	0.00499088	0.00387767	CD3E/LGALS9/LGALS9C/DOCK2/TGFBR2/IL18/HLA-E/HLA-A/CD28/SYK/CD81/ELF4/TYK2	13
GO:0070228	regulation of lymphocyte apoptotic process	17//1985	56//15652	0.000393273	0.00501638	0.00389748	ORMDL3/LGALS9/CD74/ST3GAL1/DOCK8/NOC2L/ADA/BTK/GIMAP8/MIF/TSC22D3/BMP4/P2RX7/CD27/PRELID1/FADD/BAX	17
GO:0016051	carbohydrate biosynthetic process	42//1985	196//15652	0.000399007	0.00507843	0.00394569	PLEK/HAS2/G6PD/CHST11/PGD/GYS1/CSGALNACT1/NNMT/AKR1A1/PGM1/EXT1/NANS/HRH1/GSK3A/B4GALT1/IMPA2/SLC39A14/SLC25A1/DDB1/PDK2/CLTC/B4GALT5/PTK2B/AKR1B1/TPI1/AP2A1/PTAFR/ISYNA1/TGFB1/ST3GAL4/FOXO1/P2RY6/CRTC2/SDS/ST3GAL2/DYRK2/B3GNT9/P2RY1/EXT2/SLC37A4/FUT4/HAS3	42
GO:0002286	T cell activation involved in immune response	27//1985	109//15652	0.000408995	0.00519424	0.00403567	CCL19/NCKAP1L/LGALS9/IRF4/HAVCR2/CD74/CD86/IL18/FCER1G/APBB1IP/HLA-DMB/ICAM1/CD80/IL4R/CD81/FCGR2B/STAT6/IL6R/NLRP3/EIF2AK4/MTOR/LILRB1/SLC11A1/MDK/PTGER4/BCL3/SPN	27
GO:1902532	negative regulation of intracellular signal transduction	87//1985	484//15652	0.000429854	0.00544731	0.00423229	MMP9/LILRB4/PLEK/DEPTOR/PLAUR/FBLN1/ITGA3/IRAK3/ARHGAP25/CD74/XDH/MYADM/TLR4/TNFAIP1/GSTP1/CREB3L1/DUSP6/LITAF/SNAI2/ENO1/CD22/HEG1/PTPN6/BCL2L1/PPARG/EZR/PDE10A/RASA3/CD300A/HLA-G/DAB2/SPRY4/NOC2L/SOD2/THOC5/TMEM127/HYOU1/GSK3A/ARRB2/VNN1/PPP2R1A/APOE/ABL1/CD44/SIRPA/MIF/RASSF2/GRINA/CHP1/DUSP5/EPHB2/GBA/TREM2/BMP4/P2RX7/CSK/PTTG1IP/MFN2/CIB1/NLRP3/CREB3/FOXO1/MTOR/PIK3IP1/ENDOG/MAP2K3/VRK3/PYCA…	87
GO:0030890	positive regulation of B cell proliferation	14//1985	42//15652	0.000438626	0.00554644	0.00430931	NCKAP1L/TFRC/CD74/TLR4/ADA/CD81/BST1/MIF/EPHB2/CARD11/SASH3/CD40/TNFRSF13C/TICAM1	14
GO:0002708	positive regulation of lymphocyte mediated immunity	26//1985	104//15652	0.000445392	0.00559821	0.00434953	C3/IL1R1/TFRC/IL18/HLA-E/HLA-A/CD28/KLRD1/HLA-F/HLA-G/VAV1/BTK/CD81/HLA-B/HLA-H/STAT6/TREM2/P2RX7/TGFB1/NLRP3/PVR/SASH3/CD40/CD1D/TRAF2/FADD	26
GO:0002664	regulation of T cell tolerance induction	7//1985	13//15652	0.000445595	0.00559821	0.00434953	LILRB4/CD3E/IL2RA/TGFBR2/HLA-G/HLA-B/LILRB2	7
GO:0070141	response to UV-A	7//1985	13//15652	0.000445595	0.00559821	0.00434953	MMP1/MMP2/MMP9/MMP3/TIMP1/MME/OPN1SW	7
GO:0050654	chondroitin sulfate proteoglycan metabolic process	12//1985	33//15652	0.000453232	0.00566977	0.00440513	BGN/CHST11/CSGALNACT1/DSE/B3GAT3/EXT1/XYLT1/SPOCK2/CHSY3/CHPF2/XYLT2/CHPF	12
GO:0050901	leukocyte tethering or rolling	12//1985	33//15652	0.000453232	0.00566977	0.00440513	VCAM1/SELL/CCL21/SELPLG/EXT1/PTAFR/ST3GAL4/ITGB7/SPN/FUT4/ELANE/CHST2	12
GO:0051640	organelle localization	87//1985	485//15652	0.000460209	0.00574475	0.00446339	STARD3/PLEK/RAC2/KIF18A/HMOX1/LGALS9/CD84/SPAG5/TESK1/PIK3CG/PLK1/EZR/MYO1F/CD300A/SYK/GBF1/CAV2/SEC16A/NSFL1C/ACTN4/IL4R/BTK/MILR1/SNF8/PLEKHM2/WIPI1/VMP1/ESYT1/STX11/SYT11/AP3D1/MYO1E/KIFC1/FEZ1/MYH9/COPG1/STK25/MYO5A/PLEKHM1/RAB11B/YKT6/VPS11/SDCBP/CDCA5/CBL/EIF6/LAMTOR1/MYO1C/MFN2/DNM1/FGR/FAM98A/MARK2/LIMK2/TMED9/MTOR/LMNA/RAB8A/SYNDIG1/INCENP/VPS4A/VPS18/DNM2/DYNC1I1/CHMP3/TCIRG1/STX4/LAT/P…	87
GO:0051017	actin filament bundle assembly	34//1985	150//15652	0.000476364	0.00592111	0.00460041	PLEK/FLNA/TESK1/ACTN1/TNFAIP1/ARRB1/GPR65/EZR/ITGB5/LIMK1/ZYX/ABL1/NRP1/WAS/TGFBR1/PTK2B/SWAP70/SLC9A1/S1PR1/RHOD/RHOC/ARAP1/MTOR/FSCN1/PXN/NF2/PFN1/PTGER4/PPM1F/MICAL1/ARHGEF18/SORBS3/ID1/MARCKS	34
GO:0061572	actin filament bundle organization	34//1985	150//15652	0.000476364	0.00592111	0.00460041	PLEK/FLNA/TESK1/ACTN1/TNFAIP1/ARRB1/GPR65/EZR/ITGB5/LIMK1/ZYX/ABL1/NRP1/WAS/TGFBR1/PTK2B/SWAP70/SLC9A1/S1PR1/RHOD/RHOC/ARAP1/MTOR/FSCN1/PXN/NF2/PFN1/PTGER4/PPM1F/MICAL1/ARHGEF18/SORBS3/ID1/MARCKS	34
GO:0002698	negative regulation of immune effector process	27//1985	110//15652	0.000477665	0.00592467	0.00460318	LILRB4/SLAMF8/HMOX1/NCKAP1L/LGALS9/CD84/GRN/IRAK3/HAVCR2/SERPING1/CD22/HLA-E/PTPN6/HLA-A/CD300A/KLRD1/HLA-F/HLA-G/SERPINB9/IL4R/ARRB2/HLA-B/FCGR2B/TGFB1/IL4I1/BCR/LILRB1	27
GO:1990778	protein localization to cell periphery	61//1985	316//15652	0.000479136	0.00593032	0.00460757	LRP1/GPC6/FLNA/ITGA3/MYADM/FLOT2/MMP14/ATP6AP1/PLK1/BCL2L1/ACTB/EZR/RHOG/LRRC15/TSPAN14/EHD4/SEC16A/PPIL2/DAB2/BSG/CD81/TMBIM1/ZDHHC7/PACS1/EPB41L3/TNFRSF1A/ZDHHC5/EHD2/MAP7/CLTC/BBS1/MYO5A/PID1/EPHB2/SQSTM1/TTC7A/FLOT1/TREM2/CSK/CLSTN1/EHD3/TGFB1/CIB1/GGA1/ZDHHC3/VAMP5/SMURF1/RAB8A/VPS4A/CLIP3/STX4/P2RY1/LDLRAP1/GORASP2/AP2M1/ABI3/RHOQ/TMEM150A/GORASP1/EHD1/EPHA2	61
GO:0071260	cellular response to mechanical stimulus	19//1985	67//15652	0.000480879	0.00593931	0.00461456	CNN2/TLR8/TLR4/ENG/LTBR/CASP1/COL1A1/MYD88/AQP1/TNFRSF1A/SLC9A1/PIEZO1/BAK1/CD40/MTPN/TNFRSF10A/PTGER4/FADD/PLEC	19
GO:0072594	establishment of protein localization to organelle	72//1985	387//15652	0.000482644	0.00594854	0.00462172	MMP12/LAPTM5/RAC2/MED1/FLNA/CD68/TRAM2/HCLS1/TRAF3IP2/IL10RA/SREBF2/VPS28/POM121C/UBE2L3/KPNA2/BRCA2/SYK/POM121/SEC13/BCAP31/NUP188/SNF8/GSK3A/PIH1D1/AP3D1/RALA/SAMM50/SEC61A1/PMPCA/TIMM50/PML/NUP93/CHP1/M6PR/KPNA3/SQSTM1/IPO4/BMP4/TNPO2/VPS11/TGFB1/SSR3/PTTG1IP/BAG6/MFN2/ATG13/TIMM13/NAGPA/SMURF1/LMNA/IPO13/RUVBL2/TSPO/NUP214/KPNA6/VPS4A/GNPTAB/NUP50/SUFU/SEC63/SGTA/BCL3/CRY2/PIK3R2/MDFIC/BID/BA…	72
GO:0010634	positive regulation of epithelial cell migration	35//1985	156//15652	0.000485275	0.00596838	0.00463713	MMP9/HAS2/HMOX1/SASH1/ITGA3/GRN/PIK3CG/CTSH/NRP2/ITGB3/TGFBR2/GLIPR2/PLCG2/SEMA5A/LGMN/PRKCA/HBEGF/ABL1/NRP1/PRKD2/PTK2B/RRAS/BMP4/TGFB1/MAPRE2/CIB1/MTOR/RREB1/MAP2K3/CD40/IQSEC1/PFN1/PPM1F/MAP3K3/BCAR1	35
GO:0019221	cytokine-mediated signaling pathway	82//1985	453//15652	0.00049717	0.00610182	0.00474082	CCL22/IL2RG/MMP12/LAPTM5/LILRB4/CCR1/CD4/MED1/CCL19/CSF1R/IL2RA/IL1R1/IRAK3/CMKLR1/IL1RN/CD74/CXCR4/TRAF3IP2/CCL21/GSTP1/IL10RA/IL18/FCER1G/CASP1/PTPN6/PPARG/ECM1/CCL3/AXL/IFNGR1/HCK/SLIT3/LILRB3/SYK/PLP2/MYD88/ACTN4/EXT1/IL4R/IL15RA/IL17RA/IL2RB/CDC37/TNFRSF1A/CD44/JAK1/LILRB2/CSF2RA/PTK2B/ILK/STAT6/TREM2/NKIRAS2/RNF185/CBL/STAT2/CIB1/IL6R/SPHK1/CSF1/PRKACA/CSF2RB/LILRB1/AGPAT1/CXCR2/IL27RA/PYCA…	82
GO:0000302	response to reactive oxygen species	40//1985	186//15652	0.000502052	0.00614882	0.00477733	S100A7/MMP2/MMP9/UCP2/HMOX1/SLC8A1/FBLN5/PDGFRA/PDGFRB/GSTP1/COL1A1/AXL/SIGMAR1/AQP1/SOD2/BTK/CAPN2/APOE/MAP3K5/ABL1/PLK3/SIRPA/PDK2/MAPK1/STK25/PTK2B/NCF1/PDE8A/STAT6/IL18BP/BAK1/SPHK1/PPP1R15B/ENDOG/PXN/RELA/MPV17/GPX1/HYAL2/MPO	40
GO:0050868	negative regulation of T cell activation	28//1985	116//15652	0.000506698	0.00619274	0.00481145	ERBB2/LAPTM5/TNFRSF21/LILRB4/NCKAP1L/LGALS9/IL2RA/HAVCR2/CD74/LGALS9C/CD86/PDCD1LG2/PTPN6/GPNMB/CD300A/CD80/HLA-G/IL4R/LRRC32/FCGR2B/LILRB2/BMP4/IL4I1/LILRB1/MDK/RUNX3/CEBPB/SPN	28
GO:0001782	B cell homeostasis	11//1985	29//15652	0.000513713	0.00622637	0.00483758	NCKAP1L/CD74/TRAF3IP2/DOCK11/ADA/DOCK10/ABL1/MIF/PKN1/BAK1/BAX	11
GO:0002474	antigen processing and presentation of peptide antigen via MHC class I	11//1985	29//15652	0.000513713	0.00622637	0.00483758	IFI30/FCER1G/HLA-E/HLA-A/HLA-F/HLA-G/CLEC4A/HLA-B/TAPBP/HLA-H/HLA-C	11
GO:0030204	chondroitin sulfate metabolic process	11//1985	29//15652	0.000513713	0.00622637	0.00483758	BGN/CHST11/CSGALNACT1/DSE/EXT1/XYLT1/SPOCK2/CHSY3/CHPF2/XYLT2/CHPF	11
GO:0038094	Fc-gamma receptor signaling pathway	11//1985	29//15652	0.000513713	0.00622637	0.00483758	FCER1G/FCGR3A/HCK/SYK/VAV1/LIMK1/ABL1/FCGR2B/VAV2/FGR/MYO1G	11
GO:0150115	cell-substrate junction organization	24//1985	94//15652	0.000523184	0.00632804	0.00491657	GREM1/ITGA5/ACTN1/THY1/TLN1/MMP14/CTTN/PEAK1/ITGB4/ABL1/NRP1/PTK2B/FN1/CORO1C/SLC9A1/MAPRE2/RHOD/BCR/DAPK3/LIMS1/IQSEC1/PPM1F/PLEC/COL17A1	24
GO:0097242	amyloid-beta clearance	13//1985	38//15652	0.000525222	0.00633957	0.00492553	LRP1/C3/ITGB2/MME/C5AR1/ITGAM/MSR1/IFNGR1/APOE/CLTC/TREM2/RAB11B/LRPAP1	13
GO:0048144	fibroblast proliferation	21//1985	78//15652	0.000536502	0.00646236	0.00502094	CDK6/IFI30/PDGFRA/CD74/PDGFRB/GSTP1/CCNA2/DDR2/CD300A/AQP1/SOD2/NUPR1/ABL1/MIF/PML/FN1/FTH1/ZMIZ1/SPHK1/FOSL2/BAX	21
GO:1901214	regulation of neuron death	57//1985	292//15652	0.000542654	0.00652301	0.00506806	KMO/SERPINF1/HMOX1/ITGB2/G6PD/DHCR24/GRN/ITGAM/TLR4/EFNB2/BCL2L1/EIF4G1/CCL3/AXL/GPNMB/TLR6/LGMN/HLA-F/SIGMAR1/SOD2/HYOU1/TYROBP/ARRB2/NUPR1/CAPN2/CTSZ/APOE/MAP3K5/ABL1/FCGR2B/NRP1/CD34/CHP1/PTK2B/GBA/EPHB1/TYRO3/TREM2/CBL/CD200/CSF1/UNC5B/CORO1A/IL27RA/MDK/GRIN2B/DAXX/DNAJC5/TRAF2/INPP5A/UBE2M/CEBPB/CASP9/FZD1/BAX/AGAP2/PM20D1	57
GO:0033572	transferrin transport	6//1985	10//15652	0.000549465	0.00659132	0.00512113	TFRC/ARHGAP1/CLTC/MCOLN1/RAB11B/DNM2	6
GO:0019885	antigen processing and presentation of endogenous peptide antigen via MHC class I	8//1985	17//15652	0.000553825	0.0066022	0.00512959	HLA-E/HLA-A/HLA-F/HLA-G/HLA-B/TAPBP/HLA-H/HLA-C	8
GO:0070206	protein trimerization	8//1985	17//15652	0.000553825	0.0066022	0.00512959	CD74/ALOX5AP/SLC1A5/SIGMAR1/HLA-G/MLKL/MIF/ITLN1	8
GO:1902170	cellular response to reactive nitrogen species	8//1985	17//15652	0.000553825	0.0066022	0.00512959	MMP3/CCNA2/AQP1/MAP3K5/STAT6/FOXO1/DNM2/TRAF2	8
GO:0007266	Rho protein signal transduction	30//1985	128//15652	0.000554892	0.0066022	0.00512959	ITGA3/ARHGAP1/PDGFRB/TNFAIP1/MYO9B/ARRB1/ARHGDIB/GPR65/HEG1/ABCA1/RHOG/PDPN/LIMK1/APOE/ABL1/NRP1/WAS/P2RY8/FLOT1/RHOD/GNA12/BCR/CDC42EP4/ARHGEF1/ARHGEF18/STARD8/RTKN/KANK2/KCTD10/ARHGDIG	30
GO:0019883	antigen processing and presentation of endogenous antigen	10//1985	25//15652	0.000562327	0.00666352	0.00517723	CD74/HLA-E/HLA-A/HLA-F/HLA-G/HLA-B/TAPBP/HLA-H/HLA-C/CD1D	10
GO:0071624	positive regulation of granulocyte chemotaxis	10//1985	25//15652	0.000562327	0.00666352	0.00517723	S100A7/RAC2/CCL19/C3AR1/NCKAP1L/THBS4/C5AR1/CD74/CCL21/MDK	10
GO:0006958	complement activation, classical pathway	14//1985	43//15652	0.000575317	0.00677621	0.00526478	IGKC/IGHV3-33/IGHV3-74/C1S/C3/C1R/C2/IGHV3-72/C1QC/IGHV3-35/C1QB/SERPING1/CFI/TREM2	14
GO:0042088	T-helper 1 type immune response	14//1985	43//15652	0.000575317	0.00677621	0.00526478	CCL19/IL1R1/HAVCR2/TLR4/IL18/CD80/IL4R/STAT6/IL18BP/MTOR/IL27RA/SLC11A1/BCL3/SPN	14
GO:0098927	vesicle-mediated transport between endosomal compartments	14//1985	43//15652	0.000575317	0.00677621	0.00526478	FLNA/MSN/EZR/DAB2/SNF8/MAPK1/WDR91/VPS11/CORO1A/SNX3/CHMP3/MAP2K1/PTPN23/WDR81	14
GO:0150146	cell junction disassembly	9//1985	21//15652	0.000583426	0.00685789	0.00532825	C3/C1QC/C1QB/ITGAM/SNAI2/TGFBR1/TREM2/MAPRE2/IQSEC1	9
GO:0007584	response to nutrient	33//1985	146//15652	0.000603525	0.00707428	0.00549637	KYNU/VCAM1/ASS1/MED1/HMOX1/SLC8A1/TFRC/FOLR1/TNFRSF11B/ARSB/TGFBR2/SNAI2/COL1A1/PPARG/PPARD/CYBB/SOD2/DCPS/PDK2/GNAI2/VDR/ALPL/TRIM25/MTOR/TSPO/RXRA/ADSL/CDKN2B/ALAD/GPX1/KANK2/ERCC1/SLC27A4	33
GO:0002637	regulation of immunoglobulin production	18//1985	63//15652	0.000607889	0.00707428	0.00549637	TFRC/CD86/CD22/HLA-E/CD28/IL4R/SUPT6H/FCGR2B/EPHB2/STAT6/SLC15A4/TGFB1/PKN1/SASH3/IL27RA/CD40/STX4/TRAF2	18
GO:0032615	interleukin-12 production	18//1985	63//15652	0.000607889	0.00707428	0.00549637	LAPTM5/CCL19/LGALS9/IRF8/IRAK3/CMKLR1/TLR8/TLR4/PLCG2/SYK/HLA-G/ARRB2/HLA-B/IL16/LILRB1/CD40/MDK/RELA	18
GO:0032655	regulation of interleukin-12 production	18//1985	63//15652	0.000607889	0.00707428	0.00549637	LAPTM5/CCL19/LGALS9/IRF8/IRAK3/CMKLR1/TLR8/TLR4/PLCG2/SYK/HLA-G/ARRB2/HLA-B/IL16/LILRB1/CD40/MDK/RELA	18
GO:0045576	mast cell activation	18//1985	63//15652	0.000607889	0.00707428	0.00549637	RAC2/HMOX1/LGALS9/CD84/PIK3CG/PTPN6/LCP2/CD300A/SYK/IL4R/BTK/MILR1/CBL/FGR/LAT/STXBP2/CD300LF/LAT2	18
GO:0010035	response to inorganic substance	88//1985	496//15652	0.000615056	0.00714346	0.00555012	S100A8/AQP9/MMP2/MMP9/MMP3/SERPINF1/VCAM1/UCP2/ASS1/CCL19/HMOX1/MIEN1/G6PD/SLC8A1/FBLN5/MT2A/TFRC/RAD51/TNFRSF11B/SUCNR1/VCP/PDGFRB/ALOX5AP/CCNA2/TRPV6/PLCG2/CD14/COL1A1/AXL/CYBB/SLC41A1/LGMN/SIGMAR1/MT1X/BSG/KCNMB1/AQP1/SOD2/CPNE2/SYT11/CAPN2/ADCY7/MAP3K5/NPC1/ABL1/SIRPA/ITPR3/MAPK1/ACO1/STK25/PTK2B/NCF1/PDE8A/STAT6/MCOLN1/P2RX7/MT1M/GDI1/LRP11/MTF1/DLG2/IQGAP1/IL18BP/BAK1/SPHK1/FOXO1/TSPO/PPP1R…	88
GO:0071346	cellular response to interferon-gamma	27//1985	112//15652	0.000645967	0.00748758	0.00581748	CCL22/ASS1/MED1/CCL19/LGALS9/IRF8/CCL21/TLR4/CASP1/PPARG/CCL3/HCK/HLA-DPA1/GSN/DAPK1/ZYX/CDC37/JAK1/SIRPA/WAS/GAPDH/MYO1C/CDC42EP4/DAPK3/STX4/NR1H2/ACTR2	27
GO:1903038	negative regulation of leukocyte cell-cell adhesion	31//1985	135//15652	0.000656465	0.00759419	0.00590032	ERBB2/LAPTM5/ADTRP/TNFRSF21/LILRB4/ASS1/NCKAP1L/LGALS9/IL2RA/HAVCR2/CD74/LGALS9C/CD86/CCL21/PDCD1LG2/PTPN6/GPNMB/CD300A/CD80/HLA-G/IL4R/LRRC32/FCGR2B/LILRB2/BMP4/IL4I1/LILRB1/MDK/RUNX3/CEBPB/SPN	31
GO:0051092	positive regulation of NF-kappaB transcription factor activity	32//1985	141//15652	0.000672529	0.00776466	0.00603276	S100A8/GREM1/LGALS9/IRAK3/TFRC/TLR4/PRKCB/FLOT2/IL18/PLCG2/NLRC4/TLR6/MYD88/ROR1/BTK/TRIM21/PRKD2/FLOT1/NOD1/CIB1/TRIM25/CARD11/NLRP3/SPHK1/CD40/PYCARD/MTPN/RBCK1/RELA/TRAF2/TICAM1/TRADD	32
GO:0001558	regulation of cell growth	71//1985	385//15652	0.000678847	0.00782214	0.00607742	S100A8/ERBB2/DCSTAMP/TNC/G6PD/GREM1/FBLN5/MFSD2A/CXCR4/SPOCK1/MMP14/CTTN/CYFIP1/ENO1/CXCL16/PTPRS/TRPV2/EIF4G1/PPARD/SEMA5A/DPYSL2/SLIT3/DAB2/IGFBP4/ST20/LIMK1/GSK3A/PPP2R1A/SGK1/HBEGF/APOE/DBN1/ABL1/EPB41L3/NRP1/PML/TGFBR1/SMARCA4/PTK2B/FN1/SLC9A1/SDCBP/CLSTN1/GDI1/CSNK2A1/TGFB1/SEMA7A/LAMTOR1/TWF2/CIB1/SPHK1/SMURF1/MTOR/DCUN1D3/DBNL/MTPN/DNM2/NANOS1/SEMA4B/CRKL/NAIF1/NPR1/INO80/TMC8/RPS6KA1/HYA…	71
GO:0002861	regulation of inflammatory response to antigenic stimulus	13//1985	39//15652	0.000697359	0.00801963	0.00623086	C3/HLA-E/HCK/CD28/SYK/BTK/CD81/FCGR2B/TREM2/FGR/FURIN/GPX1/RHBDF2	13
GO:0032732	positive regulation of interleukin-1 production	19//1985	69//15652	0.000717841	0.0082359	0.00639889	CCL19/LGALS9/HAVCR2/TLR8/TLR4/MNDA/CASP1/NLRC4/CCL3/TLR6/MYD88/TYROBP/P2RX7/NOD1/IL16/TMEM106A/PANX1/NLRP3/PYCARD	19
GO:0045577	regulation of B cell differentiation	11//1985	30//15652	0.000718985	0.0082359	0.00639889	SLAMF8/NCKAP1L/MMP14/PTPN6/INPP5D/SYK/BTK/CD27/IL4I1/CARD11/NFAM1	11
GO:0031341	regulation of cell killing	24//1985	96//15652	0.000725773	0.00829738	0.00644666	NCKAP1L/LGALS9/HAVCR2/ITGAM/HLA-E/BCL2L1/ICAM1/HLA-A/SYK/KLRD1/HLA-F/HLA-G/VAV1/SERPINB9/TYROBP/ARRB2/HLA-B/FCGR2B/HLA-H/P2RX7/LILRB1/PVR/CD1D/FADD	24
GO:2000377	regulation of reactive oxygen species metabolic process	30//1985	130//15652	0.000729469	0.00832335	0.00646684	MMP3/RAC2/MMP8/ITGB2/G6PD/FBLN5/ITGAM/XDH/TLR4/TGFBR2/PDGFRB/GSTP1/PLCG2/SYK/TLR6/SOD2/TYROBP/BST1/SIRT2/PTK2B/PID1/GNAI2/TGFB1/EIF6/BCR/STK17A/FOXO1/TSPO/HVCN1/MPV17	30
GO:0035307	positive regulation of protein dephosphorylation	14//1985	44//15652	0.0007465	0.00848591	0.00659314	PDGFRB/PTBP1/CD300A/CDH5/PPP1R15A/LILRB2/GBA/TGFB1/GNA12/MTOR/PPP1R15B/VRK3/PPP2R5D/SYMPK	14
GO:0032612	interleukin-1 production	27//1985	113//15652	0.000748074	0.00848591	0.00659314	LILRB4/CCL19/LGALS9/HAVCR2/TLR8/TLR4/GSTP1/MNDA/CASP1/NLRC4/CCL3/TLR6/MYD88/TYROBP/ARRB2/SIRPA/PML/TREM2/P2RX7/NOD1/IL16/TMEM106A/PANX1/NLRP3/SPHK1/PYCARD/GIT1	27
GO:0032652	regulation of interleukin-1 production	27//1985	113//15652	0.000748074	0.00848591	0.00659314	LILRB4/CCL19/LGALS9/HAVCR2/TLR8/TLR4/GSTP1/MNDA/CASP1/NLRC4/CCL3/TLR6/MYD88/TYROBP/ARRB2/SIRPA/PML/TREM2/P2RX7/NOD1/IL16/TMEM106A/PANX1/NLRP3/SPHK1/PYCARD/GIT1	27
GO:0032731	positive regulation of interleukin-1 beta production	17//1985	59//15652	0.000767898	0.00869391	0.00675474	CCL19/LGALS9/TLR8/TLR4/MNDA/CASP1/NLRC4/CCL3/TLR6/MYD88/TYROBP/P2RX7/NOD1/TMEM106A/PANX1/NLRP3/PYCARD	17
GO:0043303	mast cell degranulation	15//1985	49//15652	0.000771694	0.00870316	0.00676193	RAC2/HMOX1/LGALS9/CD84/PIK3CG/CD300A/SYK/IL4R/BTK/MILR1/CBL/FGR/LAT/STXBP2/LAT2	15
GO:0046638	positive regulation of alpha-beta T cell differentiation	15//1985	49//15652	0.000771694	0.00870316	0.00676193	LILRB4/CCL19/NCKAP1L/LGALS9/CD86/TGFBR2/IL18/SYK/CD80/ADA/IL4R/AP3D1/NLRP3/SASH3/RUNX3	15
GO:0032642	regulation of chemokine production	23//1985	91//15652	0.000788395	0.00886688	0.00688913	LILRB4/HMOX1/CSF1R/LGALS9/CD84/HAVCR2/CD74/TLR4/GSTP1/IL18/SNAI2/SYK/MYD88/IL4R/IL17RA/SIRPA/MIF/TREM2/IL6R/PYCARD/TICAM1/EPHA2/ELANE	23
GO:0002221	pattern recognition receptor signaling pathway	35//1985	160//15652	0.000791137	0.00886688	0.00688913	IRAK3/PIK3AP1/IRF4/HAVCR2/TLR8/TLR4/PLCG2/PTPRS/CD14/TLR1/SLC15A3/LACC1/CD300A/TLR6/MYD88/GPR108/BTK/ARRB2/GRAMD4/ZDHHC5/TYRO3/FLOT1/TREM2/NOD1/SLC15A4/WDFY1/MFHAS1/UNC93B1/CD40/CLPB/RELA/NINJ1/CD300LF/TICAM1/IRF3	35
GO:0031214	biomineral tissue development	35//1985	160//15652	0.000791137	0.00886688	0.00688913	ITGB6/CCR1/SLC8A1/FAM20A/GREM1/LOX/MGP/IBSP/SGMS2/SRGN/COMP/DDR2/COL1A1/ECM1/CCL3/ACVR1/ANKH/TFIP11/PTK2B/BMP4/P2RX7/S1PR1/TGFB1/FGR/ALPL/KLK4/FAM20C/SLC4A2/TCIRG1/TMEM119/SBDS/CEBPB/ERCC2/ATG4B/SLC24A4	35
GO:0010715	regulation of extracellular matrix disassembly	7//1985	14//15652	0.000793799	0.00886688	0.00688913	DPP4/LRP1/DDR2/PDPN/TGFB1/FSCN1/FGFR4	7
GO:0033004	negative regulation of mast cell activation	7//1985	14//15652	0.000793799	0.00886688	0.00688913	HMOX1/LGALS9/CD84/PTPN6/CD300A/MILR1/CD300LF	7
GO:0032874	positive regulation of stress-activated MAPK cascade	29//1985	125//15652	0.000809885	0.00900443	0.006996	CCL19/MMP8/SASH1/XDH/CCL21/TLR4/PRMT1/LTBR/MYD88/MAP3K5/ANKRD6/FCGR2B/RASSF2/STK25/PTK2B/NCF1/BMP4/NOD1/SDCBP/MINK1/CD27/SPHK1/MFHAS1/PYCARD/TRAF4/TRAF2/MAP3K3/MAP4K2/MAPK8IP2	29
GO:0030970	retrograde protein transport, ER to cytosol	10//1985	26//15652	0.000810737	0.00900443	0.006996	VCP/BCAP31/AUP1/HM13/RHBDD1/OS9/EDEM2/SYVN1/UBAC2/EDEM1	10
GO:1903513	endoplasmic reticulum to cytosol transport	10//1985	26//15652	0.000810737	0.00900443	0.006996	VCP/BCAP31/AUP1/HM13/RHBDD1/OS9/EDEM2/SYVN1/UBAC2/EDEM1	10
GO:0046632	alpha-beta T cell differentiation	26//1985	108//15652	0.000823871	0.00913293	0.00709584	LILRB4/CCL19/PRDM1/NCKAP1L/LGALS9/IRF4/CD86/TGFBR2/IL18/SYK/CD80/ADA/IL4R/AP3D1/ABL1/TNFSF8/STAT6/IL6R/NLRP3/MTOR/SASH3/PTGER4/RUNX3/BCL3/NKX2-3/SPN	26
GO:0071900	regulation of protein serine/threonine kinase activity	66//1985	355//15652	0.000827363	0.00915427	0.00711242	ERBB2/CCL19/SLC8A1/FAM20A/CSF1R/SASH1/IRAK3/CCND2/TESK1/PIK3CG/MAGED1/THY1/TLR4/CDK12/PDGFRB/GSTP1/CCNA2/PLK1/HEG1/PTPN6/PPARG/ACTB/CD300A/SYK/TLR6/PIK3R5/DAB2/SPRY4/PIH1D1/APOE/MAP3K5/CCNYL1/ABL1/CDC37/MIF/FGD2/PTK2B/GBA/BMP4/P2RX7/CSK/TGFB1/CNPPD1/LRP5/IQGAP1/CIB1/TCL1A/INCENP/CD40/PYCARD/DVL3/CCND3/CDKN2B/LATS2/CCNF/HTR2A/TRAF2/DUSP7/SH2B3/MAP2K1/TRIB3/HYAL2/TAB1/MEN1/MAP4K2/ELANE	66
GO:0034122	negative regulation of toll-like receptor signaling pathway	12//1985	35//15652	0.000836244	0.00923505	0.00717518	IRAK3/IRF4/PTPRS/CD300A/TLR6/GPR108/ARRB2/GRAMD4/TYRO3/TREM2/MFHAS1/CD300LF	12
GO:0035304	regulation of protein dephosphorylation	22//1985	86//15652	0.000853185	0.00938664	0.00729296	NCKAP1L/PDGFRB/PTBP1/CD300A/CDH5/PPP1R11/PPP1R15A/LILRB2/GBA/GNAI2/SWAP70/PPP6R1/FKBP1A/TGFB1/GNA12/MTOR/MFHAS1/PPP1R15B/VRK3/PPP2R5D/SYMPK/CRY2	22
GO:0048661	positive regulation of smooth muscle cell proliferation	22//1985	86//15652	0.000853185	0.00938664	0.00729296	MMP2/MMP9/HMOX1/TLR4/TGFBR2/PDGFRB/IL18/MYD88/HBEGF/MAP3K5/PTAFR/GNAI2/BMP4/S1PR1/TGFB1/MFN2/IL6R/P2RY6/FOXJ2/NOTCH3/LDLRAP1/ELANE	22
GO:0009612	response to mechanical stimulus	40//1985	191//15652	0.00087042	0.00953843	0.00741089	CHI3L1/MMP2/CNN2/SLC8A1/TLR8/SLC1A3/CXCR4/TLR4/TGFBR2/MMP14/ENG/LTBR/CASP1/COL1A1/GSN/MYD88/MEIS2/AQP1/TNFRSF1A/PTK2B/SLC9A1/P2RX7/LRP11/PIEZO1/BAK1/PSPH/ENDOG/CD40/MTPN/STRA6/MDK/TNFRSF10A/RELA/P2RY1/PTGER4/HTR2A/FADD/PLEC/SOST/MPO	40
GO:0034104	negative regulation of tissue remodeling	9//1985	22//15652	0.000876953	0.00953843	0.00741089	GREM1/TNFRSF11B/GPR137B/PPARG/INPP5D/P2RX7/CSK/BCR/TMEM119	9
GO:0050650	chondroitin sulfate proteoglycan biosynthetic process	9//1985	22//15652	0.000876953	0.00953843	0.00741089	CHST11/CSGALNACT1/DSE/B3GAT3/XYLT1/CHSY3/CHPF2/XYLT2/CHPF	9
GO:0060143	positive regulation of syncytium formation by plasma membrane fusion	9//1985	22//15652	0.000876953	0.00953843	0.00741089	DCSTAMP/CD53/IL4R/TYROBP/CAPN2/EHD2/FLOT1/TREM2/EHD1	9
GO:0090023	positive regulation of neutrophil chemotaxis	9//1985	22//15652	0.000876953	0.00953843	0.00741089	RAC2/CCL19/C3AR1/NCKAP1L/THBS4/C5AR1/CD74/CCL21/MDK	9
GO:2001236	regulation of extrinsic apoptotic signaling pathway	33//1985	149//15652	0.000878672	0.00953843	0.00741089	SRPX/DEPTOR/HMOX1/SERPINE1/GSTP1/CTTN/SNAI2/LTBR/BCL2L1/ICAM1/ACVR1/TMBIM1/PPP2R1A/NRP1/PML/TGFBR1/BMP4/TNFRSF12A/LMNA/ITPRIP/UNC5B/PYCARD/RBCK1/RELA/STX4/TRAF2/FADD/GPX1/TMC8/BID/HYAL2/BCL2L12/DEDD2	33
GO:0043405	regulation of MAP kinase activity	38//1985	179//15652	0.000885208	0.00953843	0.00741089	ERBB2/CCL19/SASH1/IRAK3/PIK3CG/MAGED1/TLR4/CDK12/PDGFRB/GSTP1/PTPN6/PPARG/CD300A/SYK/TLR6/PIK3R5/SPRY4/APOE/MAP3K5/MIF/FGD2/PTK2B/GBA/BMP4/P2RX7/CSK/TGFB1/CD40/DVL3/HTR2A/TRAF2/DUSP7/SH2B3/TRIB3/HYAL2/TAB1/MAP4K2/ELANE	38
GO:0002483	antigen processing and presentation of endogenous peptide antigen	8//1985	18//15652	0.000886574	0.00953843	0.00741089	HLA-E/HLA-A/HLA-F/HLA-G/HLA-B/TAPBP/HLA-H/HLA-C	8
GO:0010759	positive regulation of macrophage chemotaxis	8//1985	18//15652	0.000886574	0.00953843	0.00741089	CSF1R/C3AR1/CMKLR1/C5AR1/MAPK1/RARRES2/CSF1/MDK	8
GO:0030206	chondroitin sulfate biosynthetic process	8//1985	18//15652	0.000886574	0.00953843	0.00741089	CHST11/CSGALNACT1/DSE/XYLT1/CHSY3/CHPF2/XYLT2/CHPF	8
GO:0030889	negative regulation of B cell proliferation	8//1985	18//15652	0.000886574	0.00953843	0.00741089	TNFRSF21/MNDA/INPP5D/CD300A/BTK/TYROBP/FCGR2B/PKN1	8
GO:0051546	keratinocyte migration	8//1985	18//15652	0.000886574	0.00953843	0.00741089	MMP9/HAS2/PPARD/HBEGF/MAPRE2/MTOR/IQSEC1/KRT2	8
GO:0120032	regulation of plasma membrane bounded cell projection assembly	37//1985	173//15652	0.000889404	0.00954768	0.00741808	RAC2/CCL19/MIEN1/ANLN/TESK1/CCL21/CYFIP1/DOCK11/ICAM1/PLD1/RHOG/RALA/NRP1/WAS/TGFBR1/ODF2/EPHB2/PLEKHM1/CORO1C/P2RX7/CAPZB/TWF2/FAM98A/LIMK2/ARAP1/MTOR/FSCN1/CDC42EP4/DNM2/PFN1/AGRN/DEF8/ABI3/RHOQ/ARPC2/EPHA2/ACTR2	37
GO:0051091	positive regulation of DNA-binding transcription factor activity	49//1985	247//15652	0.000890703	0.00954768	0.00741808	S100A8/GREM1/LGALS9/IRAK3/TFRC/HCLS1/TLR4/PRKCB/FLOT2/IL18/PLCG2/NLRC4/DDR2/PPARG/TLR6/MYD88/ROR1/BTK/SMARCB1/RNF220/TRIM21/PPRC1/SMARCA4/PRKD2/ARID5B/FLOT1/CRTC3/NOD1/LRP5/CIB1/CD200/TRIM26/TRIM25/CARD11/NLRP3/SPHK1/CD40/CRTC2/PYCARD/MTPN/RBCK1/RELA/TRAF2/TCF3/NFAM1/FZD1/HDAC4/TICAM1/TRADD	49
GO:0070085	glycosylation	44//1985	216//15652	0.000907774	0.00971284	0.0075464	GFPT2/ST3GAL1/PLOD3/SRD5A3/GALNT14/DPAGT1/C1GALT1/PGM3/B3GAT3/PMM1/ALG3/ST8SIA4/DDOST/EXT1/DHDDS/MAN2A2/NANS/SLC35C1/B4GALT1/NPC1/CHP1/B4GALT5/GBA/MOGS/ST3GAL4/GALNT2/RPN2/MAN1B1/SLC35C2/GBA2/NAGPA/MAN1C1/ST3GAL2/OSTC/B3GNT9/MGAT1/DPM2/EXT2/GOLGA2/B4GALT2/TET3/GORASP1/FUT4/ALG12	44
GO:0006487	protein N-linked glycosylation	18//1985	65//15652	0.000912481	0.00973236	0.00756157	GFPT2/ST3GAL1/SRD5A3/DPAGT1/PGM3/PMM1/ALG3/DDOST/DHDDS/B4GALT1/MOGS/RPN2/MAN1C1/OSTC/MGAT1/EXT2/GORASP1/ALG12	18
GO:0045022	early endosome to late endosome transport	13//1985	40//15652	0.000914595	0.00973236	0.00756157	FLNA/MSN/EZR/DAB2/SNF8/MAPK1/WDR91/VPS11/SNX3/CHMP3/MAP2K1/PTPN23/WDR81	13
GO:0071763	nuclear membrane organization	13//1985	40//15652	0.000914595	0.00973236	0.00756157	PRKCB/PLK1/PRKCA/NSFL1C/TOR1B/NEK6/SIRT2/REEP4/TMEM43/VPS4A/CHMP3/BANF1/CTDNEP1	13
GO:0009620	response to fungus	17//1985	60//15652	0.000946775	0.0100243	0.00778842	S100A8/TLR4/PLCG2/SYK/MYD88/CLEC4A/BTK/IL17RA/CLEC4C/RARRES2/GAPDH/COTL1/BAK1/PLA2G5/SPON2/MPO/ELANE	17
GO:0031663	lipopolysaccharide-mediated signaling pathway	17//1985	60//15652	0.000946775	0.0100243	0.00778842	CD180/SASH1/TLR4/IL18/PLCG2/CD14/CCL3/HCK/LY86/PRKCA/MYD88/MIF/MAPK1/PTAFR/TGFB1/TICAM1/IRF3	17
GO:0048871	multicellular organismal homeostasis	87//1985	496//15652	0.000947181	0.0100243	0.00778842	ITGB6/IGKC/UCP2/HAS2/DCSTAMP/CSF1R/CTSK/GATM/TPP1/TP63/CMKLR1/TFRC/IRF4/MFSD2A/TNFRSF11B/CXCR4/CTSH/TLR4/EPAS1/ITGB3/GPR137B/IL18/COMP/PLCL2/TRPV2/EIF4G1/ACTB/INPP5D/LRRK1/MFAP2/SYK/PRKCA/AMPD2/GRB10/EXT1/AQP1/IL4R/ELOVL1/DHRS7B/CDH5/LPCAT1/CD34/PIWIL4/BBS1/PTK2B/AKR1B1/STAT6/SQSTM1/GBA/PLEKHM1/RCN3/NKIRAS2/P2RX7/CRTC3/CSK/S1PR1/MTF1/MFN2/ALPL/ZNF423/FOXO1/CSF1/PRKACA/POTEF/SASH3/POTEI/CORO1A/SLC…	87
GO:0002707	negative regulation of lymphocyte mediated immunity	16//1985	55//15652	0.000969122	0.0102195	0.00794006	LILRB4/NCKAP1L/LGALS9/HAVCR2/HLA-E/PTPN6/HLA-A/KLRD1/HLA-F/HLA-G/SERPINB9/ARRB2/HLA-B/FCGR2B/IL4I1/LILRB1	16
GO:0002711	positive regulation of T cell mediated immunity	16//1985	55//15652	0.000969122	0.0102195	0.00794006	IL1R1/IL18/HLA-E/HLA-A/HLA-F/HLA-G/CD81/HLA-B/HLA-H/P2RX7/NLRP3/PVR/SASH3/CD1D/TRAF2/FADD	16
GO:1905897	regulation of response to endoplasmic reticulum stress	20//1985	76//15652	0.000985058	0.0103688	0.00805608	CREB3L1/BCL2L1/RNFT1/BCAP31/HYOU1/NUPR1/FCGR2B/PPP1R15A/GRINA/RNF185/NCK2/ATF6B/BAG6/BAK1/CREB3/PPP1R15B/SGTA/SYVN1/NR1H2/BAX	20
GO:0030041	actin filament polymerization	33//1985	150//15652	0.000992143	0.0104246	0.00809943	NCKAP1L/ARPC1B/HCLS1/CAPG/MYADM/CCL21/CTTN/CYFIP1/HCK/GSN/SSH1/DBN1/ABL1/WAS/PTK2B/FLII/NCK2/COTL1/CAPZB/TWF2/PLEKHG2/GBA2/MTOR/DBNL/CORO1A/CDC42EP4/PYCARD/MTPN/SNX9/PFN1/BIN1/ARPC2/MSRB1	33
GO:0110148	biomineralization	35//1985	162//15652	0.000999777	0.010486	0.0081471	ITGB6/CCR1/SLC8A1/FAM20A/GREM1/LOX/MGP/IBSP/SGMS2/SRGN/COMP/DDR2/COL1A1/ECM1/CCL3/ACVR1/ANKH/TFIP11/PTK2B/BMP4/P2RX7/S1PR1/TGFB1/FGR/ALPL/KLK4/FAM20C/SLC4A2/TCIRG1/TMEM119/SBDS/CEBPB/ERCC2/ATG4B/SLC24A4	35
GO:0001501	skeletal system development	87//1985	497//15652	0.00100883	0.010562	0.00820615	CHI3L1/ITGB6/EPYC/MMP2/PAPSS2/MMP9/TIMP1/MED1/HAS2/TGM2/BGN/CHST11/GREM1/CTSK/LOX/SULF2/TP63/MGP/PDGFRA/PRRX1/EFEMP1/CMKLR1/RUNX2/TNFRSF11B/TGFBR2/COMP/MMP14/ENG/ATP6AP1/SNAI2/CSGALNACT1/TGFBI/SERPINH1/DHRS3/PTPN6/DDR2/COL1A1/ECM1/FLI1/NPR2/SH3PXD2B/LRRK1/ANKH/EXT1/PPIB/TYROBP/XYLT1/CREB3L2/SLC39A14/CD44/RASSF2/TGFBR1/KIAA1217/ARID5B/ATG9A/BMP4/INPPL1/P2RX7/TGFB1/PCSK5/LRP5/VDR/GNA11/FGR/ALPL/FAM…	87
GO:0006486	protein glycosylation	41//1985	199//15652	0.00105842	0.011004	0.0085496	GFPT2/ST3GAL1/PLOD3/SRD5A3/GALNT14/DPAGT1/C1GALT1/PGM3/B3GAT3/PMM1/ALG3/ST8SIA4/DDOST/EXT1/DHDDS/MAN2A2/SLC35C1/B4GALT1/NPC1/CHP1/B4GALT5/MOGS/ST3GAL4/GALNT2/RPN2/MAN1B1/SLC35C2/NAGPA/MAN1C1/ST3GAL2/OSTC/B3GNT9/MGAT1/DPM2/EXT2/GOLGA2/B4GALT2/TET3/GORASP1/FUT4/ALG12	41
GO:0043413	macromolecule glycosylation	41//1985	199//15652	0.00105842	0.011004	0.0085496	GFPT2/ST3GAL1/PLOD3/SRD5A3/GALNT14/DPAGT1/C1GALT1/PGM3/B3GAT3/PMM1/ALG3/ST8SIA4/DDOST/EXT1/DHDDS/MAN2A2/SLC35C1/B4GALT1/NPC1/CHP1/B4GALT5/MOGS/ST3GAL4/GALNT2/RPN2/MAN1B1/SLC35C2/NAGPA/MAN1C1/ST3GAL2/OSTC/B3GNT9/MGAT1/DPM2/EXT2/GOLGA2/B4GALT2/TET3/GORASP1/FUT4/ALG12	41
GO:0003158	endothelium development	29//1985	127//15652	0.00105859	0.011004	0.0085496	NRG1/ITGAX/XDH/CXCR4/MYADM/RAPGEF1/HEG1/PLOD3/MSN/EZR/ICAM1/ACVR1/MYD88/PDPN/CDH5/TNFRSF1A/NRP1/CD34/PRKD2/EDF1/BMP4/HPSE/S1PR1/FOXJ2/DLL4/GPX1/CCM2/ID1/ROBO4	29
GO:0070304	positive regulation of stress-activated protein kinase signaling cascade	29//1985	127//15652	0.00105859	0.011004	0.0085496	CCL19/MMP8/SASH1/XDH/CCL21/TLR4/PRMT1/LTBR/MYD88/MAP3K5/ANKRD6/FCGR2B/RASSF2/STK25/PTK2B/NCF1/BMP4/NOD1/SDCBP/MINK1/CD27/SPHK1/MFHAS1/PYCARD/TRAF4/TRAF2/MAP3K3/MAP4K2/MAPK8IP2	29
GO:0010887	negative regulation of cholesterol storage	6//1985	11//15652	0.00107911	0.0111578	0.00866907	CES1/PPARG/PPARD/ABCA1/TREM2/NR1H2	6
GO:0032957	inositol trisphosphate metabolic process	6//1985	11//15652	0.00107911	0.0111578	0.00866907	PLCG2/HRH1/PTK2B/PTAFR/P2RY6/P2RY1	6
GO:0033632	regulation of cell-cell adhesion mediated by integrin	6//1985	11//15652	0.00107911	0.0111578	0.00866907	DPP4/CD3E/FERMT3/ADA/SWAP70/PIEZO1	6
GO:0032872	regulation of stress-activated MAPK cascade	39//1985	187//15652	0.00108856	0.0112357	0.00872956	CCL19/MMP8/SASH1/XDH/CCL21/TLR4/PRMT1/GSTP1/LTBR/EZR/MYD88/MAP3K5/ANKRD6/FCGR2B/SIRPA/RASSF2/MAPK1/STK25/PTK2B/NCF1/EPHB1/TREM2/BMP4/NOD1/SDCBP/MINK1/CD27/SPHK1/FOXO1/MFHAS1/PYCARD/TRAF4/TRAF2/MAP2K1/MAP3K3/MDFIC/MEN1/MAP4K2/MAPK8IP2	39
GO:0030323	respiratory tube development	37//1985	175//15652	0.00111028	0.0114195	0.00887235	CHI3L1/ITGB6/MMP12/THRB/MME/ADAMTS2/CRISPLD2/LOX/ITGA3/PDGFRA/CTSH/EPAS1/TGFBR2/PDGFRB/MMP14/HEG1/PLOD3/PDPN/ADA/EXT1/CTSZ/TBX5/MAPK1/RCN3/BMP4/NKIRAS2/STK40/PCSK5/BAG6/PTK7/STRA6/GLI2/TRAF4/MAP2K1/HECA/TAB1/HS6ST1	37
GO:0060491	regulation of cell projection assembly	37//1985	175//15652	0.00111028	0.0114195	0.00887235	RAC2/CCL19/MIEN1/ANLN/TESK1/CCL21/CYFIP1/DOCK11/ICAM1/PLD1/RHOG/RALA/NRP1/WAS/TGFBR1/ODF2/EPHB2/PLEKHM1/CORO1C/P2RX7/CAPZB/TWF2/FAM98A/LIMK2/ARAP1/MTOR/FSCN1/CDC42EP4/DNM2/PFN1/AGRN/DEF8/ABI3/RHOQ/ARPC2/EPHA2/ACTR2	37
GO:0001916	positive regulation of T cell mediated cytotoxicity	10//1985	27//15652	0.00114264	0.0116906	0.00908299	HLA-E/HLA-A/HLA-F/HLA-G/HLA-B/HLA-H/P2RX7/PVR/CD1D/FADD	10
GO:0010875	positive regulation of cholesterol efflux	10//1985	27//15652	0.00114264	0.0116906	0.00908299	CES1/LRP1/PLTP/PPARG/ABCA1/APOE/TREM2/EEPD1/RXRA/NR1H2	10
GO:0060142	regulation of syncytium formation by plasma membrane fusion	10//1985	27//15652	0.00114264	0.0116906	0.00908299	DCSTAMP/CD53/IL4R/TMEM182/TYROBP/CAPN2/EHD2/FLOT1/TREM2/EHD1	10
GO:0002381	immunoglobulin production involved in immunoglobulin-mediated immune response	17//1985	61//15652	0.00115991	0.0117847	0.00915613	HLA-DPB1/TFRC/TRAF3IP2/HLA-DMA/HLA-DMB/CD28/HLA-DPA1/BTK/SUPT6H/STAT6/SWAP70/SLC15A4/TGFB1/HLA-DOA/IL27RA/CD40/ERCC1	17
GO:0032623	interleukin-2 production	17//1985	61//15652	0.00115991	0.0117847	0.00915613	LAPTM5/LILRB4/CD4/CD3E/IRF4/HAVCR2/CD86/PLCG2/EZR/CD28/CD80/ABL1/CD34/PRKD2/CARD11/SASH3/TRAF2	17
GO:0032663	regulation of interleukin-2 production	17//1985	61//15652	0.00115991	0.0117847	0.00915613	LAPTM5/LILRB4/CD4/CD3E/IRF4/HAVCR2/CD86/PLCG2/EZR/CD28/CD80/ABL1/CD34/PRKD2/CARD11/SASH3/TRAF2	17
GO:0032757	positive regulation of interleukin-8 production	17//1985	61//15652	0.00115991	0.0117847	0.00915613	CHI3L1/SERPINE1/LGALS9/TLR8/CD74/TLR4/CD14/TLR1/SYK/MYD88/PRKD2/NOD1/PYCARD/RELA/FADD/HYAL2/ELANE	17
GO:0007044	cell-substrate junction assembly	22//1985	88//15652	0.00118542	0.0120229	0.00934121	GREM1/ITGA5/ACTN1/THY1/TLN1/MMP14/CTTN/PEAK1/ITGB4/ABL1/NRP1/PTK2B/FN1/CORO1C/SLC9A1/RHOD/BCR/DAPK3/LIMS1/PPM1F/PLEC/COL17A1	22
GO:0062197	cellular response to chemical stress	58//1985	308//15652	0.00121243	0.0122755	0.00953749	MMP2/MMP9/MMP3/HMOX1/MELK/G6PD/FBLN5/PDGFRA/ERMP1/TLR4/EPAS1/NFE2L1/AXL/DAPK1/TLR6/SIGMAR1/AQP1/SOD2/BTK/SRXN1/ABCC1/ETV5/VNN1/GPX7/SLC12A6/MAP3K5/ABL1/SIRPA/PDK2/SIRT2/PML/MAPK1/STK25/AKR1B1/NCF1/PDE8A/STAT6/TREM2/SLC4A11/PRR5L/IL18BP/SPHK1/FOXO1/TSPO/ENDOG/PXN/TMEM161A/RELA/STX4/RCSD1/LONP1/ATP2A2/MPV17/GPX1/FZD1/PLEC/MPO/ALDH3B1	58
GO:0001774	microglial cell activation	14//1985	46//15652	0.00121962	0.012283	0.00954332	MMP8/ITGB2/GRN/C5AR1/ITGAM/CTSC/CCL3/IFNGR1/TLR6/TYROBP/SYT11/TREM2/CST7/SPHK1	14
GO:0048146	positive regulation of fibroblast proliferation	14//1985	46//15652	0.00121962	0.012283	0.00954332	CDK6/PDGFRA/CD74/PDGFRB/CCNA2/DDR2/AQP1/ABL1/MIF/PML/FN1/ZMIZ1/SPHK1/FOSL2	14
GO:1903053	regulation of extracellular matrix organization	14//1985	46//15652	0.00121962	0.012283	0.00954332	DPP4/LRP1/ADTRP/HAS2/AEBP1/DDR2/PDPN/EFEMP2/ABL1/TNFRSF1A/CPB2/TGFB1/FSCN1/FGFR4	14
GO:0048260	positive regulation of receptor-mediated endocytosis	15//1985	51//15652	0.00122158	0.012283	0.00954332	C3/CCL19/SERPINE1/GREM1/CCL21/ARRB1/PLCG2/SYK/DAB2/ARRB2/CBL/DNM2/LDLRAP1/AP2M1/ANXA2	15
GO:0090316	positive regulation of intracellular protein transport	30//1985	134//15652	0.00122756	0.012322	0.00957361	ERBB2/RAC2/ITGB2/FLNA/HCLS1/ITGAM/SREBF2/UBE2L3/B3GAT3/OAZ1/ERGIC3/BCAP31/CD81/GSK3A/PLK3/CHP1/VPS11/TGFB1/PRR5L/MYO1C/TM9SF4/ATG13/CIB1/PRKACA/SLC35D3/EDEM2/PIK3R2/SAR1A/HYAL2/EDEM1	30
GO:0048017	inositol lipid-mediated signaling	36//1985	170//15652	0.00124802	0.0125059	0.00971644	ERBB2/CSF1R/PDGFRA/PIK3AP1/HCLS1/PIK3CG/PDGFRB/IL18/PTPN6/PLCL2/PPARD/EZR/CD28/PLD1/PI4KAP2/PIK3R5/PI4KA/ROR1/PLCB2/PIK3C2B/ADAP2/SIRT2/NCF1/PTAFR/FN1/TYRO3/TREM2/CBL/PRR5L/FGR/PIK3IP1/UNC5B/PIP5K1C/HTR2A/INPP5E/PIK3R2	36
GO:0030307	positive regulation of cell growth	32//1985	146//15652	0.00125303	0.0125346	0.00973875	S100A8/ERBB2/MFSD2A/CXCR4/MMP14/CYFIP1/CXCL16/TRPV2/EIF4G1/SEMA5A/LIMK1/HBEGF/DBN1/NRP1/TGFBR1/PTK2B/FN1/SLC9A1/SDCBP/GDI1/CSNK2A1/SEMA7A/TWF2/CIB1/SPHK1/SMURF1/DBNL/MTPN/INO80/RPS6KA1/KLHL22/DISC1	32
GO:0051170	import into nucleus	33//1985	152//15652	0.00125806	0.0125634	0.00976115	MMP12/MED1/FLNA/HCLS1/TRAF3IP2/POM121C/KPNA2/SYK/POM121/SEC13/NUP188/PML/NUP93/CHP1/KPNA3/SQSTM1/IPO4/BMP4/TNPO2/TGFB1/PTTG1IP/BACH2/LMNA/IPO13/NUP214/KPNA6/NUP50/SUFU/BCL3/CRY2/PIK3R2/MDFIC/HYAL2	33
GO:0051403	stress-activated MAPK cascade	46//1985	232//15652	0.00127168	0.0126777	0.00984997	CCL19/MMP8/SASH1/LGALS9/XDH/CCL21/TLR4/PRMT1/GSTP1/LTBR/EZR/MYD88/MAP3K5/ANKRD6/FCGR2B/SIRPA/RASSF2/MAPK1/STK25/PTK2B/NCF1/EPHB1/TREM2/BMP4/NOD1/SDCBP/MINK1/CD27/SPHK1/FOXO1/MFHAS1/MAP2K3/PYCARD/DAXX/CRKL/TRAF4/PTGER4/TRAF2/MAP2K1/CCM2/MAP3K3/MDFIC/MEN1/MAP4K2/SH2D3A/MAPK8IP2	46
GO:0006517	protein deglycosylation	9//1985	23//15652	0.0012799	0.0127162	0.0098799	MAN2B1/MAN2A2/RNF185/RNF5/MAN1B1/MAN1C1/EDEM2/SYVN1/EDEM1	9
GO:1903306	negative regulation of regulated secretory pathway	9//1985	23//15652	0.0012799	0.0127162	0.0098799	HMOX1/NCKAP1L/LGALS9/CD84/CD300A/HLA-F/FCGR2B/GNAI2/BCR	9
GO:0002517	T cell tolerance induction	7//1985	15//15652	0.00132608	0.0131082	0.0101845	LILRB4/CD3E/IL2RA/TGFBR2/HLA-G/HLA-B/LILRB2	7
GO:0048569	post-embryonic animal organ development	7//1985	15//15652	0.00132608	0.0131082	0.0101845	EFEMP1/MFAP2/MYO1E/BAK1/CDH23/BAX/ERCC1	7
GO:0070207	protein homotrimerization	7//1985	15//15652	0.00132608	0.0131082	0.0101845	ALOX5AP/SLC1A5/SIGMAR1/HLA-G/MLKL/MIF/ITLN1	7
GO:0002431	Fc receptor mediated stimulatory signaling pathway	11//1985	32//15652	0.0013349	0.0131331	0.0102038	FCER1G/HCK/SYK/VAV1/LIMK1/ABL1/FCGR2B/CSK/VAV2/FGR/MYO1G	11
GO:0070229	negative regulation of lymphocyte apoptotic process	11//1985	32//15652	0.0013349	0.0131331	0.0102038	ORMDL3/CD74/ST3GAL1/DOCK8/NOC2L/ADA/MIF/TSC22D3/BMP4/CD27/FADD	11
GO:0034504	protein localization to nucleus	53//1985	277//15652	0.00133534	0.0131331	0.0102038	MMP12/LILRB4/MED1/ORMDL3/FLNA/TESK1/TFRC/HCLS1/MAGED1/TRAF3IP2/POM121C/PLK1/COL1A1/KPNA2/SYK/POM121/CIZ1/SEC13/TOR1B/NUP188/PML/NUP93/CHP1/KPNA3/SQSTM1/IPO4/BMP4/TNPO2/POLR1A/TGFB1/PTTG1IP/LIMK2/LMNA/IPO13/MFHAS1/NUP214/KPNA6/LATS2/RANGAP1/ARL2/NUP50/NF2/GLIS2/SUFU/BCL3/CRY2/PIK3R2/MDFIC/MEPCE/HYAL2/MCRS1/SUN2/CTDNEP1	53
GO:0022408	negative regulation of cell-cell adhesion	39//1985	189//15652	0.00134103	0.0131669	0.01023	ERBB2/LAPTM5/ADTRP/TNFRSF21/LILRB4/ASS1/NCKAP1L/LGALS9/IL2RA/HAVCR2/IL1RN/CD74/LGALS9C/CD86/MYADM/CCL21/PDCD1LG2/PTPN6/GPNMB/CD300A/CD80/HLA-G/IL4R/LRRC32/ABL1/FCGR2B/LILRB2/SWAP70/BMP4/TGFB1/IL4I1/LILRB1/MDK/NF2/SH2B3/RUNX3/PPM1F/CEBPB/SPN	39
GO:0032930	positive regulation of superoxide anion generation	8//1985	19//15652	0.00136222	0.0133301	0.0103568	ITGB2/ITGAM/GSTP1/SYK/TYROBP/GNAI2/TGFB1/HVCN1	8
GO:1903978	regulation of microglial cell activation	8//1985	19//15652	0.00136222	0.0133301	0.0103568	MMP8/GRN/CTSC/CCL3/SYT11/TREM2/CST7/SPHK1	8
GO:0006887	exocytosis	61//1985	329//15652	0.00136519	0.0133368	0.0103621	PLEK/CCR1/RAC2/HMOX1/ITGB2/NCKAP1L/LGALS9/CD84/ITGAM/PIK3CG/PRKCB/ABCC4/SCRN1/TRPV6/CCL3/HCK/CD300A/SYK/HLA-F/SYTL3/IL4R/BTK/MILR1/SNF8/STX11/SYT11/RALA/FCGR2B/MYH9/CDK16/PTAFR/GNAI2/RAB11B/P2RX7/YKT6/VPS11/SDCBP/CBL/FGR/BCR/RAB8A/VPS4A/CORO1A/VPS18/TXLNA/STX4/P2RY1/PIP5K1C/DNAJC5/LAT/HTR2A/ATP2A2/GIT1/SYNGR1/ARHGAP17/MICAL1/STXBP2/MYO1G/SDF4/CACNA1I/LAT2	61
GO:0045860	positive regulation of protein kinase activity	68//1985	375//15652	0.00137395	0.0134	0.0104111	CHI3L1/ERBB2/CD4/NRG1/CCL19/FAM20A/CSF1R/GREM1/NCKAP1L/SASH1/CCND2/PIK3CG/MAGED1/CD86/CCL21/TLR4/ITGB3/TGFBR2/PDGFRB/IL18/MOB3B/DDR2/MMD/LCP2/CD300A/SYK/TLR6/PIK3R5/PIH1D1/HBEGF/MAP3K5/CCNYL1/ABL1/MIF/FGD2/RASSF2/PTK2B/NCF1/P2RX7/CSK/TGFB1/IQGAP1/MOB3A/CIB1/TCL1A/IL6R/MARK2/MTOR/CSF1/INCENP/MAP2K3/CD40/SLC11A1/SNX9/DVL3/CCND3/DAXX/TNFRSF10A/TRAF4/LAT/HTR2A/TRAF2/CASS4/MAP2K1/AGAP2/TAB1/MAP4K2/ELA…	68
GO:0002532	production of molecular mediator involved in inflammatory response	22//1985	89//15652	0.00138954	0.0135295	0.0105117	LILRB4/SLAMF8/SERPINE1/GRN/TLR4/ALOX5AP/PLD3/CHID1/SYK/TLR6/MYD88/IL4R/BTK/IL17RA/ADCY7/SIRPA/NCF1/EPHB2/TREM2/KPNA6/PYCARD/TICAM1	22
GO:0022406	membrane docking	20//1985	78//15652	0.00139488	0.0135363	0.0105171	PLEK/VCAM1/MSN/EZR/ICAM1/CAV2/VMP1/ESYT1/STX11/CHP1/YKT6/VPS11/RAB8A/VPS18/SNX3/STX4/ATP2A2/STXBP2/STX10/PEX16	20
GO:0097006	regulation of plasma lipoprotein particle levels	20//1985	78//15652	0.00139488	0.0135363	0.0105171	PLA2G2A/PLA2G7/PLTP/HMOX1/MFSD2A/MSR1/ABCA1/SOAT1/APOE/TREM2/CSK/PLA2G5/PRKACA/LRPAP1/PLAGL2/LDLRAP1/ANXA2/NR1H2/EHD1/MPO	20
GO:0010950	positive regulation of endopeptidase activity	34//1985	159//15652	0.00141001	0.0136206	0.0105825	S100A8/CTSD/LAPTM5/LGALS9/XDH/CTSH/VCP/CASP1/NLRC4/CASP10/PPARG/GSN/DAPK1/SYK/LGMN/ST20/BCAP31/MAP3K5/GRAMD4/PML/NOD1/NLRP3/BAK1/TBC1D10A/PRELID1/PYCARD/GRIN2B/ADRM1/FADD/PPM1F/CASP9/BID/BAX/FOXL2	34
GO:0045670	regulation of osteoclast differentiation	17//1985	62//15652	0.00141236	0.0136206	0.0105825	LILRB4/CCR1/TLR4/GPR137B/CCL3/INPP5D/LILRB3/TYROBP/RASSF2/TREM2/MAFB/MTOR/CSF1/LILRB1/TOB2/GPR68/CEBPB	17
GO:0070613	regulation of protein processing	17//1985	62//15652	0.00141236	0.0136206	0.0105825	SPON1/SERPINE1/MMP14/ENO1/NLRC4/GSN/CTSZ/MYH9/CPB2/RHBDD1/CST7/PRKACA/GLG1/GAS1/ANXA2/BCL2L12/CHAC1	17
GO:0001959	regulation of cytokine-mediated signaling pathway	33//1985	153//15652	0.00141288	0.0136206	0.0105825	MMP12/LAPTM5/MED1/IL1R1/IRAK3/IL1RN/CD74/CXCR4/GSTP1/CASP1/PTPN6/PPARG/ECM1/AXL/SLIT3/SYK/CDC37/TNFRSF1A/TREM2/NKIRAS2/RNF185/STAT2/SPHK1/CSF1/AGPAT1/PYCARD/TRAF2/SH2B3/FADD/NR1H2/AGPAT2/CD300LF/IRF3	33
GO:0016049	cell growth	79//1985	449//15652	0.00145106	0.0139655	0.0108505	S100A8/ERBB2/DCSTAMP/TNC/G6PD/GREM1/FBLN5/MFSD2A/CXCR4/NRP2/TGFBR2/SPOCK1/MMP14/CTTN/CYFIP1/ENO1/CXCL16/PTPRS/TRPV2/EIF4G1/PPARD/SEMA5A/DPYSL2/SLIT3/DAB2/IGFBP4/ST20/EXT1/LIMK1/GSK3A/PLXNA1/PPP2R1A/SGK1/HBEGF/APOE/DBN1/ABL1/EPB41L3/NRP1/PML/TGFBR1/SMARCA4/PTK2B/FN1/SLC9A1/SDCBP/CLSTN1/GDI1/CSNK2A1/TGFB1/SEMA7A/LAMTOR1/IQGAP1/TWF2/CIB1/SPHK1/EIF2AK4/SMURF1/MTOR/DCUN1D3/DBNL/MTPN/DNM2/NANOS1/SEMA4B…	79
GO:0010591	regulation of lamellipodium assembly	12//1985	37//15652	0.00145729	0.0140025	0.0108792	RAC2/CYFIP1/WAS/CAPZB/TWF2/MTOR/FSCN1/DNM2/ABI3/ARPC2/EPHA2/ACTR2	12
GO:0046686	response to cadmium ion	16//1985	57//15652	0.00147435	0.0141199	0.0109705	MMP9/HMOX1/MT2A/CYBB/MT1X/SOD2/NPC1/MAPK1/NCF1/MT1M/MTF1/DAXX/MT1B/ALAD/ERCC1/ABCB6	16
GO:0046847	filopodium assembly	16//1985	57//15652	0.00147435	0.0141199	0.0109705	MIEN1/CCL21/DOCK11/EZR/ITGB4/SRGAP2/RALA/NRP1/FGD2/TGFBR1/EPHB2/CAPZB/ARAP1/FSCN1/AGRN/RHOQ	16
GO:0031032	actomyosin structure organization	39//1985	190//15652	0.00148545	0.0141797	0.011017	CNN2/ANLN/PDGFRA/TESK1/PDGFRB/TNFAIP1/ARRB1/MYL9/GPR65/ITGB5/MYO18A/LIMK1/WDR1/ZYX/ABL1/EPB41L3/MYH9/NRP1/WAS/TGFBR1/PTK2B/FLII/SLC9A1/S1PR1/RHOC/ARAP1/MTOR/VPS4A/PXN/NF2/PFN1/PTGER4/PPM1F/FLNC/ARHGEF18/RTKN/PLEC/TNNT3/SORBS3	39
GO:0070302	regulation of stress-activated protein kinase signaling cascade	39//1985	190//15652	0.00148545	0.0141797	0.011017	CCL19/MMP8/SASH1/XDH/CCL21/TLR4/PRMT1/GSTP1/LTBR/EZR/MYD88/MAP3K5/ANKRD6/FCGR2B/SIRPA/RASSF2/MAPK1/STK25/PTK2B/NCF1/EPHB1/TREM2/BMP4/NOD1/SDCBP/MINK1/CD27/SPHK1/FOXO1/MFHAS1/PYCARD/TRAF4/TRAF2/MAP2K1/MAP3K3/MDFIC/MEN1/MAP4K2/MAPK8IP2	39
GO:0030500	regulation of bone mineralization	19//1985	73//15652	0.00150249	0.014319	0.0111251	CCR1/SLC8A1/GREM1/MGP/SGMS2/SRGN/COMP/DDR2/ECM1/CCL3/ACVR1/ANKH/PTK2B/BMP4/P2RX7/S1PR1/TGFB1/FAM20C/TMEM119	19
GO:0060071	Wnt signaling pathway, planar cell polarity pathway	15//1985	52//15652	0.00151861	0.0144256	0.0112079	GPC6/PRICKLE2/RSPO3/ROR1/DAB2/ABL1/ANKRD6/VANGL1/PTK7/SMURF1/CTHRC1/MED12/DVL3/ARHGEF19/FZD1	15
GO:0061900	glial cell activation	15//1985	52//15652	0.00151861	0.0144256	0.0112079	LRP1/MMP8/ITGB2/GRN/C5AR1/ITGAM/CTSC/CCL3/IFNGR1/TLR6/TYROBP/SYT11/TREM2/CST7/SPHK1	15
GO:0006890	retrograde vesicle-mediated transport, Golgi to endoplasmic reticulum	14//1985	47//15652	0.00153727	0.0145555	0.0113089	KDELR3/LMAN2/KDELR1/COPZ2/GBF1/ERGIC3/TAPBP/KDELR2/BET1L/PITPNB/SCYL1/COPE/BICD2/USE1	14
GO:0071825	protein-lipid complex subunit organization	14//1985	47//15652	0.00153727	0.0145555	0.0113089	PLA2G2A/PLA2G7/PLTP/MFSD2A/ABCA1/SOAT1/APOE/PLA2G5/PRKACA/PLAGL2/SNX9/BIN1/NR1H2/MPO	14
GO:0008361	regulation of cell size	36//1985	172//15652	0.00155022	0.0146307	0.0113673	PLEK/DEPTOR/CTTN/CYFIP1/PTPRS/MSN/TRPV2/SEMA5A/DPYSL2/VAV1/AQP1/LIMK1/SLC12A6/APOE/DBN1/E2F4/ABL1/NRP1/FN1/P2RX7/GDI1/SEMA7A/TWF2/SLC12A4/VAV2/LRRC8A/MTOR/SLC12A8/DBNL/MTPN/DNM2/SEMA4B/SLC12A7/ULK1/SLC12A9/DISC1	36
GO:0061136	regulation of proteasomal protein catabolic process	36//1985	172//15652	0.00155022	0.0146307	0.0113673	VCP/PLK1/PSMF1/CDC20/DAB2/RNFT1/RNF19A/BCAP31/RNF19B/GSK3A/RAD23A/NUPR1/APOE/PSMC3/PLK3/SIRT2/MAP1A/GBA/USP5/TREM2/SDCBP/RNF185/BAG6/CHFR/GNA12/CSNK1E/PSMC4/DESI1/PRKACA/ALAD/ARAF/FOXF2/TRIB3/SGTA/GPX1/PSMC2	36
GO:0006606	protein import into nucleus	32//1985	148//15652	0.00158596	0.0149319	0.0116014	MMP12/MED1/FLNA/HCLS1/TRAF3IP2/POM121C/KPNA2/SYK/POM121/SEC13/NUP188/PML/NUP93/CHP1/KPNA3/SQSTM1/IPO4/BMP4/TNPO2/TGFB1/PTTG1IP/LMNA/IPO13/NUP214/KPNA6/NUP50/SUFU/BCL3/CRY2/PIK3R2/MDFIC/HYAL2	32
GO:0006066	alcohol metabolic process	61//1985	331//15652	0.00158725	0.0149319	0.0116014	STARD3/CES1/PLEK/CYB5R3/G6PD/ALDH2/DHCR24/IDH2/MOXD1/ACO2/SREBF2/APOL1/PLCG2/DHRS3/HDLBP/SRD5A3/PPARD/NFE2L1/ABCA1/RETSAT/DHCR7/AKR1A1/DPAGT1/ALDH1A3/OSBPL5/DAB2/SOAT1/DHDDS/HRH1/IMPA2/APOE/IDH1/NPC1/CH25H/MBTPS1/ALDH1B1/DKK3/PTK2B/AKR1B1/TPI1/PTAFR/GBA/IDH3G/ISYNA1/H6PD/ACSS2/LRP5/SPHK1/GBA2/P2RY6/RXRA/CLN6/SNX17/P2RY1/DPM2/INPP5A/LDLRAP1/INPP5E/SYNJ2/DHRS13/ALDH3B1	61
GO:0002832	negative regulation of response to biotic stimulus	25//1985	107//15652	0.00161596	0.0151532	0.0117733	MMP12/SLAMF8/LGALS9/GRN/IRAK3/HAVCR2/SERPING1/HLA-E/PPARG/HLA-A/KLRD1/HLA-F/HLA-G/SERPINB9/ARRB2/HLA-B/TRIM21/SIRT2/TYRO3/STAT2/IL4I1/LILRB1/RNF26/BANF1/NR1H2	25
GO:1901800	positive regulation of proteasomal protein catabolic process	25//1985	107//15652	0.00161596	0.0151532	0.0117733	VCP/PLK1/CDC20/DAB2/RNFT1/RNF19A/BCAP31/RNF19B/GSK3A/RAD23A/NUPR1/PSMC3/PLK3/SIRT2/GBA/USP5/TREM2/RNF185/BAG6/CHFR/CSNK1E/PSMC4/TRIB3/SGTA/PSMC2	25
GO:0050730	regulation of peptidyl-tyrosine phosphorylation	48//1985	248//15652	0.00171529	0.0160588	0.0124769	LILRB4/CD4/NRG1/CD3E/ITGB2/CSF1R/GREM1/ITGA5/THBS4/HCLS1/CD74/THY1/ITGB3/IL18/PLCG2/PTPN6/LRRK1/EHD4/CD300A/SYK/CD80/ACVR1/CD81/ARRB2/PPP2R1A/BST1/HBEGF/ABL1/TNFRSF1A/CD44/MIF/NRP1/PTK2B/NCF1/TREM2/NCK2/CBL/TGFB1/IL6R/SHC1/MTOR/CD40/NF2/HTR2A/CSPG4/SH2B3/CASS4/HYAL2	48
GO:0030038	contractile actin filament bundle assembly	24//1985	102//15652	0.00179136	0.0167175	0.0129887	TESK1/TNFAIP1/ARRB1/GPR65/ITGB5/LIMK1/ZYX/ABL1/NRP1/WAS/TGFBR1/PTK2B/SLC9A1/S1PR1/RHOC/ARAP1/MTOR/PXN/NF2/PFN1/PTGER4/PPM1F/ARHGEF18/SORBS3	24
GO:0043149	stress fiber assembly	24//1985	102//15652	0.00179136	0.0167175	0.0129887	TESK1/TNFAIP1/ARRB1/GPR65/ITGB5/LIMK1/ZYX/ABL1/NRP1/WAS/TGFBR1/PTK2B/SLC9A1/S1PR1/RHOC/ARAP1/MTOR/PXN/NF2/PFN1/PTGER4/PPM1F/ARHGEF18/SORBS3	24
GO:0032233	positive regulation of actin filament bundle assembly	16//1985	58//15652	0.00180032	0.0167475	0.013012	PLEK/TESK1/GPR65/LIMK1/ABL1/NRP1/TGFBR1/SWAP70/RHOC/MTOR/PXN/NF2/PFN1/PPM1F/SORBS3/ID1	16
GO:0048524	positive regulation of viral process	16//1985	58//15652	0.00180032	0.0167475	0.013012	CD4/LGALS1/LGALS9/CD74/KPNA2/AXL/CD28/RAD23A/DDB1/TRIM21/TYRO3/TBC1D20/KPNA6/VPS4A/CD209/MDFIC	16
GO:0002755	MyD88-dependent toll-like receptor signaling pathway	9//1985	24//15652	0.00181963	0.01682	0.0130683	IRAK3/TLR8/TLR4/TLR1/CD300A/TLR6/MYD88/BTK/CD300LF	9
GO:0031579	membrane raft organization	9//1985	24//15652	0.00181963	0.01682	0.0130683	MYADM/DOCK2/FLOT2/PACSIN2/GSN/CAV2/NPC1/FLOT1/ANXA2	9
GO:0070861	regulation of protein exit from endoplasmic reticulum	9//1985	24//15652	0.00181963	0.01682	0.0130683	BCAP31/CD81/TM9SF4/OS9/SLC35D3/EDEM2/SAR1A/UBAC2/EDEM1	9
GO:1903649	regulation of cytoplasmic transport	9//1985	24//15652	0.00181963	0.01682	0.0130683	MSN/EZR/DAB2/MAPK1/VPS11/SNX3/CHMP3/MAP2K1/PTPN23	9
GO:0045773	positive regulation of axon extension	12//1985	38//15652	0.00188748	0.0173922	0.0135129	CYFIP1/TRPV2/SEMA5A/LIMK1/DBN1/NRP1/FN1/GDI1/SEMA7A/TWF2/DBNL/DISC1	12
GO:2000249	regulation of actin cytoskeleton reorganization	12//1985	38//15652	0.00188748	0.0173922	0.0135129	CSF1R/PDGFRA/HCLS1/ARHGDIB/GMFG/HCK/ABL1/NRP1/PTK2B/DAPK3/MDK/ABI3	12
GO:0002761	regulation of myeloid leukocyte differentiation	26//1985	114//15652	0.00190488	0.0175249	0.013616	LILRB4/CCR1/CD4/DCSTAMP/CDK6/C1QC/HCLS1/CD74/TLR4/GPR137B/CCL3/INPP5D/LILRB3/PRKCA/TYROBP/RASSF2/TREM2/TGFB1/MAFB/MTOR/CSF1/LILRB1/FADD/TOB2/GPR68/CEBPB	26
GO:0002524	hypersensitivity	6//1985	12//15652	0.00192727	0.0175375	0.0136258	C3/HLA-E/FCGR3A/EXT1/BTK/FCGR2B	6
GO:0002645	positive regulation of tolerance induction	6//1985	12//15652	0.00192727	0.0175375	0.0136258	LILRB4/CD3E/IRAK3/TGFBR2/HLA-G/LILRB2	6
GO:0002887	negative regulation of myeloid leukocyte mediated immunity	6//1985	12//15652	0.00192727	0.0175375	0.0136258	HMOX1/LGALS9/CD84/CD300A/FCGR2B/BCR	6
GO:0009886	post-embryonic animal morphogenesis	6//1985	12//15652	0.00192727	0.0175375	0.0136258	EFEMP1/MFAP2/BAK1/CDH23/NKX2-3/BAX	6
GO:0015780	nucleotide-sugar transmembrane transport	6//1985	12//15652	0.00192727	0.0175375	0.0136258	SLC35C1/SLC35B1/SLC35A2/SLC35C2/SLC35A4/SLC35D3	6
GO:0043312	neutrophil degranulation	6//1985	12//15652	0.00192727	0.0175375	0.0136258	ITGB2/ITGAM/SYK/PTAFR/BCR/STXBP2	6
GO:0051549	positive regulation of keratinocyte migration	6//1985	12//15652	0.00192727	0.0175375	0.0136258	MMP9/HAS2/HBEGF/MAPRE2/MTOR/IQSEC1	6
GO:0008037	cell recognition	33//1985	156//15652	0.00198072	0.0179959	0.0139819	IGKC/IGHV3-33/IGHV3-74/TNFRSF21/IGHV3-72/CCL19/MFGE8/IGHV3-35/HAVCR2/FOLR1/CXCR4/CCL21/DOCK2/DOCK8/MSN/SEMA5A/MYO18A/BSG/EXT1/CD81/B4GALT1/NRP1/ALDOA/EPHB2/EPHB1/CD5/TREM2/NCK2/PLA2G5/SPON2/CD209/PCDH12/ROBO4	33
GO:0006801	superoxide metabolic process	17//1985	64//15652	0.00205787	0.0186678	0.014504	ITGB2/FBLN5/ITGAM/GSTP1/NCF2/CYBB/SH3PXD2B/SYK/SOD2/TYROBP/BST1/NCF4/NCF1/GNAI2/TGFB1/HVCN1/MPO	17
GO:0051495	positive regulation of cytoskeleton organization	37//1985	181//15652	0.0020854	0.0188648	0.014657	PLEK/NCKAP1L/SPAG5/TESK1/HCLS1/CCL21/CTTN/CYFIP1/GPR65/SEMA5A/HCK/GSN/LIMK1/WDR1/ABL1/NRP1/WAS/TGFBR1/PTK2B/SWAP70/P2RX7/NCK2/RHOC/MTOR/CDC42EP4/PXN/PYCARD/SNX9/ARL2/NF2/PFN1/GIT1/PPM1F/BIN1/SORBS3/ARPC2/ID1	37
GO:0033631	cell-cell adhesion mediated by integrin	7//1985	16//15652	0.002101	0.0188648	0.014657	DPP4/CD3E/ITGA5/FERMT3/ADA/SWAP70/PIEZO1	7
GO:0036507	protein demannosylation	7//1985	16//15652	0.002101	0.0188648	0.014657	RNF185/RNF5/MAN1B1/MAN1C1/EDEM2/SYVN1/EDEM1	7
GO:0036508	protein alpha-1,2-demannosylation	7//1985	16//15652	0.002101	0.0188648	0.014657	RNF185/RNF5/MAN1B1/MAN1C1/EDEM2/SYVN1/EDEM1	7
GO:0051014	actin filament severing	7//1985	16//15652	0.002101	0.0188648	0.014657	CAPG/GMFG/GSN/SRGAP2/MYH9/FLII/FMNL1	7
GO:1902285	semaphorin-plexin signaling pathway involved in neuron projection guidance	7//1985	16//15652	0.002101	0.0188648	0.014657	PLXNB2/NRP2/ECE1/PLXND1/PLXNC1/PLXNA1/NRP1	7
GO:0051651	maintenance of location in cell	41//1985	206//15652	0.00210218	0.0188648	0.014657	S100A8/CD4/CCL19/SLC8A1/KDELR3/THY1/CCL21/SRGN/PLCG2/KDELR1/PTPN6/CCL3/TPCN1/RASA3/GSN/CIZ1/AP3D1/APOE/DBN1/ABL1/ITPR3/PML/PTK2B/SRI/MCOLN1/P2RX7/FTH1/FKBP1A/OS9/TWF2/PRKACA/P2RY6/TSPO/KDELR2/CORO1A/RANGAP1/ARL2/SLC30A7/HTR2A/BAX/SUN2	41
GO:0048844	artery morphogenesis	19//1985	75//15652	0.00211239	0.0189273	0.0147056	LRP1/PRDM1/PRRX1/FOLR1/ADAMTS9/PDGFRB/COMP/ENG/EFNB2/EFEMP2/APOE/NRP1/TGFBR1/BMP4/ZMIZ1/STRA6/MDK/NOTCH3/DLL4	19
GO:0071482	cellular response to light stimulus	25//1985	109//15652	0.00212261	0.0189897	0.0147541	MMP1/MFAP4/MMP2/MMP9/MMP3/TIMP1/MME/NOC2L/ST20/AQP1/DDB1/RHBDD1/BAK1/OPN1SW/EIF2AK4/RUVBL2/TMEM161A/INO80/CRY2/CASP9/BAX/HYAL2/ERCC1/GPR88/SLC24A4	25
GO:0001952	regulation of cell-matrix adhesion	26//1985	115//15652	0.00217063	0.0193896	0.0150648	MMP12/CD3E/SERPINE1/GREM1/CDK6/THY1/CCL21/PLAU/MMP14/PEAK1/EFEMP2/BST1/ABL1/NRP1/PTK2B/RRAS/CORO1C/SLC9A1/MINK1/CIB1/CSF1/DAPK3/LIMS1/NF2/PPM1F/DISC1	26
GO:0060759	regulation of response to cytokine stimulus	34//1985	163//15652	0.00218498	0.019488	0.0151412	MMP12/LAPTM5/MED1/IL1R1/IRAK3/IL1RN/CD74/CXCR4/TLR4/GSTP1/CASP1/PTPN6/PPARG/ECM1/AXL/SLIT3/SYK/CDC37/TNFRSF1A/TREM2/NKIRAS2/RNF185/STAT2/SPHK1/CSF1/AGPAT1/PYCARD/TRAF2/SH2B3/FADD/NR1H2/AGPAT2/CD300LF/IRF3	34
GO:0051098	regulation of binding	63//1985	349//15652	0.00225418	0.0200746	0.0155969	MMP9/LRP1/SPON1/MMP8/HMOX1/PLAUR/LOX/IRF4/HJURP/PLXND1/PLK1/PPARG/PLCL2/EIF4G1/ACTB/DAB2/TFIP11/ARRB2/CTSZ/APOE/DHRS7B/RNF220/ABL1/NRP1/TRIM21/SIRT2/TGFBR1/CARM1/SRI/FLOT1/EDF1/BMP4/FKBP1A/TGFB1/ZNF304/CSNK1E/MARK2/EIF3D/CTHRC1/PRKACA/LRPAP1/CDK9/P2RY1/SYMPK/ATP2A2/DOT1L/LDLRAP1/GOLGA2/TRIB3/BCL3/GTF2F1/LFNG/ANXA2/TMC8/MFNG/MEPCE/BAX/ERCC2/HDAC4/TICAM1/MEN1/ID1/DISC1	63
GO:0001736	establishment of planar polarity	18//1985	70//15652	0.00228762	0.0203105	0.0157802	GPC6/TP63/PRICKLE2/RSPO3/ROR1/DAB2/WDR1/ABL1/ANKRD6/VANGL1/PTK7/SMURF1/CTHRC1/MED12/DVL3/FOXF2/ARHGEF19/FZD1	18
GO:0007164	establishment of tissue polarity	18//1985	70//15652	0.00228762	0.0203105	0.0157802	GPC6/TP63/PRICKLE2/RSPO3/ROR1/DAB2/WDR1/ABL1/ANKRD6/VANGL1/PTK7/SMURF1/CTHRC1/MED12/DVL3/FOXF2/ARHGEF19/FZD1	18
GO:1904645	response to amyloid-beta	15//1985	54//15652	0.00229542	0.0203488	0.01581	MMP12/MMP2/MMP9/LRP1/MMP3/VCAM1/TLR4/ICAM1/CACNA2D1/TLR6/LGMN/ABCC1/FCGR2B/EPHB2/TREM2	15
GO:0046640	regulation of alpha-beta T cell proliferation	11//1985	34//15652	0.0023283	0.0205778	0.0159879	CD3E/LGALS9/LGALS9C/TGFBR2/IL18/HLA-E/HLA-A/CD28/SYK/CD81/TYK2	11
GO:0098751	bone cell development	11//1985	34//15652	0.0023283	0.0205778	0.0159879	MED1/ATP6AP1/PTPN6/FLI1/LRRK1/TYROBP/FAM20C/LILRB1/SH2B3/ANXA2/GPR68	11
GO:0031098	stress-activated protein kinase signaling cascade	46//1985	239//15652	0.00236959	0.0209111	0.0162469	CCL19/MMP8/SASH1/LGALS9/XDH/CCL21/TLR4/PRMT1/GSTP1/LTBR/EZR/MYD88/MAP3K5/ANKRD6/FCGR2B/SIRPA/RASSF2/MAPK1/STK25/PTK2B/NCF1/EPHB1/TREM2/BMP4/NOD1/SDCBP/MINK1/CD27/SPHK1/FOXO1/MFHAS1/MAP2K3/PYCARD/DAXX/CRKL/TRAF4/PTGER4/TRAF2/MAP2K1/CCM2/MAP3K3/MDFIC/MEN1/MAP4K2/SH2D3A/MAPK8IP2	46
GO:0070231	T cell apoptotic process	14//1985	49//15652	0.00238062	0.0209768	0.0162979	LGALS9/IL2RA/ST3GAL1/DOCK8/KDELR1/ADA/GIMAP8/TSC22D3/BMP4/CD27/BAK1/PRELID1/FADD/BAX	14
GO:0042269	regulation of natural killer cell mediated cytotoxicity	13//1985	44//15652	0.00242671	0.0213507	0.0165884	LGALS9/HAVCR2/HLA-E/HLA-A/KLRD1/HLA-F/HLA-G/VAV1/SERPINB9/ARRB2/HLA-B/LILRB1/PVR	13
GO:1903317	regulation of protein maturation	17//1985	65//15652	0.00246353	0.021642	0.0168148	SPON1/SERPINE1/MMP14/ENO1/NLRC4/GSN/CTSZ/MYH9/CPB2/RHBDD1/CST7/PRKACA/GLG1/GAS1/ANXA2/BCL2L12/CHAC1	17
GO:0022612	gland morphogenesis	27//1985	122//15652	0.00249773	0.0219096	0.0170227	MMP2/MED1/TGM2/TNC/CSF1R/TP63/TGFBR2/PLXND1/SNAI2/MSN/PLXNA1/NRP1/PML/STAT6/CAPN1/CPB2/BMP4/TGFB1/LRP5/VDR/CSF1/MDK/NKX2-3/CEBPB/RPS6KA1/BAX/EPHA2	27
GO:0050792	regulation of viral process	31//1985	146//15652	0.00250658	0.0219542	0.0170574	CD4/LGALS1/APOBEC3B/LGALS9/CD74/CXCR4/KPNA2/AXL/CD28/APOBEC3F/GSN/LY6E/SNF8/RAD23A/ZNFX1/CH25H/DDB1/TRIM21/TYRO3/APOBEC3C/TRIM26/TRIM25/APOBEC3D/TBC1D20/KPNA6/VPS4A/MORC2/CD209/SNX3/BANF1/MDFIC	31
GO:0002433	immune response-regulating cell surface receptor signaling pathway involved in phagocytosis	9//1985	25//15652	0.00252686	0.0220656	0.0171439	HCK/SYK/VAV1/LIMK1/ABL1/FCGR2B/VAV2/FGR/MYO1G	9
GO:0038096	Fc-gamma receptor signaling pathway involved in phagocytosis	9//1985	25//15652	0.00252686	0.0220656	0.0171439	HCK/SYK/VAV1/LIMK1/ABL1/FCGR2B/VAV2/FGR/MYO1G	9
GO:0035710	CD4-positive, alpha-beta T cell activation	22//1985	93//15652	0.00253371	0.0220924	0.0171647	CCL19/NCKAP1L/LGALS9/IRF4/LGALS9C/CD86/TGFBR2/IL18/CD80/IL4R/CD81/STAT6/IL6R/NLRP3/MTOR/SASH3/TCIRG1/PTGER4/RUNX3/BCL3/NKX2-3/SPN	22
GO:0032715	negative regulation of interleukin-6 production	16//1985	60//15652	0.00263454	0.0228692	0.0177683	LILRB4/NCKAP1L/CD84/IRAK3/HAVCR2/TLR4/ARRB1/PTPN6/INPP5D/ARRB2/SYT11/SIRPA/GBA/CSK/CD200/IL27RA	16
GO:0034113	heterotypic cell-cell adhesion	16//1985	60//15652	0.00263454	0.0228692	0.0177683	VCAM1/ITGB2/ITGA5/IL1RN/ITGAX/THY1/MYADM/ITGB3/CD44/SIRPA/LILRB2/FLOT1/CD200/ITGB7/CD1D/NINJ1	16
GO:0050854	regulation of antigen receptor-mediated signaling pathway	16//1985	60//15652	0.00263454	0.0228692	0.0177683	LAPTM5/LILRB4/THY1/PRKCB/CD22/PTPN6/PLCL2/EZR/CD300A/ADA/CD81/FCGR2B/PRKD2/CARD11/RELA/NFAM1	16
GO:0045446	endothelial cell differentiation	25//1985	111//15652	0.00275881	0.0239124	0.0185788	NRG1/XDH/CXCR4/MYADM/RAPGEF1/HEG1/PLOD3/MSN/EZR/ICAM1/ACVR1/MYD88/PDPN/CDH5/TNFRSF1A/NRP1/EDF1/BMP4/HPSE/S1PR1/FOXJ2/GPX1/CCM2/ID1/ROBO4	25
GO:0061756	leukocyte adhesion to vascular endothelial cell	15//1985	55//15652	0.00279278	0.0241352	0.0187519	VCAM1/ITGB2/SELL/CCL21/SELPLG/EXT1/PTAFR/ST3GAL4/MDK/ITGB7/RELA/SPN/FUT4/ELANE/CHST2	15
GO:0090175	regulation of establishment of planar polarity	15//1985	55//15652	0.00279278	0.0241352	0.0187519	GPC6/PRICKLE2/RSPO3/ROR1/DAB2/ABL1/ANKRD6/VANGL1/PTK7/SMURF1/CTHRC1/MED12/DVL3/ARHGEF19/FZD1	15
GO:0072593	reactive oxygen species metabolic process	40//1985	203//15652	0.00285188	0.0245759	0.0190943	MMP3/RAC2/MMP8/ITGB2/G6PD/FBLN5/ITGAM/XDH/TLR4/TGFBR2/PDGFRB/GSTP1/NCF2/PLCG2/CYBB/SH3PXD2B/SYK/TLR6/GBF1/VAV1/SOD2/TYROBP/BST1/NCF4/SIRT2/PTK2B/PID1/NCF1/GNAI2/P2RX7/TGFB1/EIF6/BCR/STK17A/FOXO1/TSPO/HVCN1/MPV17/GPX1/MPO	40
GO:0019932	second-messenger-mediated signaling	52//1985	280//15652	0.00285218	0.0245759	0.0190943	FPR1/PLEK/CCR1/CD4/VCAM1/NRG1/CD3E/SLC8A1/CMKLR1/CXCR4/NCALD/PTBP1/CD22/PLCG2/CCL3/PDE10A/NPR2/SYK/ADA/AQP1/BTK/BCAP31/LMCD1/HRH1/PPP2R1A/BST1/APOE/CAP1/ITPR3/PDK2/CHP1/PTK2B/MCOLN1/TREM2/SLC9A1/P2RX7/CIB1/SPHK1/MTOR/PRKACA/P2RX5/CXCR2/GRIN2B/DYRK2/LAT/INPP5A/ATP2A2/DMPK/NPR1/SLC24A4/BHLHA15/LAT2	52
GO:0046637	regulation of alpha-beta T cell differentiation	17//1985	66//15652	0.0029337	0.0252411	0.0196111	LILRB4/CCL19/PRDM1/NCKAP1L/LGALS9/IRF4/CD86/TGFBR2/IL18/SYK/CD80/ADA/IL4R/AP3D1/NLRP3/SASH3/RUNX3	17
GO:0010720	positive regulation of cell development	53//1985	287//15652	0.00295808	0.0254134	0.019745	SERPINF1/EGR2/HAS2/TGM2/MME/FLNA/PLXNB2/TESK1/SPINT1/CXCR4/MYADM/PLXND1/PLXNC1/CYFIP1/TRPV2/SEMA5A/DAB2/LIMK1/TYROBP/PLXNA1/DBN1/CDH5/ABL1/NRP1/SIRT2/STK25/ILK/EPHB2/FN1/BMP4/GDI1/TGFB1/SEMA7A/TWF2/CIB1/MTOR/RREB1/CUX1/TSPO/DBNL/DNM2/MDK/SPEN/CRKL/LIMS1/CASS4/MAP2K1/GPR68/BIN1/FBXO31/ARPC2/ACTR2/DISC1	53
GO:0048015	phosphatidylinositol-mediated signaling	34//1985	166//15652	0.00298501	0.0256071	0.0198955	ERBB2/CSF1R/PDGFRA/PIK3AP1/HCLS1/PIK3CG/PDGFRB/IL18/PTPN6/PLCL2/PPARD/EZR/CD28/PI4KAP2/PIK3R5/PI4KA/ROR1/PLCB2/PIK3C2B/SIRT2/NCF1/PTAFR/FN1/TYRO3/TREM2/CBL/PRR5L/FGR/PIK3IP1/UNC5B/PIP5K1C/HTR2A/INPP5E/PIK3R2	34
GO:0043491	protein kinase B signaling	38//1985	191//15652	0.0030107	0.0257311	0.0199918	CHI3L1/ADTRP/NRG1/CCL19/LOX/HCLS1/PIK3CG/XDH/CCL21/IL18/ENG/MERTK/CCL3/AXL/SEMA5A/CD28/PIK3R5/HLA-G/ARRB2/HBEGF/PLK3/SIRT2/TGFBR1/ILK/RRAS/TYRO3/RCN3/HPSE/TGFB1/CIB1/MTOR/MFHAS1/CD40/SH2B3/CASS4/GPX1/HYAL2/EPHA2	38
GO:0071276	cellular response to cadmium ion	11//1985	35//15652	0.00301215	0.0257311	0.0199918	MMP9/HMOX1/MT2A/CYBB/MT1X/MAPK1/NCF1/MT1M/DAXX/MT1B/ABCB6	11
GO:0032231	regulation of actin filament bundle assembly	23//1985	100//15652	0.00301268	0.0257311	0.0199918	PLEK/FLNA/TESK1/GPR65/LIMK1/ABL1/NRP1/WAS/TGFBR1/SWAP70/SLC9A1/S1PR1/RHOC/ARAP1/MTOR/PXN/NF2/PFN1/PTGER4/PPM1F/ARHGEF18/SORBS3/ID1	23
GO:0009268	response to pH	13//1985	45//15652	0.00302306	0.0257445	0.0200022	SERPINF1/ARSB/GPR65/LGMN/CHP1/GBA/MCOLN1/RAB11B/SLC9A1/GNA11/CLCN7/HVCN1/GPR68	13
GO:0010761	fibroblast migration	13//1985	45//15652	0.00302306	0.0257445	0.0200022	SLC8A1/DDR2/TNS1/PML/ILK/ARID5B/CORO1C/TGFB1/PRR5L/IQGAP1/GNA12/HYAL2/PLEC	13
GO:0008654	phospholipid biosynthetic process	46//1985	242//15652	0.0030489	0.0259267	0.0201438	ORMDL3/PGAP3/MFSD2A/VAC14/PIK3CG/SGMS2/LPCAT2/PTDSS1/PLCG2/SRD5A3/PPARD/INPP5D/PLD1/PI4KAP2/PIGS/PI4KA/DHDDS/PIK3C2B/CAPN2/IMPA2/IDH1/DHRS7B/LPCAT1/SLC44A2/ABHD4/CHP1/CDIPT/MBOAT7/PI4K2A/SERINC5/TTC7A/ISYNA1/INPPL1/MTMR3/AGPAT1/LPCAT4/PIP5K1C/DPM2/MTMR14/HTR2A/INPP5E/SYNJ2/AGPAT3/PIK3R2/TMEM150A/AGPAT2	46
GO:0032964	collagen biosynthetic process	12//1985	40//15652	0.00306007	0.0259462	0.0201589	TRAM2/PDGFRB/CREB3L1/ENG/SERPINH1/COL1A1/PPARD/ADAMTS3/ARRB2/RCN3/BMP4/TGFB1	12
GO:0042771	intrinsic apoptotic signaling pathway in response to DNA damage by p53 class mediator	12//1985	40//15652	0.00306007	0.0259462	0.0201589	TP63/CD74/BRCA2/NUPR1/CD44/MIF/TMEM109/PML/BAG6/PYCARD/DYRK2/BCL3	12
GO:0002526	acute inflammatory response	24//1985	106//15652	0.00308301	0.0260733	0.0202577	S100A8/C3/VCAM1/ASS1/CD163/TREM1/TFRC/PIK3CG/GSTP1/ALOX5AP/HLA-E/FCGR3A/ACVR1/EXT1/BTK/VNN1/NUPR1/B4GALT1/FCGR2B/FN1/IL6R/NLRP3/CEBPB/ELANE	24
GO:0048872	homeostasis of number of cells	50//1985	268//15652	0.00308399	0.0260733	0.0202577	PLA2G2A/MED1/HMOX1/G6PD/NCKAP1L/CDK6/LGALS9/IL2RA/HCLS1/CD74/TRAF3IP2/EPAS1/PRMT1/MERTK/DOCK11/AXL/INPP5D/IKZF1/ADA/EXT1/DOCK10/ABL1/MIF/RASSF2/TSC22D3/GBA/BMP4/P2RX7/SLC15A4/MAFB/PKN1/BCR/CARD11/BAK1/CSF1/MFHAS1/SASH3/CORO1A/DNASE2/KLF13/TCIRG1/GLIS2/LAT/SH2B3/FADD/BRD1/NKX2-3/BAX/ERCC2/XKR8	50
GO:0016482	cytosolic transport	31//1985	148//15652	0.00312087	0.026347	0.0204703	CES1/LAPTM5/FLNA/MSN/EZR/GBF1/DAB2/SNF8/WIPI1/MAPK1/CLTC/WDR91/AP2A1/YKT6/VPS11/EHD3/GGA1/RGP1/PLEKHJ1/TBC1D10A/BET1L/CORO1A/SNX3/CHMP3/MAP2K1/SNX8/TRAPPC10/STX10/ACTR2/PTPN23/WDR81	31
GO:0055076	transition metal ion homeostasis	28//1985	130//15652	0.00318339	0.0266835	0.0207318	S100A8/HMOX1/MT2A/TFRC/SLC31A1/EPAS1/ATP6AP1/ATP6V0D1/SLC31A2/FRRS1/MT1X/SOD2/AP3D1/SLC39A14/ACO1/SRI/TTC7A/FTH1/MT1M/ARF1/SLC39A13/SLC11A1/MT1B/SLC30A7/COX19/TMC8/HYAL2/ABCB6	28
GO:0002693	positive regulation of cellular extravasation	7//1985	17//15652	0.00318402	0.0266835	0.0207318	IL1R1/THY1/CD99/ICAM1/PTAFR/MDK/FADD	7
GO:0150078	positive regulation of neuroinflammatory response	7//1985	17//15652	0.00318402	0.0266835	0.0207318	MMP8/CTSC/IL18/PLCG2/CCL3/NUPR1/TREM2	7
GO:0002756	MyD88-independent toll-like receptor signaling pathway	6//1985	13//15652	0.00319727	0.0266835	0.0207318	TLR4/TLR6/CD40/CD300LF/TICAM1/IRF3	6
GO:0009650	UV protection	6//1985	13//15652	0.00319727	0.0266835	0.0207318	MFAP4/FEN1/GPX1/ERCC2/ERCC1/SDF4	6
GO:0051547	regulation of keratinocyte migration	6//1985	13//15652	0.00319727	0.0266835	0.0207318	MMP9/HAS2/HBEGF/MAPRE2/MTOR/IQSEC1	6
GO:0070486	leukocyte aggregation	6//1985	13//15652	0.00319727	0.0266835	0.0207318	S100A8/RAC2/HAS2/MSN/STK10/CD44	6
GO:1904380	endoplasmic reticulum mannose trimming	6//1985	13//15652	0.00319727	0.0266835	0.0207318	RNF185/RNF5/MAN1B1/EDEM2/SYVN1/EDEM1	6
GO:0098661	inorganic anion transmembrane transport	21//1985	89//15652	0.00323955	0.0269978	0.020976	SLC5A6/ANO1/SLC1A3/APOL1/GABRA3/ANKH/SLC37A2/SLC12A6/PTAFR/SLC4A11/SLC12A4/LRRC8A/SLC12A8/BEST1/CLCN7/SLC12A7/SLC37A4/ANO9/SLC6A1/GABRD/SLC12A9	21
GO:0055086	nucleobase-containing small molecule metabolic process	82//1985	483//15652	0.00331496	0.0275869	0.0214337	KMO/KYNU/PAPSS2/TDO2/PTGIS/APOBEC3B/GFPT2/RRM2/OGDH/XDH/VCP/MPP1/SHMT2/ENO1/CSGALNACT1/NNMT/ACOT9/PDE10A/NPR2/APOBEC3F/DPAGT1/LACC1/PGM3/PMM1/ADCY3/PGM1/PKM/AMPD2/ADA/NANS/GSK3A/ELOVL1/NUPR1/ACOT7/ADCY7/SLC25A1/TPST1/PDK2/MAPK1/ALDOA/DTYMK/PID1/TPI1/PDE8A/TREM2/GAPDH/P2RX7/APOBEC3C/TGFB1/ACSS2/TK1/CAD/NADSYN1/EIF6/DLG2/ATP6V0C/GTPBP1/CARD11/MTOR/APOBEC3D/PFKL/ADSL/ICMT/SLC35B2/AMPD3/ARL2/APRT/MGA…	82
GO:0030199	collagen fibril organization	15//1985	56//15652	0.0033757	0.0280126	0.0217644	ADAMTS2/GREM1/AEBP1/LOX/COMP/SERPINH1/DDR2/PLOD3/COL1A1/ADAMTS3/EXT1/EFEMP2/TGFBR1/LOXL1/BMP1	15
GO:2000401	regulation of lymphocyte migration	15//1985	56//15652	0.0033757	0.0280126	0.0217644	S100A7/ADTRP/CCL21/DOCK8/MSN/ECM1/CCL3/STK10/PTK2B/CD200/IL27RA/PYCARD/CRKL/FADD/SPN	15
GO:0010498	proteasomal protein catabolic process	79//1985	463//15652	0.00340557	0.0282203	0.0219258	VCP/ASCC2/HERC2/TNFAIP1/ARRB1/HECTD3/PLK1/PSMF1/CDC20/DAB2/NSFL1C/RNFT1/RNF19A/BCAP31/RNF19B/GSK3A/RAD23A/ARRB2/NUPR1/APOE/ENC1/PSMC3/AUP1/PLK3/DDB1/SIRT2/PML/SPSB1/MAP1A/GBA/USP5/RCN3/TREM2/HM13/RHBDD1/SDCBP/PSMB5/RNF185/PSMB2/DCAF12/BAG6/FOXRED2/CHFR/OS9/GNA12/CSNK1E/RNF5/UBE4B/PSMC4/MAN1B1/DESI1/TRIM25/SMURF1/PRKACA/ZNRF1/DDI2/DNAJC10/RBCK1/ALAD/FBXW5/ARAF/FEM1A/UBXN6/EDEM2/TRAF4/CCNF/FOXF2/TR…	79
GO:0001958	endochondral ossification	9//1985	26//15652	0.00343539	0.0283069	0.021993	RUNX2/MMP14/CSGALNACT1/COL1A1/EXT1/BMP4/INPPL1/ALPL/TMEM119	9
GO:0033598	mammary gland epithelial cell proliferation	9//1985	26//15652	0.00343539	0.0283069	0.021993	MED1/BRCA2/MAPK1/STAT6/RREB1/GPX1/CEBPB/BAX/EPHA2	9
GO:0036037	CD8-positive, alpha-beta T cell activation	9//1985	26//15652	0.00343539	0.0283069	0.021993	LILRB4/NCKAP1L/HLA-E/HLA-A/CLEC4A/TNFSF8/LILRB1/WDFY4/RUNX3	9
GO:0036075	replacement ossification	9//1985	26//15652	0.00343539	0.0283069	0.021993	RUNX2/MMP14/CSGALNACT1/COL1A1/EXT1/BMP4/INPPL1/ALPL/TMEM119	9
GO:0016050	vesicle organization	51//1985	276//15652	0.00345802	0.0284531	0.0221067	SRPX/SRGN/VPS28/DYSF/ABCA1/MYO18A/GBF1/CAV2/SEC16A/ZEB2/SEC13/SNF8/TMEM127/STX11/SYT11/AP3D1/SNX33/CD34/SEC24D/PI4K2A/SQSTM1/PLEKHM1/CORO1C/P2RX7/VPS11/SDCBP/LAMTOR1/DNM1/PLEKHJ1/TMED9/SPHK1/PLA2G5/AP1M1/TBC1D20/RAB8A/VPS4A/CORO1A/VPS18/SNX3/CHMP3/STX4/PEF1/RNF26/AP2M1/ANXA2/SAR1A/PREB/ABCB6/STX10/SEC31A/BLOC1S3	51
GO:0030282	bone mineralization	25//1985	113//15652	0.00354959	0.0291656	0.0226602	CCR1/SLC8A1/GREM1/LOX/MGP/IBSP/SGMS2/SRGN/COMP/DDR2/ECM1/CCL3/ACVR1/ANKH/PTK2B/BMP4/P2RX7/S1PR1/TGFB1/FGR/ALPL/FAM20C/TMEM119/SBDS/ERCC2	25
GO:0010718	positive regulation of epithelial to mesenchymal transition	14//1985	51//15652	0.00357268	0.029314	0.0227756	TGFBR2/ENG/GLIPR2/COL1A1/ACVR1/DAB2/PDPN/TGFBR1/BMP4/SDCBP/TGFB1/MTOR/MDK/TGFB1I1	14
GO:0060541	respiratory system development	38//1985	193//15652	0.00362495	0.0297012	0.0230764	CHI3L1/ITGB6/MMP12/ASS1/THRB/MME/ADAMTS2/CRISPLD2/LOX/ITGA3/PDGFRA/CTSH/EPAS1/TGFBR2/PDGFRB/MSC/MMP14/HEG1/PLOD3/ALDH1A3/PDPN/ADA/EXT1/CTSZ/TBX5/MAPK1/RCN3/BMP4/NKIRAS2/STK40/BAG6/PTK7/BASP1/STRA6/GLI2/MAP2K1/TAB1/HS6ST1	38
GO:0098657	import into cell	43//1985	225//15652	0.00368299	0.0301345	0.023413	SLC9A2/SLC5A6/SLC8A1/KCNJ15/FOLR1/SLC1A3/ITGB3/IL10RA/SLC36A1/VPS28/TRPV6/SLC22A3/TRPV2/SLC2A3/SLC15A3/ACTB/SLC16A2/SLC1A5/CACNA2D1/KCNJ8/SLC12A6/SLC9A9/SLC39A14/SLC6A6/SLC47A1/FLOT1/TREM2/SLC9A1/SLC15A4/SLC12A4/LRRC8A/SLC3A2/SLC12A8/SLC22A1/SLC5A2/SLC12A7/KCNJ5/SLC6A1/SLC43A2/SLC12A9/SLC27A4/SLC24A4/SLC9A5	43
GO:0045637	regulation of myeloid cell differentiation	37//1985	187//15652	0.00372776	0.0302932	0.0235364	LILRB4/CCR1/CD4/MED1/DCSTAMP/NCKAP1L/CDK6/LOX/C1QC/HCLS1/CD74/TLR4/PRMT1/GPR137B/CCL3/INPP5D/LILRB3/PRKCA/MEIS2/TYROBP/RASSF2/PTK2B/TREM2/TGFB1/EIF6/MAFB/CIB1/MTOR/CSF1/LILRB1/KLF13/FADD/TOB2/BRD1/GPR68/CEBPB/PURB	37
GO:0019082	viral protein processing	10//1985	31//15652	0.00373186	0.0302932	0.0235364	PRMT1/ST3GAL1/GSK3A/MOGS/ST3GAL4/MAN1B1/FURIN/ST3GAL2/EDEM2/MGAT1	10
GO:0030201	heparan sulfate proteoglycan metabolic process	10//1985	31//15652	0.00373186	0.0302932	0.0235364	SULF2/CSGALNACT1/DSE/B3GAT3/EXT1/XYLT1/HPSE/XYLT2/EXT2/HS6ST1	10
GO:0090322	regulation of superoxide metabolic process	10//1985	31//15652	0.00373186	0.0302932	0.0235364	ITGB2/FBLN5/ITGAM/GSTP1/SYK/TYROBP/BST1/GNAI2/TGFB1/HVCN1	10
GO:1900745	positive regulation of p38MAPK cascade	10//1985	31//15652	0.00373186	0.0302932	0.0235364	SASH1/XDH/PRMT1/MAP3K5/NCF1/BMP4/MINK1/SPHK1/MFHAS1/MAP3K3	10
GO:0030838	positive regulation of actin filament polymerization	13//1985	46//15652	0.0037335	0.0302932	0.0235364	NCKAP1L/CCL21/CTTN/HCK/PTK2B/NCK2/MTOR/CDC42EP4/PYCARD/SNX9/PFN1/BIN1/ARPC2	13
GO:0044091	membrane biogenesis	16//1985	62//15652	0.00376633	0.0305172	0.0237104	FLOT2/PACSIN2/CAV2/NSFL1C/TLCD1/SIRT2/REEP4/EPHB2/FLOT1/VPS4A/CLIP3/CHMP3/STX4/BANF1/ANXA2/PEX16	16
GO:0051489	regulation of filopodium assembly	12//1985	41//15652	0.00383565	0.0309929	0.02408	MIEN1/CCL21/DOCK11/RALA/NRP1/TGFBR1/EPHB2/CAPZB/ARAP1/FSCN1/AGRN/RHOQ	12
GO:1903573	negative regulation of response to endoplasmic reticulum stress	12//1985	41//15652	0.00383565	0.0309929	0.02408	CREB3L1/BCL2L1/HYOU1/PPP1R15A/GRINA/NCK2/ATF6B/CREB3/PPP1R15B/SGTA/SYVN1/NR1H2	12
GO:0032506	cytokinetic process	11//1985	36//15652	0.00384854	0.0310112	0.0240942	ANLN/SNX33/MYH9/ARF1/VPS4A/KLHDC8B/SNX9/ANXA11/CHMP3/RTKN/PLEC	11
GO:0042092	type 2 immune response	11//1985	36//15652	0.00384854	0.0310112	0.0240942	CD74/CD86/TRAF3IP2/IL18/ECM1/IL4R/CD81/STAT6/NLRP3/IL27RA/BCL3	11
GO:1905037	autophagosome organization	23//1985	102//15652	0.00392402	0.031576	0.024533	RAB1B/NSFL1C/WIPI1/VMP1/NUPR1/FEZ1/ADPRH/GBA/ATG9A/MFN2/ATG13/RNF5/WIPI2/SMURF1/MTMR3/GABARAPL1/MAP1LC3B/TCIRG1/EHMT2/ATP2A2/ULK3/ATG4B/ULK1	23
GO:0014902	myotube differentiation	24//1985	108//15652	0.00397941	0.0319336	0.0248109	ADAM12/CD53/MMP14/PLD3/PTGFRN/CAV2/IL4R/TMEM182/CD81/CAPN2/MYH9/EHD2/BHLHE41/FLOT1/PIEZO1/MTOR/MIR200B/TMEM119/DMPK/GPX1/PLEC/EHD1/HDAC4/BHLHA15	24
GO:0046916	cellular transition metal ion homeostasis	24//1985	108//15652	0.00397941	0.0319336	0.0248109	S100A8/HMOX1/MT2A/TFRC/SLC31A1/ATP6AP1/ATP6V0D1/SLC31A2/FRRS1/MT1X/AP3D1/SLC39A14/ACO1/SRI/TTC7A/FTH1/MT1M/ARF1/SLC39A13/SLC11A1/MT1B/SLC30A7/COX19/ABCB6	24
GO:0006949	syncytium formation	15//1985	57//15652	0.00405476	0.0324937	0.025246	ADAM12/DCSTAMP/CD53/PTGFRN/IL4R/TMEM182/CD81/TYROBP/CAPN2/MYH9/EHD2/FLOT1/TREM2/ERCC1/EHD1	15
GO:0032928	regulation of superoxide anion generation	8//1985	22//15652	0.00406259	0.0325118	0.0252601	ITGB2/ITGAM/GSTP1/SYK/TYROBP/GNAI2/TGFB1/HVCN1	8
GO:0034121	regulation of toll-like receptor signaling pathway	17//1985	68//15652	0.0040984	0.0327536	0.0254479	IRAK3/IRF4/PTPRS/TLR1/CD300A/TLR6/GPR108/ARRB2/GRAMD4/TYRO3/FLOT1/TREM2/SLC15A4/WDFY1/MFHAS1/NINJ1/CD300LF	17
GO:0032479	regulation of type I interferon production	21//1985	91//15652	0.00428427	0.0340991	0.0264933	MMP12/IRF8/HAVCR2/TLR8/TLR4/PLCG2/PTPRS/CD14/SYK/MYD88/SIRPA/TRIM21/FLOT1/GAPDH/DTX4/LILRB1/PYCARD/RNF26/BANF1/TICAM1/IRF3	21
GO:0032606	type I interferon production	21//1985	91//15652	0.00428427	0.0340991	0.0264933	MMP12/IRF8/HAVCR2/TLR8/TLR4/PLCG2/PTPRS/CD14/SYK/MYD88/SIRPA/TRIM21/FLOT1/GAPDH/DTX4/LILRB1/PYCARD/RNF26/BANF1/TICAM1/IRF3	21
GO:0046330	positive regulation of JNK cascade	21//1985	91//15652	0.00428427	0.0340991	0.0264933	CCL19/MMP8/CCL21/TLR4/LTBR/MYD88/MAP3K5/ANKRD6/FCGR2B/RASSF2/PTK2B/NCF1/NOD1/SDCBP/MINK1/CD27/MFHAS1/PYCARD/TRAF4/TRAF2/MAP4K2	21
GO:1903829	positive regulation of protein localization	69//1985	399//15652	0.0042926	0.0341189	0.0265087	ERBB2/LRP1/RAC2/ORMDL3/ITGB2/FLNA/ANO1/ITGA3/TESK1/TFRC/HCLS1/ITGAM/TLR4/GPR137B/SREBF2/VPS28/UBE2L3/PLK1/PPARG/MSN/PPARD/EZR/RHOG/MYO18A/B3GAT3/OAZ1/ERGIC3/BCAP31/CD81/GSK3A/TYROBP/SYT11/SNX33/PLK3/ZDHHC5/CHP1/MAP1A/EPHB2/SRI/SQSTM1/TREM2/CD247/P2RX7/VPS11/TGFB1/PRR5L/MYO1C/TM9SF4/ATG13/CIB1/LRRC8A/LIMK2/PRKACA/CLIP3/SLC35D3/C2CD2L/STX4/EDEM2/GLIS2/GPR68/PIK3R2/NR1H2/SAR1A/MEPCE/HYAL2/MCRS1/EDEM…	69
GO:0006644	phospholipid metabolic process	62//1985	352//15652	0.00432728	0.0342718	0.0266275	PLA2G2A/PLA2G7/PLEK/ORMDL3/PGAP3/CSF1R/MFSD2A/VAC14/PIK3CG/SGMS2/PDGFRB/LPCAT2/PTDSS1/PLCG2/SRD5A3/PPARD/INPP5D/PLD1/PI4KAP2/PIGS/PI4KA/OSBPL5/PLCB2/DHDDS/PIK3C2B/CAPN2/GPX4/IMPA2/IDH1/DHRS7B/LPCAT1/SLC44A2/ABHD4/CHP1/PLBD2/CDIPT/PLA2G15/MBOAT7/PI4K2A/SERINC5/TTC7A/ISYNA1/INPPL1/SMPD4/SMPD2/PLA2G5/MTMR3/AGPAT1/LPCAT4/PIP5K1C/DPM2/MTMR14/HTR2A/ABHD16A/INPP5A/INPP5E/SYNJ2/AGPAT3/PIK3R2/NR1H2/TMEM15…	62
GO:0042692	muscle cell differentiation	62//1985	352//15652	0.00432728	0.0342718	0.0266275	ADAM12/NRG1/G6PD/SLC8A1/GREM1/LOX/PDGFRA/CD53/ACTN1/PDGFRB/ALPK2/COMP/MMP14/ENG/MYL9/PTBP1/EFNB2/DYSF/PLD3/PTGFRN/ACVR1/CAV2/ACTN4/SOD2/IL4R/EFEMP2/TMEM182/CD81/GSK3A/ARRB2/WDR1/CAPN2/SUPT6H/TBX5/MYH9/EHD2/BHLHE41/FLOT1/FLII/SLC9A1/BMP4/TGFB1/PIEZO1/MTOR/LMNA/MTPN/CDK9/NINJ1/HIRA/MIR200B/ATP2A2/TMEM119/DMPK/FLNC/GPX1/BIN1/PLEC/TNNT3/EHD1/HDAC4/ALPK3/BHLHA15	62
GO:0006968	cellular defense response	14//1985	52//15652	0.00432944	0.0342718	0.0266275	C5AR1/NCF2/MNDA/HLA-G/TYROBP/LILRB2/PTK2B/NCF1/LSP1/CXCR2/TCIRG1/RELA/CD300C/SPN	14
GO:0017038	protein import	38//1985	195//15652	0.00434319	0.0343342	0.026676	MMP12/MED1/FLNA/HCLS1/TRAF3IP2/POM121C/KPNA2/SYK/POM121/SEC13/NUP188/SAMM50/APOE/SNX33/TIMM50/PML/NUP93/CHP1/KPNA3/SQSTM1/IPO4/BMP4/TNPO2/TGFB1/PTTG1IP/LMNA/IPO13/NUP214/KPNA6/NUP50/SUFU/BCL3/CRY2/PIK3R2/MDFIC/HYAL2/PEX10/PEX16	38
GO:0006665	sphingolipid metabolic process	30//1985	145//15652	0.00435164	0.0343544	0.0266917	ORMDL3/GM2A/NAGA/SGMS2/ST3GAL1/PSAP/CSNK1G2/ST8SIA4/ELOVL1/PPP2R1A/NEU1/B4GALT5/PLA2G15/PRKD2/SERINC5/GBA/P2RX7/SMPD4/SPHK1/GBA2/SMPD2/CLN6/CERK/GLTP/ST3GAL2/FADS3/BAX/A4GALT/ALDH3B1/PNPLA1	30
GO:0007009	plasma membrane organization	29//1985	139//15652	0.00441337	0.0347948	0.0270338	FOLR1/CXCR4/BIN2/DYSF/PACSIN2/GSN/CAV2/PLEKHM2/VMP1/SYT11/SNX33/EPB41L3/TLCD1/MYH9/EHD2/FLOT1/ATG9A/P2RX7/XKR4/SNX9/DNM2/CHMP3/STX4/ATP2A2/BIN1/ANO9/PLEC/XKR8/A4GALT	29
GO:0051090	regulation of DNA-binding transcription factor activity	72//1985	420//15652	0.00446542	0.0351186	0.0272855	S100A8/PTGIS/HMOX1/GREM1/FLNA/LGALS9/IRAK3/CMKLR1/TFRC/HCLS1/HAVCR2/TLR4/PRKCB/FLOT2/IL18/ARRB1/PLCG2/NLRC4/DDR2/PPARG/HCK/SYK/TLR6/MYD88/ROR1/BTK/SMARCB1/ARRB2/SGK1/NUPR1/RNF220/TRIM21/PPRC1/CHP1/SMARCA4/PRKD2/SRI/ARID5B/FLOT1/CRTC3/NOD1/LRP5/CIB1/CD200/TRIM26/TRIM25/CARD11/NLRP3/SPHK1/EIF2AK4/BRMS1/CD40/CRTC2/PYCARD/MTPN/RBCK1/RELA/GLIS2/SUFU/ANXA4/TRAF2/ID3/BCL3/TCF3/NFAM1/FZD1/HDAC4/TICAM1/TR…	72
GO:0070972	protein localization to endoplasmic reticulum	16//1985	63//15652	0.00446648	0.0351186	0.0272855	TRAM2/KDELR3/KDELR1/GBF1/SEC16A/BCAP31/SEC61A1/PPP1R15A/SSR3/BAG6/OS9/KDELR2/SEC63/SGTA/UBAC2/EDEM1	16
GO:1903900	regulation of viral life cycle	27//1985	127//15652	0.00450018	0.0353361	0.0274544	CD4/LGALS1/APOBEC3B/LGALS9/CD74/KPNA2/AXL/CD28/APOBEC3F/GSN/LY6E/RAD23A/ZNFX1/CH25H/DDB1/TRIM21/TYRO3/APOBEC3C/TRIM26/TRIM25/APOBEC3D/KPNA6/VPS4A/MORC2/CD209/SNX3/BANF1	27
GO:0030225	macrophage differentiation	13//1985	47//15652	0.00457324	0.0358616	0.0278627	MMP9/CD4/CSF1R/C1QC/HCLS1/PRKCA/GBA/BMP4/TGFB1/GAB3/CSF1/FADD/NKX2-3	13
GO:0035023	regulation of Rho protein signal transduction	19//1985	80//15652	0.004597	0.0359996	0.0279699	ITGA3/PDGFRB/TNFAIP1/MYO9B/ARRB1/ARHGDIB/GPR65/HEG1/ABCA1/APOE/ABL1/NRP1/P2RY8/FLOT1/BCR/ARHGEF18/STARD8/KANK2/KCTD10	19
GO:0006491	N-glycan processing	7//1985	18//15652	0.00464603	0.0360933	0.0280427	ST8SIA4/MAN2A2/PRKCSH/GANAB/MAN1B1/MAN1C1/GNPTAB	7
GO:0030540	female genitalia development	7//1985	18//15652	0.00464603	0.0360933	0.0280427	TP63/MERTK/AXL/TYRO3/BAK1/STRA6/BAX	7
GO:0036035	osteoclast development	7//1985	18//15652	0.00464603	0.0360933	0.0280427	ATP6AP1/LRRK1/TYROBP/FAM20C/LILRB1/ANXA2/GPR68	7
GO:0046851	negative regulation of bone remodeling	7//1985	18//15652	0.00464603	0.0360933	0.0280427	GREM1/TNFRSF11B/GPR137B/INPP5D/P2RX7/CSK/TMEM119	7
GO:0097202	activation of cysteine-type endopeptidase activity	7//1985	18//15652	0.00464603	0.0360933	0.0280427	NLRC4/LGMN/BAK1/TBC1D10A/PYCARD/FADD/CASP9	7
GO:0097320	plasma membrane tubulation	7//1985	18//15652	0.00464603	0.0360933	0.0280427	BIN2/PACSIN2/PLEKHM2/SNX33/EHD2/SNX9/DNM2	7
GO:2001234	negative regulation of apoptotic signaling pathway	41//1985	215//15652	0.00467263	0.0362517	0.0281658	MMP9/HMOX1/SERPINE1/PLAUR/CD74/GSTP1/CREB3L1/CTTN/SNAI2/ENO1/BCL2L1/ICAM1/ACVR1/NOC2L/SOD2/TMBIM1/HYOU1/PIH1D1/ARRB2/VNN1/CD44/MIF/NRP1/GRINA/TGFBR1/GNAI2/BMP4/CSNK2A1/PTTG1IP/CREB3/LMNA/PRELID1/ITPRIP/UNC5B/TMEM161A/RELA/GPX1/SYVN1/BID/BAX/MAPK8IP2	41
GO:0001915	negative regulation of T cell mediated cytotoxicity	5//1985	10//15652	0.00473366	0.0363855	0.0282697	NCKAP1L/KLRD1/HLA-G/FCGR2B/LILRB1	5
GO:0002430	complement receptor mediated signaling pathway	5//1985	10//15652	0.00473366	0.0363855	0.0282697	FPR1/C3AR1/FPR3/CMKLR1/C5AR1	5
GO:0032261	purine nucleotide salvage	5//1985	10//15652	0.00473366	0.0363855	0.0282697	AMPD2/ADA/ADSL/AMPD3/APRT	5
GO:0033007	negative regulation of mast cell activation involved in immune response	5//1985	10//15652	0.00473366	0.0363855	0.0282697	HMOX1/LGALS9/CD84/PTPN6/CD300A	5
GO:0046598	positive regulation of viral entry into host cell	5//1985	10//15652	0.00473366	0.0363855	0.0282697	CD4/LGALS1/LGALS9/CD74/TRIM21	5
GO:0060068	vagina development	5//1985	10//15652	0.00473366	0.0363855	0.0282697	MERTK/AXL/TYRO3/BAK1/BAX	5
GO:0075294	positive regulation by symbiont of entry into host	5//1985	10//15652	0.00473366	0.0363855	0.0282697	CD4/LGALS1/LGALS9/CD74/TRIM21	5
GO:0055067	monovalent inorganic cation homeostasis	31//1985	152//15652	0.0047397	0.0363855	0.0282697	SLC9A2/SLAMF8/SLC8A1/GRN/SLC1A3/ATP6AP1/ATP6V0D1/LACC1/EXT1/SLC12A6/SLC9A9/PDK2/MAPK1/CHP1/GNAI2/SLC9A1/TM9SF4/SLC12A4/MLLT6/SLC12A8/CLN6/RHD/SLC11A1/HVCN1/SLC4A2/TCIRG1/EXT2/NPR1/SLC12A7/SLC12A9/SLC9A5	31
GO:0032735	positive regulation of interleukin-12 production	12//1985	42//15652	0.00476165	0.0364404	0.0283124	LAPTM5/CCL19/LGALS9/IRF8/TLR4/PLCG2/SYK/HLA-G/IL16/CD40/MDK/RELA	12
GO:0097178	ruffle assembly	12//1985	42//15652	0.00476165	0.0364404	0.0283124	CYFIP1/ICAM1/RHOG/PLEKHM1/CORO1C/INPPL1/FAM98A/DBNL/PFN1/CSPG4/DEF8/ABI3	12
GO:0010232	vascular transport	20//1985	86//15652	0.00477181	0.0364404	0.0283124	LRP1/ABCC3/SLC5A6/TFRC/SLCO2B1/MFSD2A/SLC1A3/ABCC4/SLC22A3/SLC2A3/SLC16A2/SLC1A5/KCNJ8/ABCC1/APOE/SLC6A6/SLC38A5/SLC22A1/SLC6A1/SLC27A4	20
GO:0150104	transport across blood-brain barrier	20//1985	86//15652	0.00477181	0.0364404	0.0283124	LRP1/ABCC3/SLC5A6/TFRC/SLCO2B1/MFSD2A/SLC1A3/ABCC4/SLC22A3/SLC2A3/SLC16A2/SLC1A5/KCNJ8/ABCC1/APOE/SLC6A6/SLC38A5/SLC22A1/SLC6A1/SLC27A4	20
GO:0010742	macrophage derived foam cell differentiation	11//1985	37//15652	0.00486022	0.0370188	0.0287618	PLA2G2A/ITGB3/IL18/MSR1/PPARG/ABCA1/SOAT1/TGFB1/PLA2G5/CSF1/NR1H2	11
GO:2000516	positive regulation of CD4-positive, alpha-beta T cell activation	11//1985	37//15652	0.00486022	0.0370188	0.0287618	CCL19/NCKAP1L/LGALS9/CD86/TGFBR2/IL18/CD80/IL4R/CD81/NLRP3/SASH3	11
GO:0030324	lung development	34//1985	171//15652	0.00487397	0.0370752	0.0288056	CHI3L1/ITGB6/MMP12/THRB/MME/ADAMTS2/CRISPLD2/LOX/ITGA3/PDGFRA/CTSH/EPAS1/TGFBR2/PDGFRB/MMP14/HEG1/PLOD3/PDPN/ADA/EXT1/CTSZ/TBX5/MAPK1/RCN3/BMP4/NKIRAS2/STK40/BAG6/PTK7/STRA6/GLI2/MAP2K1/TAB1/HS6ST1	34
GO:0007179	transforming growth factor beta receptor signaling pathway	37//1985	190//15652	0.00489806	0.0370954	0.0288213	ITGB6/CHST11/LTBP2/LOX/ITGA3/FOLR1/TGFBR2/ENG/PPARG/ITGB5/ACVR1/CAV2/DAB2/ZEB2/LRRC32/ARRB2/ZYX/CDH5/PML/TGFBR1/DKK3/SDCBP/FKBP1A/TGFB1/ZMIZ1/SMURF1/GLG1/PXN/FURIN/DNM2/CDKN2B/LATS2/TGFB1I1/TAB1/MEN1/ID1/LTBP4	37
GO:0001738	morphogenesis of a polarized epithelium	21//1985	92//15652	0.00490329	0.0370954	0.0288213	GPC6/TP63/MSN/ACTB/PRICKLE2/RSPO3/ROR1/DAB2/WDR1/ZDHHC7/ABL1/ANKRD6/VANGL1/PTK7/SMURF1/CTHRC1/MED12/DVL3/FOXF2/ARHGEF19/FZD1	21
GO:0032677	regulation of interleukin-8 production	21//1985	92//15652	0.00490329	0.0370954	0.0288213	CHI3L1/SERPINE1/LGALS9/TLR8/CD74/TLR4/ARRB1/CD14/TLR1/SYK/TLR6/MYD88/PRKD2/NOD1/PYCARD/RELA/ANXA4/FADD/BCL3/HYAL2/ELANE	21
GO:0070167	regulation of biomineral tissue development	21//1985	92//15652	0.00490329	0.0370954	0.0288213	CCR1/SLC8A1/GREM1/MGP/SGMS2/SRGN/COMP/DDR2/ECM1/CCL3/ACVR1/ANKH/PTK2B/BMP4/P2RX7/S1PR1/TGFB1/FAM20C/SLC4A2/TMEM119/CEBPB	21
GO:1902652	secondary alcohol metabolic process	29//1985	140//15652	0.00490837	0.0370954	0.0288213	STARD3/CES1/CYB5R3/G6PD/DHCR24/IDH2/ACO2/SREBF2/APOL1/HDLBP/PPARD/NFE2L1/ABCA1/DHCR7/OSBPL5/SOAT1/APOE/IDH1/NPC1/CH25H/MBTPS1/GBA/IDH3G/LRP5/GBA2/RXRA/CLN6/SNX17/LDLRAP1	29
GO:0045861	negative regulation of proteolysis	56//1985	314//15652	0.00496268	0.0372093	0.0289098	CSTA/RARRES1/MMP9/LRP1/C3/SERPINF1/TIMP1/SERPINE1/PLAUR/DHCR24/SPINT1/SERPING1/CTSB/PROS1/SPOCK1/SERPINH1/TFPI/ECM1/TNFAIP8/TIMP4/PSMF1/SERPINB9/AQP1/PIH1D1/ARRB2/CTSZ/SERPINB8/CD44/TRIM21/PML/MAP1A/SPOCK2/CPB2/APLP2/GAPDH/SDCBP/CSNK2A1/BAG6/CD27/ITIH5/CST7/GLG1/FURIN/ALAD/SUFU/GAS1/SGTA/MICAL1/ANXA2/GPX1/BIN1/NR1H2/RPS6KA1/BCL2L12/CHAC1/CPAMD8	56
GO:1903305	regulation of regulated secretory pathway	28//1985	134//15652	0.00497642	0.0372093	0.0289098	RAC2/HMOX1/ITGB2/NCKAP1L/LGALS9/CD84/ITGAM/PRKCB/TRPV6/CD300A/SYK/HLA-F/IL4R/SYT11/FCGR2B/PTAFR/GNAI2/FGR/BCR/VPS18/STX4/P2RY1/HTR2A/ATP2A2/GIT1/MICAL1/STXBP2/CACNA1I	28
GO:0019080	viral gene expression	22//1985	98//15652	0.0049962	0.0372093	0.0289098	PRMT1/ST3GAL1/PTBP1/CCL3/GSK3A/SMARCB1/PSMC3/TRIM21/SMARCA4/MOGS/EIF3B/ST3GAL4/EIF3G/MAN1B1/EIF3D/EIF2AK4/FURIN/CDK9/ST3GAL2/EDEM2/MGAT1/MDFIC	22
GO:0002475	antigen processing and presentation via MHC class Ib	6//1985	14//15652	0.00499988	0.0372093	0.0289098	HLA-E/HLA-F/HLA-G/AP3D1/HLA-H/CD1D	6
GO:0003222	ventricular trabecula myocardium morphogenesis	6//1985	14//15652	0.00499988	0.0372093	0.0289098	NRG1/MED1/ENG/HEG1/TGFBR1/DLL4	6
GO:0043129	surfactant homeostasis	6//1985	14//15652	0.00499988	0.0372093	0.0289098	ITGB6/CTSH/EPAS1/LPCAT1/RCN3/NKIRAS2	6
GO:0044794	positive regulation by host of viral process	6//1985	14//15652	0.00499988	0.0372093	0.0289098	CSF1R/IGF2R/CAV2/PPIB/APOE/TBC1D20	6
GO:0045579	positive regulation of B cell differentiation	6//1985	14//15652	0.00499988	0.0372093	0.0289098	NCKAP1L/MMP14/INPP5D/SYK/BTK/CD27	6
GO:0048308	organelle inheritance	6//1985	14//15652	0.00499988	0.0372093	0.0289098	GBF1/PLK3/MAPK1/STK25/GOLGA2/MAP2K1	6
GO:0048313	Golgi inheritance	6//1985	14//15652	0.00499988	0.0372093	0.0289098	GBF1/PLK3/MAPK1/STK25/GOLGA2/MAP2K1	6
GO:0072350	tricarboxylic acid metabolic process	6//1985	14//15652	0.00499988	0.0372093	0.0289098	ASS1/IDH2/ACO2/IDH1/ACO1/IDH3G	6
GO:1901741	positive regulation of myoblast fusion	6//1985	14//15652	0.00499988	0.0372093	0.0289098	CD53/IL4R/CAPN2/EHD2/FLOT1/EHD1	6
GO:0009308	amine metabolic process	24//1985	110//15652	0.00508433	0.0377896	0.0293607	KMO/KYNU/TDO2/VCAM1/ITGB2/ALDH2/MOXD1/SLC7A7/ITGAM/EPAS1/SLC22A3/COMT/NNMT/OAZ1/SRM/LY6E/AOC3/BCKDK/AGMAT/IL4I1/SAT1/MTPN/NPR1/PNKD	24
GO:0009150	purine ribonucleotide metabolic process	55//1985	308//15652	0.00518807	0.0383407	0.0297888	PAPSS2/TDO2/OGDH/XDH/VCP/MPP1/ENO1/ACOT9/PDE10A/NPR2/ADCY3/PGM1/PKM/AMPD2/ADA/ELOVL1/NUPR1/ACOT7/ADCY7/SLC25A1/TPST1/PDK2/ALDOA/PID1/TPI1/PDE8A/TREM2/GAPDH/P2RX7/TGFB1/ACSS2/EIF6/DLG2/ATP6V0C/GTPBP1/CARD11/PFKL/ADSL/SLC35B2/AMPD3/ARL2/APRT/HTR2A/GIT1/NPR1/DLAT/PIPOX/PANK4/HK3/RHOQ/PDE4A/IMPDH1/TPST2/HDAC4/EPHA2	55
GO:0015698	inorganic anion transport	35//1985	178//15652	0.00520277	0.0383407	0.0297888	ABCC3/SLC5A6/ANO1/SLC1A3/ABCC4/APOL1/TTYH3/GABRA3/ANKH/SLC37A2/ABCC1/SLC12A6/SLC39A14/PTAFR/SLC4A11/SLC12A4/LRRC8A/MFSD5/OSTM1/SLC12A8/P2RY6/TSPO/BEST1/CLCN7/SLC11A1/SLC4A2/CRY2/SLC12A7/CEBPB/ABCC10/SLC37A4/ANO9/SLC6A1/GABRD/SLC12A9	35
GO:0000768	syncytium formation by plasma membrane fusion	14//1985	53//15652	0.00521097	0.0383407	0.0297888	ADAM12/DCSTAMP/CD53/PTGFRN/IL4R/TMEM182/CD81/TYROBP/CAPN2/MYH9/EHD2/FLOT1/TREM2/EHD1	14
GO:0001954	positive regulation of cell-matrix adhesion	14//1985	53//15652	0.00521097	0.0383407	0.0297888	CD3E/CDK6/THY1/CCL21/EFEMP2/ABL1/NRP1/PTK2B/RRAS/CIB1/CSF1/LIMS1/PPM1F/DISC1	14
GO:0002712	regulation of B cell mediated immunity	14//1985	53//15652	0.00521097	0.0383407	0.0297888	C3/TFRC/HLA-E/PTPN6/CD28/BTK/SUPT6H/FCGR2B/STAT6/TREM2/SLC15A4/TGFB1/IL27RA/CD40	14
GO:0002889	regulation of immunoglobulin mediated immune response	14//1985	53//15652	0.00521097	0.0383407	0.0297888	C3/TFRC/HLA-E/PTPN6/CD28/BTK/SUPT6H/FCGR2B/STAT6/TREM2/SLC15A4/TGFB1/IL27RA/CD40	14
GO:0043551	regulation of phosphatidylinositol 3-kinase activity	14//1985	53//15652	0.00521097	0.0383407	0.0297888	CCL19/PDGFRA/CCL21/PDGFRB/PIK3R5/WDR91/PTK2B/TGFB1/VAV2/FGR/PIK3IP1/PIK3R2/AGAP2/WDR81	14
GO:0140253	cell-cell fusion	14//1985	53//15652	0.00521097	0.0383407	0.0297888	ADAM12/DCSTAMP/CD53/PTGFRN/IL4R/TMEM182/CD81/TYROBP/CAPN2/MYH9/EHD2/FLOT1/TREM2/EHD1	14
GO:0072503	cellular divalent inorganic cation homeostasis	77//1985	457//15652	0.00525909	0.038646	0.0300261	S100A8/FPR1/CCR1/CCL19/TGM2/SLC8A1/C3AR1/FPR3/PDGFRA/MT2A/CMKLR1/CYSLTR1/C5AR1/PIK3CG/CXCR4/THY1/CCL21/PRKCB/GPR65/TRPV6/PLCG2/PTPN6/TRPV2/CCL3/CACNA2D1/TPCN1/SLC41A1/RASA3/CAV2/MT1X/BCAP31/AP3D1/APOE/CDH5/SLC39A14/ABL1/ITPR3/PML/GRINA/P2RY8/PTK2B/SRI/ATP13A1/MCOLN1/SWAP70/P2RX7/MT1M/FKBP1A/S1PR1/VDR/GNA15/BAK1/PRKACA/P2RY6/SLC39A13/P2RX5/TMEM203/CXCR2/CORO1A/CD40/SLC11A1/GRIN2B/MT1B/TCIRG1/P2RY1…	77
GO:0035924	cellular response to vascular endothelial growth factor stimulus	16//1985	64//15652	0.00526935	0.0386728	0.0300468	VCAM1/PDGFRA/XDH/NRP2/PDGFRB/ADAMTS3/NRP1/GAB1/PRKD2/MYO1C/SPHK1/MAP2K3/RELA/GAS1/DLL4/PGF	16
GO:0008625	extrinsic apoptotic signaling pathway via death domain receptors	19//1985	81//15652	0.00530799	0.0388588	0.0301913	HMOX1/SERPINE1/BCL2L1/ICAM1/DAPK1/TMBIM1/TNFRSF1A/ZDHHC3/ITPRIP/DAXX/TNFRSF10A/STX4/FADD/GPX1/TMC8/BID/BAX/DEDD2/TRADD	19
GO:0032092	positive regulation of protein binding	19//1985	81//15652	0.00530799	0.0388588	0.0301913	MMP9/LRP1/SPON1/PLXND1/PLCL2/APOE/ABL1/NRP1/TRIM21/FLOT1/BMP4/FKBP1A/CTHRC1/TRIB3/LFNG/ANXA2/MFNG/TICAM1/MEN1	19
GO:0002833	positive regulation of response to biotic stimulus	33//1985	166//15652	0.00550109	0.040181	0.0312186	MMP12/MED1/CD180/SASH1/GRN/HAVCR2/TLR8/TLR4/MNDA/PLCG2/NLRC4/HLA-E/HCK/LY86/SYK/KLRD1/PRKCA/HLA-F/HLA-G/VAV1/EMILIN2/TYROBP/ZNFX1/MIF/SLC15A4/RNF185/PLA2G5/PVR/PYCARD/CD1D/FADD/SIGLEC16/IRF3	33
GO:0051146	striated muscle cell differentiation	47//1985	256//15652	0.00550236	0.040181	0.0312186	ADAM12/NRG1/G6PD/SLC8A1/GREM1/PDGFRA/CD53/PDGFRB/ALPK2/MMP14/MYL9/EFNB2/PLD3/PTGFRN/ACVR1/CAV2/IL4R/TMEM182/CD81/GSK3A/ARRB2/WDR1/CAPN2/TBX5/MYH9/EHD2/BHLHE41/FLOT1/FLII/SLC9A1/BMP4/TGFB1/PIEZO1/MTOR/LMNA/MTPN/MIR200B/TMEM119/DMPK/FLNC/GPX1/PLEC/TNNT3/EHD1/HDAC4/ALPK3/BHLHA15	47
GO:1904996	positive regulation of leukocyte adhesion to vascular endothelial cell	8//1985	23//15652	0.00554669	0.0403882	0.0313796	ITGB2/PTAFR/ST3GAL4/MDK/RELA/FUT4/ELANE/CHST2	8
GO:0002715	regulation of natural killer cell mediated immunity	13//1985	48//15652	0.00555838	0.0403882	0.0313796	LGALS9/HAVCR2/HLA-E/HLA-A/KLRD1/HLA-F/HLA-G/VAV1/SERPINB9/ARRB2/HLA-B/LILRB1/PVR	13
GO:0008347	glial cell migration	13//1985	48//15652	0.00555838	0.0403882	0.0313796	MMP14/CCL3/LAMB1/SRGAP2/MBOAT7/TREM2/ZMIZ1/CSF1/TSPO/CRKL/P2RY1/CSPG4/DISC1	13
GO:0045058	T cell selection	13//1985	48//15652	0.00555838	0.0403882	0.0313796	CD4/CD3E/IRF4/CD74/DOCK2/CD28/SYK/STAT6/IL6R/CARD11/MTOR/CD1D/SPN	13
GO:0032637	interleukin-8 production	21//1985	93//15652	0.00559441	0.0405995	0.0315438	CHI3L1/SERPINE1/LGALS9/TLR8/CD74/TLR4/ARRB1/CD14/TLR1/SYK/TLR6/MYD88/PRKD2/NOD1/PYCARD/RELA/ANXA4/FADD/BCL3/HYAL2/ELANE	21
GO:0042063	gliogenesis	50//1985	276//15652	0.00561284	0.0406827	0.0316084	S100A8/ERBB2/LRP1/TNFRSF21/NRG1/EGR2/CSF1R/CDK6/GRN/C5AR1/SPINT1/CXCR4/TLR4/MMP14/CCL3/IFNGR1/ITGB4/LAMB1/ROR1/SRGAP2/WDR1/ABL1/SIRT2/MAPK1/B4GALT5/PTK2B/MBOAT7/ILK/GBA/TREM2/CSK/TGFB1/ZMIZ1/MTOR/CSF1/TSPO/MED12/MDK/CDKN2B/CRKL/NF2/P2RY1/CSPG4/GPR157/MAP2K1/BIN1/ERCC2/PLEC/MXRA8/DISC1	50
GO:0071356	cellular response to tumor necrosis factor	40//1985	211//15652	0.00572074	0.0414133	0.0321761	CHI3L1/CCL22/LAPTM5/TNFRSF21/VCAM1/ASS1/CCL19/HAS2/DCSTAMP/TRAF3IP2/CCL21/GSTP1/CASP1/COL1A1/CCL3/SYK/ACTN4/EXT1/MAP3K5/TNFRSF1A/MAPK1/PTK2B/PID1/ILK/GBA/NKIRAS2/IL18BP/CIB1/TCL1A/SMPD4/SPHK1/CD40/PYCARD/LIMS1/RELA/TRAF2/CD70/HYAL2/TNFRSF13C/TRADD	40
GO:0035306	positive regulation of dephosphorylation	15//1985	59//15652	0.00574689	0.0415511	0.0322832	PLEK/PDGFRB/PTBP1/CD300A/CDH5/PPP1R15A/LILRB2/GBA/TGFB1/GNA12/MTOR/PPP1R15B/VRK3/PPP2R5D/SYMPK	15
GO:2000058	regulation of ubiquitin-dependent protein catabolic process	31//1985	154//15652	0.00578386	0.0417667	0.0324507	LAPTM5/VCP/PLK1/CDC20/DAB2/RNF19A/BCAP31/RNF19B/GSK3A/RAD23A/PLK3/SIRT2/PML/MAP1A/PTK2B/GBA/USP5/SDCBP/CSNK2A1/BAG6/CHFR/GNA12/CSNK1E/DESI1/SMURF1/ARAF/SUFU/FOXF2/TRIB3/SGTA/DISC1	31
GO:0033003	regulation of mast cell activation	12//1985	43//15652	0.00585767	0.0422475	0.0328242	RAC2/HMOX1/LGALS9/CD84/PTPN6/CD300A/SYK/IL4R/MILR1/FGR/STXBP2/CD300LF	12
GO:0050772	positive regulation of axonogenesis	18//1985	76//15652	0.00589516	0.0424655	0.0329936	PLXNB2/PLXND1/PLXNC1/CYFIP1/TRPV2/SEMA5A/LIMK1/PLXNA1/DBN1/NRP1/STK25/FN1/GDI1/SEMA7A/TWF2/DBNL/MAP2K1/DISC1	18
GO:0034612	response to tumor necrosis factor	43//1985	231//15652	0.00599288	0.043096	0.0334834	CHI3L1/CCL22/LAPTM5/TNFRSF21/VCAM1/ASS1/CCL19/HAS2/DCSTAMP/TRAF3IP2/CCL21/GSTP1/CXCL16/CASP1/CD14/COL1A1/CCL3/SYK/ACTN4/EXT1/MAP3K5/TNFRSF1A/MAPK1/PTK2B/PID1/ILK/GBA/NKIRAS2/IL18BP/CIB1/TCL1A/SMPD4/SPHK1/ENDOG/CD40/PYCARD/LIMS1/RELA/TRAF2/CD70/HYAL2/TNFRSF13C/TRADD	43
GO:0060055	angiogenesis involved in wound healing	9//1985	28//15652	0.00600481	0.043096	0.0334834	SERPINE1/CXCR4/ITGB3/MCAM/B4GALT1/CD34/HPSE/MIR200B/GPX1	9
GO:0065005	protein-lipid complex assembly	9//1985	28//15652	0.00600481	0.043096	0.0334834	MFSD2A/ABCA1/SOAT1/APOE/PRKACA/PLAGL2/SNX9/BIN1/NR1H2	9
GO:0046596	regulation of viral entry into host cell	11//1985	38//15652	0.00607133	0.0434666	0.0337714	CD4/LGALS1/LGALS9/CD74/GSN/LY6E/CH25H/TRIM21/TRIM26/TRIM25/SNX3	11
GO:0090077	foam cell differentiation	11//1985	38//15652	0.00607133	0.0434666	0.0337714	PLA2G2A/ITGB3/IL18/MSR1/PPARG/ABCA1/SOAT1/TGFB1/PLA2G5/CSF1/NR1H2	11
GO:0019915	lipid storage	19//1985	82//15652	0.00610671	0.0436663	0.0339266	CES1/C3/PLIN2/GM2A/ITGB3/SREBF2/MSR1/PPARG/PPARD/ABCA1/SOAT1/APOE/AUP1/GBA/TREM2/PLIN3/CRY2/NR1H2/EHD1	19
GO:0033006	regulation of mast cell activation involved in immune response	10//1985	33//15652	0.00614559	0.0437303	0.0339763	RAC2/HMOX1/LGALS9/CD84/PTPN6/CD300A/SYK/IL4R/FGR/STXBP2	10
GO:0036336	dendritic cell migration	10//1985	33//15652	0.00614559	0.0437303	0.0339763	CCR1/CCL19/SLAMF8/LGALS9/PIK3CG/CXCR4/CCL21/DOCK8/EXT1/CXCR2	10
GO:1901658	glycosyl compound catabolic process	10//1985	33//15652	0.00614559	0.0437303	0.0339763	APOBEC3B/NAGA/XDH/APOBEC3F/ADA/FUCA2/GBA/APOBEC3C/GBA2/APOBEC3D	10
GO:1902745	positive regulation of lamellipodium organization	10//1985	33//15652	0.00614559	0.0437303	0.0339763	RAC2/CYFIP1/CORO1C/TWF2/MTOR/FSCN1/RREB1/DNM2/ARPC2/ACTR2	10
GO:0001912	positive regulation of leukocyte mediated cytotoxicity	14//1985	54//15652	0.00623141	0.0441955	0.0343378	ITGAM/HLA-E/HLA-A/KLRD1/HLA-F/HLA-G/VAV1/TYROBP/HLA-B/HLA-H/P2RX7/PVR/CD1D/FADD	14
GO:0038066	p38MAPK cascade	14//1985	54//15652	0.00623141	0.0441955	0.0343378	SASH1/LGALS9/XDH/PRMT1/EZR/MAP3K5/NCF1/TREM2/BMP4/MINK1/SPHK1/MFHAS1/MAP2K3/MAP3K3	14
GO:0050731	positive regulation of peptidyl-tyrosine phosphorylation	35//1985	180//15652	0.00623367	0.0441955	0.0343378	CD4/NRG1/CD3E/CSF1R/GREM1/ITGA5/THBS4/HCLS1/CD74/ITGB3/IL18/PLCG2/LRRK1/EHD4/SYK/CD80/ACVR1/CD81/ARRB2/HBEGF/ABL1/TNFRSF1A/CD44/MIF/NRP1/PTK2B/NCF1/TREM2/TGFB1/IL6R/MTOR/CD40/HTR2A/CSPG4/CASS4	35
GO:0035303	regulation of dephosphorylation	26//1985	124//15652	0.00633146	0.0448344	0.0348342	PLEK/NCKAP1L/PDGFRB/PTBP1/CD300A/CDH5/PPP1R11/PPP1R15A/LILRB2/CHP1/GBA/GNAI2/SWAP70/PPP6R1/FKBP1A/TGFB1/IQGAP1/GNA12/MTOR/MTMR3/MFHAS1/PPP1R15B/VRK3/PPP2R5D/SYMPK/CRY2	26
GO:0110149	regulation of biomineralization	21//1985	94//15652	0.00636375	0.0450085	0.0349694	CCR1/SLC8A1/GREM1/MGP/SGMS2/SRGN/COMP/DDR2/ECM1/CCL3/ACVR1/ANKH/PTK2B/BMP4/P2RX7/S1PR1/TGFB1/FAM20C/SLC4A2/TMEM119/CEBPB	21
GO:0051656	establishment of organelle localization	63//1985	365//15652	0.00641718	0.0453176	0.0352096	STARD3/RAC2/KIF18A/HMOX1/LGALS9/CD84/SPAG5/TESK1/PIK3CG/PLK1/EZR/MYO1F/CD300A/SYK/GBF1/SEC16A/NSFL1C/ACTN4/IL4R/BTK/MILR1/SNF8/WIPI1/SYT11/AP3D1/MYO1E/KIFC1/FEZ1/MYH9/COPG1/STK25/MYO5A/RAB11B/YKT6/SDCBP/CDCA5/CBL/EIF6/MYO1C/DNM1/FGR/LIMK2/TMED9/INCENP/VPS4A/DNM2/DYNC1I1/CHMP3/TCIRG1/LAT/PEF1/EML3/STXBP2/SYNE3/BICD2/SAR1A/PREB/MYO1G/SUN2/MAP4K2/BLOC1S3/ACTR2/LAT2	63
GO:1902106	negative regulation of leukocyte differentiation	22//1985	100//15652	0.00642297	0.0453176	0.0352096	ERBB2/LILRB4/CDK6/C1QC/TMEM176A/CD74/TMEM176B/TLR4/GPR137B/CCL3/INPP5D/LILRB3/HLA-G/IL4R/FCGR2B/BMP4/MAFB/LILRB1/MDK/TOB2/RUNX3/GPR68	22
GO:0048259	regulation of receptor-mediated endocytosis	23//1985	106//15652	0.00644423	0.0454127	0.0352835	C3/CCL19/SERPINE1/GREM1/CCL21/ITGB3/ARRB1/PLCG2/EFNB2/SYK/DAB2/ARRB2/AAK1/FLOT1/SDCBP/CBL/ARF1/LRPAP1/DNM2/LDLRAP1/AP2M1/ANXA2/RIN3	23
GO:0035728	response to hepatocyte growth factor	7//1985	19//15652	0.00656159	0.0459076	0.0356679	MED1/LGMN/NRP1/SIRT2/GAB1/RELA/BCAR1	7
GO:0045655	regulation of monocyte differentiation	7//1985	19//15652	0.00656159	0.0459076	0.0356679	CD4/DCSTAMP/CDK6/CD74/INPP5D/CSF1/GPR68	7
GO:0046794	transport of virus	7//1985	19//15652	0.00656159	0.0459076	0.0356679	KPNA2/TPCN1/CAV2/KPNA3/SIGLEC1/KPNA6/CD209	7
GO:0071731	response to nitric oxide	7//1985	19//15652	0.00656159	0.0459076	0.0356679	MMP3/CCL19/CCNA2/AQP1/FOXO1/DNM2/TRAF2	7
GO:0071800	podosome assembly	7//1985	19//15652	0.00656159	0.0459076	0.0356679	BIN2/MSN/HCK/SH3PXD2B/GSN/FSCN1/DBNL	7
GO:1901739	regulation of myoblast fusion	7//1985	19//15652	0.00656159	0.0459076	0.0356679	CD53/IL4R/TMEM182/CAPN2/EHD2/FLOT1/EHD1	7
GO:0001894	tissue homeostasis	46//1985	252//15652	0.00665557	0.0465094	0.0361355	ITGB6/IGKC/DCSTAMP/CSF1R/CTSK/TPP1/TFRC/MFSD2A/TNFRSF11B/CTSH/TLR4/EPAS1/ITGB3/GPR137B/COMP/ACTB/INPP5D/LRRK1/SYK/PRKCA/EXT1/CDH5/LPCAT1/CD34/PIWIL4/BBS1/PTK2B/PLEKHM1/RCN3/NKIRAS2/P2RX7/CSK/S1PR1/MTF1/CSF1/POTEF/SASH3/POTEI/CORO1A/NANOS1/TCIRG1/TMEM119/CDH23/DEF8/BAX/NXNL1	46
GO:1900047	negative regulation of hemostasis	13//1985	49//15652	0.00670591	0.0468052	0.0363653	ADTRP/SERPINE1/PDGFRA/SERPING1/PROS1/PLAU/COMP/TFPI/APOE/CD34/CPB2/SH2B3/THBD	13
GO:0006029	proteoglycan metabolic process	18//1985	77//15652	0.00680332	0.0474194	0.0368425	BGN/CHST11/SULF2/CSGALNACT1/DSE/PPARD/B3GAT3/GAL3ST4/EXT1/XYLT1/SPOCK2/CHSY3/HPSE/CHPF2/XYLT2/EXT2/CHPF/HS6ST1	18
GO:1903828	negative regulation of protein localization	35//1985	181//15652	0.00681015	0.0474194	0.0368425	ADTRP/LILRB4/UCP2/MAGED1/BCL2L1/LRRC15/DAB2/NSFL1C/TMBIM1/APOE/SNX33/CLTC/CHP1/MAP1A/PID1/CSK/POLR1A/GDI1/TGFB1/OS9/CD200/MFHAS1/PFKL/SNX3/LATS2/RANGAP1/SUFU/AP2M1/INPP5E/PPM1F/ABI3/MDFIC/RHOQ/UBAC2/RHBDF2	35
GO:0071559	response to transforming growth factor beta	45//1985	246//15652	0.00694172	0.048278	0.0375097	ITGB6/CHST11/LTBP2/LOX/ITGA3/FOLR1/TGFBR2/ENG/COL1A1/PPARG/ITGB5/ACVR1/CAV2/DAB2/ZEB2/LRRC32/ARRB2/MXRA5/ZYX/CDH5/ABL1/PML/TGFBR1/DKK3/SDCBP/FKBP1A/TGFB1/ZMIZ1/SMURF1/GLG1/PXN/FURIN/DNM2/CDKN2B/LATS2/CRKL/LIMS1/COL4A2/TGFB1I1/RUNX3/HYAL2/TAB1/MEN1/ID1/LTBP4	45
GO:0072507	divalent inorganic cation homeostasis	79//1985	476//15652	0.00697145	0.0484271	0.0376255	S100A8/FPR1/CCR1/CCL19/TGM2/SLC8A1/FAM20A/C3AR1/FPR3/PDGFRA/MT2A/CMKLR1/CYSLTR1/C5AR1/PIK3CG/CXCR4/THY1/CCL21/PRKCB/GPR65/TRPV6/PLCG2/PTPN6/TRPV2/CCL3/CACNA2D1/TPCN1/SLC41A1/RASA3/CAV2/MT1X/BCAP31/AP3D1/APOE/CDH5/SLC39A14/ABL1/ITPR3/PML/GRINA/P2RY8/PTK2B/SRI/ATP13A1/MCOLN1/SWAP70/P2RX7/MT1M/FKBP1A/S1PR1/VDR/GNA15/BAK1/PRKACA/P2RY6/SLC39A13/P2RX5/TMEM203/CXCR2/CORO1A/CD40/SLC11A1/GRIN2B/MT1B/TCIRG…	79
GO:0052372	modulation by symbiont of entry into host	12//1985	44//15652	0.00714427	0.0494512	0.0384212	CD4/LGALS1/LGALS9/CD74/GSN/LY6E/FUCA2/CH25H/TRIM21/TRIM26/TRIM25/SNX3	12
GO:0060443	mammary gland morphogenesis	12//1985	44//15652	0.00714427	0.0494512	0.0384212	MED1/CSF1R/TGFBR2/PML/STAT6/CAPN1/BMP4/LRP5/VDR/CSF1/BAX/EPHA2	12
GO:1900744	regulation of p38MAPK cascade	12//1985	44//15652	0.00714427	0.0494512	0.0384212	SASH1/XDH/PRMT1/EZR/MAP3K5/NCF1/TREM2/BMP4/MINK1/SPHK1/MFHAS1/MAP3K3	12
GO:0006643	membrane lipid metabolic process	36//1985	188//15652	0.00717836	0.0496284	0.0385588	ORMDL3/PGAP3/GM2A/NAGA/SGMS2/ST3GAL1/PSAP/CSNK1G2/PIGS/GAL3ST4/ST8SIA4/ELOVL1/PPP2R1A/NEU1/B4GALT5/PLA2G15/PRKD2/SERINC5/GBA/P2RX7/ST3GAL4/SMPD4/SPHK1/GBA2/SMPD2/CLN6/CERK/GLTP/ST3GAL2/DPM2/FADS3/BAX/A4GALT/ALDH3B1/GAL3ST2/PNPLA1	36
GO:0035966	response to topologically incorrect protein	30//1985	150//15652	0.00719956	0.0497161	0.038627	THBS4/ERMP1/VCP/CREB3L1/COMP/SERPINH1/TOR1B/CREB3L2/AUP1/MBTPS1/PPP1R15A/RHBDD1/RNF185/NCK2/ATF6B/BAG6/MFN2/OS9/RNF5/BAK1/CREB3/PPP1R15B/DNAJC10/HERPUD2/DAXX/EDEM2/BAX/CHAC1/EDEM1/BHLHA15	30
GO:0043406	positive regulation of MAP kinase activity	24//1985	113//15652	0.00721046	0.0497234	0.0386327	ERBB2/CCL19/SASH1/PIK3CG/MAGED1/TLR4/PDGFRB/SYK/TLR6/PIK3R5/MAP3K5/MIF/FGD2/PTK2B/P2RX7/CSK/TGFB1/CD40/DVL3/HTR2A/TRAF2/TAB1/MAP4K2/ELANE	24
GO:0007200	phospholipase C-activating G protein-coupled receptor signaling pathway	21//1985	95//15652	0.00721764	0.0497234	0.0386327	FPR1/TGM2/C3AR1/ANO1/FPR3/CMKLR1/C5AR1/GPR65/PLCB2/HRH1/P2RY8/S1PR1/GNA11/GNA15/GNB1/P2RY6/CXCR2/P2RY2/P2RY1/HTR2A/GPR157	21
GO:0043112	receptor metabolic process	14//1985	55//15652	0.00740558	0.0508382	0.0394988	LAPTM5/NRG1/ECE1/LGMN/APOE/CAPN1/RAB11B/EHD3/TGFB1/LAMTOR1/PLEKHJ1/SMURF1/FURIN/ANXA2	14
GO:0010954	positive regulation of protein processing	8//1985	24//15652	0.00741022	0.0508382	0.0394988	SPON1/MMP14/ENO1/NLRC4/GSN/MYH9/RHBDD1/ANXA2	8
GO:0010919	regulation of inositol phosphate biosynthetic process	6//1985	15//15652	0.00744907	0.0508382	0.0394988	PLEK/HRH1/PTK2B/PTAFR/P2RY6/P2RY1	6
GO:0035627	ceramide transport	6//1985	15//15652	0.00744907	0.0508382	0.0394988	PLTP/PSAP/PLEKHA8P1/GLTP/PLEKHA8/GLTPD2	6
GO:0051238	sequestering of metal ion	6//1985	15//15652	0.00744907	0.0508382	0.0394988	S100A8/S100A7/AP3D1/SRI/FTH1/SLC30A7	6
GO:0071732	cellular response to nitric oxide	6//1985	15//15652	0.00744907	0.0508382	0.0394988	MMP3/CCNA2/AQP1/FOXO1/DNM2/TRAF2	6
GO:0097067	cellular response to thyroid hormone stimulus	6//1985	15//15652	0.00744907	0.0508382	0.0394988	MED1/THRB/CTSH/CTSB/KLF9/LMO2	6
GO:1902287	semaphorin-plexin signaling pathway involved in axon guidance	6//1985	15//15652	0.00744907	0.0508382	0.0394988	PLXNB2/ECE1/PLXND1/PLXNC1/PLXNA1/NRP1	6
GO:0006650	glycerophospholipid metabolic process	51//1985	287//15652	0.00760668	0.0514664	0.0399869	PLA2G2A/PLA2G7/PLEK/PGAP3/CSF1R/MFSD2A/VAC14/PIK3CG/PDGFRB/LPCAT2/PTDSS1/PLCG2/INPP5D/PLD1/PI4KAP2/PIGS/PI4KA/OSBPL5/PLCB2/PIK3C2B/CAPN2/IMPA2/DHRS7B/LPCAT1/SLC44A2/ABHD4/CDIPT/PLA2G15/MBOAT7/PI4K2A/SERINC5/TTC7A/INPPL1/SMPD4/PLA2G5/MTMR3/AGPAT1/LPCAT4/PIP5K1C/DPM2/MTMR14/HTR2A/ABHD16A/INPP5A/INPP5E/SYNJ2/AGPAT3/PIK3R2/NR1H2/TMEM150A/AGPAT2	51
GO:0003018	vascular process in circulatory system	46//1985	254//15652	0.00769924	0.0514664	0.0399869	MMP2/LRP1/ABCC3/SLC5A6/SLC8A1/TFRC/SLCO2B1/MFSD2A/SCPEP1/CYSLTR1/SLC1A3/ECE1/ABCC4/COMP/PLOD3/TBXAS1/SLC22A3/SLC2A3/PPARD/SLC16A2/SLC1A5/KCNJ8/EXT1/KCNMB1/SOD2/ABCC1/HRH1/APOE/CDH5/ABL1/SLC6A6/SLC38A5/DOCK4/TGFB1/BCR/P2RY2/SLC22A1/P2RY1/EXT2/HTR2A/NPR1/GPX1/ADRB1/PLEC/SLC6A1/SLC27A4	46
GO:0060284	regulation of cell development	78//1985	471//15652	0.00770561	0.0514664	0.0399869	SERPINF1/EGR2/HAS2/TGM2/SLAMF8/MME/FBLN1/FLNA/PLXNB2/GRN/TESK1/SPINT1/CXCR4/THY1/MYADM/PLXND1/PLXNC1/CYFIP1/PTPRS/TRPV2/SEMA5A/NPR2/DAB2/SPRY4/ACTN4/LIMK1/GSK3A/TYROBP/PLXNA1/DBN1/CDH5/ABL1/TNFRSF1A/NRP1/SIRT2/STK25/BHLHE41/ILK/EPHB2/FN1/CORO1C/TREM2/BMP4/GDI1/TGFB1/SEMA7A/TWF2/CIB1/MTOR/LILRB1/RREB1/CUX1/TSPO/DBNL/DNM2/MDK/SEMA4B/CDKN2B/SPEN/CRKL/LIMS1/NF2/CASS4/YWHAH/MAP2K1/DLL4/GPR68/HES2/BIN1…	78
GO:0002446	neutrophil mediated immunity	10//1985	34//15652	0.00773613	0.0514664	0.0399869	ITGB2/TREM1/ITGAM/SYK/MYD88/WDR1/PTAFR/BCR/STXBP2/ELANE	10
GO:0042789	mRNA transcription by RNA polymerase II	10//1985	34//15652	0.00773613	0.0514664	0.0399869	MED1/THRB/C5AR1/EPAS1/PPARG/TAF6/SUPT6H/VDR/TBP/RXRA	10
GO:0070232	regulation of T cell apoptotic process	10//1985	34//15652	0.00773613	0.0514664	0.0399869	LGALS9/ST3GAL1/DOCK8/ADA/GIMAP8/TSC22D3/BMP4/CD27/PRELID1/FADD	10
GO:0140448	signaling receptor ligand precursor processing	10//1985	34//15652	0.00773613	0.0514664	0.0399869	DPP4/PLA2G7/MME/ECE1/CASP1/CTSZ/PCSK5/FURIN/ECE2/PCSK7	10
GO:0044319	wound healing, spreading of cells	9//1985	29//15652	0.00774511	0.0514664	0.0399869	MMP12/FLNA/ITGA5/PDPN/HBEGF/CD44/RHOC/MTOR/RREB1	9
GO:0090505	epiboly involved in wound healing	9//1985	29//15652	0.00774511	0.0514664	0.0399869	MMP12/FLNA/ITGA5/PDPN/HBEGF/CD44/RHOC/MTOR/RREB1	9
GO:0001765	membrane raft assembly	5//1985	11//15652	0.00777912	0.0514664	0.0399869	FLOT2/PACSIN2/CAV2/FLOT1/ANXA2	5
GO:0002863	positive regulation of inflammatory response to antigenic stimulus	5//1985	11//15652	0.00777912	0.0514664	0.0399869	C3/HLA-E/CD28/BTK/CD81	5
GO:0030259	lipid glycosylation	5//1985	11//15652	0.00777912	0.0514664	0.0399869	SLC35C1/GBA/ST3GAL4/GBA2/ST3GAL2	5
GO:0030397	membrane disassembly	5//1985	11//15652	0.00777912	0.0514664	0.0399869	PRKCB/PLK1/PRKCA/NEK6/CTDNEP1	5
GO:0032836	glomerular basement membrane development	5//1985	11//15652	0.00777912	0.0514664	0.0399869	NID1/SULF2/EXT1/MYO1E/MPV17	5
GO:0033690	positive regulation of osteoblast proliferation	5//1985	11//15652	0.00777912	0.0514664	0.0399869	ABL1/HPSE/LRP5/CTHRC1/TMEM119	5
GO:0036490	regulation of translation in response to endoplasmic reticulum stress	5//1985	11//15652	0.00777912	0.0514664	0.0399869	EIF4G1/PPP1R15A/NCK2/EIF2AK4/PPP1R15B	5
GO:0051081	nuclear membrane disassembly	5//1985	11//15652	0.00777912	0.0514664	0.0399869	PRKCB/PLK1/PRKCA/NEK6/CTDNEP1	5
GO:0070561	vitamin D receptor signaling pathway	5//1985	11//15652	0.00777912	0.0514664	0.0399869	MED1/SNAI2/VDR/RXRA/KANK2	5
GO:0071712	ER-associated misfolded protein catabolic process	5//1985	11//15652	0.00777912	0.0514664	0.0399869	VCP/AUP1/RNF185/BAG6/RNF5	5
GO:0072488	ammonium transmembrane transport	5//1985	11//15652	0.00777912	0.0514664	0.0399869	AQP1/SLC12A6/SLC12A4/RHD/SLC12A7	5
GO:0090481	pyrimidine nucleotide-sugar transmembrane transport	5//1985	11//15652	0.00777912	0.0514664	0.0399869	SLC35B1/SLC35A2/SLC35C2/SLC35A4/SLC35D3	5
GO:0097048	dendritic cell apoptotic process	5//1985	11//15652	0.00777912	0.0514664	0.0399869	CCL19/LGALS9/CCL21/AXL/LILRB1	5
GO:0098883	synapse pruning	5//1985	11//15652	0.00777912	0.0514664	0.0399869	C3/C1QC/C1QB/ITGAM/TREM2	5
GO:1903238	positive regulation of leukocyte tethering or rolling	5//1985	11//15652	0.00777912	0.0514664	0.0399869	PTAFR/ST3GAL4/FUT4/ELANE/CHST2	5
GO:1903651	positive regulation of cytoplasmic transport	5//1985	11//15652	0.00777912	0.0514664	0.0399869	MSN/EZR/DAB2/VPS11/PTPN23	5
GO:2000668	regulation of dendritic cell apoptotic process	5//1985	11//15652	0.00777912	0.0514664	0.0399869	CCL19/LGALS9/CCL21/AXL/LILRB1	5
GO:2000727	positive regulation of cardiac muscle cell differentiation	5//1985	11//15652	0.00777912	0.0514664	0.0399869	GREM1/EFNB2/ARRB2/BMP4/TGFB1	5
GO:0006820	anion transport	81//1985	492//15652	0.0077878	0.0514664	0.0399869	PLA2G2A/AQP9/KMO/CES1/SLC9A2/SLCO2A1/ABCC3/SLC5A6/ANO1/SLCO2B1/MFSD2A/FOLR1/SLC7A7/SLC1A3/ABCC4/SLC36A1/APOL1/PSAP/SLC22A3/SLC2A3/TTYH3/SLC16A2/GABRA3/SLC1A5/SYK/ANKH/SLC37A2/ABCC1/SLC12A6/SLC9A9/SLC39A14/SLC25A1/SLC35B1/MIF/SLC6A6/SLC47A1/SLC38A7/PTAFR/SERINC5/SLC38A5/SLC35A2/RAB11B/SLC9A1/P2RX7/SLC15A4/SLC4A11/SLC12A4/PLEKHA8P1/LRRC8A/MFSD5/SLC7A6/SLC3A2/OSTM1/SLC35C2/PLA2G5/SLC12A8/P2RY6/TSPO/…	81
GO:0000422	autophagy of mitochondrion	18//1985	78//15652	0.0078216	0.0515731	0.0400698	CTSK/SREBF2/CTTN/WIPI1/GSK3A/CDC37/SQSTM1/GBA/ATG9A/MFN2/ATG13/MARK2/WIPI2/TSPO/GABARAPL1/MAP1LC3B/ATG4B/ULK1	18
GO:0061726	mitochondrion disassembly	18//1985	78//15652	0.0078216	0.0515731	0.0400698	CTSK/SREBF2/CTTN/WIPI1/GSK3A/CDC37/SQSTM1/GBA/ATG9A/MFN2/ATG13/MARK2/WIPI2/TSPO/GABARAPL1/MAP1LC3B/ATG4B/ULK1	18
GO:0006081	cellular aldehyde metabolic process	15//1985	61//15652	0.00796656	0.0523517	0.0406747	ALDH2/IDH2/AKR1A1/ALDH1A3/TALDO1/DAB2/IDH1/DKK3/TPI1/ALPL/PDXK/GRHPR/PNKD/DHRS13/ALDH3B1	15
GO:0031343	positive regulation of cell killing	15//1985	61//15652	0.00796656	0.0523517	0.0406747	ITGAM/HLA-E/HLA-A/SYK/KLRD1/HLA-F/HLA-G/VAV1/TYROBP/HLA-B/HLA-H/P2RX7/PVR/CD1D/FADD	15
GO:0035904	aorta development	15//1985	61//15652	0.00796656	0.0523517	0.0406747	LRP1/EGR2/PRDM1/LOX/ADAMTS9/PDGFRB/PLXND1/ENG/EFNB2/EFEMP2/LOXL1/SNX17/SUFU/DLL4/TAB1	15
GO:0038093	Fc receptor signaling pathway	13//1985	50//15652	0.00803354	0.0527325	0.0409706	FCER1G/PLCG2/FCGR3A/HCK/SYK/VAV1/BTK/LIMK1/ABL1/FCGR2B/VAV2/FGR/MYO1G	13
GO:0019216	regulation of lipid metabolic process	54//1985	308//15652	0.00808662	0.0530214	0.041195	CES1/C3/CCL19/ORMDL3/PDGFRA/MFSD2A/CD74/PIK3CG/CCL21/PDGFRB/SNAI2/PLCG2/PSAP/PPARG/PPARD/DHCR7/DAB2/CD81/CAPN2/APOE/IDH1/LPCAT1/LACTB/MBTPS1/PDK2/RARRES2/CHP1/DKK3/PTK2B/MBOAT7/EDF1/TREM2/CRTC3/H6PD/TGFB1/EIF6/LAMTOR1/VAV2/FGR/SPHK1/MTOR/DAGLB/MTMR3/PIK3IP1/TSPO/MID1IP1/HTR2A/LDLRAP1/TRIB3/FGFR4/NR1H2/AGAP2/CTDNEP1/TM6SF2	54
GO:0006672	ceramide metabolic process	21//1985	96//15652	0.0081627	0.0533766	0.041471	ORMDL3/GM2A/NAGA/SGMS2/ST3GAL1/ST8SIA4/ELOVL1/PPP2R1A/NEU1/B4GALT5/PLA2G15/GBA/P2RX7/SMPD4/SPHK1/GBA2/SMPD2/CLN6/CERK/ST3GAL2/PNPLA1	21
GO:0051702	biological process involved in interaction with symbiont	21//1985	96//15652	0.0081627	0.0533766	0.041471	TREM1/CSF1R/IGF2R/APOL1/CCL3/CAV2/MYD88/PPIB/SMARCB1/APOE/PSMC3/DDB1/SMARCA4/FN1/GAPDH/EIF2AK4/TBC1D20/CDK9/GPX1/ELANE/ZBED1	21
GO:0036503	ERAD pathway	22//1985	102//15652	0.00816821	0.0533766	0.041471	VCP/RNFT1/BCAP31/AUP1/RCN3/HM13/RHBDD1/RNF185/BAG6/FOXRED2/OS9/RNF5/UBE4B/MAN1B1/TRIM25/DNAJC10/UBXN6/EDEM2/SGTA/SYVN1/UBAC2/EDEM1	22
GO:0010632	regulation of epithelial cell migration	46//1985	255//15652	0.00827054	0.0539849	0.0419436	MMP9/SERPINF1/HAS2/HMOX1/SASH1/ITGA3/GRN/ARSB/PIK3CG/CTSH/ADAMTS9/NRP2/ITGB3/TGFBR2/GLIPR2/PLCG2/PPARG/SEMA5A/LGMN/PRKCA/HBEGF/APOE/ABL1/NRP1/PRKD2/PTK2B/RRAS/CORO1C/BMP4/TGFB1/MAPRE2/CIB1/MTOR/RREB1/MAP2K3/CD40/IQSEC1/PFN1/MMRN2/MIR200B/PPM1F/DLL4/MAP3K3/BCAR1/EPHA2/PTPN23	46
GO:1900046	regulation of hemostasis	16//1985	67//15652	0.00840263	0.0547859	0.042566	ADTRP/SERPINE1/PDGFRA/SERPING1/PROS1/PLAU/COMP/TFPI/APOE/CD34/EPHB2/CPB2/HPSE/ST3GAL4/SH2B3/THBD	16
GO:0001678	cellular glucose homeostasis	27//1985	133//15652	0.00852837	0.0555438	0.0431548	SERPINF1/UCP2/ANO1/PPARD/ICAM1/SMARCB1/PIH1D1/SLC39A14/SIDT2/CDK16/SMARCA4/SRI/CPB2/TREM2/RAB11B/LRP5/LRRC8A/FOXO1/PRKACA/ENDOG/C2CD2L/STX4/GPR68/PIK3R2/GPX1/HK3/MEN1	27
GO:0010876	lipid localization	69//1985	411//15652	0.00860502	0.0559805	0.0434941	STARD3/PLA2G2A/AQP9/CES1/LRP1/C3/SLCO2A1/ABCC3/PLTP/PLIN2/SLCO2B1/MFSD2A/GM2A/ITGB3/ABCC4/SREBF2/MSR1/APOL1/PSAP/PPARG/HDLBP/PPARD/ABCA1/STARD5/SYK/SIGMAR1/OSBPL5/SURF4/DAB2/SOAT1/ABCC1/VMP1/ESYT1/APOE/NPC1/AUP1/MIF/GBA/TREM2/ATG9A/P2RX7/PLIN3/GRAMD1B/PLEKHA8P1/LRP10/PLA2G5/PRELID1/TSPO/GRAMD1A/VPS4A/GLTP/PITPNB/XKR4/STRA6/FURIN/C2CD2L/PLEKHA8/LDLRAP1/CRY2/ANXA2/NR1H2/ABCC10/SPNS1/ANO9/EHD1/GLTPD…	69
GO:0019693	ribose phosphate metabolic process	58//1985	336//15652	0.0086266	0.0560397	0.0435401	PAPSS2/TDO2/G6PD/OGDH/XDH/VCP/MPP1/ENO1/ACOT9/PDE10A/NPR2/ADCY3/PGM1/PKM/AMPD2/ADA/ELOVL1/NUPR1/ACOT7/ADCY7/SLC25A1/TPST1/PDK2/ALDOA/PID1/TPI1/PDE8A/TREM2/GAPDH/P2RX7/TGFB1/ACSS2/CAD/EIF6/DLG2/ATP6V0C/GTPBP1/CARD11/PFKL/ADSL/SLC35B2/AMPD3/ARL2/APRT/HTR2A/GIT1/NPR1/DLAT/PIPOX/PANK4/HK3/RPIA/RHOQ/PDE4A/IMPDH1/TPST2/HDAC4/EPHA2	58
GO:0010874	regulation of cholesterol efflux	12//1985	45//15652	0.0086429	0.0560397	0.0435401	CES1/LRP1/PLTP/SREBF2/PPARG/ABCA1/APOE/TREM2/LAMTOR1/EEPD1/RXRA/NR1H2	12
GO:0071827	plasma lipoprotein particle organization	12//1985	45//15652	0.0086429	0.0560397	0.0435401	PLA2G2A/PLA2G7/PLTP/MFSD2A/ABCA1/SOAT1/APOE/PLA2G5/PRKACA/PLAGL2/NR1H2/MPO	12
GO:0006687	glycosphingolipid metabolic process	14//1985	56//15652	0.00874887	0.056664	0.0440251	GM2A/NAGA/ST3GAL1/ST8SIA4/NEU1/B4GALT5/GBA/GBA2/CLN6/CERK/GLTP/ST3GAL2/BAX/A4GALT	14
GO:0032271	regulation of protein polymerization	35//1985	184//15652	0.00881279	0.0570148	0.0442977	NCKAP1L/ARPC1B/HCLS1/CAPG/MYADM/CCL21/CTTN/CYFIP1/HCK/GSN/SSH1/DBN1/CDH5/ABL1/PTK2B/FLII/NCK2/COTL1/CAPZB/TWF2/PLEKHG2/GBA2/MTOR/DBNL/CORO1A/CDC42EP4/CLIP3/PYCARD/MTPN/SNX9/ARL2/PFN1/GIT1/BIN1/ARPC2	35
GO:0033157	regulation of intracellular protein transport	37//1985	197//15652	0.00887959	0.0573833	0.044584	ERBB2/RAC2/ITGB2/FLNA/HCLS1/ITGAM/SREBF2/UBE2L3/B3GAT3/OAZ1/ERGIC3/BCAP31/CD81/GSK3A/PLK3/CHP1/BMP4/VPS11/GDI1/TGFB1/PRR5L/MYO1C/TM9SF4/OS9/ATG13/CIB1/PRKACA/SLC35D3/RANGAP1/EDEM2/SUFU/PIK3R2/SAR1A/MDFIC/HYAL2/UBAC2/EDEM1	37
GO:0006605	protein targeting	49//1985	276//15652	0.00890805	0.0575037	0.0446775	ERBB2/LAPTM5/RAC2/ITGB2/LTBP2/TRAM2/ITGAM/SREBF2/UBE2L3/BCAP31/GSK3A/ZDHHC7/AP3D1/SAMM50/SEC61A1/CDC37/PMPCA/YWHAG/TIMM50/CHP1/M6PR/NCF1/VPS11/SDCBP/GDI1/SSR3/BAG6/ZDHHC12/MYO1C/MFN2/OS9/ATG13/TIMM13/CIB1/ZDHHC3/NAGPA/SMURF1/TSPO/VPS4A/ICMT/GNPTAB/SEC63/SYNGR1/SGTA/ZDHHC18/BID/EDEM1/PEX10/PEX16	49
GO:0043367	CD4-positive, alpha-beta T cell differentiation	18//1985	79//15652	0.00895922	0.0576963	0.0448272	CCL19/NCKAP1L/LGALS9/IRF4/CD86/IL18/CD80/IL4R/STAT6/IL6R/NLRP3/MTOR/SASH3/PTGER4/RUNX3/BCL3/NKX2-3/SPN	18
GO:0002902	regulation of B cell apoptotic process	7//1985	20//15652	0.00900702	0.0576963	0.0448272	ORMDL3/CD74/NOC2L/ADA/BTK/MIF/BAX	7
GO:0035902	response to immobilization stress	7//1985	20//15652	0.00900702	0.0576963	0.0448272	SLC8A1/SOD2/PTK2B/LRP11/BRD1/ERCC1/ACTR2	7
GO:0044546	NLRP3 inflammasome complex assembly	7//1985	20//15652	0.00900702	0.0576963	0.0448272	TLR4/PLCG2/TLR6/MYD88/SIRT2/TREM2/NLRP3	7
GO:0044872	lipoprotein localization	7//1985	20//15652	0.00900702	0.0576963	0.0448272	LRP1/PRKCB/MSR1/PPARG/SURF4/VMP1/ZDHHC3	7
GO:0070233	negative regulation of T cell apoptotic process	7//1985	20//15652	0.00900702	0.0576963	0.0448272	ST3GAL1/DOCK8/ADA/TSC22D3/BMP4/CD27/FADD	7
GO:0140632	inflammasome complex assembly	7//1985	20//15652	0.00900702	0.0576963	0.0448272	TLR4/PLCG2/TLR6/MYD88/SIRT2/TREM2/NLRP3	7
GO:0030101	natural killer cell activation	19//1985	85//15652	0.00910771	0.0582774	0.0452787	PRDM1/HAVCR2/IL18/MERTK/HLA-E/FCGR3A/AXL/HLA-F/TYROBP/IL15RA/ELF4/IL2RB/TYRO3/BAG6/FGR/CORO1A/TICAM1/BLOC1S3/TYK2	19
GO:2001243	negative regulation of intrinsic apoptotic signaling pathway	20//1985	91//15652	0.0091863	0.0585731	0.0455084	MMP9/PLAUR/CD74/CREB3L1/SNAI2/ENO1/BCL2L1/NOC2L/SOD2/HYOU1/VNN1/CD44/MIF/GRINA/PTTG1IP/CREB3/TMEM161A/GPX1/SYVN1/BID	20
GO:0007520	myoblast fusion	11//1985	40//15652	0.00919403	0.0585731	0.0455084	ADAM12/CD53/PTGFRN/IL4R/TMEM182/CD81/CAPN2/MYH9/EHD2/FLOT1/EHD1	11
GO:0032733	positive regulation of interleukin-10 production	11//1985	40//15652	0.00919403	0.0585731	0.0455084	LGALS9/IRF4/TLR4/PLCG2/CD28/SYK/CD34/TREM2/SASH3/PYCARD/BCL3	11
GO:1900274	regulation of phospholipase C activity	11//1985	40//15652	0.00919403	0.0585731	0.0455084	PDGFRA/C5AR1/CD86/PDGFRB/PLCB2/ABL1/PTAFR/GNA15/P2RY6/LPAR2/HTR2A	11
GO:1903509	liposaccharide metabolic process	21//1985	97//15652	0.00920574	0.0585838	0.0455167	PGAP3/AOAH/GM2A/NAGA/ST3GAL1/PIGS/GAL3ST4/ST8SIA4/NEU1/B4GALT5/GBA/ST3GAL4/GBA2/CLN6/CERK/GLTP/ST3GAL2/DPM2/BAX/A4GALT/GAL3ST2	21
GO:0001649	osteoblast differentiation	40//1985	217//15652	0.00921743	0.0585943	0.0455249	TNC/GREM1/CDK6/LOX/TP63/IBSP/RUNX2/CREB3L1/SNAI2/DDR2/COL1A1/PPARG/CCL3/ACVR1/COL6A1/RRBP1/SND1/RASSF2/CLTC/ILK/BMP4/SEMA7A/LRP5/IL6R/ALPL/FAM20C/CTHRC1/PRKACA/PDLIM7/GLI2/TCIRG1/SUFU/HIRA/ID3/TMEM119/PSMC2/CEBPB/FZD1/MEN1/EPHA2	40
GO:0032507	maintenance of protein location in cell	15//1985	62//15652	0.00930706	0.0590998	0.0459177	CD4/KDELR3/SRGN/KDELR1/GSN/CIZ1/DBN1/PML/OS9/TWF2/TSPO/KDELR2/RANGAP1/ARL2/SUN2	15
GO:0009615	response to virus	60//1985	351//15652	0.00939802	0.0596126	0.0463161	CCL22/ITGB6/MMP12/CCL19/APOBEC3B/CDK6/LGALS9/IRAK3/TLR8/ITGAX/CXCR4/TRAF3IP2/RNASE6/ENO1/BCL2L1/IFNGR1/APOBEC3F/GBF1/MYD88/KCNJ8/EXT1/IL17RA/ZNFX1/MLKL/AUP1/MOV10/TRIM21/PML/SERINC5/APOBEC3C/RNF185/STAT2/POLR3H/HNRNPUL1/FGR/ARF1/TRIM26/TRIM25/NLRP3/EIF2AK4/APOBEC3D/LILRB1/WDFY4/UNC93B1/SPON2/CD40/PYCARD/CRCP/CLPB/CHMP3/RELA/RNF26/FADD/BANF1/BCL3/GTF2F1/BAX/HYAL2/TICAM1/IRF3	60
GO:0046328	regulation of JNK cascade	27//1985	134//15652	0.00942466	0.0597168	0.046397	CCL19/MMP8/CCL21/TLR4/GSTP1/LTBR/MYD88/MAP3K5/ANKRD6/FCGR2B/SIRPA/RASSF2/PTK2B/NCF1/EPHB1/NOD1/SDCBP/MINK1/CD27/MFHAS1/PYCARD/TRAF4/TRAF2/MDFIC/MEN1/MAP4K2/MAPK8IP2	27
GO:0001836	release of cytochrome c from mitochondria	13//1985	51//15652	0.00955962	0.0604408	0.0469595	MMP9/PLAUR/BCL2L1/SOD2/ARRB2/TIMM50/BAK1/LMNA/PRELID1/PYCARD/GPX1/BID/BAX	13
GO:0010043	response to zinc ion	13//1985	51//15652	0.00955962	0.0604408	0.0469595	S100A8/VCAM1/ASS1/MT2A/MT1X/SOD2/P2RX7/MT1M/MTF1/TSPO/HVCN1/MT1B/ALAD	13
GO:0098926	postsynaptic signal transduction	10//1985	35//15652	0.00962573	0.060793	0.0472331	NRG1/KPNA2/LY6E/GNAI2/GNA11/GNA15/GNB1/CRKL/RELA/AGRN	10
GO:0015012	heparan sulfate proteoglycan biosynthetic process	8//1985	25//15652	0.00970828	0.0609192	0.0473312	CSGALNACT1/DSE/B3GAT3/EXT1/XYLT1/XYLT2/EXT2/HS6ST1	8
GO:0034505	tooth mineralization	8//1985	25//15652	0.00970828	0.0609192	0.0473312	ITGB6/FAM20A/COL1A1/ALPL/FAM20C/SLC4A2/TCIRG1/SLC24A4	8
GO:0036296	response to increased oxygen levels	8//1985	25//15652	0.00970828	0.0609192	0.0473312	MMP2/PDGFRB/ATP6AP1/ATP6V0D1/COL1A1/PDPN/SOD2/FOXO1	8
GO:0043302	positive regulation of leukocyte degranulation	8//1985	25//15652	0.00970828	0.0609192	0.0473312	ITGB2/ITGAM/SYK/HLA-F/IL4R/PTAFR/FGR/STX4	8
GO:0090025	regulation of monocyte chemotaxis	8//1985	25//15652	0.00970828	0.0609192	0.0473312	S100A7/PLA2G7/CCR1/SLAMF8/SERPINE1/GREM1/LGMN/CREB3	8
GO:0090382	phagosome maturation	8//1985	25//15652	0.00970828	0.0609192	0.0473312	SRPX/SLAMF8/SYT11/MCOLN1/P2RX7/PLA2G5/CORO1A/TCIRG1	8
GO:0032722	positive regulation of chemokine production	16//1985	68//15652	0.00972701	0.0609713	0.0473717	HMOX1/CSF1R/LGALS9/CD84/HAVCR2/CD74/TLR4/IL18/SYK/MYD88/IL4R/IL17RA/MIF/IL6R/PYCARD/TICAM1	16
GO:0044788	modulation by host of viral process	9//1985	30//15652	0.0098444	0.0614434	0.0477385	CSF1R/IGF2R/CAV2/PPIB/APOE/PSMC3/EIF2AK4/TBC1D20/ZBED1	9
GO:0045671	negative regulation of osteoclast differentiation	9//1985	30//15652	0.0098444	0.0614434	0.0477385	LILRB4/TLR4/GPR137B/CCL3/INPP5D/LILRB3/MAFB/LILRB1/TOB2	9
GO:0090504	epiboly	9//1985	30//15652	0.0098444	0.0614434	0.0477385	MMP12/FLNA/ITGA5/PDPN/HBEGF/CD44/RHOC/MTOR/RREB1	9
GO:1900027	regulation of ruffle assembly	9//1985	30//15652	0.0098444	0.0614434	0.0477385	CYFIP1/ICAM1/RHOG/PLEKHM1/CORO1C/FAM98A/PFN1/DEF8/ABI3	9
GO:0010976	positive regulation of neuron projection development	28//1985	141//15652	0.0101225	0.0630873	0.0490157	SERPINF1/FLNA/PLXNB2/ITGA3/GRN/ARSB/RAPGEF1/CYFIP1/ROR1/CREB3L2/APOE/DBN1/ABL1/FEZ1/ENC1/PTK2B/EPHB2/TWF2/PTK7/DDX56/MARK2/DBNL/SNX3/MDK/FZD1/EHD1/ACTR2/DISC1	28
GO:0098656	anion transmembrane transport	43//1985	238//15652	0.0101294	0.0630873	0.0490157	SLC9A2/SLC5A6/ANO1/FOLR1/SLC1A3/ABCC4/APOL1/GABRA3/SLC1A5/ANKH/SLC37A2/ABCC1/SLC12A6/SLC9A9/SLC25A1/SLC35B1/SLC47A1/SLC38A7/PTAFR/SLC38A5/SLC35A2/SLC9A1/SLC15A4/SLC4A11/SLC12A4/LRRC8A/SLC3A2/SLC35C2/SLC12A8/BEST1/CLCN7/SLC35B2/SLC35D3/SLC4A2/SLC12A7/SLC37A4/ANO9/SLC6A1/SLC43A2/GABRD/SLC12A9/SLC24A4/SLC9A5	43
GO:0002090	regulation of receptor internalization	14//1985	57//15652	0.0102772	0.0638267	0.0495902	GREM1/ITGB3/ARRB1/PLCG2/EFNB2/SYK/ARRB2/FLOT1/SDCBP/ARF1/LRPAP1/AP2M1/ANXA2/RIN3	14
GO:0033619	membrane protein proteolysis	14//1985	57//15652	0.0102772	0.0638267	0.0495902	TIMP1/CTSH/TIMP4/APOE/SNX33/ADAM19/MYH9/MBTPS1/HM13/P2RX7/RHBDD1/TGFB1/FURIN/SNX9	14
GO:1903707	negative regulation of hemopoiesis	22//1985	104//15652	0.0102809	0.0638267	0.0495902	ERBB2/LILRB4/CDK6/C1QC/TMEM176A/CD74/TMEM176B/TLR4/GPR137B/CCL3/INPP5D/LILRB3/HLA-G/IL4R/FCGR2B/BMP4/MAFB/LILRB1/MDK/TOB2/RUNX3/GPR68	22
GO:0042475	odontogenesis of dentin-containing tooth	19//1985	86//15652	0.0103373	0.0640408	0.0497566	ITGB6/SERPINE1/FAM20A/TP63/PDGFRA/RUNX2/TNFRSF11B/BSG/BMP4/KLK4/FAM20C/CSF1/SLC4A2/GLI2/TCIRG1/NF2/NKX2-3/BAX/SLC24A4	19
GO:1901216	positive regulation of neuron death	19//1985	86//15652	0.0103373	0.0640408	0.0497566	KMO/ITGB2/GRN/ITGAM/TLR4/EFNB2/CCL3/TLR6/TYROBP/NUPR1/CAPN2/MAP3K5/ABL1/FCGR2B/GRIN2B/DAXX/UBE2M/CASP9/BAX	19
GO:0000045	autophagosome assembly	21//1985	98//15652	0.0103538	0.064075	0.0497832	RAB1B/NSFL1C/WIPI1/VMP1/NUPR1/FEZ1/ADPRH/ATG9A/MFN2/ATG13/RNF5/WIPI2/SMURF1/MTMR3/GABARAPL1/MAP1LC3B/TCIRG1/EHMT2/ATP2A2/ATG4B/ULK1	21
GO:0009416	response to light stimulus	50//1985	285//15652	0.0103808	0.0641742	0.0498602	MMP1/MFAP4/MMP2/MMP9/MMP3/TIMP1/MME/SLC1A3/BRCA2/MEIS2/NOC2L/ST20/EXT1/AQP1/RIC8A/HRH1/DDB1/PML/FEN1/RHBDD1/GNA11/UBE4B/BAK1/OPN1SW/EIF2AK4/CASP7/RUVBL2/BEST1/DCUN1D3/DNM2/TMEM161A/RELA/INO80/BCL3/B4GALT2/CRY2/GPX1/CASP9/GRM6/BAX/FBXL12/HYAL2/ERCC2/ERCC1/GPR88/NR2F6/SDF4/MEN1/SLC24A4/ELANE	50
GO:0014065	phosphatidylinositol 3-kinase signaling	27//1985	135//15652	0.0103964	0.0642027	0.0498824	ERBB2/PDGFRA/PIK3AP1/HCLS1/PIK3CG/PDGFRB/IL18/PTPN6/PPARD/CD28/PIK3R5/ROR1/PIK3C2B/SIRT2/NCF1/FN1/TYRO3/TREM2/CBL/PRR5L/FGR/PIK3IP1/UNC5B/PIP5K1C/HTR2A/INPP5E/PIK3R2	27
GO:0060249	anatomical structure homeostasis	51//1985	292//15652	0.0105698	0.0648579	0.0503914	ITGB6/IGKC/DCSTAMP/CSF1R/CTSK/TPP1/LOX/TFRC/MFSD2A/TNFRSF11B/CTSH/TLR4/EPAS1/ITGB3/GPR137B/COMP/ACTB/INPP5D/LRRK1/SYK/PRKCA/EXT1/CDH5/LPCAT1/CD34/PIWIL4/MAP1A/BBS1/ALDOA/PTK2B/PLEKHM1/TYRO3/RCN3/NKIRAS2/P2RX7/CSK/S1PR1/MTF1/CSF1/POTEF/SASH3/POTEI/CORO1A/NANOS1/TCIRG1/P2RY1/TMEM119/CDH23/DEF8/BAX/NXNL1	51
GO:0045927	positive regulation of growth	42//1985	232//15652	0.0105818	0.0648579	0.0503914	S100A8/ERBB2/MFSD2A/CXCR4/TGFBR2/MMP14/CYFIP1/CXCL16/TRPV2/EIF4G1/PPARD/SEMA5A/EZR/LIMK1/PPIB/HBEGF/DBN1/TBX5/NRP1/TGFBR1/PTK2B/FN1/SLC9A1/SDCBP/GDI1/CSNK2A1/SEMA7A/TWF2/CIB1/BASP1/SPHK1/SMURF1/CSF1/SASH3/DBNL/MTPN/INO80/PPM1F/AGRN/RPS6KA1/KLHL22/DISC1	42
GO:0002396	MHC protein complex assembly	6//1985	16//15652	0.0106579	0.0648579	0.0503914	HLA-DPB1/HLA-DMA/HLA-DMB/HLA-DPA1/TAPBP/HLA-DOA	6
GO:0002501	peptide antigen assembly with MHC protein complex	6//1985	16//15652	0.0106579	0.0648579	0.0503914	HLA-DPB1/HLA-DMA/HLA-DMB/HLA-DPA1/TAPBP/HLA-DOA	6
GO:0006740	NADPH regeneration	6//1985	16//15652	0.0106579	0.0648579	0.0503914	G6PD/ALDH1L2/PGD/TALDO1/H6PD/RPIA	6
GO:0006878	cellular copper ion homeostasis	6//1985	16//15652	0.0106579	0.0648579	0.0503914	MT2A/SLC31A1/SLC31A2/ARF1/COX19/ABCB6	6
GO:0034497	protein localization to phagophore assembly site	6//1985	16//15652	0.0106579	0.0648579	0.0503914	WIPI1/ATG9A/MFN2/ATG13/WIPI2/ATG4B	6
GO:0045779	negative regulation of bone resorption	6//1985	16//15652	0.0106579	0.0648579	0.0503914	TNFRSF11B/GPR137B/INPP5D/P2RX7/CSK/TMEM119	6
GO:0045780	positive regulation of bone resorption	6//1985	16//15652	0.0106579	0.0648579	0.0503914	DCSTAMP/TFRC/SYK/PRKCA/PLEKHM1/DEF8	6
GO:0048875	chemical homeostasis within a tissue	6//1985	16//15652	0.0106579	0.0648579	0.0503914	ITGB6/CTSH/EPAS1/LPCAT1/RCN3/NKIRAS2	6
GO:0050965	detection of temperature stimulus involved in sensory perception of pain	6//1985	16//15652	0.0106579	0.0648579	0.0503914	ANO1/CXCR4/ARRB2/EPHB1/HTR2A/NR2F6	6
GO:0055064	chloride ion homeostasis	6//1985	16//15652	0.0106579	0.0648579	0.0503914	TBXAS1/SLC12A6/SLC12A4/SLC12A8/SLC12A7/SLC12A9	6
GO:0055083	monovalent inorganic anion homeostasis	6//1985	16//15652	0.0106579	0.0648579	0.0503914	TBXAS1/SLC12A6/SLC12A4/SLC12A8/SLC12A7/SLC12A9	6
GO:1903236	regulation of leukocyte tethering or rolling	6//1985	16//15652	0.0106579	0.0648579	0.0503914	CCL21/PTAFR/ST3GAL4/FUT4/ELANE/CHST2	6
GO:0009259	ribonucleotide metabolic process	56//1985	326//15652	0.0107071	0.0650895	0.0505713	PAPSS2/TDO2/OGDH/XDH/VCP/MPP1/ENO1/ACOT9/PDE10A/NPR2/ADCY3/PGM1/PKM/AMPD2/ADA/ELOVL1/NUPR1/ACOT7/ADCY7/SLC25A1/TPST1/PDK2/ALDOA/PID1/TPI1/PDE8A/TREM2/GAPDH/P2RX7/TGFB1/ACSS2/CAD/EIF6/DLG2/ATP6V0C/GTPBP1/CARD11/PFKL/ADSL/SLC35B2/AMPD3/ARL2/APRT/HTR2A/GIT1/NPR1/DLAT/PIPOX/PANK4/HK3/RHOQ/PDE4A/IMPDH1/TPST2/HDAC4/EPHA2	56
GO:0098739	import across plasma membrane	34//1985	180//15652	0.0108053	0.0656179	0.0509819	SLC9A2/SLC5A6/SLC8A1/KCNJ15/FOLR1/SLC1A3/SLC36A1/TRPV6/TRPV2/SLC2A3/SLC15A3/SLC16A2/SLC1A5/CACNA2D1/KCNJ8/SLC12A6/SLC9A9/SLC39A14/SLC6A6/SLC47A1/SLC9A1/SLC15A4/SLC12A4/LRRC8A/SLC3A2/SLC12A8/SLC5A2/SLC12A7/KCNJ5/SLC6A1/SLC43A2/SLC12A9/SLC24A4/SLC9A5	34
GO:0006956	complement activation	15//1985	63//15652	0.0108197	0.0656375	0.0509971	IGKC/IGHV3-33/MFAP4/IGHV3-74/C1S/C3/C1R/C2/IGHV3-72/C1QC/IGHV3-35/C1QB/SERPING1/CFI/TREM2	15
GO:0031669	cellular response to nutrient levels	36//1985	193//15652	0.0108421	0.0657047	0.0510493	UCP2/MED1/HMOX1/CD68/MFSD2A/FOLR1/SREBF2/SNAI2/COL1A1/COMT/EIF4G1/WIPI1/DCPS/MAP3K5/PDK2/MAPK1/GBA/TXN2/CBL/VDR/SIK2/WIPI2/EIF2AK4/FOXO1/MTOR/MTMR3/RXRA/GABARAPL1/MAP1LC3B/CDKN2B/EHMT2/DEPDC5/KANK2/ULK1/SZT2/BHLHA15	36
GO:0042476	odontogenesis	25//1985	123//15652	0.010904	0.0660115	0.0512877	ITGB6/SERPINE1/FAM20A/TP63/PDGFRA/RUNX2/TNFRSF11B/COL1A1/LAMB1/BSG/AQP1/CD34/BMP4/ALPL/KLK4/FAM20C/CSF1/SLC4A2/GLI2/TCIRG1/NF2/ID3/NKX2-3/BAX/SLC24A4	25
GO:0031670	cellular response to nutrient	11//1985	41//15652	0.0111588	0.0674142	0.0523775	MED1/HMOX1/FOLR1/SNAI2/COL1A1/DCPS/PDK2/VDR/RXRA/CDKN2B/KANK2	11
GO:0050856	regulation of T cell receptor signaling pathway	11//1985	41//15652	0.0111588	0.0674142	0.0523775	LAPTM5/LILRB4/THY1/PTPN6/EZR/CD300A/ADA/CD81/PRKD2/CARD11/RELA	11
GO:0006869	lipid transport	61//1985	361//15652	0.0112948	0.0681653	0.0529611	STARD3/PLA2G2A/AQP9/CES1/LRP1/SLCO2A1/ABCC3/PLTP/PLIN2/SLCO2B1/MFSD2A/GM2A/ITGB3/ABCC4/MSR1/APOL1/PSAP/PPARG/HDLBP/PPARD/ABCA1/STARD5/SYK/SIGMAR1/OSBPL5/SURF4/DAB2/ABCC1/VMP1/ESYT1/APOE/NPC1/MIF/ATG9A/P2RX7/GRAMD1B/PLEKHA8P1/LRP10/PLA2G5/PRELID1/TSPO/GRAMD1A/VPS4A/GLTP/PITPNB/XKR4/STRA6/FURIN/C2CD2L/PLEKHA8/LDLRAP1/CRY2/ANXA2/NR1H2/ABCC10/SPNS1/ANO9/GLTPD2/XKR8/SLC10A3/SLC27A4	61
GO:0044106	cellular amine metabolic process	22//1985	105//15652	0.0114911	0.0692789	0.0538263	KMO/KYNU/TDO2/ITGB2/ALDH2/MOXD1/SLC7A7/ITGAM/EPAS1/SLC22A3/COMT/NNMT/OAZ1/SRM/LY6E/BCKDK/AGMAT/IL4I1/SAT1/MTPN/NPR1/PNKD	22
GO:0071560	cellular response to transforming growth factor beta stimulus	43//1985	240//15652	0.0116733	0.0703047	0.0546233	ITGB6/CHST11/LTBP2/LOX/ITGA3/FOLR1/TGFBR2/ENG/COL1A1/PPARG/ITGB5/ACVR1/CAV2/DAB2/ZEB2/LRRC32/ARRB2/ZYX/CDH5/ABL1/PML/TGFBR1/DKK3/SDCBP/FKBP1A/TGFB1/ZMIZ1/SMURF1/GLG1/PXN/FURIN/DNM2/CDKN2B/LATS2/CRKL/LIMS1/COL4A2/TGFB1I1/HYAL2/TAB1/MEN1/ID1/LTBP4	43
GO:0051492	regulation of stress fiber assembly	19//1985	87//15652	0.011696	0.0703684	0.0546728	TESK1/GPR65/LIMK1/ABL1/NRP1/WAS/TGFBR1/SLC9A1/S1PR1/RHOC/ARAP1/MTOR/PXN/NF2/PFN1/PTGER4/PPM1F/ARHGEF18/SORBS3	19
GO:0006986	response to unfolded protein	26//1985	130//15652	0.0117605	0.0706114	0.0548616	THBS4/ERMP1/VCP/CREB3L1/COMP/SERPINH1/TOR1B/CREB3L2/MBTPS1/PPP1R15A/RHBDD1/NCK2/ATF6B/MFN2/OS9/BAK1/CREB3/PPP1R15B/DNAJC10/HERPUD2/DAXX/EDEM2/BAX/CHAC1/EDEM1/BHLHA15	26
GO:0009152	purine ribonucleotide biosynthetic process	26//1985	130//15652	0.0117605	0.0706114	0.0548616	PAPSS2/VCP/ENO1/NPR2/ADCY3/AMPD2/ADA/ELOVL1/ACOT7/ADCY7/SLC25A1/PDK2/ALDOA/PID1/TREM2/TGFB1/ACSS2/ATP6V0C/ADSL/SLC35B2/AMPD3/APRT/NPR1/DLAT/PANK4/IMPDH1	26
GO:0006910	phagocytosis, recognition	10//1985	36//15652	0.0118477	0.071062	0.0552117	IGKC/IGHV3-33/IGHV3-74/IGHV3-72/MFGE8/IGHV3-35/MYO18A/TREM2/PLA2G5/SPON2	10
GO:0002399	MHC class II protein complex assembly	5//1985	12//15652	0.011959	0.0710728	0.0552201	HLA-DPB1/HLA-DMA/HLA-DMB/HLA-DPA1/HLA-DOA	5
GO:0002503	peptide antigen assembly with MHC class II protein complex	5//1985	12//15652	0.011959	0.0710728	0.0552201	HLA-DPB1/HLA-DMA/HLA-DMB/HLA-DPA1/HLA-DOA	5
GO:0032494	response to peptidoglycan	5//1985	12//15652	0.011959	0.0710728	0.0552201	IRAK3/C5AR1/MYD88/TREM2/RELA	5
GO:0036005	response to macrophage colony-stimulating factor	5//1985	12//15652	0.011959	0.0710728	0.0552201	DCSTAMP/CSF1R/TLR4/TREM2/CSF1	5
GO:0036006	cellular response to macrophage colony-stimulating factor stimulus	5//1985	12//15652	0.011959	0.0710728	0.0552201	DCSTAMP/CSF1R/TLR4/TREM2/CSF1	5
GO:0061517	macrophage proliferation	5//1985	12//15652	0.011959	0.0710728	0.0552201	CSF1R/MAPK1/GBA/TREM2/CSF1	5
GO:0061744	motor behavior	5//1985	12//15652	0.011959	0.0710728	0.0552201	DPP4/ORMDL3/MFSD2A/EXT1/GBA	5
GO:0070278	extracellular matrix constituent secretion	5//1985	12//15652	0.011959	0.0710728	0.0552201	ADTRP/CREB3L1/ENG/TNFRSF1A/CPB2	5
GO:0070431	nucleotide-binding oligomerization domain containing 2 signaling pathway	5//1985	12//15652	0.011959	0.0710728	0.0552201	TLR4/SLC15A3/LACC1/SLC15A4/RELA	5
GO:0071709	membrane assembly	14//1985	58//15652	0.0120068	0.0710852	0.0552297	FLOT2/PACSIN2/CAV2/NSFL1C/TLCD1/SIRT2/REEP4/EPHB2/FLOT1/VPS4A/CHMP3/STX4/BANF1/ANXA2	14
GO:0006907	pinocytosis	7//1985	21//15652	0.0120584	0.0710852	0.0552297	DOCK2/AXL/EHD4/SNX33/PYCARD/DNM2/NR1H2	7
GO:0032516	positive regulation of phosphoprotein phosphatase activity	7//1985	21//15652	0.0120584	0.0710852	0.0552297	PDGFRB/CD300A/PPP1R15A/GNA12/MTOR/PPP1R15B/VRK3	7
GO:0033630	positive regulation of cell adhesion mediated by integrin	7//1985	21//15652	0.0120584	0.0710852	0.0552297	CD3E/NCKAP1L/CCL21/PTPN6/SYK/CIB1/PIEZO1	7
GO:0045056	transcytosis	7//1985	21//15652	0.0120584	0.0710852	0.0552297	LRP1/MFSD2A/CLTC/PTAFR/RAB11B/LRPAP1/FCGRT	7
GO:0048199	vesicle targeting, to, from or within Golgi	7//1985	21//15652	0.0120584	0.0710852	0.0552297	GBF1/SEC16A/WIPI1/TMED9/PEF1/SAR1A/PREB	7
GO:0050855	regulation of B cell receptor signaling pathway	7//1985	21//15652	0.0120584	0.0710852	0.0552297	PRKCB/CD22/PLCL2/CD300A/CD81/FCGR2B/NFAM1	7
GO:0099515	actin filament-based transport	7//1985	21//15652	0.0120584	0.0710852	0.0552297	MYO1F/ACTN4/MYO1E/MYO5A/MYO1C/MYO1G/SUN2	7
GO:0046474	glycerophospholipid biosynthetic process	37//1985	201//15652	0.0121667	0.0716509	0.0556692	PGAP3/MFSD2A/VAC14/PIK3CG/LPCAT2/PTDSS1/PLCG2/INPP5D/PLD1/PI4KAP2/PIGS/PI4KA/PIK3C2B/CAPN2/IMPA2/DHRS7B/LPCAT1/SLC44A2/ABHD4/CDIPT/MBOAT7/PI4K2A/TTC7A/INPPL1/MTMR3/AGPAT1/LPCAT4/PIP5K1C/DPM2/MTMR14/HTR2A/INPP5E/SYNJ2/AGPAT3/PIK3R2/TMEM150A/AGPAT2	37
GO:0006575	cellular modified amino acid metabolic process	33//1985	175//15652	0.0121903	0.0717176	0.0557211	ASS1/MED1/G6PD/CTSK/GATM/MFSD2A/FOLR1/GSTM5/ALDH1L2/CTSB/GSTP1/SHMT2/PTDSS1/PLOD3/SLC16A2/OSBPL5/SOD2/IYD/VNN1/GPX4/IDH1/MTHFD2/PLA2G15/SERINC5/GGT5/ICMT/LPCAT4/ABHD16A/GGT1/PIPOX/GPX1/CHAC1/PTGES2	33
GO:0002828	regulation of type 2 immune response	9//1985	31//15652	0.012345	0.072264	0.0561455	CD74/CD86/IL18/ECM1/IL4R/CD81/STAT6/NLRP3/IL27RA	9
GO:0006884	cell volume homeostasis	9//1985	31//15652	0.012345	0.072264	0.0561455	AQP1/SLC12A6/E2F4/P2RX7/SLC12A4/LRRC8A/SLC12A8/SLC12A7/SLC12A9	9
GO:0043304	regulation of mast cell degranulation	9//1985	31//15652	0.012345	0.072264	0.0561455	RAC2/HMOX1/LGALS9/CD84/CD300A/SYK/IL4R/FGR/STXBP2	9
GO:0043372	positive regulation of CD4-positive, alpha-beta T cell differentiation	9//1985	31//15652	0.012345	0.072264	0.0561455	CCL19/NCKAP1L/LGALS9/CD86/IL18/CD80/IL4R/NLRP3/SASH3	9
GO:0045920	negative regulation of exocytosis	9//1985	31//15652	0.012345	0.072264	0.0561455	HMOX1/NCKAP1L/LGALS9/CD84/CD300A/HLA-F/FCGR2B/GNAI2/BCR	9
GO:2001238	positive regulation of extrinsic apoptotic signaling pathway	12//1985	47//15652	0.012365	0.0723087	0.0561803	SRPX/LTBR/PPP2R1A/PML/TNFRSF12A/PYCARD/RBCK1/TRAF2/FADD/BID/HYAL2/DEDD2	12
GO:0002407	dendritic cell chemotaxis	8//1985	26//15652	0.0124962	0.0726398	0.0564375	CCR1/CCL19/SLAMF8/LGALS9/PIK3CG/CXCR4/CCL21/CXCR2	8
GO:0002862	negative regulation of inflammatory response to antigenic stimulus	8//1985	26//15652	0.0124962	0.0726398	0.0564375	HCK/SYK/FCGR2B/TREM2/FGR/FURIN/GPX1/RHBDF2	8
GO:0032801	receptor catabolic process	8//1985	26//15652	0.0124962	0.0726398	0.0564375	LAPTM5/LGMN/APOE/CAPN1/TGFB1/SMURF1/FURIN/ANXA2	8
GO:0046037	GMP metabolic process	8//1985	26//15652	0.0124962	0.0726398	0.0564375	XDH/MPP1/ADA/DLG2/CARD11/ADSL/APRT/IMPDH1	8
GO:0097066	response to thyroid hormone	8//1985	26//15652	0.0124962	0.0726398	0.0564375	C2/MED1/THRB/CTSH/CTSB/GBA/KLF9/LMO2	8
GO:1903319	positive regulation of protein maturation	8//1985	26//15652	0.0124962	0.0726398	0.0564375	SPON1/MMP14/ENO1/NLRC4/GSN/MYH9/RHBDD1/ANXA2	8
GO:0032456	endocytic recycling	15//1985	64//15652	0.0125188	0.0726989	0.0564834	ARL4C/ARHGAP1/ATP6AP1/EHD4/SNF8/EHD2/RAB11B/EHD3/RAB35/RAB8A/SNX17/SNX3/DENND1C/EHD1/PTPN23	15
GO:0071333	cellular response to glucose stimulus	23//1985	112//15652	0.0125914	0.0730474	0.0567542	SERPINF1/UCP2/ANO1/PPARD/ICAM1/SMARCB1/PIH1D1/SLC39A14/SIDT2/CDK16/SMARCA4/SRI/CPB2/TREM2/RAB11B/LRP5/PRKACA/ENDOG/C2CD2L/STX4/GPR68/GPX1/MEN1	23
GO:0002009	morphogenesis of an epithelium	80//1985	495//15652	0.0127101	0.0736633	0.0572328	MMP12/MMP2/GPC6/MED1/TGM2/TNC/CSF1R/GREM1/FLNA/ITGA5/TP63/PLXNB2/FOLR1/ITGAX/SPINT1/CXCR4/MAGED1/CTSH/TGFBR2/PLXND1/MMP14/ENG/SNAI2/EFNB2/ST14/PLOD3/MSN/MICAL2/ACTB/ALDH1A3/ACVR1/PRICKLE2/RSPO3/ROR1/DAB2/PDPN/EXT1/PLXNA1/WDR1/ZDHHC7/CTSZ/RALA/HBEGF/ABL1/CD44/ANKRD6/TBX5/NRP1/PML/PRKD2/ILK/VANGL1/BMP4/TGFB1/LRP5/VDR/PTK7/RHOC/SMURF1/MTOR/CTHRC1/CSF1/PRKACA/RREB1/LUZP1/MED12/MDK/DVL3/GLI2/SUFU/PFN1…	80
GO:0018107	peptidyl-threonine phosphorylation	22//1985	106//15652	0.012813	0.0741121	0.0575815	CHI3L1/PRKCB/TGFBR2/PLK1/EIF4G1/PRKCA/ACVR1/GSK3A/SIRT2/MAPK1/TGFBR1/PRKD2/CSNK2A1/TGFB1/CAD/PKN1/MARK2/SPHK1/MTOR/PRKACA/DYRK2/ULK1	22
GO:1903008	organelle disassembly	22//1985	106//15652	0.012813	0.0741121	0.0575815	CTSK/VCP/SREBF2/CTTN/GBF1/WIPI1/GSK3A/CDC37/PLK3/SQSTM1/GBA/ATG9A/MFN2/ATG13/MARK2/WIPI2/TSPO/GABARAPL1/MAP1LC3B/GOLGA2/ATG4B/ULK1	22
GO:0048660	regulation of smooth muscle cell proliferation	29//1985	150//15652	0.0129359	0.0747494	0.0580766	MMP2/MMP9/HMOX1/TLR4/TGFBR2/PDGFRB/IL18/PPARG/PPARD/MYD88/SOD2/EFEMP2/HBEGF/APOE/MAP3K5/PTAFR/GNAI2/BMP4/S1PR1/TGFB1/MFN2/GNA12/IL6R/P2RY6/FOXJ2/NOTCH3/LDLRAP1/NPR1/ELANE	29
GO:0062207	regulation of pattern recognition receptor signaling pathway	20//1985	94//15652	0.0131245	0.0757643	0.0588651	IRAK3/IRF4/TLR4/PTPRS/TLR1/SLC15A3/CD300A/TLR6/GPR108/ARRB2/GRAMD4/ZDHHC5/TYRO3/FLOT1/TREM2/SLC15A4/WDFY1/MFHAS1/NINJ1/CD300LF	20
GO:0016236	macroautophagy	49//1985	282//15652	0.0131847	0.0760074	0.059054	HMOX1/VCP/VPS28/ATP6V0D1/RAB1B/NSFL1C/SNF8/WIPI1/VMP1/NUPR1/NPC1/CDC37/FEZ1/ADPRH/AUP1/ATP6V1B2/SQSTM1/GBA/CAPN1/PLEKHM1/MCOLN1/ATG9A/GAPDH/ATP6V0B/NOD1/ATP6V0C/MFN2/ATG13/TBC1D25/RNF5/WIPI2/SMURF1/MTOR/PRKACA/MTMR3/LIX1L/VPS4A/GABARAPL1/MAP1LC3B/CHMP3/TCIRG1/UBXN6/MTMR14/EHMT2/ATP2A2/ULK3/ATG4B/ULK1/WDR81	49
GO:0045185	maintenance of protein location	19//1985	88//15652	0.0131927	0.0760074	0.059054	CD4/FLNA/KDELR3/SRGN/KDELR1/GSN/CIZ1/DBN1/PML/SRI/OS9/TWF2/TSPO/KDELR2/RANGAP1/ARL2/SUFU/SUN2/NFKBIB	19
GO:0048010	vascular endothelial growth factor receptor signaling pathway	13//1985	53//15652	0.0132829	0.0764521	0.0593995	ITGA5/ITGB3/PRKCB/AXL/VAV1/GRB10/NRP1/PRKD2/PTK2B/VAV2/MMRN2/PGF/BCAR1	13
GO:0031668	cellular response to extracellular stimulus	40//1985	222//15652	0.0133447	0.0766563	0.0595582	VCAM1/UCP2/MED1/HMOX1/CD68/MFSD2A/FOLR1/SREBF2/SNAI2/COL1A1/COMT/EIF4G1/AXL/WIPI1/DCPS/MAP3K5/PDK2/MAPK1/GBA/P2RX7/TXN2/CBL/VDR/SIK2/WIPI2/EIF2AK4/FOXO1/MTOR/MTMR3/RXRA/GABARAPL1/MAP1LC3B/CDKN2B/EHMT2/DEPDC5/KANK2/PLEC/ULK1/SZT2/BHLHA15	40
GO:0090150	establishment of protein localization to membrane	40//1985	222//15652	0.0133447	0.0766563	0.0595582	ERBB2/ITGB2/TRAM2/ITGAM/ATP6AP1/SEC16A/ZDHHC7/SAMM50/SEC61A1/NPC1/CHP1/BBS1/NCF1/ATP13A1/EMC1/RAB11B/CSK/SDCBP/CLSTN1/GDI1/SSR3/BAG6/ZDHHC12/MYO1C/TIMM13/CIB1/GGA1/ZDHHC3/VAMP5/RAB8A/ICMT/SEC63/GORASP2/SGTA/SYNE3/ZDHHC18/BID/BAX/GORASP1/PEX16	40
GO:0006913	nucleocytoplasmic transport	50//1985	289//15652	0.0133892	0.0766867	0.0595818	MMP12/EGR2/MED1/FLNA/HCLS1/TRAF3IP2/POM121C/KPNA2/NOL6/SYK/POM121/SEC13/THOC5/NUP188/AAAS/SUPT6H/XPO6/PML/NUP93/CHP1/KPNA3/SQSTM1/DDX19A/IPO4/BMP4/TNPO2/DDX19B/AGFG1/TGFB1/PTTG1IP/EIF6/DDX39A/BACH2/DESI1/SMURF1/PRKACA/POLDIP3/LMNA/IPO13/NUP214/KPNA6/RANGAP1/NUP50/SUFU/BCL3/CRY2/PIK3R2/UPF1/MDFIC/HYAL2	50
GO:0051169	nuclear transport	50//1985	289//15652	0.0133892	0.0766867	0.0595818	MMP12/EGR2/MED1/FLNA/HCLS1/TRAF3IP2/POM121C/KPNA2/NOL6/SYK/POM121/SEC13/THOC5/NUP188/AAAS/SUPT6H/XPO6/PML/NUP93/CHP1/KPNA3/SQSTM1/DDX19A/IPO4/BMP4/TNPO2/DDX19B/AGFG1/TGFB1/PTTG1IP/EIF6/DDX39A/BACH2/DESI1/SMURF1/PRKACA/POLDIP3/LMNA/IPO13/NUP214/KPNA6/RANGAP1/NUP50/SUFU/BCL3/CRY2/PIK3R2/UPF1/MDFIC/HYAL2	50
GO:0061448	connective tissue development	43//1985	242//15652	0.013406	0.0766867	0.0595818	CHI3L1/EPYC/TIMP1/BGN/CHST11/GREM1/CTSK/LOX/SULF2/MGP/PRRX1/EFEMP1/RUNX2/TGFBR2/PDGFRB/COMP/SNAI2/CSGALNACT1/TGFBI/SERPINH1/COL1A1/ECM1/PPARD/SH3PXD2B/EXT1/CREB3L2/DHRS7B/SLC39A14/CD44/CD34/TGFBR1/ARID5B/BMP4/TGFB1/LRP5/IL6R/CSF1/GLG1/SLC39A13/MDK/BMP1/RUNX3/HYAL2	43
GO:0001974	blood vessel remodeling	11//1985	42//15652	0.0134287	0.0766867	0.0595818	FLNA/EPAS1/AXL/RSPO3/EXT1/TMBIM1/TGFB1/BCR/BAK1/DLL4/BAX	11
GO:0002639	positive regulation of immunoglobulin production	11//1985	42//15652	0.0134287	0.0766867	0.0595818	TFRC/CD86/HLA-E/CD28/IL4R/EPHB2/STAT6/TGFB1/SASH3/CD40/STX4	11
GO:0042168	heme metabolic process	11//1985	42//15652	0.0134287	0.0766867	0.0595818	HMOX1/SLCO2B1/NFE2L1/ABCC1/BLVRA/SLC25A39/SRRD/TSPO/ALAD/HMBS/ABCB6	11
GO:0006470	protein dephosphorylation	47//1985	269//15652	0.01359	0.0775323	0.0602388	NCKAP1L/PDGFRB/DUSP6/DUSP14/PTBP1/PTPRS/PTPN6/LRRK1/CD300A/DUSP18/SSH1/PPP2R1A/FAM220A/CDH5/PPP1R11/CTTNBP2NL/TIMM50/PPP1R15A/LILRB2/DUSP5/PTPRE/GBA/GNAI2/SWAP70/PPP6R1/FKBP1A/TGFB1/GNA12/MTOR/MTMR3/MFHAS1/SSU72/PPP1R15B/VRK3/PPP2R5D/SYMPK/MTMR14/DUSP7/PTPN7/PPM1F/CRY2/SBF1/PPTC7/PPM1M/CTDNEP1/PTPN23/CTDSP1	47
GO:0042542	response to hydrogen peroxide	24//1985	119//15652	0.0136496	0.077796	0.0604436	MMP2/HMOX1/SLC8A1/PDGFRB/COL1A1/AXL/SIGMAR1/AQP1/SOD2/CAPN2/MAP3K5/ABL1/SIRPA/STK25/PTK2B/PDE8A/STAT6/IL18BP/BAK1/SPHK1/PPP1R15B/ENDOG/RELA/GPX1	24
GO:0016311	dephosphorylation	62//1985	372//15652	0.0141976	0.0808405	0.0628091	PLEK/PFKFB3/NCKAP1L/PDGFRB/DUSP6/DUSP14/PTBP1/ACP2/PTPRS/TNS3/PTPN6/INPP5D/LRRK1/CD300A/DUSP18/SSH1/PPP2R1A/IMPA2/FAM220A/CDH5/PPP1R11/CTTNBP2NL/TIMM50/PPP1R15A/HDDC2/LILRB2/CHP1/DUSP5/PTPRE/GBA/GNAI2/SWAP70/PPP6R1/INPPL1/FKBP1A/TGFB1/IQGAP1/GNA12/ALPL/PSPH/MTOR/MTMR3/MFHAS1/SSU72/PPP1R15B/VRK3/PPP2R5D/SYMPK/MTMR14/INPP5A/DUSP7/PTPN7/INPP5E/SYNJ2/PPM1F/CRY2/SBF1/PPTC7/PPM1M/CTDNEP1/PTPN23/CTDSP1	62
GO:0051222	positive regulation of protein transport	46//1985	263//15652	0.0142428	0.0809991	0.0629324	ERBB2/RAC2/ITGB2/FLNA/ANO1/HCLS1/ITGAM/TLR4/SREBF2/VPS28/UBE2L3/PPARG/PPARD/EZR/MYO18A/B3GAT3/OAZ1/ERGIC3/BCAP31/CD81/GSK3A/PLK3/CHP1/SRI/TREM2/P2RX7/VPS11/TGFB1/PRR5L/MYO1C/TM9SF4/ATG13/CIB1/LRRC8A/PRKACA/SLC35D3/C2CD2L/STX4/EDEM2/GPR68/PIK3R2/NR1H2/SAR1A/HYAL2/EDEM1/PTPN23	46
GO:0042177	negative regulation of protein catabolic process	22//1985	107//15652	0.0142532	0.0809991	0.0629324	NRG1/TIMP1/FLNA/IRAK3/CTSA/TIMP4/PSMF1/SIRT2/PML/MAP1A/SDCBP/CSNK2A1/BAG6/RGP1/SNX3/FURIN/ALAD/RELA/SUFU/SGTA/ANXA2/AGAP2	22
GO:0030193	regulation of blood coagulation	15//1985	65//15652	0.0144188	0.081702	0.0634785	ADTRP/SERPINE1/PDGFRA/SERPING1/PROS1/PLAU/TFPI/APOE/CD34/EPHB2/CPB2/HPSE/ST3GAL4/SH2B3/THBD	15
GO:0043550	regulation of lipid kinase activity	15//1985	65//15652	0.0144188	0.081702	0.0634785	CCL19/PDGFRA/CCL21/PDGFRB/PIK3R5/CD81/WDR91/PTK2B/TGFB1/VAV2/FGR/PIK3IP1/PIK3R2/AGAP2/WDR81	15
GO:1902476	chloride transmembrane transport	15//1985	65//15652	0.0144188	0.081702	0.0634785	ANO1/SLC1A3/APOL1/GABRA3/SLC12A6/SLC12A4/LRRC8A/SLC12A8/BEST1/CLCN7/SLC12A7/ANO9/SLC6A1/GABRD/SLC12A9	15
GO:0090218	positive regulation of lipid kinase activity	10//1985	37//15652	0.0144357	0.0817183	0.0634911	CCL19/PDGFRA/CCL21/PDGFRB/CD81/PTK2B/TGFB1/VAV2/FGR/AGAP2	10
GO:0090630	activation of GTPase activity	21//1985	101//15652	0.0145011	0.0819024	0.0636342	ARHGAP25/CCL21/GPR65/RHOG/TBC1D2B/ABR/ADPRH/TBC1D2/PTK2B/CORO1C/SIPA1L3/TBC1D9B/TBC1D25/BCR/TBC1D10A/TBC1D22A/RANGAP1/CRKL/ARHGEF19/SLC27A4/EPHA2	21
GO:2000060	positive regulation of ubiquitin-dependent protein catabolic process	21//1985	101//15652	0.0145011	0.0819024	0.0636342	LAPTM5/VCP/PLK1/CDC20/DAB2/RNF19A/BCAP31/RNF19B/GSK3A/RAD23A/PLK3/SIRT2/PTK2B/GBA/USP5/CHFR/CSNK1E/SMURF1/TRIB3/SGTA/DISC1	21
GO:0030195	negative regulation of blood coagulation	12//1985	48//15652	0.0146339	0.0819024	0.0636342	ADTRP/SERPINE1/PDGFRA/SERPING1/PROS1/PLAU/TFPI/APOE/CD34/CPB2/SH2B3/THBD	12
GO:0046456	icosanoid biosynthetic process	12//1985	48//15652	0.0146339	0.0819024	0.0636342	PTGIS/CD74/ALOX5AP/TBXAS1/SYK/MIF/PTGS1/GGT5/PLA2G5/DAGLB/GGT1/PTGES2	12
GO:0051496	positive regulation of stress fiber assembly	12//1985	48//15652	0.0146339	0.0819024	0.0636342	TESK1/GPR65/LIMK1/ABL1/NRP1/TGFBR1/RHOC/MTOR/PXN/NF2/PPM1F/SORBS3	12
GO:0006576	cellular biogenic amine metabolic process	20//1985	95//15652	0.0146997	0.0819024	0.0636342	KMO/KYNU/TDO2/ITGB2/ALDH2/MOXD1/ITGAM/EPAS1/SLC22A3/COMT/NNMT/OAZ1/SRM/LY6E/AGMAT/IL4I1/SAT1/MTPN/NPR1/PNKD	20
GO:0006919	activation of cysteine-type endopeptidase activity involved in apoptotic process	16//1985	71//15652	0.0147114	0.0819024	0.0636342	S100A8/LAPTM5/XDH/CTSH/VCP/NLRC4/CASP10/PPARG/ST20/PML/NOD1/BAK1/PYCARD/CASP9/BID/BAX	16
GO:0030968	endoplasmic reticulum unfolded protein response	16//1985	71//15652	0.0147114	0.0819024	0.0636342	ERMP1/VCP/CREB3L1/CREB3L2/MBTPS1/PPP1R15A/NCK2/ATF6B/OS9/BAK1/CREB3/PPP1R15B/DNAJC10/HERPUD2/BAX/BHLHA15	16
GO:0035567	non-canonical Wnt signaling pathway	16//1985	71//15652	0.0147114	0.0819024	0.0636342	GPC6/PRICKLE2/RSPO3/ROR1/DAB2/ABL1/ANKRD6/VANGL1/CSNK1E/PTK7/SMURF1/CTHRC1/MED12/DVL3/ARHGEF19/FZD1	16
GO:0002689	negative regulation of leukocyte chemotaxis	6//1985	17//15652	0.0147346	0.0819024	0.0636342	DPP4/SLAMF8/GREM1/MIF/RIN3/MMP28	6
GO:0002830	positive regulation of type 2 immune response	6//1985	17//15652	0.0147346	0.0819024	0.0636342	CD74/CD86/IL18/IL4R/CD81/NLRP3	6
GO:0006336	DNA replication-independent chromatin assembly	6//1985	17//15652	0.0147346	0.0819024	0.0636342	HJURP/ASF1B/CABIN1/IPO4/OIP5/HIRA	6
GO:0007076	mitotic chromosome condensation	6//1985	17//15652	0.0147346	0.0819024	0.0636342	NCAPH/PLK1/NCAPD2/CDCA5/AKAP8/PHF13	6
GO:0035729	cellular response to hepatocyte growth factor stimulus	6//1985	17//15652	0.0147346	0.0819024	0.0636342	MED1/LGMN/NRP1/SIRT2/RELA/BCAR1	6
GO:0039692	single stranded viral RNA replication via double stranded DNA intermediate	6//1985	17//15652	0.0147346	0.0819024	0.0636342	APOBEC3B/APOBEC3F/SMARCB1/APOBEC3C/APOBEC3D/MORC2	6
GO:0043652	engulfment of apoptotic cell	6//1985	17//15652	0.0147346	0.0819024	0.0636342	RAC2/RHOG/TREM2/XKR4/XKR8/RHOBTB2	6
GO:0060382	regulation of DNA strand elongation	6//1985	17//15652	0.0147346	0.0819024	0.0636342	TFPT/INO80D/RUVBL2/INO80/NFRKB/MCRS1	6
GO:2000010	positive regulation of protein localization to cell surface	6//1985	17//15652	0.0147346	0.0819024	0.0636342	TYROBP/SNX33/MAP1A/CD247/TM9SF4/STX4	6
GO:2001267	regulation of cysteine-type endopeptidase activity involved in apoptotic signaling pathway	6//1985	17//15652	0.0147346	0.0819024	0.0636342	MMP9/PLAUR/LGALS9/GSN/PIH1D1/BAX	6
GO:0045638	negative regulation of myeloid cell differentiation	17//1985	77//15652	0.0148621	0.0825328	0.064124	LILRB4/CDK6/C1QC/TLR4/PRMT1/GPR137B/CCL3/INPP5D/LILRB3/MEIS2/PTK2B/MAFB/CIB1/LILRB1/KLF13/TOB2/GPR68	17
GO:0071478	cellular response to radiation	32//1985	171//15652	0.0149262	0.0828097	0.0643391	MMP1/ITGB6/MFAP4/MMP2/MMP9/MMP3/TIMP1/MME/RAD51/SNAI2/BCL2L1/BRCA2/NOC2L/ST20/AQP1/DDB1/TMEM109/RHBDD1/BAK1/OPN1SW/EIF2AK4/RUVBL2/DNM2/TMEM161A/INO80/CRY2/CASP9/BAX/HYAL2/ERCC1/GPR88/SLC24A4	32
GO:0002714	positive regulation of B cell mediated immunity	9//1985	32//15652	0.015289	0.0844219	0.0655917	C3/TFRC/HLA-E/CD28/BTK/STAT6/TREM2/TGFB1/CD40	9
GO:0002891	positive regulation of immunoglobulin mediated immune response	9//1985	32//15652	0.015289	0.0844219	0.0655917	C3/TFRC/HLA-E/CD28/BTK/STAT6/TREM2/TGFB1/CD40	9
GO:0010743	regulation of macrophage derived foam cell differentiation	9//1985	32//15652	0.015289	0.0844219	0.0655917	PLA2G2A/ITGB3/IL18/MSR1/PPARG/ABCA1/PLA2G5/CSF1/NR1H2	9
GO:0035590	purinergic nucleotide receptor signaling pathway	9//1985	32//15652	0.015289	0.0844219	0.0655917	ADA/P2RY8/PTAFR/GNAI2/P2RX7/P2RY6/P2RX5/P2RY2/P2RY1	9
GO:0071353	cellular response to interleukin-4	9//1985	32//15652	0.015289	0.0844219	0.0655917	IL2RG/DCSTAMP/IL4R/PML/STAT6/TUBA1B/CORO1A/ALAD/CD300LF	9
GO:0048659	smooth muscle cell proliferation	29//1985	152//15652	0.0154056	0.0849854	0.0660295	MMP2/MMP9/HMOX1/TLR4/TGFBR2/PDGFRB/IL18/PPARG/PPARD/MYD88/SOD2/EFEMP2/HBEGF/APOE/MAP3K5/PTAFR/GNAI2/BMP4/S1PR1/TGFB1/MFN2/GNA12/IL6R/P2RY6/FOXJ2/NOTCH3/LDLRAP1/NPR1/ELANE	29
GO:0018210	peptidyl-threonine modification	23//1985	114//15652	0.0154584	0.0851161	0.066131	CHI3L1/PRKCB/TGFBR2/PLK1/EIF4G1/PRKCA/ACVR1/GSK3A/SIRT2/MAPK1/TGFBR1/PRKD2/CSNK2A1/TGFB1/CAD/PKN1/GALNT2/MARK2/SPHK1/MTOR/PRKACA/DYRK2/ULK1	23
GO:0071331	cellular response to hexose stimulus	23//1985	114//15652	0.0154584	0.0851161	0.066131	SERPINF1/UCP2/ANO1/PPARD/ICAM1/SMARCB1/PIH1D1/SLC39A14/SIDT2/CDK16/SMARCA4/SRI/CPB2/TREM2/RAB11B/LRP5/PRKACA/ENDOG/C2CD2L/STX4/GPR68/GPX1/MEN1	23
GO:0010883	regulation of lipid storage	13//1985	54//15652	0.0155188	0.0853678	0.0663266	CES1/C3/PLIN2/ITGB3/SREBF2/MSR1/PPARG/PPARD/ABCA1/TREM2/PLIN3/NR1H2/EHD1	13
GO:0002438	acute inflammatory response to antigenic stimulus	7//1985	22//15652	0.0157899	0.0860194	0.0668329	C3/HLA-E/FCGR3A/EXT1/BTK/FCGR2B/ELANE	7
GO:0010259	multicellular organism aging	7//1985	22//15652	0.0157899	0.0860194	0.0668329	TP63/COMP/GNA11/GNA12/SEC63/HYAL2/ERCC1	7
GO:0010888	negative regulation of lipid storage	7//1985	22//15652	0.0157899	0.0860194	0.0668329	CES1/ITGB3/PPARG/PPARD/ABCA1/TREM2/NR1H2	7
GO:0032693	negative regulation of interleukin-10 production	7//1985	22//15652	0.0157899	0.0860194	0.0668329	TNFRSF21/LILRB4/MMP8/PDCD1LG2/TYROBP/FCGR2B/LILRB1	7
GO:0050857	positive regulation of antigen receptor-mediated signaling pathway	7//1985	22//15652	0.0157899	0.0860194	0.0668329	PRKCB/ADA/CD81/PRKD2/CARD11/RELA/NFAM1	7
GO:0035967	cellular response to topologically incorrect protein	22//1985	108//15652	0.0158188	0.0860194	0.0668329	ERMP1/VCP/CREB3L1/CREB3L2/AUP1/MBTPS1/PPP1R15A/RHBDD1/RNF185/NCK2/ATF6B/BAG6/OS9/RNF5/BAK1/CREB3/PPP1R15B/DNAJC10/HERPUD2/DAXX/BAX/BHLHA15	22
GO:0002710	negative regulation of T cell mediated immunity	8//1985	27//15652	0.0158286	0.0860194	0.0668329	LILRB4/NCKAP1L/KLRD1/HLA-F/HLA-G/FCGR2B/IL4I1/LILRB1	8
GO:0010592	positive regulation of lamellipodium assembly	8//1985	27//15652	0.0158286	0.0860194	0.0668329	RAC2/CYFIP1/TWF2/MTOR/FSCN1/DNM2/ARPC2/ACTR2	8
GO:0010955	negative regulation of protein processing	8//1985	27//15652	0.0158286	0.0860194	0.0668329	SERPINE1/CTSZ/CPB2/CST7/GLG1/GAS1/BCL2L12/CHAC1	8
GO:0030212	hyaluronan metabolic process	8//1985	27//15652	0.0158286	0.0860194	0.0668329	HAS2/CD44/CLTC/AP2A1/TGFB1/ITIH5/HYAL2/HAS3	8
GO:0030325	adrenal gland development	8//1985	27//15652	0.0158286	0.0860194	0.0668329	PDGFRA/LY6E/DKK3/ARID5B/TSPO/STRA6/MDK/SALL1	8
GO:0032366	intracellular sterol transport	8//1985	27//15652	0.0158286	0.0860194	0.0668329	CES1/ABCA1/NPC1/GRAMD1B/GRAMD1A/VPS4A/LDLRAP1/ANXA2	8
GO:1903318	negative regulation of protein maturation	8//1985	27//15652	0.0158286	0.0860194	0.0668329	SERPINE1/CTSZ/CPB2/CST7/GLG1/GAS1/BCL2L12/CHAC1	8
GO:0046677	response to antibiotic	11//1985	43//15652	0.0160313	0.0869588	0.0675627	SLC1A3/AOC3/JAK1/SLC9A1/CBL/ALPL/ENDOG/EHMT2/CASP9/HYAL2/ACTR2	11
GO:0071526	semaphorin-plexin signaling pathway	11//1985	43//15652	0.0160313	0.0869588	0.0675627	FLNA/PLXNB2/NRP2/ECE1/PLXND1/PLXNC1/SEMA5A/PLXNA1/NRP1/SEMA7A/SEMA4B	11
GO:0006163	purine nucleotide metabolic process	56//1985	333//15652	0.0160959	0.0871598	0.0677189	PAPSS2/TDO2/OGDH/XDH/VCP/MPP1/ENO1/ACOT9/PDE10A/NPR2/LACC1/ADCY3/PGM1/PKM/AMPD2/ADA/ELOVL1/NUPR1/ACOT7/ADCY7/SLC25A1/TPST1/PDK2/ALDOA/PID1/TPI1/PDE8A/TREM2/GAPDH/P2RX7/TGFB1/ACSS2/EIF6/DLG2/ATP6V0C/GTPBP1/CARD11/PFKL/ADSL/SLC35B2/AMPD3/ARL2/APRT/HTR2A/GIT1/NPR1/DLAT/PIPOX/PANK4/HK3/RHOQ/PDE4A/IMPDH1/TPST2/HDAC4/EPHA2	56
GO:0071322	cellular response to carbohydrate stimulus	25//1985	127//15652	0.0161229	0.0871598	0.0677189	SERPINF1/UCP2/ANO1/PRKCB/PPARD/ICAM1/SMARCB1/PIH1D1/SLC39A14/SIDT2/CDK16/SMARCA4/SRI/CPB2/TREM2/RAB11B/LRP5/PRKACA/ENDOG/MAP2K3/C2CD2L/STX4/GPR68/GPX1/MEN1	25
GO:0001885	endothelial cell development	14//1985	60//15652	0.0161365	0.0871598	0.0677189	MYADM/RAPGEF1/HEG1/PLOD3/MSN/EZR/ICAM1/MYD88/CDH5/TNFRSF1A/HPSE/GPX1/CCM2/ROBO4	14
GO:2000514	regulation of CD4-positive, alpha-beta T cell activation	14//1985	60//15652	0.0161365	0.0871598	0.0677189	CCL19/NCKAP1L/LGALS9/IRF4/LGALS9C/CD86/TGFBR2/IL18/CD80/IL4R/CD81/NLRP3/SASH3/RUNX3	14
GO:0003279	cardiac septum development	21//1985	102//15652	0.0161429	0.0871598	0.0677189	PRDM1/NRP2/TGFBR2/PLXND1/ENG/HEG1/DHRS3/SLIT3/ACVR1/TBX5/NRP1/TGFBR1/BMP4/PTK7/LUZP1/SNX17/STRA6/SUFU/FZD1/SALL1/TAB1	21
GO:0000041	transition metal ion transport	20//1985	96//15652	0.0164199	0.088492	0.0687539	TFRC/ARHGAP1/SLC31A1/FLVCR2/SLC31A2/TCN2/TMEM163/SLC39A14/CLTC/ATP13A1/MCOLN1/RAB11B/FTH1/SLC39A13/SLC11A1/DNM2/SLC30A7/SLC39A1/SLC48A1/ABCB6	20
GO:0006664	glycolipid metabolic process	20//1985	96//15652	0.0164199	0.088492	0.0687539	PGAP3/GM2A/NAGA/ST3GAL1/PIGS/GAL3ST4/ST8SIA4/NEU1/B4GALT5/GBA/ST3GAL4/GBA2/CLN6/CERK/GLTP/ST3GAL2/DPM2/BAX/A4GALT/GAL3ST2	20
GO:2001235	positive regulation of apoptotic signaling pathway	24//1985	121//15652	0.0166066	0.0894154	0.0694714	S100A8/SRPX/TP63/CTSC/MAGED1/CTSH/LTBR/BCAP31/PPP2R1A/NUPR1/PML/TGFBR1/NCK2/TNFRSF12A/PLAGL2/PYCARD/RBCK1/TRAF2/FADD/BID/BAX/HYAL2/NACC2/DEDD2	24
GO:2001242	regulation of intrinsic apoptotic signaling pathway	29//1985	153//15652	0.0167747	0.0902373	0.07011	S100A8/MMP9/PLAUR/CD74/CREB3L1/SNAI2/ENO1/BCL2L1/NOC2L/SOD2/BCAP31/HYOU1/VNN1/NUPR1/CD44/MIF/GRINA/TREM2/NCK2/PTTG1IP/CREB3/PLAGL2/PYCARD/TMEM161A/GPX1/SYVN1/BID/BAX/NACC2	29
GO:0007254	JNK cascade	31//1985	166//15652	0.0168443	0.0905285	0.0703362	CCL19/MMP8/CCL21/TLR4/GSTP1/LTBR/MYD88/MAP3K5/ANKRD6/FCGR2B/SIRPA/RASSF2/PTK2B/NCF1/EPHB1/NOD1/SDCBP/MINK1/CD27/MFHAS1/PYCARD/DAXX/CRKL/TRAF4/PTGER4/TRAF2/MDFIC/MEN1/MAP4K2/SH2D3A/MAPK8IP2	31
GO:0005996	monosaccharide metabolic process	42//1985	239//15652	0.0171817	0.0916795	0.0712305	PFKFB3/G6PD/MAN2B1/PGD/ENO1/SLC2A3/PPARD/NNMT/AKR1A1/GALM/PMM1/PGM1/IGFBP4/MAN2A2/GSK3A/B4GALT1/SLC39A14/FUCA2/SLC25A1/DDB1/PDK2/ALDOA/AKR1B1/TPI1/SLC35A2/GAPDH/INPPL1/H6PD/LRP5/BCKDK/MAN2B2/FOXO1/PFKL/CRTC2/SDS/DYRK2/DLAT/SLC37A4/HK3/RPIA/FUT4/MAN2C1	42
GO:0010466	negative regulation of peptidase activity	42//1985	239//15652	0.0171817	0.0916795	0.0712305	CSTA/RARRES1/MMP9/LRP1/C3/SERPINF1/TIMP1/SERPINE1/PLAUR/DHCR24/SPINT1/SERPING1/CTSB/PROS1/SPOCK1/SERPINH1/TFPI/ECM1/TNFAIP8/TIMP4/PSMF1/SERPINB9/AQP1/PIH1D1/ARRB2/SERPINB8/CD44/SPOCK2/APLP2/GAPDH/CSNK2A1/CD27/ITIH5/CST7/FURIN/MICAL1/ANXA2/GPX1/BIN1/RPS6KA1/BCL2L12/CPAMD8	42
GO:0002762	negative regulation of myeloid leukocyte differentiation	12//1985	49//15652	0.0172051	0.0916795	0.0712305	LILRB4/CDK6/C1QC/TLR4/GPR137B/CCL3/INPP5D/LILRB3/MAFB/LILRB1/TOB2/GPR68	12
GO:0050832	defense response to fungus	12//1985	49//15652	0.0172051	0.0916795	0.0712305	S100A8/PLCG2/CLEC4A/IL17RA/CLEC4C/RARRES2/GAPDH/COTL1/PLA2G5/SPON2/MPO/ELANE	12
GO:1902930	regulation of alcohol biosynthetic process	12//1985	49//15652	0.0172051	0.0916795	0.0712305	PLEK/DHCR7/DAB2/HRH1/APOE/MBTPS1/DKK3/PTK2B/PTAFR/H6PD/P2RY6/P2RY1	12
GO:0006903	vesicle targeting	10//1985	38//15652	0.017423	0.0916795	0.0712305	STARD3/GBF1/SEC16A/WIPI1/YKT6/TMED9/PEF1/SAR1A/PREB/MAP4K2	10
GO:0010863	positive regulation of phospholipase C activity	10//1985	38//15652	0.017423	0.0916795	0.0712305	PDGFRA/C5AR1/CD86/PDGFRB/PLCB2/PTAFR/GNA15/P2RY6/LPAR2/HTR2A	10
GO:0002903	negative regulation of B cell apoptotic process	5//1985	13//15652	0.0174351	0.0916795	0.0712305	ORMDL3/CD74/NOC2L/ADA/MIF	5
GO:0006098	pentose-phosphate shunt	5//1985	13//15652	0.0174351	0.0916795	0.0712305	G6PD/PGD/TALDO1/H6PD/RPIA	5
GO:0006596	polyamine biosynthetic process	5//1985	13//15652	0.0174351	0.0916795	0.0712305	NNMT/OAZ1/SRM/AGMAT/SAT1	5
GO:0010225	response to UV-C	5//1985	13//15652	0.0174351	0.0916795	0.0712305	BRCA2/ST20/BAK1/DCUN1D3/BCL3	5
GO:0010832	negative regulation of myotube differentiation	5//1985	13//15652	0.0174351	0.0916795	0.0712305	BHLHE41/MIR200B/TMEM119/HDAC4/BHLHA15	5
GO:0010839	negative regulation of keratinocyte proliferation	5//1985	13//15652	0.0174351	0.0916795	0.0712305	MED1/SNAI2/EFNB2/VDR/KLF9	5
GO:0021554	optic nerve development	5//1985	13//15652	0.0174351	0.0916795	0.0712305	EXT1/KCNA2/EPHB2/EPHB1/TCIRG1	5
GO:0030213	hyaluronan biosynthetic process	5//1985	13//15652	0.0174351	0.0916795	0.0712305	HAS2/CLTC/AP2A1/TGFB1/HAS3	5
GO:0032736	positive regulation of interleukin-13 production	5//1985	13//15652	0.0174351	0.0916795	0.0712305	LGALS9/IRF4/IL18/HLA-E/IL17RA	5
GO:0035589	G protein-coupled purinergic nucleotide receptor signaling pathway	5//1985	13//15652	0.0174351	0.0916795	0.0712305	P2RY8/PTAFR/P2RY6/P2RY2/P2RY1	5
GO:0036151	phosphatidylcholine acyl-chain remodeling	5//1985	13//15652	0.0174351	0.0916795	0.0712305	LPCAT2/LPCAT1/MBOAT7/LPCAT4/NR1H2	5
GO:0043101	purine-containing compound salvage	5//1985	13//15652	0.0174351	0.0916795	0.0712305	AMPD2/ADA/ADSL/AMPD3/APRT	5
GO:0043518	negative regulation of DNA damage response, signal transduction by p53 class mediator	5//1985	13//15652	0.0174351	0.0916795	0.0712305	CD74/SNAI2/CD44/MIF/PTTG1IP	5
GO:0050862	positive regulation of T cell receptor signaling pathway	5//1985	13//15652	0.0174351	0.0916795	0.0712305	ADA/CD81/PRKD2/CARD11/RELA	5
GO:0072683	T cell extravasation	5//1985	13//15652	0.0174351	0.0916795	0.0712305	CD99/ICAM1/IL27RA/CRKL/FADD	5
GO:1904152	regulation of retrograde protein transport, ER to cytosol	5//1985	13//15652	0.0174351	0.0916795	0.0712305	BCAP31/OS9/EDEM2/UBAC2/EDEM1	5
GO:1904294	positive regulation of ERAD pathway	5//1985	13//15652	0.0174351	0.0916795	0.0712305	RNFT1/BCAP31/RNF185/BAG6/SGTA	5
GO:0003229	ventricular cardiac muscle tissue development	13//1985	55//15652	0.01803	0.0945523	0.0734625	NRG1/MED1/ADAMTS9/ENG/HEG1/LY6E/TBX5/TGFBR1/FKBP1A/TGFB1/DLL4/PPP1R13L/MYH7	13
GO:0030166	proteoglycan biosynthetic process	13//1985	55//15652	0.01803	0.0945523	0.0734625	CHST11/CSGALNACT1/DSE/B3GAT3/GAL3ST4/EXT1/XYLT1/CHSY3/CHPF2/XYLT2/EXT2/CHPF/HS6ST1	13
GO:0060350	endochondral bone morphogenesis	13//1985	55//15652	0.01803	0.0945523	0.0734625	RUNX2/TGFBR2/COMP/MMP14/CSGALNACT1/SERPINH1/COL1A1/EXT1/BMP4/INPPL1/ALPL/EXT2/TMEM119	13
GO:0072521	purine-containing compound metabolic process	58//1985	349//15652	0.0181959	0.0953365	0.0740718	PAPSS2/TDO2/OGDH/XDH/VCP/MPP1/SHMT2/ENO1/ACOT9/PDE10A/NPR2/LACC1/ADCY3/PGM1/PKM/AMPD2/ADA/ELOVL1/NUPR1/ACOT7/ADCY7/SLC25A1/TPST1/PDK2/ALDOA/PID1/TPI1/PDE8A/TREM2/GAPDH/P2RX7/TGFB1/ACSS2/EIF6/DLG2/ATP6V0C/GTPBP1/CARD11/PFKL/ADSL/ICMT/SLC35B2/AMPD3/ARL2/APRT/HTR2A/GIT1/NPR1/DLAT/PIPOX/PANK4/HK3/RHOQ/PDE4A/IMPDH1/TPST2/HDAC4/EPHA2	58
GO:0046488	phosphatidylinositol metabolic process	29//1985	154//15652	0.0182389	0.0954766	0.0741807	PLEK/PGAP3/CSF1R/VAC14/PIK3CG/PDGFRB/PLCG2/INPP5D/PI4KAP2/PIGS/PI4KA/PLCB2/PIK3C2B/IMPA2/CDIPT/MBOAT7/PI4K2A/TTC7A/INPPL1/MTMR3/PIP5K1C/DPM2/MTMR14/HTR2A/INPP5A/INPP5E/SYNJ2/PIK3R2/TMEM150A	29
GO:0003231	cardiac ventricle development	24//1985	122//15652	0.0182636	0.0955203	0.0742146	NRG1/MED1/PRDM1/TGFBR2/ENG/HEG1/SLIT3/ACVR1/LY6E/GSK3A/TBX5/TGFBR1/BMP4/FKBP1A/TGFB1/PTK7/LUZP1/STRA6/SUFU/DLL4/FZD1/PPP1R13L/SALL1/MYH7	24
GO:0030516	regulation of axon extension	19//1985	91//15652	0.018603	0.0972084	0.0755262	CTTN/CYFIP1/PTPRS/TRPV2/SEMA5A/DPYSL2/LIMK1/APOE/DBN1/ABL1/NRP1/FN1/GDI1/SEMA7A/TWF2/DBNL/DNM2/SEMA4B/DISC1	19
GO:0006739	NADP metabolic process	9//1985	33//15652	0.0187178	0.0973725	0.0756536	G6PD/IDH2/ALDH1L2/PGD/TALDO1/IDH1/H6PD/KCNAB2/RPIA	9
GO:0034405	response to fluid shear stress	9//1985	33//15652	0.0187178	0.0973725	0.0756536	MMP2/ASS1/HAS2/PDGFRB/SREBF2/ABCA1/PTK2B/P2RX7/PLEC	9
GO:0043552	positive regulation of phosphatidylinositol 3-kinase activity	9//1985	33//15652	0.0187178	0.0973725	0.0756536	CCL19/PDGFRA/CCL21/PDGFRB/PTK2B/TGFB1/VAV2/FGR/AGAP2	9
GO:0050858	negative regulation of antigen receptor-mediated signaling pathway	9//1985	33//15652	0.0187178	0.0973725	0.0756536	LAPTM5/LILRB4/THY1/CD22/PTPN6/PLCL2/EZR/CD300A/FCGR2B	9
GO:1905898	positive regulation of response to endoplasmic reticulum stress	9//1985	33//15652	0.0187178	0.0973725	0.0756536	RNFT1/BCAP31/FCGR2B/RNF185/NCK2/BAG6/BAK1/SGTA/BAX	9
GO:0071326	cellular response to monosaccharide stimulus	23//1985	116//15652	0.0188189	0.0978114	0.0759946	SERPINF1/UCP2/ANO1/PPARD/ICAM1/SMARCB1/PIH1D1/SLC39A14/SIDT2/CDK16/SMARCA4/SRI/CPB2/TREM2/RAB11B/LRP5/PRKACA/ENDOG/C2CD2L/STX4/GPR68/GPX1/MEN1	23
GO:0030641	regulation of cellular pH	17//1985	79//15652	0.0189808	0.0983024	0.0763761	SLC9A2/SLAMF8/GRN/ATP6AP1/ATP6V0D1/LACC1/SLC9A9/MAPK1/CHP1/SLC9A1/TM9SF4/CLN6/SLC11A1/HVCN1/SLC4A2/TCIRG1/SLC9A5	17
GO:0035987	endodermal cell differentiation	11//1985	44//15652	0.0189936	0.0983024	0.0763761	MMP2/MMP9/MMP8/ITGB2/ITGA5/MMP14/ITGB5/LAMB1/COL6A1/FN1/COL4A2	11
GO:0048806	genitalia development	11//1985	44//15652	0.0189936	0.0983024	0.0763761	DHCR24/TP63/PDGFRA/MERTK/AXL/TYRO3/BAK1/STRA6/FOXF2/ASB1/BAX	11
GO:1904646	cellular response to amyloid-beta	11//1985	44//15652	0.0189936	0.0983024	0.0763761	LRP1/VCAM1/TLR4/ICAM1/CACNA2D1/TLR6/LGMN/ABCC1/FCGR2B/EPHB2/TREM2	11
GO:0014909	smooth muscle cell migration	16//1985	73//15652	0.0190046	0.0983024	0.0763761	LRP1/HAS2/SERPINE1/TLR4/ITGB3/PDGFRB/PLAU/PPARD/GRB10/PLXNA1/NRP1/DOCK4/S100A11/GNA12/P2RY6/MDK	16
GO:0003205	cardiac chamber development	30//1985	161//15652	0.0190143	0.0983024	0.0763761	NRG1/MED1/PRDM1/NRP2/TGFBR2/PLXND1/ENG/HEG1/DHRS3/SLIT3/ACVR1/LY6E/GSK3A/TBX5/NRP1/TGFBR1/BMP4/FKBP1A/TGFB1/PTK7/LUZP1/SNX17/STRA6/SUFU/DLL4/FZD1/PPP1R13L/SALL1/MYH7/TAB1	30
GO:0007041	lysosomal transport	22//1985	110//15652	0.0193546	0.0999733	0.0776743	LAPTM5/LRP1/GRN/ARSB/VCP/IGF2R/PSAP/AP3D1/NPC1/M6PR/PLEKHM1/DENND3/VPS11/EHD3/NAGPA/VPS4A/VPS18/GNPTAB/CHMP3/UBXN6/BIN1/USE1	22
GO:0045089	positive regulation of innate immune response	25//1985	129//15652	0.0193879	0.100057	0.0777391	MMP12/MED1/HAVCR2/TLR8/TLR4/MNDA/PLCG2/NLRC4/HLA-E/HCK/SYK/KLRD1/HLA-F/HLA-G/VAV1/TYROBP/ZNFX1/SLC15A4/RNF185/PLA2G5/PVR/PYCARD/CD1D/FADD/IRF3	25
GO:0007034	vacuolar transport	27//1985	142//15652	0.0196983	0.100215	0.0778623	LAPTM5/LRP1/GRN/ARSB/VCP/IGF2R/VPS28/ATP6V0D1/PSAP/SNF8/AP3D1/NPC1/M6PR/PLEKHM1/DENND3/VPS11/EHD3/NAGPA/SMURF1/VPS4A/VPS18/GNPTAB/CHMP3/UBXN6/BIN1/USE1/PTPN23	27
GO:0008643	carbohydrate transport	27//1985	142//15652	0.0196983	0.100215	0.0778623	AQP9/C3/MFSD2A/PRKCB/SLC2A3/PPARD/EZR/SLC37A2/GRB10/AQP1/GSK3A/ZDHHC7/SLC35C1/SLC35B1/SLC5A11/PID1/SLC35A2/SLC35A4/CLIP3/SLC35D3/SLC5A2/SLC45A4/TRIB3/SLC37A4/RHOQ/ITLN1/SLC27A4	27
GO:0002063	chondrocyte development	8//1985	28//15652	0.0197582	0.100215	0.0778623	CHST11/SULF2/RUNX2/TGFBR2/COMP/SERPINH1/ECM1/EXT1	8
GO:0043032	positive regulation of macrophage activation	8//1985	28//15652	0.0197582	0.100215	0.0778623	MMP8/HAVCR2/CTSC/TLR4/CCL3/TLR6/IL4R/TREM2	8
GO:0003159	morphogenesis of an endothelium	6//1985	18//15652	0.0197789	0.100215	0.0778623	ITGAX/CXCR4/PRKD2/BMP4/DLL4/CCM2	6
GO:0006901	vesicle coating	6//1985	18//15652	0.0197789	0.100215	0.0778623	GBF1/SEC16A/TMED9/PEF1/SAR1A/PREB	6
GO:0009168	purine ribonucleoside monophosphate biosynthetic process	6//1985	18//15652	0.0197789	0.100215	0.0778623	AMPD2/ADA/ADSL/AMPD3/APRT/IMPDH1	6
GO:0030502	negative regulation of bone mineralization	6//1985	18//15652	0.0197789	0.100215	0.0778623	CCR1/GREM1/SRGN/ECM1/CCL3/PTK2B	6
GO:0032011	ARF protein signal transduction	6//1985	18//15652	0.0197789	0.100215	0.0778623	CYTH4/GBF1/MAPRE2/IQSEC1/ARFGAP1/IQSEC3	6
GO:0032012	regulation of ARF protein signal transduction	6//1985	18//15652	0.0197789	0.100215	0.0778623	CYTH4/GBF1/MAPRE2/IQSEC1/ARFGAP1/IQSEC3	6
GO:0034162	toll-like receptor 9 signaling pathway	6//1985	18//15652	0.0197789	0.100215	0.0778623	PIK3AP1/HAVCR2/PTPRS/GRAMD4/SLC15A4/UNC93B1	6
GO:0034724	DNA replication-independent chromatin organization	6//1985	18//15652	0.0197789	0.100215	0.0778623	HJURP/ASF1B/CABIN1/IPO4/OIP5/HIRA	6
GO:0048535	lymph node development	6//1985	18//15652	0.0197789	0.100215	0.0778623	TRAF3IP2/CD248/PDPN/TGFB1/FADD/NKX2-3	6
GO:0055093	response to hyperoxia	6//1985	18//15652	0.0197789	0.100215	0.0778623	MMP2/PDGFRB/COL1A1/PDPN/SOD2/FOXO1	6
GO:0060391	positive regulation of SMAD protein signal transduction	6//1985	18//15652	0.0197789	0.100215	0.0778623	PPARG/DAB2/NUP93/TGFBR1/BMP4/TGFB1	6
GO:0061154	endothelial tube morphogenesis	6//1985	18//15652	0.0197789	0.100215	0.0778623	ITGAX/CXCR4/PRKD2/BMP4/DLL4/CCM2	6
GO:0070166	enamel mineralization	6//1985	18//15652	0.0197789	0.100215	0.0778623	ITGB6/FAM20A/FAM20C/SLC4A2/TCIRG1/SLC24A4	6
GO:0097062	dendritic spine maintenance	6//1985	18//15652	0.0197789	0.100215	0.0778623	ITGA3/CTTN/APOE/FCGR2B/TREM2/GRIN2B	6
GO:1900225	regulation of NLRP3 inflammasome complex assembly	6//1985	18//15652	0.0197789	0.100215	0.0778623	TLR4/PLCG2/TLR6/MYD88/SIRT2/TREM2	6
GO:1902236	negative regulation of endoplasmic reticulum stress-induced intrinsic apoptotic signaling pathway	6//1985	18//15652	0.0197789	0.100215	0.0778623	CREB3L1/BCL2L1/HYOU1/GRINA/CREB3/SYVN1	6
GO:2001185	regulation of CD8-positive, alpha-beta T cell activation	6//1985	18//15652	0.0197789	0.100215	0.0778623	LILRB4/NCKAP1L/HLA-E/HLA-A/LILRB1/RUNX3	6
GO:0003014	renal system process	21//1985	104//15652	0.0198619	0.100462	0.0780538	HAS2/SULF2/ITGA3/SUCNR1/GSN/LGMN/AQP1/MCAM/SGK1/MYO1E/CD34/AKR1B1/GNAI2/BMP4/PCSK5/PKN1/BCR/MLLT6/PRKACA/NPR1/HYAL2	21
GO:0009185	ribonucleoside diphosphate metabolic process	21//1985	104//15652	0.0198619	0.100462	0.0780538	RRM2/OGDH/MPP1/ENO1/PGM1/PKM/NUPR1/ALDOA/TPI1/GAPDH/P2RX7/CAD/EIF6/DLG2/CARD11/PFKL/ARL2/HTR2A/GIT1/HK3/HDAC4	21
GO:0021545	cranial nerve development	12//1985	50//15652	0.0201014	0.101497	0.0788585	EGR2/SLC1A3/NRP2/EXT1/KCNA2/NRP1/EPHB2/EPHB1/MAFB/TCIRG1/SALL1/SLC24A4	12
GO:0043903	regulation of biological process involved in symbiotic interaction	12//1985	50//15652	0.0201014	0.101497	0.0788585	CD4/LGALS1/LGALS9/CD74/GSN/LY6E/FUCA2/CH25H/TRIM21/TRIM26/TRIM25/SNX3	12
GO:0071294	cellular response to zinc ion	7//1985	23//15652	0.0202712	0.10209	0.079319	MT2A/MT1X/MT1M/MTF1/TSPO/HVCN1/MT1B	7
GO:0097186	amelogenesis	7//1985	23//15652	0.0202712	0.10209	0.079319	ITGB6/FAM20A/KLK4/FAM20C/SLC4A2/TCIRG1/SLC24A4	7
GO:0098719	sodium ion import across plasma membrane	7//1985	23//15652	0.0202712	0.10209	0.079319	SLC9A2/SLC8A1/SLC9A9/SLC9A1/SLC5A2/SLC6A1/SLC9A5	7
GO:0044272	sulfur compound biosynthetic process	26//1985	136//15652	0.0204469	0.102886	0.0799375	PAPSS2/CHST11/GSTP1/ST3GAL1/CSGALNACT1/DSE/AKR1A1/EXT1/ELOVL1/XYLT1/SLC25A1/PDK2/CHSY3/ACSS2/GGT5/ST3GAL4/SLC35B2/CHPF2/ST3GAL2/XYLT2/EXT2/GGT1/DLAT/CHPF/CHAC1/CHST2	26
GO:0006469	negative regulation of protein kinase activity	35//1985	195//15652	0.0207089	0.104115	0.080892	LILRB4/DEPTOR/SLC8A1/IRAK3/TESK1/THY1/GSTP1/PLK1/HEG1/PTPN6/PPARG/CD300A/SPRY4/APOE/ABL1/YWHAG/CHP1/EPHB2/GBA/CORO1C/BMP4/CBL/LRP5/PKN1/PYCARD/CDKN2B/LATS2/NF2/DUSP7/SH2B3/TRIB3/PPM1F/HYAL2/PLEC/MEN1	35
GO:0015914	phospholipid transport	19//1985	92//15652	0.0207443	0.104203	0.0809608	PLTP/MFSD2A/ABCA1/OSBPL5/ABCC1/VMP1/APOE/ATG9A/P2RX7/PLEKHA8P1/PRELID1/GLTP/PITPNB/XKR4/C2CD2L/PLEKHA8/ANO9/GLTPD2/XKR8	19
GO:0043666	regulation of phosphoprotein phosphatase activity	13//1985	56//15652	0.0208359	0.104247	0.0809945	NCKAP1L/PDGFRB/CD300A/PPP1R11/PPP1R15A/GNAI2/PPP6R1/FKBP1A/GNA12/MTOR/PPP1R15B/VRK3/CRY2	13
GO:0006040	amino sugar metabolic process	10//1985	39//15652	0.0208422	0.104247	0.0809945	CHI3L1/GFPT2/NAGK/NPL/ST3GAL1/CSGALNACT1/DPAGT1/PGM3/MGAT1/CHST2	10
GO:0009167	purine ribonucleoside monophosphate metabolic process	10//1985	39//15652	0.0208422	0.104247	0.0809945	XDH/MPP1/AMPD2/ADA/DLG2/CARD11/ADSL/AMPD3/APRT/IMPDH1	10
GO:0009299	mRNA transcription	10//1985	39//15652	0.0208422	0.104247	0.0809945	MED1/THRB/C5AR1/EPAS1/PPARG/TAF6/SUPT6H/VDR/TBP/RXRA	10
GO:0055069	zinc ion homeostasis	10//1985	39//15652	0.0208422	0.104247	0.0809945	S100A8/MT2A/MT1X/AP3D1/SLC39A14/MT1M/SLC39A13/MT1B/SLC30A7/TMC8	10
GO:0050830	defense response to Gram-positive bacterium	18//1985	86//15652	0.0210891	0.105391	0.081884	PLA2G2A/MPEG1/HAVCR2/C5AR1/RNASE6/HLA-E/HLA-A/MYD88/PPP1R11/TNFSF8/RARRES2/P2RX7/NOD1/FGR/IL27RA/PYCARD/PGLYRP4/EPHA2	18
GO:0097305	response to alcohol	39//1985	222//15652	0.021146	0.105585	0.0820346	S100A8/CES1/VCAM1/CCL19/G6PD/RAD51/CCL21/TGFBR2/CD14/TBXAS1/BCL2L1/CCL3/CYBB/SLIT3/ADCY3/KCNMB1/SOD2/SGK1/ADCY7/TGFBR1/PTK2B/H6PD/CBL/TGFB1/CD27/GRAMD1B/BAK1/GNB1/P2RY6/TSPO/GRAMD1A/GRIN2B/ALAD/PTGER4/EHMT2/AKAP8/SDF4/KLF9/ACTR2	39
GO:0033344	cholesterol efflux	14//1985	62//15652	0.0212719	0.106123	0.0824526	CES1/LRP1/PLTP/SREBF2/PPARG/ABCA1/SOAT1/APOE/NPC1/TREM2/LAMTOR1/EEPD1/RXRA/NR1H2	14
GO:0043409	negative regulation of MAPK cascade	31//1985	169//15652	0.0213349	0.106347	0.0826261	LILRB4/FBLN1/IRAK3/TLR4/GSTP1/DUSP6/PTPN6/PPARG/EZR/CD300A/DAB2/SPRY4/PPP2R1A/APOE/ABL1/SIRPA/DUSP5/EPHB2/GBA/TREM2/BMP4/P2RX7/CSK/FOXO1/VRK3/NF2/DUSP7/SH2B3/PIK3R2/HYAL2/MEN1	31
GO:0051650	establishment of vesicle localization	29//1985	156//15652	0.0214704	0.10653	0.0827685	STARD3/TESK1/MYO1F/GBF1/SEC16A/ACTN4/SNF8/WIPI1/SYT11/AP3D1/MYO1E/MYO5A/RAB11B/YKT6/SDCBP/MYO1C/DNM1/LIMK2/TMED9/VPS4A/DNM2/DYNC1I1/TCIRG1/PEF1/SAR1A/PREB/MYO1G/MAP4K2/BLOC1S3	29
GO:1903034	regulation of response to wounding	29//1985	156//15652	0.0214704	0.10653	0.0827685	ADTRP/SERPINE1/FLNA/PDGFRA/GRN/CXCR4/SERPING1/PROS1/PLAU/PTPRS/TFPI/KREMEN1/HBEGF/APOE/CD34/EPHB2/SIGLEC10/CPB2/HPSE/ST3GAL4/TNFRSF12A/MTOR/RREB1/MDK/MIR200B/SH2B3/GIT1/MAP2K1/THBD	29
GO:0061180	mammary gland epithelium development	15//1985	68//15652	0.0214705	0.10653	0.0827685	MED1/CSF1R/BRCA2/PML/MAPK1/STAT6/LRP5/VDR/CSF1/RREB1/ORAI1/GPX1/CEBPB/BAX/EPHA2	15
GO:0061515	myeloid cell development	15//1985	68//15652	0.0214705	0.10653	0.0827685	MED1/G6PD/NCKAP1L/ATP6AP1/PTPN6/FLI1/LRRK1/TYROBP/FAM20C/LILRB1/SH2B3/BRD1/ANXA2/GPR68/ERCC2	15
GO:0006096	glycolytic process	16//1985	74//15652	0.021481	0.10653	0.0827685	OGDH/ENO1/PGM1/PKM/NUPR1/ALDOA/TPI1/GAPDH/P2RX7/EIF6/PFKL/ARL2/HTR2A/GIT1/HK3/HDAC4	16
GO:0006757	ATP generation from ADP	16//1985	74//15652	0.021481	0.10653	0.0827685	OGDH/ENO1/PGM1/PKM/NUPR1/ALDOA/TPI1/GAPDH/P2RX7/EIF6/PFKL/ARL2/HTR2A/GIT1/HK3/HDAC4	16
GO:0051099	positive regulation of binding	30//1985	163//15652	0.0222739	0.11024	0.0856509	MMP9/LRP1/SPON1/MMP8/PLAUR/IRF4/PLXND1/PPARG/PLCL2/EIF4G1/APOE/ABL1/NRP1/TRIM21/SIRT2/FLOT1/EDF1/BMP4/FKBP1A/TGFB1/EIF3D/CTHRC1/CDK9/TRIB3/LFNG/ANXA2/MFNG/ERCC2/TICAM1/MEN1	30
GO:0051896	regulation of protein kinase B signaling	30//1985	163//15652	0.0222739	0.11024	0.0856509	CHI3L1/NRG1/CCL19/HCLS1/PIK3CG/XDH/CCL21/IL18/ENG/CCL3/AXL/SEMA5A/CD28/PIK3R5/HLA-G/ARRB2/HBEGF/TGFBR1/RRAS/RCN3/HPSE/TGFB1/CIB1/MTOR/MFHAS1/SH2B3/CASS4/GPX1/HYAL2/EPHA2	30
GO:0042220	response to cocaine	11//1985	45//15652	0.0223423	0.11024	0.0856509	TGM2/SLC1A3/CCNA2/PTK2B/SDK1/DNM2/EFTUD2/EHMT2/HTR2A/FADD/SLC6A1	11
GO:0060976	coronary vasculature development	11//1985	45//15652	0.0223423	0.11024	0.0856509	PRDM1/PDGFRB/PLXND1/TBX5/NRP1/TGFBR1/BMP4/PTK7/SNX17/SUFU/TAB1	11
GO:0061383	trabecula morphogenesis	11//1985	45//15652	0.0223423	0.11024	0.0856509	MMP2/NRG1/MED1/GREM1/ENG/HEG1/COL1A1/TGFBR1/FKBP1A/S1PR1/DLL4	11
GO:0072583	clathrin-dependent endocytosis	11//1985	45//15652	0.0223423	0.11024	0.0856509	DAB2/AAK1/CLTC/AP2A1/SIGLEC1/GPR107/DNM2/AP2A2/PIP5K1C/AP2M1/FCHO1	11
GO:0043161	proteasome-mediated ubiquitin-dependent protein catabolic process	63//1985	388//15652	0.0226464	0.111486	0.0866189	VCP/ASCC2/HERC2/TNFAIP1/ARRB1/HECTD3/PLK1/PSMF1/CDC20/DAB2/NSFL1C/RNF19A/BCAP31/RNF19B/GSK3A/RAD23A/ARRB2/PSMC3/AUP1/PLK3/DDB1/SIRT2/PML/SPSB1/MAP1A/GBA/USP5/SDCBP/RNF185/DCAF12/BAG6/FOXRED2/CHFR/OS9/GNA12/CSNK1E/RNF5/UBE4B/PSMC4/MAN1B1/DESI1/TRIM25/SMURF1/ZNRF1/DNAJC10/RBCK1/FBXW5/ARAF/FEM1A/EDEM2/TRAF4/CCNF/FOXF2/TRIB3/SGTA/UBE2S/SYVN1/PSMC2/FBXL12/FBXO31/KCTD10/KLHL22/EDEM1	63
GO:0030279	negative regulation of ossification	9//1985	34//15652	0.0226712	0.111486	0.0866189	CCR1/GREM1/SRGN/ECM1/CCL3/KREMEN1/PTK2B/MDK/SOST	9
GO:0070670	response to interleukin-4	9//1985	34//15652	0.0226712	0.111486	0.0866189	IL2RG/DCSTAMP/IL4R/PML/STAT6/TUBA1B/CORO1A/ALAD/CD300LF	9
GO:0070884	regulation of calcineurin-NFAT signaling cascade	9//1985	34//15652	0.0226712	0.111486	0.0866189	NRG1/PTBP1/PLCG2/LMCD1/CHP1/SLC9A1/CIB1/MTOR/DYRK2	9
GO:0009260	ribonucleotide biosynthetic process	27//1985	144//15652	0.0233037	0.114318	0.0888198	PAPSS2/VCP/ENO1/NPR2/ADCY3/AMPD2/ADA/ELOVL1/ACOT7/ADCY7/SLC25A1/PDK2/ALDOA/PID1/TREM2/TGFB1/ACSS2/CAD/ATP6V0C/ADSL/SLC35B2/AMPD3/APRT/NPR1/DLAT/PANK4/IMPDH1	27
GO:0045017	glycerolipid biosynthetic process	41//1985	237//15652	0.0233437	0.114318	0.0888198	C3/PGAP3/MFSD2A/VAC14/PIK3CG/LPCAT2/PTDSS1/PLCG2/INPP5D/PLD1/PI4KAP2/PIGS/PI4KA/PIK3C2B/CAPN2/IMPA2/DHRS7B/LPCAT1/SLC44A2/ABHD4/CDIPT/PLA2G15/MBOAT7/PI4K2A/TTC7A/INPPL1/MTMR3/AGPAT1/LPCAT4/PIP5K1C/DPM2/MTMR14/HTR2A/INPP5E/SYNJ2/AGPAT3/PIK3R2/NR1H2/TMEM150A/AGPAT2/CTDNEP1	41
GO:0051259	protein complex oligomerization	41//1985	237//15652	0.0233437	0.114318	0.0888198	TDO2/TP63/RRM2/CD74/PRMT1/TNFAIP1/SHMT2/COMP/ALOX5AP/NLRC4/SLC1A5/ALDH1A3/EHD4/SIGMAR1/HLA-G/KCNA2/SOD2/MLKL/MIF/FARSA/ALDOA/MCOLN1/SLC9A1/CRTC3/EHD3/TK1/LRRC8A/CARD11/CRTC2/PYCARD/GRIN2B/ALAD/NINJ1/GOLGA2/SHKBP1/KCTD12/CPSF7/ITLN1/KCTD10/NACC2/EHD1	41
GO:0010332	response to gamma radiation	12//1985	51//15652	0.0233451	0.114318	0.0888198	RAD51/BCL2L1/BRCA2/SOD2/TMEM109/PML/CBL/BAK1/DCUN1D3/GPX1/BAX/MEN1	12
GO:0050819	negative regulation of coagulation	12//1985	51//15652	0.0233451	0.114318	0.0888198	ADTRP/SERPINE1/PDGFRA/SERPING1/PROS1/PLAU/TFPI/APOE/CD34/CPB2/SH2B3/THBD	12
GO:0051928	positive regulation of calcium ion transport	22//1985	112//15652	0.0234774	0.11487	0.0892485	CCR1/G6PD/THY1/PDGFRB/PLCG2/TRPV2/CCL3/CACNA2D1/VMP1/ARRB2/ABL1/SRI/SLC9A1/P2RX7/EHD3/BAK1/P2RY6/P2RX5/TSPO/ORAI1/GRM6/BAX	22
GO:0031667	response to nutrient levels	67//1985	417//15652	0.0237206	0.115963	0.0900976	KYNU/VCAM1/UCP2/ASS1/MED1/HMOX1/G6PD/SLC8A1/CD68/TFRC/MFSD2A/FOLR1/TNFRSF11B/ARSB/TGFBR2/SREBF2/SNAI2/COL1A1/PPARG/SLC22A3/COMT/EIF4G1/PPARD/CYBB/SOD2/WIPI1/DCPS/APOE/MAP3K5/PDK2/SIRT2/MAPK1/GBA/GNAI2/TXN2/CBL/LRP11/VDR/ALPL/TRIM25/SIK2/WIPI2/PSPH/EIF2AK4/FOXO1/MTOR/MTMR3/TSPO/RXRA/ADSL/GABARAPL1/MAP1LC3B/CDKN2B/ALAD/EHMT2/DEPDC5/GPX1/NR1H2/ADRB1/KANK2/ERCC1/PLEC/ULK1/MPO/SLC27A4/SZT2/BHLHA15	67
GO:0001822	kidney development	49//1985	292//15652	0.0239615	0.116953	0.090867	MMP9/SERPINF1/ASS1/NID1/HAS2/MME/PRDM1/GREM1/SULF2/ITGA3/PDGFRA/MAGED1/CTSH/TRAF3IP2/PDGFRB/PLXND1/AP1B1/EFNB2/C1GALT1/KCNJ8/EXT1/SEC61A1/MYO1E/NRP1/CD34/TGFBR1/AKR1B1/ILK/ARID5B/BMP4/PCSK5/BAG6/IQGAP1/PTK7/IL6R/BASP1/SNX17/STRA6/GLI2/GLIS2/NOTCH3/ID3/FADD/MPV17/CASP9/BAX/HYAL2/KANK2/SALL1	49
GO:0051258	protein polymerization	43//1985	251//15652	0.0239854	0.116953	0.090867	NCKAP1L/ARPC1B/HCLS1/CAPG/MYADM/CCL21/CTTN/CYFIP1/HCK/GSN/SSH1/GPX4/DBN1/CDH5/ABL1/WAS/PTK2B/FLII/NCK2/COTL1/CAPZB/TWF2/PLEKHG2/TUBGCP2/GBA2/MTOR/DBNL/CORO1A/CDC42EP4/CLIP3/PYCARD/MTPN/SNX9/ARL2/CHMP3/PFN1/MID1IP1/GIT1/GOLGA2/UBE2S/BIN1/ARPC2/MSRB1	43
GO:0014068	positive regulation of phosphatidylinositol 3-kinase signaling	16//1985	75//15652	0.0241945	0.116953	0.090867	PDGFRA/PIK3AP1/HCLS1/PDGFRB/IL18/PTPN6/PPARD/CD28/ROR1/NCF1/FN1/TREM2/CBL/PRR5L/FGR/UNC5B	16
GO:0046390	ribose phosphate biosynthetic process	28//1985	151//15652	0.0242516	0.116953	0.090867	PAPSS2/G6PD/VCP/ENO1/NPR2/ADCY3/AMPD2/ADA/ELOVL1/ACOT7/ADCY7/SLC25A1/PDK2/ALDOA/PID1/TREM2/TGFB1/ACSS2/CAD/ATP6V0C/ADSL/SLC35B2/AMPD3/APRT/NPR1/DLAT/PANK4/IMPDH1	28
GO:0051881	regulation of mitochondrial membrane potential	14//1985	63//15652	0.0242582	0.116953	0.090867	UCP2/VCP/BCL2L1/SOD2/ABL1/PID1/P2RX7/SLC4A11/TCL1A/BAK1/PRELID1/TSPO/BID/BAX	14
GO:0050818	regulation of coagulation	15//1985	69//15652	0.0243202	0.116953	0.090867	ADTRP/SERPINE1/PDGFRA/SERPING1/PROS1/PLAU/TFPI/APOE/CD34/EPHB2/CPB2/HPSE/ST3GAL4/SH2B3/THBD	15
GO:0097194	execution phase of apoptosis	15//1985	69//15652	0.0243202	0.116953	0.090867	PTGIS/CASP10/BCL2L1/ST20/SIRT2/CASP7/ENDOG/BLCAP/XKR4/DNASE2/CASP9/BAX/DEDD2/XKR8/FOXL2	15
GO:0001773	myeloid dendritic cell activation	8//1985	29//15652	0.0243346	0.116953	0.090867	ITGB6/DCSTAMP/IRF4/HAVCR2/DOCK2/TGFBR2/LTBR/PYCARD	8
GO:0002825	regulation of T-helper 1 type immune response	8//1985	29//15652	0.0243346	0.116953	0.090867	CCL19/IL1R1/HAVCR2/IL18/CD80/IL4R/IL27RA/SLC11A1	8
GO:0034656	nucleobase-containing small molecule catabolic process	8//1985	29//15652	0.0243346	0.116953	0.090867	APOBEC3B/XDH/APOBEC3F/ADA/GSK3A/APOBEC3C/APOBEC3D/MGAT1	8
GO:0001787	natural killer cell proliferation	5//1985	14//15652	0.0243436	0.116953	0.090867	IL18/HLA-E/FCGR3A/ELF4/TYK2	5
GO:0002467	germinal center formation	5//1985	14//15652	0.0243436	0.116953	0.090867	KLHL6/ADA/PKN1/NFKB2/BCL3	5
GO:0010755	regulation of plasminogen activation	5//1985	14//15652	0.0243436	0.116953	0.090867	SERPINE1/ENO1/CTSZ/CPB2/ANXA2	5
GO:0032488	Cdc42 protein signal transduction	5//1985	14//15652	0.0243436	0.116953	0.090867	ABCA1/APOE/ABL1/NRP1/WAS	5
GO:0033147	negative regulation of intracellular estrogen receptor signaling pathway	5//1985	14//15652	0.0243436	0.116953	0.090867	TP63/VPS11/VPS18/ZNF366/KANK2	5
GO:0042117	monocyte activation	5//1985	14//15652	0.0243436	0.116953	0.090867	LILRB4/DYSF/FN1/CSF1/HYAL2	5
GO:0045869	negative regulation of single stranded viral RNA replication via double stranded DNA intermediate	5//1985	14//15652	0.0243436	0.116953	0.090867	APOBEC3B/APOBEC3F/APOBEC3C/APOBEC3D/MORC2	5
GO:0046479	glycosphingolipid catabolic process	5//1985	14//15652	0.0243436	0.116953	0.090867	GM2A/NAGA/NEU1/GBA/GBA2	5
GO:0060263	regulation of respiratory burst	5//1985	14//15652	0.0243436	0.116953	0.090867	RAC2/SLAMF8/GRN/NCF1/BCR	5
GO:0106070	regulation of adenylate cyclase-activating G protein-coupled receptor signaling pathway	5//1985	14//15652	0.0243436	0.116953	0.090867	PRKCA/GSK3A/GNAI2/CRTC3/PDE4A	5
GO:1900029	positive regulation of ruffle assembly	5//1985	14//15652	0.0243436	0.116953	0.090867	CYFIP1/PLEKHM1/FAM98A/PFN1/DEF8	5
GO:0032365	intracellular lipid transport	10//1985	40//15652	0.0247249	0.118688	0.0922145	CES1/ABCA1/NPC1/GRAMD1B/PLEKHA8P1/GRAMD1A/VPS4A/PLEKHA8/LDLRAP1/ANXA2	10
GO:0001655	urogenital system development	56//1985	341//15652	0.0247788	0.118849	0.0923396	MMP2/MMP9/SERPINF1/ASS1/NID1/HAS2/TNC/MME/PRDM1/GREM1/SULF2/TP63/ITGA3/PDGFRA/MAGED1/CTSH/TRAF3IP2/PDGFRB/PLXND1/AP1B1/EFNB2/PSAP/C1GALT1/ACVR1/KCNJ8/EXT1/SEC61A1/MYO1E/NRP1/CD34/TGFBR1/AKR1B1/ILK/EPHB2/ARID5B/BMP4/PCSK5/BAG6/IQGAP1/PTK7/IL6R/BASP1/SNX17/STRA6/GLI2/CRKL/GLIS2/NOTCH3/ID3/FADD/MPV17/CASP9/BAX/HYAL2/KANK2/SALL1	56
GO:0045667	regulation of osteoblast differentiation	23//1985	119//15652	0.0248996	0.11933	0.0927138	GREM1/CDK6/TP63/RUNX2/SNAI2/DDR2/PPARG/ACVR1/RASSF2/ILK/BMP4/LRP5/IL6R/FAM20C/CTHRC1/PRKACA/PDLIM7/TCIRG1/SUFU/ID3/TMEM119/CEBPB/MEN1	23
GO:0002062	chondrocyte differentiation	20//1985	100//15652	0.0249217	0.119338	0.0927198	CHST11/GREM1/SULF2/EFEMP1/RUNX2/TGFBR2/COMP/SNAI2/TGFBI/SERPINH1/ECM1/EXT1/CREB3L2/SLC39A14/TGFBR1/BMP4/TGFB1/GLG1/MDK/RUNX3	20
GO:0051348	negative regulation of transferase activity	42//1985	245//15652	0.0251846	0.120498	0.0936212	LILRB4/DEPTOR/ORMDL3/SLC8A1/BUB1B/IRAK3/TESK1/THY1/GSTP1/PLK1/HEG1/PTPN6/PPARG/CD300A/CDC20/SPRY4/LIMK1/GSK3A/APOE/ABL1/YWHAG/CHP1/EPHB2/GBA/CORO1C/BMP4/CSK/CBL/LRP5/PKN1/PIK3IP1/PYCARD/CDKN2B/LATS2/NF2/DUSP7/SH2B3/TRIB3/PPM1F/HYAL2/PLEC/MEN1	42
GO:0008203	cholesterol metabolic process	25//1985	132//15652	0.0252315	0.120525	0.0936424	STARD3/CES1/CYB5R3/G6PD/DHCR24/SREBF2/APOL1/HDLBP/PPARD/NFE2L1/ABCA1/DHCR7/OSBPL5/SOAT1/APOE/NPC1/CH25H/MBTPS1/GBA/LRP5/GBA2/RXRA/CLN6/SNX17/LDLRAP1	25
GO:0034614	cellular response to reactive oxygen species	25//1985	132//15652	0.0252315	0.120525	0.0936424	MMP2/MMP9/FBLN5/PDGFRA/AXL/SIGMAR1/AQP1/SOD2/BTK/MAP3K5/ABL1/SIRPA/PDK2/MAPK1/STK25/NCF1/PDE8A/STAT6/IL18BP/SPHK1/ENDOG/PXN/RELA/MPV17/MPO	25
GO:0010528	regulation of transposition	7//1985	24//15652	0.0255669	0.121334	0.0942705	APOBEC3B/APOBEC3F/MOV10/PIWIL4/APOBEC3C/APOBEC3D/SMYD5	7
GO:0010529	negative regulation of transposition	7//1985	24//15652	0.0255669	0.121334	0.0942705	APOBEC3B/APOBEC3F/MOV10/PIWIL4/APOBEC3C/APOBEC3D/SMYD5	7
GO:0031639	plasminogen activation	7//1985	24//15652	0.0255669	0.121334	0.0942705	SERPINE1/DHCR24/PLAU/ENO1/CTSZ/CPB2/ANXA2	7
GO:0032469	endoplasmic reticulum calcium ion homeostasis	7//1985	24//15652	0.0255669	0.121334	0.0942705	TGM2/BCAP31/PML/GRINA/BAK1/ATP2A2/BAX	7
GO:0042402	cellular biogenic amine catabolic process	7//1985	24//15652	0.0255669	0.121334	0.0942705	KMO/KYNU/TDO2/MOXD1/COMT/IL4I1/SAT1	7
GO:0042832	defense response to protozoan	7//1985	24//15652	0.0255669	0.121334	0.0942705	IRF8/IRF4/MYD88/IL4R/CD40/SLC11A1/BCL3	7
GO:1902230	negative regulation of intrinsic apoptotic signaling pathway in response to DNA damage	7//1985	24//15652	0.0255669	0.121334	0.0942705	CD74/SNAI2/BCL2L1/CD44/MIF/TMEM161A/BID	7
GO:1903055	positive regulation of extracellular matrix organization	7//1985	24//15652	0.0255669	0.121334	0.0942705	DDR2/PDPN/EFEMP2/ABL1/CPB2/TGFB1/FSCN1	7
GO:0051402	neuron apoptotic process	39//1985	225//15652	0.025715	0.121337	0.0942729	TNFRSF21/THRB/HMOX1/G6PD/TP63/GRN/ITGAM/BCL2L1/CCL3/AXL/LGMN/SIGMAR1/SOD2/HYOU1/TYROBP/ARRB2/NUPR1/APOE/ABL1/NRP1/PTK2B/GBA/TYRO3/TREM2/GAPDH/CASP7/UNC5B/CORO1A/IL27RA/MDK/DNAJC5/FADD/UBE2M/GPX1/CEBPB/CASP9/BID/BAX/AGAP2	39
GO:0016137	glycoside metabolic process	6//1985	19//15652	0.0258791	0.121337	0.0942729	NAGA/AKR1A1/FUCA2/AKR1B1/GBA/GBA2	6
GO:0030050	vesicle transport along actin filament	6//1985	19//15652	0.0258791	0.121337	0.0942729	MYO1F/ACTN4/MYO1E/MYO5A/MYO1C/MYO1G	6
GO:0032616	interleukin-13 production	6//1985	19//15652	0.0258791	0.121337	0.0942729	TNFRSF21/LGALS9/IRF4/IL18/HLA-E/IL17RA	6
GO:0032656	regulation of interleukin-13 production	6//1985	19//15652	0.0258791	0.121337	0.0942729	TNFRSF21/LGALS9/IRF4/IL18/HLA-E/IL17RA	6
GO:0036010	protein localization to endosome	6//1985	19//15652	0.0258791	0.121337	0.0942729	MSN/PACSIN2/EZR/NRP1/RAB35/TOLLIP	6
GO:0036120	cellular response to platelet-derived growth factor stimulus	6//1985	19//15652	0.0258791	0.121337	0.0942729	HAS2/TLR4/PDGFRB/CCNA2/CBL/IQGAP1	6
GO:0042454	ribonucleoside catabolic process	6//1985	19//15652	0.0258791	0.121337	0.0942729	APOBEC3B/XDH/APOBEC3F/ADA/APOBEC3C/APOBEC3D	6
GO:0042953	lipoprotein transport	6//1985	19//15652	0.0258791	0.121337	0.0942729	LRP1/PRKCB/MSR1/PPARG/SURF4/VMP1	6
GO:0043555	regulation of translation in response to stress	6//1985	19//15652	0.0258791	0.121337	0.0942729	EIF4G1/PPP1R15A/NCK2/EIF2AK4/PPP1R15B/RPS6KA1	6
GO:0050961	detection of temperature stimulus involved in sensory perception	6//1985	19//15652	0.0258791	0.121337	0.0942729	ANO1/CXCR4/ARRB2/EPHB1/HTR2A/NR2F6	6
GO:0055070	copper ion homeostasis	6//1985	19//15652	0.0258791	0.121337	0.0942729	MT2A/SLC31A1/SLC31A2/ARF1/COX19/ABCB6	6
GO:0061042	vascular wound healing	6//1985	19//15652	0.0258791	0.121337	0.0942729	SERPINE1/CXCR4/MCAM/CD34/HPSE/MIR200B	6
GO:1902894	negative regulation of miRNA transcription	6//1985	19//15652	0.0258791	0.121337	0.0942729	LILRB4/PPARG/PPARD/BMP4/TGFB1/RELA	6
GO:1905209	positive regulation of cardiocyte differentiation	6//1985	19//15652	0.0258791	0.121337	0.0942729	GREM1/EFNB2/ARRB2/TBX5/BMP4/TGFB1	6
GO:0051260	protein homooligomerization	33//1985	185//15652	0.0261773	0.122463	0.0951477	TDO2/PRMT1/TNFAIP1/SHMT2/COMP/ALOX5AP/NLRC4/SLC1A5/ALDH1A3/EHD4/SIGMAR1/HLA-G/KCNA2/SOD2/MLKL/MIF/ALDOA/MCOLN1/CRTC3/EHD3/TK1/CARD11/CRTC2/PYCARD/ALAD/NINJ1/GOLGA2/SHKBP1/KCTD12/ITLN1/KCTD10/NACC2/EHD1	33
GO:1903035	negative regulation of response to wounding	18//1985	88//15652	0.0262001	0.122463	0.0951477	ADTRP/SERPINE1/PDGFRA/SERPING1/PROS1/PLAU/PTPRS/TFPI/KREMEN1/APOE/CD34/SIGLEC10/CPB2/MDK/MIR200B/SH2B3/GIT1/THBD	18
GO:0046486	glycerolipid metabolic process	60//1985	370//15652	0.0262086	0.122463	0.0951477	PLA2G2A/C3/PLA2G7/PLEK/PGAP3/CSF1R/MFSD2A/VAC14/PIK3CG/PDGFRB/LPCAT2/PTDSS1/PLCG2/INPP5D/PLD1/MGLL/PI4KAP2/PIGS/PI4KA/OSBPL5/PLCB2/PIK3C2B/CAPN2/IMPA2/APOE/DHRS7B/LPCAT1/SLC44A2/ABHD4/CDIPT/PLA2G15/MBOAT7/PI4K2A/SERINC5/TTC7A/INPPL1/SMPD4/PLA2G5/DAGLB/MTMR3/AGPAT1/LPCAT4/PIP5K1C/DPM2/MTMR14/HTR2A/ABHD16A/INPP5A/INPP5E/SYNJ2/AGPAT3/PIK3R2/GPX1/NKX2-3/NR1H2/LYPLA2/TMEM150A/AGPAT2/CTDNEP1/PNPLA1	60
GO:0032434	regulation of proteasomal ubiquitin-dependent protein catabolic process	24//1985	126//15652	0.0262241	0.122463	0.0951477	VCP/PLK1/CDC20/DAB2/RNF19A/BCAP31/RNF19B/GSK3A/RAD23A/PLK3/SIRT2/MAP1A/GBA/USP5/SDCBP/BAG6/CHFR/GNA12/CSNK1E/DESI1/ARAF/FOXF2/TRIB3/SGTA	24
GO:1900180	regulation of protein localization to nucleus	24//1985	126//15652	0.0262241	0.122463	0.0951477	LILRB4/ORMDL3/FLNA/TESK1/TFRC/HCLS1/MAGED1/PLK1/CHP1/BMP4/POLR1A/TGFB1/LIMK2/LMNA/MFHAS1/LATS2/NF2/GLIS2/SUFU/PIK3R2/MDFIC/MEPCE/HYAL2/MCRS1	24
GO:0051897	positive regulation of protein kinase B signaling	21//1985	107//15652	0.0266452	0.12433	0.0965983	CHI3L1/NRG1/CCL19/HCLS1/PIK3CG/CCL21/IL18/ENG/CCL3/AXL/SEMA5A/CD28/PIK3R5/ARRB2/HBEGF/TGFBR1/HPSE/TGFB1/MFHAS1/CASS4/GPX1	21
GO:0051648	vesicle localization	31//1985	172//15652	0.0267187	0.124574	0.0967876	STARD3/TESK1/PIK3CG/MYO1F/GBF1/SEC16A/ACTN4/SNF8/WIPI1/SYT11/AP3D1/MYO1E/MYO5A/RAB11B/YKT6/SDCBP/MYO1C/DNM1/LIMK2/TMED9/SYNDIG1/VPS4A/DNM2/DYNC1I1/TCIRG1/PEF1/SAR1A/PREB/MYO1G/MAP4K2/BLOC1S3	31
GO:0006970	response to osmotic stress	16//1985	76//15652	0.0271576	0.126253	0.0980922	AQP9/KMO/AQP1/SLC12A6/PLK3/MAP7/TSC22D3/PTK2B/AKR1B1/SLC4A11/PKN1/LRRC8A/TSPO/RCSD1/ICOSLG/BAX	16
GO:0007032	endosome organization	16//1985	76//15652	0.0271576	0.126253	0.0980922	VPS28/SNF8/TMEM127/SNX33/PI4K2A/SQSTM1/CORO1C/VPS11/LAMTOR1/DNM1/PLEKHJ1/VPS4A/VPS18/SNX3/CHMP3/RNF26	16
GO:0033144	negative regulation of intracellular steroid hormone receptor signaling pathway	9//1985	35//15652	0.0271869	0.126253	0.0980922	TP63/DAB2/SMARCA4/VPS11/VPS18/NCOR2/ZNF366/CRY2/KANK2	9
GO:0050869	negative regulation of B cell activation	9//1985	35//15652	0.0271869	0.126253	0.0980922	LAPTM5/TNFRSF21/MNDA/INPP5D/CD300A/BTK/TYROBP/FCGR2B/PKN1	9
GO:0106056	regulation of calcineurin-mediated signaling	9//1985	35//15652	0.0271869	0.126253	0.0980922	NRG1/PTBP1/PLCG2/LMCD1/CHP1/SLC9A1/CIB1/MTOR/DYRK2	9
GO:0198738	cell-cell signaling by wnt	67//1985	420//15652	0.0272566	0.126476	0.0982655	LRP1/GPC6/GREM1/SULF2/ITGA3/FOLR1/VCP/ALPK2/SNAI2/PLCG2/CSNK1G2/COL1A1/SEMA5A/KREMEN1/LRRK1/PRICKLE2/RSPO3/ROR1/DAB2/ZEB2/IGFBP4/GRB10/EXT1/TLE4/GSK3A/CPZ/PPP2R1A/APOE/CCNYL1/RNF220/ABL1/ANKRD6/DDB1/SMARCA4/DKK3/ILK/VANGL1/CSNK2A1/TGFB1/LRP5/ATP6V0C/CSNK1E/PTK7/MARK2/FOXO1/SMURF1/CTHRC1/RUVBL2/PORCN/BCL7B/MED12/DAPK3/SNX3/MDK/DVL3/LATS2/TGFB1I1/ARHGEF19/HIC1/MDFIC/FZD1/UBAC2/SALL1/SOST/CTDNEP1/PT…	67
GO:0071902	positive regulation of protein serine/threonine kinase activity	35//1985	199//15652	0.0273428	0.126775	0.0984981	ERBB2/CCL19/FAM20A/CSF1R/SASH1/CCND2/PIK3CG/MAGED1/TLR4/PDGFRB/SYK/TLR6/PIK3R5/PIH1D1/MAP3K5/CCNYL1/MIF/FGD2/PTK2B/P2RX7/CSK/TGFB1/IQGAP1/CIB1/TCL1A/INCENP/CD40/DVL3/CCND3/HTR2A/TRAF2/MAP2K1/TAB1/MAP4K2/ELANE	35
GO:0045911	positive regulation of DNA recombination	13//1985	58//15652	0.0274074	0.126974	0.0986524	TFRC/ACTB/CD28/WAS/STAT6/TGFB1/TRRAP/RUVBL2/CD40/MORF4L1/ERCC2/EP400/ACTR2	13
GO:0030010	establishment of cell polarity	25//1985	133//15652	0.0274544	0.12699	0.0986653	CCL19/TRAF3IP2/CCL21/DOCK2/FLOT2/ALPK2/DOCK8/PLK1/MSN/MYO18A/GSN/GBF1/NSFL1C/CDH5/FEZ1/MYH9/FRMD4B/PTK2B/EPHB1/SIPA1L3/PTK7/MARK2/FSCN1/CRKL/TCIRG1	25
GO:0070555	response to interleukin-1	25//1985	133//15652	0.0274544	0.12699	0.0986653	CHI3L1/CCL22/KMO/MMP2/PTGIS/CCL19/HAS2/LGALS9/IL1R1/IRAK3/IL1RN/CCL21/CCL3/PRKCA/MYD88/SIRPA/CD40/PYCARD/RELA/CEBPB/UPF1/HYAL2/HDAC4/TRIM63/TOLLIP	25
GO:0071677	positive regulation of mononuclear cell migration	14//1985	64//15652	0.0275453	0.12731	0.0989134	S100A7/PLA2G7/CCR1/SERPINE1/LGALS9/CCL21/DOCK8/CCL3/LGMN/PTK2B/CREB3/PYCARD/FADD/SPN	14
GO:0071901	negative regulation of protein serine/threonine kinase activity	22//1985	114//15652	0.0282442	0.130437	0.101343	SLC8A1/IRAK3/TESK1/GSTP1/PLK1/HEG1/PTPN6/PPARG/CD300A/SPRY4/APOE/ABL1/GBA/BMP4/LRP5/PYCARD/CDKN2B/LATS2/DUSP7/SH2B3/HYAL2/MEN1	22
GO:0009135	purine nucleoside diphosphate metabolic process	19//1985	95//15652	0.0283121	0.13044	0.101345	OGDH/MPP1/ENO1/PGM1/PKM/NUPR1/ALDOA/TPI1/GAPDH/P2RX7/EIF6/DLG2/CARD11/PFKL/ARL2/HTR2A/GIT1/HK3/HDAC4	19
GO:0009179	purine ribonucleoside diphosphate metabolic process	19//1985	95//15652	0.0283121	0.13044	0.101345	OGDH/MPP1/ENO1/PGM1/PKM/NUPR1/ALDOA/TPI1/GAPDH/P2RX7/EIF6/DLG2/CARD11/PFKL/ARL2/HTR2A/GIT1/HK3/HDAC4	19
GO:0007204	positive regulation of cytosolic calcium ion concentration	50//1985	302//15652	0.0284282	0.13044	0.101345	FPR1/CCR1/CCL19/SLC8A1/C3AR1/FPR3/PDGFRA/CMKLR1/CYSLTR1/C5AR1/PIK3CG/CXCR4/THY1/CCL21/GPR65/TRPV6/PLCG2/PTPN6/TRPV2/CCL3/CACNA2D1/TPCN1/RASA3/BCAP31/ABL1/ITPR3/PML/P2RY8/PTK2B/SRI/MCOLN1/SWAP70/P2RX7/FKBP1A/S1PR1/GNA15/BAK1/PRKACA/P2RY6/P2RX5/CXCR2/CORO1A/GRIN2B/P2RY1/LPAR2/PTGER4/HTR2A/GPR157/BAX/SLC24A4	50
GO:0016052	carbohydrate catabolic process	26//1985	140//15652	0.0285947	0.13044	0.101345	AOAH/GM2A/NAGA/OGDH/PGD/ENO1/GALM/PGM1/PKM/GSK3A/NUPR1/NEU1/ALDOA/TPI1/GAPDH/P2RX7/LRP5/EIF6/PFKL/ARL2/HTR2A/GIT1/HK3/HDAC4/FUT4/MAN2C1	26
GO:0031099	regeneration	31//1985	173//15652	0.02873	0.13044	0.101345	MMP2/UCP2/MED1/HMOX1/FLNA/PRRX1/GRN/FOLR1/THY1/TGFBR2/IGF2R/CCNA2/PTPRS/PPARD/AXL/KREMEN1/NNMT/PTGFRN/TMEM182/CD81/CPB2/BAK1/TSPO/MTPN/MDK/NINJ1/MAP2K1/GPX1/CEBPB/ULK1/PGF	31
GO:0019318	hexose metabolic process	38//1985	220//15652	0.0287698	0.13044	0.101345	PFKFB3/G6PD/MAN2B1/ENO1/PPARD/NNMT/GALM/PMM1/PGM1/IGFBP4/MAN2A2/GSK3A/B4GALT1/SLC39A14/FUCA2/SLC25A1/DDB1/PDK2/ALDOA/AKR1B1/TPI1/SLC35A2/GAPDH/INPPL1/H6PD/LRP5/BCKDK/MAN2B2/FOXO1/PFKL/CRTC2/SDS/DYRK2/DLAT/SLC37A4/HK3/FUT4/MAN2C1	38
GO:0002551	mast cell chemotaxis	4//1985	10//15652	0.0287807	0.13044	0.101345	RAC2/SWAP70/RIN3/PGF	4
GO:0006002	fructose 6-phosphate metabolic process	4//1985	10//15652	0.0287807	0.13044	0.101345	GFPT2/TALDO1/PFKL/HK3	4
GO:0006563	L-serine metabolic process	4//1985	10//15652	0.0287807	0.13044	0.101345	SHMT2/SERINC5/PSPH/SDS	4
GO:0006787	porphyrin-containing compound catabolic process	4//1985	10//15652	0.0287807	0.13044	0.101345	HMOX1/SLCO2B1/ABCC1/BLVRA	4
GO:0009120	deoxyribonucleoside metabolic process	4//1985	10//15652	0.0287807	0.13044	0.101345	XDH/ADA/DTYMK/TK1	4
GO:0015808	L-alanine transport	4//1985	10//15652	0.0287807	0.13044	0.101345	SLC36A1/SLC38A7/SLC38A5/SLC3A2	4
GO:0021604	cranial nerve structural organization	4//1985	10//15652	0.0287807	0.13044	0.101345	EGR2/NRP2/KCNA2/NRP1	4
GO:0032060	bleb assembly	4//1985	10//15652	0.0287807	0.13044	0.101345	ANLN/EMP3/PMP22/P2RX7	4
GO:0032819	positive regulation of natural killer cell proliferation	4//1985	10//15652	0.0287807	0.13044	0.101345	IL18/HLA-E/FCGR3A/TYK2	4
GO:0033015	tetrapyrrole catabolic process	4//1985	10//15652	0.0287807	0.13044	0.101345	HMOX1/SLCO2B1/ABCC1/BLVRA	4
GO:0042167	heme catabolic process	4//1985	10//15652	0.0287807	0.13044	0.101345	HMOX1/SLCO2B1/ABCC1/BLVRA	4
GO:0046149	pigment catabolic process	4//1985	10//15652	0.0287807	0.13044	0.101345	HMOX1/SLCO2B1/ABCC1/BLVRA	4
GO:0060439	trachea morphogenesis	4//1985	10//15652	0.0287807	0.13044	0.101345	TGFBR2/MAPK1/BMP4/MAP2K1	4
GO:0070391	response to lipoteichoic acid	4//1985	10//15652	0.0287807	0.13044	0.101345	TLR4/CD14/TREM2/RELA	4
GO:0071223	cellular response to lipoteichoic acid	4//1985	10//15652	0.0287807	0.13044	0.101345	TLR4/CD14/TREM2/RELA	4
GO:0086100	endothelin receptor signaling pathway	4//1985	10//15652	0.0287807	0.13044	0.101345	PTK2B/GNA11/CRKL/BCAR1	4
GO:0090527	actin filament reorganization	4//1985	10//15652	0.0287807	0.13044	0.101345	GSN/ARAP1/CASS4/BCAR1	4
GO:1905522	negative regulation of macrophage migration	4//1985	10//15652	0.0287807	0.13044	0.101345	SLAMF8/MIF/CD200/MMP28	4
GO:0006885	regulation of pH	18//1985	89//15652	0.029081	0.131382	0.102077	SLC9A2/SLAMF8/GRN/ATP6AP1/ATP6V0D1/LACC1/SLC9A9/PDK2/MAPK1/CHP1/SLC9A1/TM9SF4/CLN6/SLC11A1/HVCN1/SLC4A2/TCIRG1/SLC9A5	18
GO:0009126	purine nucleoside monophosphate metabolic process	10//1985	41//15652	0.0291011	0.131382	0.102077	XDH/MPP1/AMPD2/ADA/DLG2/CARD11/ADSL/AMPD3/APRT/IMPDH1	10
GO:0072595	maintenance of protein localization in organelle	10//1985	41//15652	0.0291011	0.131382	0.102077	KDELR3/KDELR1/CIZ1/PML/OS9/TSPO/KDELR2/RANGAP1/ARL2/SUN2	10
GO:0090199	regulation of release of cytochrome c from mitochondria	10//1985	41//15652	0.0291011	0.131382	0.102077	MMP9/PLAUR/BCL2L1/ARRB2/LMNA/PRELID1/PYCARD/GPX1/BID/BAX	10
GO:2000404	regulation of T cell migration	10//1985	41//15652	0.0291011	0.131382	0.102077	S100A7/CCL21/DOCK8/ECM1/CD200/IL27RA/PYCARD/CRKL/FADD/SPN	10
GO:0071241	cellular response to inorganic substance	35//1985	200//15652	0.0292352	0.131725	0.102344	MMP9/MMP3/SERPINF1/HMOX1/MT2A/RAD51/ALOX5AP/CCNA2/PLCG2/CYBB/SLC41A1/LGMN/MT1X/AQP1/CPNE2/SYT11/ADCY7/MAPK1/NCF1/MCOLN1/MT1M/MTF1/DLG2/IQGAP1/FOXO1/TSPO/ENDOG/DDI2/HVCN1/DNM2/DAXX/MT1B/ALAD/TRAF2/ABCB6	35
GO:0006612	protein targeting to membrane	21//1985	108//15652	0.0292584	0.131725	0.102344	ERBB2/ITGB2/TRAM2/ITGAM/ZDHHC7/SEC61A1/CHP1/NCF1/SDCBP/GDI1/SSR3/BAG6/ZDHHC12/MYO1C/CIB1/ZDHHC3/ICMT/SEC63/SGTA/ZDHHC18/PEX16	21
GO:0006690	icosanoid metabolic process	21//1985	108//15652	0.0292584	0.131725	0.102344	PTGIS/CD74/GSTP1/ALOX5AP/TBXAS1/EPHX1/SYK/MGLL/ABCC1/GPX4/TNFRSF1A/MIF/AKR1B1/PTGS1/GGT5/PLA2G5/DAGLB/GGT1/GPX1/ABCC10/PTGES2	21
GO:0060402	calcium ion transport into cytosol	29//1985	160//15652	0.0292673	0.131725	0.102344	CCL19/SLC8A1/THY1/CCL21/TRPV6/PLCG2/PTPN6/TRPV2/CCL3/CACNA2D1/TPCN1/RASA3/ABL1/ITPR3/PML/PTK2B/SRI/MCOLN1/P2RX7/FKBP1A/BAK1/PRKACA/P2RY6/P2RX5/CORO1A/GRIN2B/HTR2A/BAX/SLC24A4	29
GO:0030149	sphingolipid catabolic process	8//1985	30//15652	0.0296037	0.132626	0.103044	GM2A/NAGA/NEU1/GBA/SMPD4/SPHK1/GBA2/SMPD2	8
GO:0045191	regulation of isotype switching	8//1985	30//15652	0.0296037	0.132626	0.103044	TFRC/CD28/SUPT6H/STAT6/SLC15A4/TGFB1/IL27RA/CD40	8
GO:0048384	retinoic acid receptor signaling pathway	8//1985	30//15652	0.0296037	0.132626	0.103044	DHRS3/PPARG/ACTN4/PML/RXRA/CRKL/NR1H2/RXRB	8
GO:0061384	heart trabecula morphogenesis	8//1985	30//15652	0.0296037	0.132626	0.103044	NRG1/MED1/ENG/HEG1/TGFBR1/FKBP1A/S1PR1/DLL4	8
GO:0071295	cellular response to vitamin	8//1985	30//15652	0.0296037	0.132626	0.103044	MED1/FOLR1/SNAI2/COL1A1/DCPS/VDR/RXRA/KANK2	8
GO:0090114	COPII-coated vesicle budding	8//1985	30//15652	0.0296037	0.132626	0.103044	SEC16A/SEC13/SEC24D/TBC1D20/PEF1/SAR1A/PREB/SEC31A	8
GO:0046660	female sex differentiation	23//1985	121//15652	0.0297235	0.133061	0.103382	MMP2/MMP19/TP63/PDGFRA/MMP14/LHFPL2/MERTK/BCL2L1/AXL/SLIT3/BRCA2/ARRB2/NUPR1/IDH1/ARID5B/TYRO3/BAK1/FANCG/STRA6/LFNG/CEBPB/BAX/FOXL2	23
GO:0010975	regulation of neuron projection development	65//1985	408//15652	0.0300129	0.134151	0.104229	SERPINF1/FLNA/PLXNB2/ITGA3/PRRX1/GRN/MFSD2A/ARSB/THY1/PLXND1/PLXNC1/SPOCK1/RAPGEF1/CYFIP1/CHN1/EFNB2/PTPRS/TRPV2/SEMA5A/KREMEN1/ROR1/RTN4IP1/CDC20/DAB2/LIMK1/GSK3A/PLXNA1/CREB3L2/APOE/DBN1/ABL1/FEZ1/ENC1/NRP1/STK25/CARM1/PTK2B/PMP22/EPHB2/FN1/GDI1/SEMA7A/TWF2/CIB1/PTK7/DDX56/MARK2/NCS1/CUX1/DBNL/SNX3/MDK/SEMA4B/CRKL/YWHAH/MAP2K1/ABI3/FZD1/GORASP1/ULK1/FBXO31/EHD1/ID1/ACTR2/DISC1	65
GO:0031331	positive regulation of cellular catabolic process	65//1985	408//15652	0.0300129	0.134151	0.104229	LAPTM5/LRP1/ORMDL3/HMOX1/CTSC/VCP/PLK1/MSN/EZR/TPCN1/DAPK1/CDC20/DAB2/ST20/RNFT1/RNF19A/BCAP31/CD81/WIPI1/RNF19B/DCPS/GSK3A/RAD23A/NUPR1/APOE/SNX33/PSMC3/PLK3/MOV10/TRIM21/SIRT2/PTK2B/GBA/USP5/TREM2/P2RX7/NOD1/VPS11/RNF185/PTTG1IP/BAG6/PRR5L/CHFR/CSNK1E/PSMC4/GTPBP1/TNRC6B/FOXO1/SMURF1/DAGLB/ENDOG/FURIN/SNX9/NANOS1/ZC3H18/HTR2A/TRIB3/SGTA/DEPDC5/PSMC2/UPF1/BAX/ULK1/TICAM1/DISC1	65
GO:0033673	negative regulation of kinase activity	37//1985	214//15652	0.0302112	0.134934	0.104837	LILRB4/DEPTOR/SLC8A1/IRAK3/TESK1/THY1/GSTP1/PLK1/HEG1/PTPN6/PPARG/CD300A/SPRY4/APOE/ABL1/YWHAG/CHP1/EPHB2/GBA/CORO1C/BMP4/CSK/CBL/LRP5/PKN1/PIK3IP1/PYCARD/CDKN2B/LATS2/NF2/DUSP7/SH2B3/TRIB3/PPM1F/HYAL2/PLEC/MEN1	37
GO:0010038	response to metal ion	54//1985	331//15652	0.0302867	0.135118	0.10498	S100A8/AQP9/MMP9/SERPINF1/VCAM1/ASS1/HMOX1/G6PD/MT2A/TFRC/TNFRSF11B/SUCNR1/ALOX5AP/TRPV6/PLCG2/CD14/CYBB/SLC41A1/LGMN/MT1X/BSG/KCNMB1/AQP1/SOD2/CPNE2/SYT11/ADCY7/NPC1/ITPR3/MAPK1/ACO1/PTK2B/NCF1/MCOLN1/P2RX7/MT1M/GDI1/MTF1/DLG2/IQGAP1/TSPO/ENDOG/HVCN1/ANXA11/DAXX/MT1B/ALAD/TCIRG1/PEF1/CASP9/ERCC1/ABCB6/SLC6A1/SEC31A	54
GO:0010543	regulation of platelet activation	11//1985	47//15652	0.0303011	0.135118	0.10498	PLEK/PDGFRA/TLR4/FCER1G/SYK/PRKCA/PDPN/EMILIN2/APOE/SH2B3/THBD	11
GO:1901653	cellular response to peptide	55//1985	338//15652	0.0303217	0.135118	0.10498	LRP1/VCAM1/UCP2/ASS1/ANO1/TLR4/PRKCB/CYFIP1/CCNA2/PPARG/ICAM1/CACNA2D1/TLR6/LGMN/CAV2/PKM/GRB10/ABCC1/GSK3A/ZDHHC7/SLC39A14/FCGR2B/YWHAG/JAK1/PDK2/GAB1/RARRES2/MYO5A/PTPRE/PID1/EPHB2/STAT6/GNAI2/TREM2/SLC9A1/NOD1/CSK/MYO1C/SHC1/SIK2/FOXO1/RAB8A/PXN/CCND3/RANGAP1/APRT/RELA/TRIB3/PIK3R2/RHOQ/BCAR1/MEN1/SLC27A4/ID1/TYK2	55
GO:0021675	nerve development	16//1985	77//15652	0.0303826	0.135286	0.105111	VCAM1/EGR2/SULF2/SLC1A3/NRP2/ECE1/EXT1/KCNA2/NRP1/ILK/EPHB2/EPHB1/MAFB/TCIRG1/SALL1/SLC24A4	16
GO:0002064	epithelial cell development	34//1985	194//15652	0.0306806	0.136509	0.106061	PRDM1/CDK6/TP63/CXCR4/MYADM/RAPGEF1/ST14/HEG1/PLOD3/MSN/EZR/ICAM1/C1GALT1/MYD88/GSK3A/B4GALT1/CDH5/E2F4/MYO1E/TNFRSF1A/SIDT2/AKR1B1/BMP4/SIPA1L3/HPSE/IQGAP1/TBC1D20/FOSL2/GPX1/CCM2/PLEC/EPHA2/ROBO4/KRT2	34
GO:0001706	endoderm formation	12//1985	53//15652	0.03096	0.137543	0.106864	MMP2/MMP9/MMP8/ITGB2/ITGA5/MMP14/ITGB5/LAMB1/COL6A1/DUSP5/FN1/COL4A2	12
GO:0030042	actin filament depolymerization	12//1985	53//15652	0.03096	0.137543	0.106864	PLEK/CAPG/MICAL2/SEMA5A/GSN/WDR1/FLII/SWAP70/CAPZB/TWF2/MTPN/MICAL1	12
GO:0006661	phosphatidylinositol biosynthetic process	24//1985	128//15652	0.0310889	0.13801	0.107227	PGAP3/VAC14/PIK3CG/PLCG2/INPP5D/PI4KAP2/PIGS/PI4KA/PIK3C2B/IMPA2/CDIPT/MBOAT7/PI4K2A/TTC7A/INPPL1/MTMR3/PIP5K1C/DPM2/MTMR14/HTR2A/INPP5E/SYNJ2/PIK3R2/TMEM150A	24
GO:0002294	CD4-positive, alpha-beta T cell differentiation involved in immune response	14//1985	65//15652	0.0311486	0.138065	0.10727	CCL19/LGALS9/IRF4/CD86/IL18/CD80/IL4R/STAT6/IL6R/NLRP3/MTOR/PTGER4/BCL3/SPN	14
GO:0043627	response to estrogen	14//1985	65//15652	0.0311486	0.138065	0.10727	MMP2/HMOX1/ARPC1B/TNFRSF11B/ARSB/TGFBR2/PDGFRB/MMP14/SERPINB9/IL4R/GBA/TRIM25/HAPLN3/ZNF366	14
GO:0110020	regulation of actomyosin structure organization	19//1985	96//15652	0.0312466	0.138395	0.107526	TESK1/GPR65/LIMK1/ABL1/NRP1/WAS/TGFBR1/SLC9A1/S1PR1/RHOC/ARAP1/MTOR/PXN/NF2/PFN1/PTGER4/PPM1F/ARHGEF18/SORBS3	19
GO:0051216	cartilage development	32//1985	181//15652	0.0315564	0.139661	0.10851	CHI3L1/EPYC/TIMP1/BGN/CHST11/GREM1/CTSK/SULF2/MGP/PRRX1/EFEMP1/RUNX2/TGFBR2/COMP/SNAI2/CSGALNACT1/TGFBI/SERPINH1/COL1A1/ECM1/EXT1/CREB3L2/SLC39A14/CD44/TGFBR1/BMP4/TGFB1/GLG1/MDK/BMP1/RUNX3/HYAL2	32
GO:0006816	calcium ion transport	62//1985	388//15652	0.0316525	0.13998	0.108758	CCR1/CD4/CCL19/G6PD/SLC8A1/CD84/CYSLTR1/PIK3CG/CXCR4/THY1/CCL21/PRKCB/PDGFRB/TRPV6/PLCG2/PTPN6/TRPV2/CCL3/CACNA2D1/TPCN1/RASA3/VMP1/ARRB2/SEC61A1/ABL1/ITPR3/LILRB2/PML/PTK2B/SRI/GNAI2/MCOLN1/SLC9A1/P2RX7/IL16/EHD3/FKBP1A/VDR/PANX1/SLC3A2/BAK1/PRKACA/P2RY6/LILRB1/NCS1/P2RX5/TSPO/BEST1/CORO1A/GRIN2B/ORAI2/ORAI1/HTR2A/ATP2A2/CDH23/ANXA2/BIN1/GRM6/BAX/SLC24A4/CACNA1I/BHLHA15	62
GO:0001562	response to protozoan	7//1985	25//15652	0.0317342	0.140024	0.108791	IRF8/IRF4/MYD88/IL4R/CD40/SLC11A1/BCL3	7
GO:0006658	phosphatidylserine metabolic process	7//1985	25//15652	0.0317342	0.140024	0.108791	MFSD2A/PTDSS1/OSBPL5/PLA2G15/SERINC5/LPCAT4/ABHD16A	7
GO:0090313	regulation of protein targeting to membrane	7//1985	25//15652	0.0317342	0.140024	0.108791	ERBB2/ITGB2/ITGAM/CHP1/GDI1/MYO1C/CIB1	7
GO:0034620	cellular response to unfolded protein	18//1985	90//15652	0.0321921	0.141937	0.110278	ERMP1/VCP/CREB3L1/CREB3L2/MBTPS1/PPP1R15A/RHBDD1/NCK2/ATF6B/OS9/BAK1/CREB3/PPP1R15B/DNAJC10/HERPUD2/DAXX/BAX/BHLHA15	18
GO:0007212	dopamine receptor signaling pathway	9//1985	36//15652	0.0323	0.142091	0.110398	FLNA/GNAL/CAV2/GSK3A/ARRB2/GNA11/GNA15/GNB1/CALY	9
GO:0009187	cyclic nucleotide metabolic process	9//1985	36//15652	0.0323	0.142091	0.110398	PDE10A/NPR2/ADCY3/AMPD2/ADCY7/PDE8A/NPR1/PDE4A/EPHA2	9
GO:0032689	negative regulation of interferon-gamma production	9//1985	36//15652	0.0323	0.142091	0.110398	LAPTM5/LILRB4/LGALS9/HAVCR2/LGALS9C/TLR4/PDCD1LG2/AXL/LILRB1	9
GO:0098876	vesicle-mediated transport to the plasma membrane	23//1985	122//15652	0.0323859	0.142362	0.110608	ARL4C/ARHGAP1/ATP6AP1/EHD4/SEC16A/OSBPL5/SNF8/EHD2/BBS1/RAB11B/CSK/CLSTN1/EHD3/GGA1/VAMP5/RAB35/RAB8A/SNX17/SNX3/DNM2/DENND1C/EHD1/PTPN23	23
GO:0023035	CD40 signaling pathway	5//1985	15//15652	0.0327908	0.142745	0.110906	ITGA5/CD86/TRAF3IP2/TREM2/CD40	5
GO:0030202	heparin metabolic process	5//1985	15//15652	0.0327908	0.142745	0.110906	CSGALNACT1/EXT1/HPSE/XYLT2/EXT2	5
GO:0030949	positive regulation of vascular endothelial growth factor receptor signaling pathway	5//1985	15//15652	0.0327908	0.142745	0.110906	ITGA5/ITGB3/PRKCB/GRB10/PRKD2	5
GO:0032328	alanine transport	5//1985	15//15652	0.0327908	0.142745	0.110906	SLC36A1/SLC6A6/SLC38A7/SLC38A5/SLC3A2	5
GO:0044790	suppression of viral release by host	5//1985	15//15652	0.0327908	0.142745	0.110906	TRIM21/PML/TRIM26/TRIM25/CHMP3	5
GO:0044804	autophagy of nucleus	5//1985	15//15652	0.0327908	0.142745	0.110906	WIPI1/ATG9A/ATG13/WIPI2/ULK1	5
GO:0045064	T-helper 2 cell differentiation	5//1985	15//15652	0.0327908	0.142745	0.110906	CD86/IL18/IL4R/NLRP3/BCL3	5
GO:0060099	regulation of phagocytosis, engulfment	5//1985	15//15652	0.0327908	0.142745	0.110906	C3/NCKAP1L/PLCG2/CD300A/TREM2	5
GO:0070886	positive regulation of calcineurin-NFAT signaling cascade	5//1985	15//15652	0.0327908	0.142745	0.110906	NRG1/PTBP1/LMCD1/SLC9A1/CIB1	5
GO:0090110	COPII-coated vesicle cargo loading	5//1985	15//15652	0.0327908	0.142745	0.110906	SEC13/SEC24D/TBC1D20/SAR1A/SEC31A	5
GO:0106058	positive regulation of calcineurin-mediated signaling	5//1985	15//15652	0.0327908	0.142745	0.110906	NRG1/PTBP1/LMCD1/SLC9A1/CIB1	5
GO:1905153	regulation of membrane invagination	5//1985	15//15652	0.0327908	0.142745	0.110906	C3/NCKAP1L/PLCG2/CD300A/TREM2	5
GO:2000052	positive regulation of non-canonical Wnt signaling pathway	5//1985	15//15652	0.0327908	0.142745	0.110906	RSPO3/DAB2/ABL1/ANKRD6/CSNK1E	5
GO:0010951	negative regulation of endopeptidase activity	39//1985	229//15652	0.0329726	0.142963	0.111075	CSTA/RARRES1/MMP9/C3/SERPINF1/TIMP1/SERPINE1/PLAUR/DHCR24/SPINT1/SERPING1/PROS1/SPOCK1/SERPINH1/TFPI/TNFAIP8/TIMP4/PSMF1/SERPINB9/AQP1/PIH1D1/ARRB2/SERPINB8/CD44/SPOCK2/APLP2/GAPDH/CSNK2A1/CD27/ITIH5/CST7/FURIN/MICAL1/ANXA2/GPX1/BIN1/RPS6KA1/BCL2L12/CPAMD8	39
GO:0060191	regulation of lipase activity	17//1985	84//15652	0.0330793	0.142963	0.111075	LRP1/PDGFRA/C5AR1/CD86/PDGFRB/PLCB2/ABL1/PTAFR/PCSK5/GNA15/RHOC/PLA2G5/P2RY6/FURIN/LPAR2/HTR2A/NR1H2	17
GO:0009127	purine nucleoside monophosphate biosynthetic process	6//1985	20//15652	0.03311	0.142963	0.111075	AMPD2/ADA/ADSL/AMPD3/APRT/IMPDH1	6
GO:0030220	platelet formation	6//1985	20//15652	0.03311	0.142963	0.111075	ACTN1/PTPN6/WDR1/MYH9/CIB1/CASP9	6
GO:0036119	response to platelet-derived growth factor	6//1985	20//15652	0.03311	0.142963	0.111075	HAS2/TLR4/PDGFRB/CCNA2/CBL/IQGAP1	6
GO:0045063	T-helper 1 cell differentiation	6//1985	20//15652	0.03311	0.142963	0.111075	CCL19/CD80/IL4R/STAT6/MTOR/SPN	6
GO:0071498	cellular response to fluid shear stress	6//1985	20//15652	0.03311	0.142963	0.111075	MMP2/ASS1/HAS2/SREBF2/PTK2B/PLEC	6
GO:0090026	positive regulation of monocyte chemotaxis	6//1985	20//15652	0.03311	0.142963	0.111075	S100A7/PLA2G7/CCR1/SERPINE1/LGMN/CREB3	6
GO:0090314	positive regulation of protein targeting to membrane	6//1985	20//15652	0.03311	0.142963	0.111075	ERBB2/ITGB2/ITGAM/CHP1/MYO1C/CIB1	6
GO:1900424	regulation of defense response to bacterium	6//1985	20//15652	0.03311	0.142963	0.111075	GRN/HAVCR2/EMILIN2/SYT11/SIRT2/SIGLEC16	6
GO:2000725	regulation of cardiac muscle cell differentiation	6//1985	20//15652	0.03311	0.142963	0.111075	GREM1/EFNB2/ARRB2/BMP4/TGFB1/MIR200B	6
GO:0006790	sulfur compound metabolic process	50//1985	305//15652	0.0333119	0.143728	0.11167	PAPSS2/TDO2/BGN/G6PD/CHST11/GSTM5/OGDH/XDH/GSTP1/ST3GAL1/CSGALNACT1/DSE/MICAL2/ACOT9/AKR1A1/GAL3ST4/TST/EXT1/SOD2/ELOVL1/XYLT1/ACOT7/GPX4/IDH1/SLC25A1/TPST1/PDK2/SPOCK2/CHSY3/HPSE/ACSS2/GGT5/ST3GAL4/ICMT/SLC35B2/CHPF2/ST3GAL2/XYLT2/EXT2/GGT1/DLAT/PIPOX/MICAL1/CIAPIN1/CHPF/GPX1/TPST2/CHAC1/CHST2/PTGES2	50
GO:0045834	positive regulation of lipid metabolic process	26//1985	142//15652	0.0335021	0.144442	0.112225	CES1/CCL19/PDGFRA/MFSD2A/CD74/CCL21/PDGFRB/PPARG/PPARD/DAB2/CD81/CAPN2/APOE/CHP1/PTK2B/TGFB1/VAV2/FGR/MTOR/DAGLB/MID1IP1/HTR2A/LDLRAP1/NR1H2/AGAP2/CTDNEP1	26
GO:0038084	vascular endothelial growth factor signaling pathway	10//1985	42//15652	0.0339987	0.146367	0.11372	PDGFRA/XDH/NRP2/PDGFRB/ADAMTS3/NRP1/GAB1/PRKD2/MYO1C/PGF	10
GO:0043507	positive regulation of JUN kinase activity	10//1985	42//15652	0.0339987	0.146367	0.11372	CCL19/SASH1/SYK/TLR6/MAP3K5/FGD2/PTK2B/DVL3/TRAF2/MAP4K2	10
GO:0006090	pyruvate metabolic process	19//1985	97//15652	0.0344017	0.147993	0.114984	OGDH/ENO1/PGM1/PKM/NUPR1/PDK2/ALDOA/TPI1/GAPDH/P2RX7/EIF6/PFKL/SDS/ARL2/HTR2A/GIT1/DLAT/HK3/HDAC4	19
GO:1904951	positive regulation of establishment of protein localization	46//1985	278//15652	0.0346757	0.149062	0.115814	ERBB2/RAC2/ITGB2/FLNA/ANO1/HCLS1/ITGAM/TLR4/SREBF2/VPS28/UBE2L3/PPARG/PPARD/EZR/MYO18A/B3GAT3/OAZ1/ERGIC3/BCAP31/CD81/GSK3A/PLK3/CHP1/SRI/TREM2/P2RX7/VPS11/TGFB1/PRR5L/MYO1C/TM9SF4/ATG13/CIB1/LRRC8A/PRKACA/SLC35D3/C2CD2L/STX4/EDEM2/GPR68/PIK3R2/NR1H2/SAR1A/HYAL2/EDEM1/PTPN23	46
GO:0006778	porphyrin-containing compound metabolic process	11//1985	48//15652	0.0349589	0.149949	0.116503	HMOX1/SLCO2B1/NFE2L1/ABCC1/BLVRA/SLC25A39/SRRD/TSPO/ALAD/HMBS/ABCB6	11
GO:0044088	regulation of vacuole organization	11//1985	48//15652	0.0349589	0.149949	0.116503	GRN/RAB1B/WIPI1/NUPR1/FEZ1/ADPRH/RNF5/MTMR3/EHMT2/ANXA2/ULK1	11
GO:0050798	activated T cell proliferation	11//1985	48//15652	0.0349589	0.149949	0.116503	LILRB4/LGALS9/IL2RA/IL18/PDCD1LG2/LRRC32/ABL1/IL27RA/PYCARD/FADD/ICOSLG	11
GO:0051924	regulation of calcium ion transport	39//1985	230//15652	0.0350126	0.150041	0.116575	CCR1/CD4/G6PD/SLC8A1/CD84/PIK3CG/CXCR4/THY1/PDGFRB/PLCG2/PTPN6/TRPV2/CCL3/CACNA2D1/VMP1/ARRB2/ABL1/LILRB2/PML/PTK2B/SRI/GNAI2/SLC9A1/P2RX7/IL16/EHD3/FKBP1A/BAK1/PRKACA/P2RY6/LILRB1/P2RX5/TSPO/BEST1/CORO1A/ORAI1/BIN1/GRM6/BAX	39
GO:0002287	alpha-beta T cell activation involved in immune response	14//1985	66//15652	0.0350832	0.150041	0.116575	CCL19/LGALS9/IRF4/CD86/IL18/CD80/IL4R/STAT6/IL6R/NLRP3/MTOR/PTGER4/BCL3/SPN	14
GO:0002293	alpha-beta T cell differentiation involved in immune response	14//1985	66//15652	0.0350832	0.150041	0.116575	CCL19/LGALS9/IRF4/CD86/IL18/CD80/IL4R/STAT6/IL6R/NLRP3/MTOR/PTGER4/BCL3/SPN	14
GO:0014910	regulation of smooth muscle cell migration	14//1985	66//15652	0.0350832	0.150041	0.116575	LRP1/HAS2/SERPINE1/TLR4/PDGFRB/PLAU/PPARD/PLXNA1/NRP1/DOCK4/S100A11/GNA12/P2RY6/MDK	14
GO:0002763	positive regulation of myeloid leukocyte differentiation	12//1985	54//15652	0.0353718	0.150834	0.11719	CCR1/CD4/DCSTAMP/HCLS1/CD74/PRKCA/TYROBP/TREM2/TGFB1/CSF1/FADD/GPR68	12
GO:0002823	negative regulation of adaptive immune response based on somatic recombination of immune receptors built from immunoglobulin superfamily domains	12//1985	54//15652	0.0353718	0.150834	0.11719	LILRB4/NCKAP1L/HAVCR2/PTPN6/KLRD1/HLA-F/HLA-G/IL4R/FCGR2B/IL4I1/LILRB1/IL27RA	12
GO:0048008	platelet-derived growth factor receptor signaling pathway	12//1985	54//15652	0.0353718	0.150834	0.11719	LRP1/LOX/PDGFRA/PDGFRB/ABL1/MYO1E/NRP1/ARID5B/CBL/IQGAP1/CSPG4/BCAR1	12
GO:0048016	inositol phosphate-mediated signaling	12//1985	54//15652	0.0353718	0.150834	0.11719	NRG1/PTBP1/PLCG2/LMCD1/HRH1/ITPR3/CHP1/SLC9A1/CIB1/MTOR/DYRK2/INPP5A	12
GO:1905477	positive regulation of protein localization to membrane	18//1985	91//15652	0.0355428	0.151064	0.117369	ERBB2/LRP1/ITGB2/ITGA3/ITGAM/EZR/RHOG/CD81/ZDHHC5/CHP1/EPHB2/SQSTM1/TREM2/MYO1C/CIB1/CLIP3/STX4/EPHA2	18
GO:0009225	nucleotide-sugar metabolic process	8//1985	31//15652	0.0356067	0.151064	0.117369	GFPT2/CSGALNACT1/DPAGT1/PGM3/PMM1/NANS/GSK3A/MGAT1	8
GO:0018345	protein palmitoylation	8//1985	31//15652	0.0356067	0.151064	0.117369	ZDHHC7/ZDHHC5/ZDHHC12/ZDHHC3/PORCN/CLIP3/MAP6D1/ZDHHC18	8
GO:0039694	viral RNA genome replication	8//1985	31//15652	0.0356067	0.151064	0.117369	APOBEC3B/APOBEC3F/PI4KA/SMARCB1/APOBEC3C/APOBEC3D/MORC2/PCBP1	8
GO:0045879	negative regulation of smoothened signaling pathway	8//1985	31//15652	0.0356067	0.151064	0.117369	CD3E/RUNX2/VCP/PRKACA/GLIS2/SUFU/ULK3/KIF7	8
GO:0070633	transepithelial transport	8//1985	31//15652	0.0356067	0.151064	0.117369	SLC1A3/ACTB/AQP1/ABCC1/OSTM1/P2RY6/BEST1/CLCN7	8
GO:1902229	regulation of intrinsic apoptotic signaling pathway in response to DNA damage	8//1985	31//15652	0.0356067	0.151064	0.117369	CD74/SNAI2/BCL2L1/CD44/MIF/TMEM161A/BID/NACC2	8
GO:0016055	Wnt signaling pathway	66//1985	419//15652	0.0357384	0.151512	0.117717	LRP1/GPC6/GREM1/SULF2/ITGA3/FOLR1/VCP/ALPK2/SNAI2/PLCG2/CSNK1G2/COL1A1/SEMA5A/KREMEN1/LRRK1/PRICKLE2/RSPO3/ROR1/DAB2/ZEB2/IGFBP4/GRB10/EXT1/TLE4/GSK3A/CPZ/PPP2R1A/APOE/CCNYL1/RNF220/ABL1/ANKRD6/DDB1/SMARCA4/DKK3/ILK/VANGL1/CSNK2A1/TGFB1/LRP5/ATP6V0C/CSNK1E/PTK7/MARK2/FOXO1/SMURF1/CTHRC1/RUVBL2/PORCN/BCL7B/MED12/DAPK3/SNX3/MDK/DVL3/LATS2/TGFB1I1/ARHGEF19/HIC1/MDFIC/FZD1/UBAC2/SALL1/SOST/CTDNEP1/DI…	66
GO:1901652	response to peptide	72//1985	462//15652	0.0361718	0.153239	0.119059	MMP12/MMP2/MMP9/LRP1/MMP3/SERPINF1/VCAM1/UCP2/TIMP1/ASS1/EGR2/ANO1/TLR4/PRKCB/CYFIP1/CCNA2/COL1A1/PPARG/CYBB/ICAM1/TIMP4/CACNA2D1/TLR6/LGMN/CAV2/PKM/GRB10/BSG/ABCC1/GSK3A/ZDHHC7/SLC39A14/FCGR2B/YWHAG/JAK1/PDK2/GAB1/RARRES2/MYO5A/PTPRE/PID1/EPHB2/STAT6/GNAI2/TREM2/SLC9A1/INPPL1/NOD1/CSK/STAT2/EIF6/MYO1C/SHC1/SIK2/FOXO1/MTOR/RAB8A/PXN/CCND3/RANGAP1/APRT/RELA/TRIB3/CRY2/PIK3R2/RHOQ/BCAR1/MEN1/SLC27A…	72
GO:0014812	muscle cell migration	17//1985	85//15652	0.0366394	0.154994	0.120423	LRP1/HAS2/SERPINE1/THBS4/TLR4/ITGB3/PDGFRB/PLAU/PPARD/GRB10/PLXNA1/NRP1/DOCK4/S100A11/GNA12/P2RY6/MDK	17
GO:0032436	positive regulation of proteasomal ubiquitin-dependent protein catabolic process	17//1985	85//15652	0.0366394	0.154994	0.120423	VCP/PLK1/CDC20/DAB2/RNF19A/BCAP31/RNF19B/GSK3A/RAD23A/PLK3/SIRT2/GBA/USP5/CHFR/CSNK1E/TRIB3/SGTA	17
GO:0017157	regulation of exocytosis	33//1985	190//15652	0.0367677	0.155425	0.120757	RAC2/HMOX1/ITGB2/NCKAP1L/LGALS9/CD84/ITGAM/PRKCB/TRPV6/CD300A/SYK/HLA-F/IL4R/SNF8/SYT11/RALA/FCGR2B/PTAFR/GNAI2/SDCBP/FGR/BCR/RAB8A/VPS4A/VPS18/STX4/P2RY1/HTR2A/ATP2A2/GIT1/MICAL1/STXBP2/CACNA1I	33
GO:1903320	regulation of protein modification by small protein conjugation or removal	38//1985	224//15652	0.0368064	0.155476	0.120797	LAPTM5/BUB1B/SASH1/VCP/EPAS1/ARRB1/VPS28/UBE2L3/PLK1/CDC20/LIMK1/GSK3A/ARRB2/ABL1/TRIM21/TGFBR1/CHP1/SQSTM1/FKBP1A/PTTG1IP/RPS2/CHFR/ZMIZ1/SPHK1/U2AF2/OTUB1/TSPO/DCUN1D3/CDK9/DAXX/RELA/PEF1/FOXF2/TRIB3/UBE2S/HDAC4/TOLLIP/TICAM1	38
GO:0070482	response to oxygen levels	50//1985	307//15652	0.0369139	0.155817	0.121062	DPP4/MMP2/PTGIS/VCAM1/UCP2/HMOX1/SLC8A1/TFRC/CXCR4/EPAS1/TGFBR2/PDGFRB/PLAU/MMP14/ATP6AP1/PLOD1/CCNA2/ENO1/ATP6V0D1/COL1A1/PPARG/PPARD/CYBB/PDPN/ADA/ACTN4/KCNMB1/AQP1/SOD2/HYOU1/CAPN2/PLK3/SIRT2/PML/CD34/PTK2B/TREM2/SLC9A1/TXN2/CBL/TM9SF4/FOXO1/MTOR/LMNA/ADSL/ENDOG/ALAD/XRCC1/LONP1/PGF	50
GO:0006874	cellular calcium ion homeostasis	66//1985	420//15652	0.0373197	0.157416	0.122305	FPR1/CCR1/CCL19/TGM2/SLC8A1/C3AR1/FPR3/PDGFRA/CMKLR1/CYSLTR1/C5AR1/PIK3CG/CXCR4/THY1/CCL21/PRKCB/GPR65/TRPV6/PLCG2/PTPN6/TRPV2/CCL3/CACNA2D1/TPCN1/RASA3/CAV2/BCAP31/APOE/CDH5/ABL1/ITPR3/PML/GRINA/P2RY8/PTK2B/SRI/ATP13A1/MCOLN1/SWAP70/P2RX7/FKBP1A/S1PR1/VDR/GNA15/BAK1/PRKACA/P2RY6/P2RX5/TMEM203/CXCR2/CORO1A/CD40/GRIN2B/TCIRG1/P2RY1/LPAR2/PTGER4/HTR2A/GPR157/ATP2A2/DMPK/CDH23/BAX/SLC24A4/ELANE/DISC1	66
GO:1901657	glycosyl compound metabolic process	16//1985	79//15652	0.0376659	0.158762	0.12335	APOBEC3B/NAGA/XDH/AKR1A1/APOBEC3F/ADA/FUCA2/DTYMK/AKR1B1/GBA/APOBEC3C/TK1/GBA2/APOBEC3D/ICMT/APRT	16
GO:2000008	regulation of protein localization to cell surface	9//1985	37//15652	0.0380421	0.160232	0.124492	GBF1/TYROBP/SNX33/MAP1A/RAB11B/CD247/TM9SF4/KCNAB2/STX4	9
GO:0002292	T cell differentiation involved in immune response	15//1985	73//15652	0.0385887	0.161998	0.125865	CCL19/LGALS9/IRF4/CD86/IL18/FCER1G/CD80/IL4R/STAT6/IL6R/NLRP3/MTOR/PTGER4/BCL3/SPN	15
GO:0007492	endoderm development	15//1985	73//15652	0.0385887	0.161998	0.125865	MMP2/MMP9/MMP8/ITGB2/ITGA5/MMP14/ITGB5/LAMB1/EXT1/COL6A1/DUSP5/FN1/BMP4/MED12/COL4A2	15
GO:0043154	negative regulation of cysteine-type endopeptidase activity involved in apoptotic process	15//1985	73//15652	0.0385887	0.161998	0.125865	MMP9/PLAUR/DHCR24/TNFAIP8/SERPINB9/AQP1/PIH1D1/ARRB2/CD44/CSNK2A1/CD27/MICAL1/GPX1/RPS6KA1/BCL2L12	15
GO:0072001	renal system development	49//1985	301//15652	0.0387963	0.161998	0.125865	MMP9/SERPINF1/ASS1/NID1/HAS2/MME/PRDM1/GREM1/SULF2/ITGA3/PDGFRA/MAGED1/CTSH/TRAF3IP2/PDGFRB/PLXND1/AP1B1/EFNB2/C1GALT1/KCNJ8/EXT1/SEC61A1/MYO1E/NRP1/CD34/TGFBR1/AKR1B1/ILK/ARID5B/BMP4/PCSK5/BAG6/IQGAP1/PTK7/IL6R/BASP1/SNX17/STRA6/GLI2/GLIS2/NOTCH3/ID3/FADD/MPV17/CASP9/BAX/HYAL2/KANK2/SALL1	49
GO:0001573	ganglioside metabolic process	7//1985	26//15652	0.0388219	0.161998	0.125865	GM2A/ST3GAL1/ST8SIA4/NEU1/B4GALT5/CLN6/ST3GAL2	7
GO:0002726	positive regulation of T cell cytokine production	7//1985	26//15652	0.0388219	0.161998	0.125865	IL1R1/IL18/HLA-A/CD81/NLRP3/SASH3/TRAF2	7
GO:0009310	amine catabolic process	7//1985	26//15652	0.0388219	0.161998	0.125865	KMO/KYNU/TDO2/MOXD1/COMT/IL4I1/SAT1	7
GO:0010884	positive regulation of lipid storage	7//1985	26//15652	0.0388219	0.161998	0.125865	C3/PLIN2/SREBF2/MSR1/PLIN3/NR1H2/EHD1	7
GO:0021602	cranial nerve morphogenesis	7//1985	26//15652	0.0388219	0.161998	0.125865	EGR2/NRP2/KCNA2/NRP1/EPHB2/EPHB1/MAFB	7
GO:0030262	apoptotic nuclear changes	7//1985	26//15652	0.0388219	0.161998	0.125865	ST20/ENDOG/BLCAP/DNASE2/BAX/DEDD2/FOXL2	7
GO:0034377	plasma lipoprotein particle assembly	7//1985	26//15652	0.0388219	0.161998	0.125865	MFSD2A/ABCA1/SOAT1/APOE/PRKACA/PLAGL2/NR1H2	7
GO:0043171	peptide catabolic process	7//1985	26//15652	0.0388219	0.161998	0.125865	TPP1/CTSH/ECE1/XPNPEP1/GGT5/GGT1/CHAC1	7
GO:0095500	acetylcholine receptor signaling pathway	7//1985	26//15652	0.0388219	0.161998	0.125865	LY6E/GNAI2/GNA11/GNA15/GNB1/CRKL/AGRN	7
GO:0097553	calcium ion transmembrane import into cytosol	26//1985	144//15652	0.0390198	0.162708	0.126416	CCL19/SLC8A1/THY1/CCL21/TRPV6/PLCG2/PTPN6/TRPV2/CCL3/CACNA2D1/TPCN1/RASA3/ABL1/ITPR3/PTK2B/SRI/MCOLN1/P2RX7/FKBP1A/PRKACA/P2RY6/CORO1A/GRIN2B/HTR2A/BAX/SLC24A4	26
GO:0009117	nucleotide metabolic process	65//1985	414//15652	0.0391453	0.163115	0.126732	KMO/KYNU/PAPSS2/TDO2/PTGIS/RRM2/OGDH/XDH/VCP/MPP1/ENO1/NNMT/ACOT9/PDE10A/NPR2/LACC1/ADCY3/PGM1/PKM/AMPD2/ADA/ELOVL1/NUPR1/ACOT7/ADCY7/SLC25A1/TPST1/PDK2/ALDOA/DTYMK/PID1/TPI1/PDE8A/TREM2/GAPDH/P2RX7/TGFB1/ACSS2/CAD/NADSYN1/EIF6/DLG2/ATP6V0C/GTPBP1/CARD11/PFKL/ADSL/SLC35B2/AMPD3/ARL2/APRT/HTR2A/GIT1/NPR1/DLAT/PIPOX/PANK4/HK3/RHOQ/PDE4A/IMPDH1/TPST2/NTHL1/HDAC4/EPHA2	65
GO:1901215	negative regulation of neuron death	33//1985	191//15652	0.0392288	0.163346	0.126912	SERPINF1/HMOX1/GRN/BCL2L1/EIF4G1/AXL/GPNMB/LGMN/HLA-F/SOD2/HYOU1/ARRB2/APOE/NRP1/CD34/PTK2B/GBA/TYRO3/CBL/CD200/CSF1/UNC5B/CORO1A/IL27RA/MDK/DNAJC5/TRAF2/INPP5A/CEBPB/FZD1/BAX/AGAP2/PM20D1	33
GO:0046470	phosphatidylcholine metabolic process	14//1985	67//15652	0.0393633	0.163673	0.127166	PLA2G2A/PLA2G7/MFSD2A/LPCAT2/CAPN2/DHRS7B/LPCAT1/SLC44A2/ABHD4/PLA2G15/MBOAT7/PLA2G5/LPCAT4/NR1H2	14
GO:1904888	cranial skeletal system development	14//1985	67//15652	0.0393633	0.163673	0.127166	CHST11/TP63/PDGFRA/PRRX1/RUNX2/TGFBR2/MMP14/EXT1/TGFBR1/BMP4/GNA11/MED12/CRKL/SLC39A1	14
GO:0061387	regulation of extent of cell growth	20//1985	105//15652	0.0398239	0.165353	0.128471	CTTN/CYFIP1/PTPRS/TRPV2/SEMA5A/DPYSL2/LIMK1/APOE/DBN1/ABL1/NRP1/FN1/GDI1/SEMA7A/TWF2/DBNL/DNM2/SEMA4B/ULK1/DISC1	20
GO:0071347	cellular response to interleukin-1	20//1985	105//15652	0.0398239	0.165353	0.128471	CCL22/KMO/MMP2/PTGIS/CCL19/HAS2/IL1R1/IRAK3/IL1RN/CCL21/CCL3/MYD88/SIRPA/CD40/PYCARD/RELA/CEBPB/UPF1/HYAL2/TOLLIP	20
GO:0080164	regulation of nitric oxide metabolic process	13//1985	61//15652	0.0399306	0.165678	0.128724	PTGIS/ASS1/MMP8/TLR4/TLR6/SOD2/SIRPA/CD34/PTK2B/TMEM106A/TSPO/DNM2/TICAM1	13
GO:0043370	regulation of CD4-positive, alpha-beta T cell differentiation	11//1985	49//15652	0.0400982	0.165679	0.128724	CCL19/NCKAP1L/LGALS9/IRF4/CD86/IL18/CD80/IL4R/NLRP3/SASH3/RUNX3	11
GO:0046164	alcohol catabolic process	11//1985	49//15652	0.0400982	0.165679	0.128724	ALDH2/SRD5A3/IMPA2/APOE/ALDH1B1/TPI1/SNX17/INPP5A/INPP5E/SYNJ2/ALDH3B1	11
GO:0006826	iron ion transport	12//1985	55//15652	0.0402114	0.165679	0.128724	TFRC/ARHGAP1/FLVCR2/SLC39A14/CLTC/MCOLN1/RAB11B/FTH1/SLC11A1/DNM2/SLC48A1/ABCB6	12
GO:0006753	nucleoside phosphate metabolic process	66//1985	422//15652	0.040645	0.165679	0.128724	KMO/KYNU/PAPSS2/TDO2/PTGIS/RRM2/OGDH/XDH/VCP/MPP1/ENO1/NNMT/ACOT9/PDE10A/NPR2/LACC1/ADCY3/PGM1/PKM/AMPD2/ADA/ELOVL1/NUPR1/ACOT7/ADCY7/SLC25A1/TPST1/PDK2/ALDOA/DTYMK/PID1/TPI1/PDE8A/TREM2/GAPDH/P2RX7/TGFB1/ACSS2/TK1/CAD/NADSYN1/EIF6/DLG2/ATP6V0C/GTPBP1/CARD11/PFKL/ADSL/SLC35B2/AMPD3/ARL2/APRT/HTR2A/GIT1/NPR1/DLAT/PIPOX/PANK4/HK3/RHOQ/PDE4A/IMPDH1/TPST2/NTHL1/HDAC4/EPHA2	66
GO:0002327	immature B cell differentiation	4//1985	11//15652	0.0407815	0.165679	0.128724	TRAF3IP2/ABL1/LRRC8A/SYVN1	4
GO:0002765	immune response-inhibiting signal transduction	4//1985	11//15652	0.0407815	0.165679	0.128724	LILRB4/HLA-G/LILRB2/LILRB1	4
GO:0006188	IMP biosynthetic process	4//1985	11//15652	0.0407815	0.165679	0.128724	AMPD2/ADSL/AMPD3/APRT	4
GO:0006568	tryptophan metabolic process	4//1985	11//15652	0.0407815	0.165679	0.128724	KMO/KYNU/TDO2/IL4I1	4
GO:0010771	negative regulation of cell morphogenesis involved in differentiation	4//1985	11//15652	0.0407815	0.165679	0.128724	FBLN1/SPRY4/ACTN4/CORO1C	4
GO:0030210	heparin biosynthetic process	4//1985	11//15652	0.0407815	0.165679	0.128724	CSGALNACT1/EXT1/XYLT2/EXT2	4
GO:0032329	serine transport	4//1985	11//15652	0.0407815	0.165679	0.128724	SLC1A5/SLC38A7/SERINC5/SLC38A5	4
GO:0032490	detection of molecule of bacterial origin	4//1985	11//15652	0.0407815	0.165679	0.128724	TLR4/TLR1/TLR6/TREM2	4
GO:0034135	regulation of toll-like receptor 2 signaling pathway	4//1985	11//15652	0.0407815	0.165679	0.128724	TLR1/TLR6/TREM2/MFHAS1	4
GO:0034154	toll-like receptor 7 signaling pathway	4//1985	11//15652	0.0407815	0.165679	0.128724	PIK3AP1/HAVCR2/SLC15A4/UNC93B1	4
GO:0042487	regulation of odontogenesis of dentin-containing tooth	4//1985	11//15652	0.0407815	0.165679	0.128724	RUNX2/TNFRSF11B/BMP4/CSF1	4
GO:0043589	skin morphogenesis	4//1985	11//15652	0.0407815	0.165679	0.128724	TP63/COL1A1/ITGB4/GBA	4
GO:0045060	negative thymic T cell selection	4//1985	11//15652	0.0407815	0.165679	0.128724	CD3E/CD74/DOCK2/CD28	4
GO:0045628	regulation of T-helper 2 cell differentiation	4//1985	11//15652	0.0407815	0.165679	0.128724	CD86/IL18/IL4R/NLRP3	4
GO:0046689	response to mercury ion	4//1985	11//15652	0.0407815	0.165679	0.128724	AQP9/BSG/AQP1/ALAD	4
GO:0048251	elastic fiber assembly	4//1985	11//15652	0.0407815	0.165679	0.128724	MFAP4/LOX/FBLN5/EFEMP2	4
GO:0070417	cellular response to cold	4//1985	11//15652	0.0407815	0.165679	0.128724	SLC9A1/EIF2AK4/FOXO1/PRKACA	4
GO:0071361	cellular response to ethanol	4//1985	11//15652	0.0407815	0.165679	0.128724	CYBB/KCNMB1/SOD2/ADCY7	4
GO:0072672	neutrophil extravasation	4//1985	11//15652	0.0407815	0.165679	0.128724	IL1R1/PIK3CG/CD99/MDK	4
GO:0075733	intracellular transport of virus	4//1985	11//15652	0.0407815	0.165679	0.128724	KPNA2/KPNA3/KPNA6/CD209	4
GO:0097531	mast cell migration	4//1985	11//15652	0.0407815	0.165679	0.128724	RAC2/SWAP70/RIN3/PGF	4
GO:1900025	negative regulation of substrate adhesion-dependent cell spreading	4//1985	11//15652	0.0407815	0.165679	0.128724	FBLN1/SPRY4/ACTN4/CORO1C	4
GO:1900227	positive regulation of NLRP3 inflammasome complex assembly	4//1985	11//15652	0.0407815	0.165679	0.128724	TLR4/PLCG2/TLR6/MYD88	4
GO:1901836	regulation of transcription of nucleolar large rRNA by RNA polymerase I	4//1985	11//15652	0.0407815	0.165679	0.128724	SMARCB1/PIH1D1/SMARCA4/MTOR	4
GO:1903977	positive regulation of glial cell migration	4//1985	11//15652	0.0407815	0.165679	0.128724	CCL3/TREM2/CSF1/CRKL	4
GO:2000644	regulation of receptor catabolic process	4//1985	11//15652	0.0407815	0.165679	0.128724	LAPTM5/APOE/FURIN/ANXA2	4
GO:0033209	tumor necrosis factor-mediated signaling pathway	19//1985	99//15652	0.0414081	0.167441	0.130094	LAPTM5/TRAF3IP2/GSTP1/CASP1/SYK/ACTN4/EXT1/TNFRSF1A/PTK2B/ILK/NKIRAS2/SPHK1/PYCARD/LIMS1/RELA/TRAF2/CD70/TNFRSF13C/TRADD	19
GO:0017121	plasma membrane phospholipid scrambling	6//1985	21//15652	0.0415307	0.167441	0.130094	VMP1/ATG9A/P2RX7/XKR4/ANO9/XKR8	6
GO:0035809	regulation of urine volume	6//1985	21//15652	0.0415307	0.167441	0.130094	HAS2/AKR1B1/GNAI2/MLLT6/NPR1/HYAL2	6
GO:0036344	platelet morphogenesis	6//1985	21//15652	0.0415307	0.167441	0.130094	ACTN1/PTPN6/WDR1/MYH9/CIB1/CASP9	6
GO:0046058	cAMP metabolic process	6//1985	21//15652	0.0415307	0.167441	0.130094	PDE10A/ADCY3/ADCY7/PDE8A/PDE4A/EPHA2	6
GO:0046597	negative regulation of viral entry into host cell	6//1985	21//15652	0.0415307	0.167441	0.130094	GSN/LY6E/CH25H/TRIM26/TRIM25/SNX3	6
GO:0050849	negative regulation of calcium-mediated signaling	6//1985	21//15652	0.0415307	0.167441	0.130094	PLEK/CD22/CHP1/MTOR/DYRK2/SLC24A4	6
GO:0051016	barbed-end actin filament capping	6//1985	21//15652	0.0415307	0.167441	0.130094	CAPG/GSN/FLII/CAPZB/TWF2/MTPN	6
GO:0051156	glucose 6-phosphate metabolic process	6//1985	21//15652	0.0415307	0.167441	0.130094	G6PD/PGD/TALDO1/H6PD/HK3/RPIA	6
GO:0060973	cell migration involved in heart development	6//1985	21//15652	0.0415307	0.167441	0.130094	FOLR1/PDGFRB/ENG/SNAI2/TBX5/BMP4	6
GO:0070262	peptidyl-serine dephosphorylation	6//1985	21//15652	0.0415307	0.167441	0.130094	PPP2R1A/PPP1R15A/SWAP70/PPP1R15B/PPM1F/PPTC7	6
GO:0038127	ERBB signaling pathway	21//1985	112//15652	0.0416708	0.16789	0.130442	MMP9/GRB7/NRG1/PLAUR/EFEMP1/LGMN/HBEGF/ABL1/GAB1/RASSF2/MAPK1/PTK2B/NCF1/NCK2/CBL/TGFB1/IQGAP1/SHC1/SHKBP1/BCAR1/RHBDF2	21
GO:0048041	focal adhesion assembly	16//1985	80//15652	0.0417466	0.16808	0.13059	GREM1/ACTN1/THY1/MMP14/CTTN/PEAK1/ABL1/NRP1/PTK2B/CORO1C/SLC9A1/RHOD/BCR/DAPK3/LIMS1/PPM1F	16
GO:1905952	regulation of lipid localization	26//1985	145//15652	0.0420198	0.169063	0.131354	CES1/LRP1/C3/PLIN2/ITGB3/SREBF2/MSR1/PPARG/PPARD/ABCA1/SYK/SURF4/DAB2/APOE/MIF/TREM2/P2RX7/PLIN3/PRELID1/TSPO/FURIN/LDLRAP1/CRY2/ANXA2/NR1H2/EHD1	26
GO:0016486	peptide hormone processing	8//1985	32//15652	0.0423793	0.170158	0.132204	DPP4/PLA2G7/ECE1/CTSZ/PCSK5/FURIN/ECE2/PCSK7	8
GO:0035308	negative regulation of protein dephosphorylation	8//1985	32//15652	0.0423793	0.170158	0.132204	NCKAP1L/PPP1R11/PPP1R15A/GNAI2/SWAP70/FKBP1A/MFHAS1/CRY2	8
GO:0048566	embryonic digestive tract development	8//1985	32//15652	0.0423793	0.170158	0.132204	PDGFRA/ADA/RARRES2/PCSK5/STRA6/GLI2/FOXF2/SALL1	8
GO:0060401	cytosolic calcium ion transport	30//1985	172//15652	0.0426445	0.170181	0.132223	CCL19/SLC8A1/THY1/CCL21/TRPV6/PLCG2/PTPN6/TRPV2/CCL3/CACNA2D1/TPCN1/RASA3/ABL1/ITPR3/PML/PTK2B/SRI/MCOLN1/P2RX7/FKBP1A/BAK1/PRKACA/P2RY6/P2RX5/CORO1A/GRIN2B/HTR2A/ATP2A2/BAX/SLC24A4	30
GO:0009895	negative regulation of catabolic process	46//1985	282//15652	0.0428247	0.170181	0.132223	NRG1/TIMP1/HMOX1/FLNA/IRAK3/MFSD2A/PIK3CG/TRAF3IP2/CTSA/IL10RA/EIF4G1/TIMP4/PSMF1/MYD88/GSK3A/ZDHHC7/NUPR1/NPC1/FEZ1/SIRT2/PML/MAP1A/TREM2/CRTC3/SDCBP/CSNK2A1/BAG6/RNF5/RGP1/MTOR/TSPO/SNX3/SLC11A1/FURIN/ALAD/RELA/SUFU/EHMT2/TRAF2/GIT1/GOLGA2/SGTA/ANXA2/KLHL22/AGAP2/HDAC4	46
GO:0006488	dolichol-linked oligosaccharide biosynthetic process	5//1985	16//15652	0.0428512	0.170181	0.132223	SRD5A3/DPAGT1/ALG3/DHDDS/ALG12	5
GO:0006595	polyamine metabolic process	5//1985	16//15652	0.0428512	0.170181	0.132223	NNMT/OAZ1/SRM/AGMAT/SAT1	5
GO:0016202	regulation of striated muscle tissue development	5//1985	16//15652	0.0428512	0.170181	0.132223	LOX/SIRT2/BMP4/TGFB1/MTPN	5
GO:0019370	leukotriene biosynthetic process	5//1985	16//15652	0.0428512	0.170181	0.132223	ALOX5AP/SYK/GGT5/PLA2G5/GGT1	5
GO:0019377	glycolipid catabolic process	5//1985	16//15652	0.0428512	0.170181	0.132223	GM2A/NAGA/NEU1/GBA/GBA2	5
GO:0034134	toll-like receptor 2 signaling pathway	5//1985	16//15652	0.0428512	0.170181	0.132223	PIK3AP1/TLR1/TLR6/TREM2/MFHAS1	5
GO:0034349	glial cell apoptotic process	5//1985	16//15652	0.0428512	0.170181	0.132223	TNFRSF21/PRKCA/TREM2/TRAF2/CASP9	5
GO:0034374	low-density lipoprotein particle remodeling	5//1985	16//15652	0.0428512	0.170181	0.132223	PLA2G2A/PLA2G7/APOE/PLA2G5/MPO	5
GO:0042249	establishment of planar polarity of embryonic epithelium	5//1985	16//15652	0.0428512	0.170181	0.132223	PTK7/CTHRC1/DVL3/FOXF2/FZD1	5
GO:0043173	nucleotide salvage	5//1985	16//15652	0.0428512	0.170181	0.132223	AMPD2/ADA/ADSL/AMPD3/APRT	5
GO:0045091	regulation of single stranded viral RNA replication via double stranded DNA intermediate	5//1985	16//15652	0.0428512	0.170181	0.132223	APOBEC3B/APOBEC3F/APOBEC3C/APOBEC3D/MORC2	5
GO:0045651	positive regulation of macrophage differentiation	5//1985	16//15652	0.0428512	0.170181	0.132223	HCLS1/PRKCA/TGFB1/CSF1/FADD	5
GO:0046040	IMP metabolic process	5//1985	16//15652	0.0428512	0.170181	0.132223	XDH/AMPD2/ADSL/AMPD3/APRT	5
GO:0150079	negative regulation of neuroinflammatory response	5//1985	16//15652	0.0428512	0.170181	0.132223	GRN/SYT11/TREM2/CD200/CST7	5
GO:0097061	dendritic spine organization	15//1985	74//15652	0.0429381	0.170411	0.132401	ITGA3/CTTN/LGMN/DOCK10/APOE/DBN1/FCGR2B/EPHB2/EPHB1/TREM2/ARF1/DBNL/GRIN2B/ABI3/ACTR2	15
GO:0042158	lipoprotein biosynthetic process	18//1985	93//15652	0.0429998	0.170424	0.132411	PGAP3/ABCA1/PIGS/WIPI1/ZDHHC7/APOE/ZDHHC5/GBA/ZDHHC12/ATG13/ZDHHC3/WIPI2/PORCN/CLIP3/MAP6D1/DPM2/ZDHHC18/ULK1	18
GO:0060349	bone morphogenesis	18//1985	93//15652	0.0429998	0.170424	0.132411	HAS2/RUNX2/TGFBR2/COMP/MMP14/CSGALNACT1/SERPINH1/DHRS3/COL1A1/EXT1/ATG9A/BMP4/INPPL1/LRP5/ALPL/GLG1/EXT2/TMEM119	18
GO:0009314	response to radiation	63//1985	402//15652	0.0430742	0.170603	0.13255	MMP1/ITGB6/MFAP4/MMP2/MMP9/MMP3/VCAM1/TIMP1/MME/RAD51/SLC1A3/SNAI2/BCL2L1/BRCA2/MEIS2/NOC2L/ST20/EXT1/AQP1/SOD2/RIC8A/HRH1/IKBIP/PLK3/DDB1/TMEM109/PML/FEN1/RHBDD1/CBL/GNA11/UBE4B/BAK1/OPN1SW/EIF2AK4/CASP7/RUVBL2/BEST1/FANCG/DCUN1D3/DNM2/TMEM161A/ALAD/RELA/INO80/BCL3/THBD/B4GALT2/CRY2/GPX1/CASP9/GRM6/BAX/FBXL12/HYAL2/ERCC2/ERCC1/GPR88/NR2F6/SDF4/MEN1/SLC24A4/ELANE	63
GO:0048675	axon extension	22//1985	119//15652	0.0433414	0.171545	0.133282	NRP2/CTTN/CYFIP1/PTPRS/TRPV2/SEMA5A/DPYSL2/SLIT3/LIMK1/APOE/DBN1/ABL1/NRP1/FN1/GDI1/SEMA7A/TWF2/DBNL/DNM2/SEMA4B/ULK1/DISC1	22
GO:0002534	cytokine production involved in inflammatory response	14//1985	68//15652	0.0440022	0.173925	0.135131	LILRB4/TLR4/PLD3/CHID1/TLR6/MYD88/IL17RA/ADCY7/SIRPA/EPHB2/TREM2/KPNA6/PYCARD/TICAM1	14
GO:1900015	regulation of cytokine production involved in inflammatory response	14//1985	68//15652	0.0440022	0.173925	0.135131	LILRB4/TLR4/PLD3/CHID1/TLR6/MYD88/IL17RA/ADCY7/SIRPA/EPHB2/TREM2/KPNA6/PYCARD/TICAM1	14
GO:0048732	gland development	66//1985	424//15652	0.0441942	0.174566	0.135629	MMP2/SERPINF1/NRG1/UCP2/ASS1/MED1/TGM2/TNC/HMOX1/CSF1R/TP63/PDGFRA/E2F8/XDH/TGFBR2/ACO2/PLXND1/IGF2R/SNAI2/PSAP/MSN/ALDH1A3/BRCA2/ADA/LY6E/EXT1/SOD2/PRKCSH/PLXNA1/ABL1/NRP1/PML/MAPK1/TGFBR1/DKK3/STAT6/ARID5B/CAPN1/CPB2/BMP4/TGFB1/LRP5/VDR/MAFB/CSF1/RREB1/TSPO/NCOR2/STRA6/MDK/CDKN2B/GLI2/CRKL/APRT/RELA/ORAI1/SEC63/FADD/MAP2K1/GPX1/NKX2-3/CEBPB/RPS6KA1/BAX/SALL1/EPHA2	66
GO:0002369	T cell cytokine production	9//1985	38//15652	0.0444411	0.174949	0.135927	LILRB4/IL1R1/IL18/HLA-A/HLA-F/CD81/NLRP3/SASH3/TRAF2	9
GO:0002724	regulation of T cell cytokine production	9//1985	38//15652	0.0444411	0.174949	0.135927	LILRB4/IL1R1/IL18/HLA-A/HLA-F/CD81/NLRP3/SASH3/TRAF2	9
GO:0006882	cellular zinc ion homeostasis	9//1985	38//15652	0.0444411	0.174949	0.135927	S100A8/MT2A/MT1X/AP3D1/SLC39A14/MT1M/SLC39A13/MT1B/SLC30A7	9
GO:0043029	T cell homeostasis	9//1985	38//15652	0.0444411	0.174949	0.135927	NCKAP1L/LGALS9/IL2RA/TSC22D3/P2RX7/CORO1A/TCIRG1/FADD/BAX	9
GO:1904994	regulation of leukocyte adhesion to vascular endothelial cell	9//1985	38//15652	0.0444411	0.174949	0.135927	ITGB2/CCL21/PTAFR/ST3GAL4/MDK/RELA/FUT4/ELANE/CHST2	9
GO:2000027	regulation of animal organ morphogenesis	23//1985	126//15652	0.0448496	0.176206	0.136903	GPC6/GREM1/RUNX2/TNFRSF11B/MAGED1/SNAI2/PRICKLE2/RSPO3/ROR1/DAB2/ABL1/ANKRD6/CD34/VANGL1/BMP4/PTK7/SMURF1/CTHRC1/CSF1/MED12/DVL3/ARHGEF19/FZD1	23
GO:0003170	heart valve development	13//1985	62//15652	0.0448809	0.176206	0.136903	PRDM1/ADAMTS9/TGFBR2/SNAI2/SLIT3/ACVR1/TNFRSF1A/TBX5/BMP4/TGFB1/MTOR/STRA6/DLL4	13
GO:0010517	regulation of phospholipase activity	13//1985	62//15652	0.0448809	0.176206	0.136903	LRP1/PDGFRA/C5AR1/CD86/PDGFRB/PLCB2/ABL1/PTAFR/GNA15/PLA2G5/P2RY6/LPAR2/HTR2A	13
GO:1903533	regulation of protein targeting	13//1985	62//15652	0.0448809	0.176206	0.136903	ERBB2/RAC2/ITGB2/ITGAM/SREBF2/UBE2L3/GSK3A/CHP1/VPS11/GDI1/MYO1C/ATG13/CIB1	13
GO:0009991	response to extracellular stimulus	69//1985	446//15652	0.0451772	0.177162	0.137646	KYNU/VCAM1/UCP2/ASS1/MED1/HMOX1/G6PD/SLC8A1/CD68/TFRC/MFSD2A/FOLR1/TNFRSF11B/ARSB/TGFBR2/SREBF2/SNAI2/COL1A1/PPARG/SLC22A3/COMT/EIF4G1/PPARD/AXL/CYBB/SOD2/WIPI1/DCPS/APOE/MAP3K5/PDK2/SIRT2/MAPK1/GBA/GNAI2/P2RX7/TXN2/CBL/LRP11/VDR/ALPL/TRIM25/SIK2/WIPI2/PSPH/EIF2AK4/FOXO1/MTOR/MTMR3/TSPO/RXRA/ADSL/GABARAPL1/MAP1LC3B/CDKN2B/ALAD/EHMT2/DEPDC5/GPX1/NR1H2/ADRB1/KANK2/ERCC1/PLEC/ULK1/MPO/SLC27A4/SZT2/B…	69
GO:0050680	negative regulation of epithelial cell proliferation	26//1985	146//15652	0.0451869	0.177162	0.137646	SERPINF1/MED1/CDK6/XDH/MAGED1/SNAI2/EFNB2/PPARG/PPARD/BRCA2/CAV2/DAB2/NUPR1/APOE/TGFBR1/CPB2/BMP4/TGFB1/VDR/WDR13/CDKN2B/MMRN2/RUNX3/DLL4/KLF9/MEN1	26
GO:0071868	cellular response to monoamine stimulus	19//1985	100//15652	0.0452752	0.177162	0.137646	TGM2/FLNA/GNAL/CAV2/HRH1/GSK3A/ARRB2/ABL1/SIRT2/MAPK1/SLC9A1/GNA11/GNA15/GNB1/PRKACA/DNM2/HTR2A/CALY/ID1	19
GO:0071870	cellular response to catecholamine stimulus	19//1985	100//15652	0.0452752	0.177162	0.137646	TGM2/FLNA/GNAL/CAV2/HRH1/GSK3A/ARRB2/ABL1/SIRT2/MAPK1/SLC9A1/GNA11/GNA15/GNB1/PRKACA/DNM2/HTR2A/CALY/ID1	19
GO:0010595	positive regulation of endothelial cell migration	21//1985	113//15652	0.0452988	0.177162	0.137646	HMOX1/SASH1/GRN/PIK3CG/NRP2/ITGB3/SEMA5A/LGMN/PRKCA/ABL1/NRP1/PRKD2/PTK2B/RRAS/BMP4/TGFB1/CIB1/MAP2K3/CD40/MAP3K3/BCAR1	21
GO:0002204	somatic recombination of immunoglobulin genes involved in immune response	10//1985	44//15652	0.045458	0.177162	0.137646	TFRC/CD28/SUPT6H/STAT6/SWAP70/SLC15A4/TGFB1/IL27RA/CD40/ERCC1	10
GO:0002208	somatic diversification of immunoglobulins involved in immune response	10//1985	44//15652	0.045458	0.177162	0.137646	TFRC/CD28/SUPT6H/STAT6/SWAP70/SLC15A4/TGFB1/IL27RA/CD40/ERCC1	10
GO:0006692	prostanoid metabolic process	10//1985	44//15652	0.045458	0.177162	0.137646	PTGIS/CD74/GSTP1/TBXAS1/TNFRSF1A/MIF/AKR1B1/PTGS1/DAGLB/PTGES2	10
GO:0006693	prostaglandin metabolic process	10//1985	44//15652	0.045458	0.177162	0.137646	PTGIS/CD74/GSTP1/TBXAS1/TNFRSF1A/MIF/AKR1B1/PTGS1/DAGLB/PTGES2	10
GO:0045190	isotype switching	10//1985	44//15652	0.045458	0.177162	0.137646	TFRC/CD28/SUPT6H/STAT6/SWAP70/SLC15A4/TGFB1/IL27RA/CD40/ERCC1	10
GO:0061028	establishment of endothelial barrier	10//1985	44//15652	0.045458	0.177162	0.137646	MYADM/RAPGEF1/MSN/EZR/ICAM1/MYD88/CDH5/TNFRSF1A/HPSE/ROBO4	10
GO:0002931	response to ischemia	11//1985	50//15652	0.0457383	0.17813	0.138398	CSF1R/HYOU1/MAP3K5/SQSTM1/TREM2/P2RX7/PANX1/CIB1/CSF1/MAP2K3/CASP9	11
GO:0055074	calcium ion homeostasis	67//1985	432//15652	0.0457675	0.17813	0.138398	FPR1/CCR1/CCL19/TGM2/SLC8A1/FAM20A/C3AR1/FPR3/PDGFRA/CMKLR1/CYSLTR1/C5AR1/PIK3CG/CXCR4/THY1/CCL21/PRKCB/GPR65/TRPV6/PLCG2/PTPN6/TRPV2/CCL3/CACNA2D1/TPCN1/RASA3/CAV2/BCAP31/APOE/CDH5/ABL1/ITPR3/PML/GRINA/P2RY8/PTK2B/SRI/ATP13A1/MCOLN1/SWAP70/P2RX7/FKBP1A/S1PR1/VDR/GNA15/BAK1/PRKACA/P2RY6/P2RX5/TMEM203/CXCR2/CORO1A/CD40/GRIN2B/TCIRG1/P2RY1/LPAR2/PTGER4/HTR2A/GPR157/ATP2A2/DMPK/CDH23/BAX/SLC24A4/ELA…	67
GO:0009896	positive regulation of catabolic process	72//1985	468//15652	0.0460351	0.179053	0.139115	LAPTM5/LRP1/ORMDL3/HMOX1/CTSC/VCP/VPS28/PLK1/MSN/EZR/TPCN1/DAPK1/OAZ1/CDC20/DAB2/ST20/RNFT1/RNF19A/BCAP31/SNF8/CD81/WIPI1/RNF19B/DCPS/GSK3A/RAD23A/NUPR1/APOE/SNX33/LPCAT1/PSMC3/PLK3/MOV10/DDB1/TRIM21/SIRT2/PTK2B/GBA/USP5/TREM2/P2RX7/NOD1/VPS11/RNF185/CSNK2A1/PTTG1IP/BAG6/PRR5L/CHFR/CSNK1E/GGA1/PSMC4/GTPBP1/TNRC6B/FOXO1/SMURF1/DAGLB/ENDOG/FURIN/SNX9/NANOS1/ZC3H18/HTR2A/TRIB3/SGTA/DEPDC5/PSMC2/UPF1…	72
GO:0030433	ubiquitin-dependent ERAD pathway	16//1985	81//15652	0.0461339	0.179198	0.139228	VCP/BCAP31/AUP1/RNF185/BAG6/FOXRED2/OS9/RNF5/UBE4B/MAN1B1/TRIM25/DNAJC10/EDEM2/SGTA/SYVN1/EDEM1	16
GO:2000117	negative regulation of cysteine-type endopeptidase activity	16//1985	81//15652	0.0461339	0.179198	0.139228	MMP9/PLAUR/DHCR24/TNFAIP8/SERPINB9/AQP1/PIH1D1/ARRB2/CD44/CSNK2A1/CD27/CST7/MICAL1/GPX1/RPS6KA1/BCL2L12	16
GO:0032958	inositol phosphate biosynthetic process	7//1985	27//15652	0.0468695	0.181434	0.140965	PLEK/PLCG2/HRH1/PTK2B/PTAFR/P2RY6/P2RY1	7
GO:0060325	face morphogenesis	7//1985	27//15652	0.0468695	0.181434	0.140965	MMP2/CRISPLD2/PDGFRA/COL1A1/ARID5B/RRAS/STRA6	7
GO:0070168	negative regulation of biomineral tissue development	7//1985	27//15652	0.0468695	0.181434	0.140965	CCR1/GREM1/SRGN/ECM1/CCL3/PTK2B/TGFB1	7
GO:0070723	response to cholesterol	7//1985	27//15652	0.0468695	0.181434	0.140965	CES1/TGFBR2/CCL3/TGFBR1/TGFB1/GRAMD1B/GRAMD1A	7
GO:0071467	cellular response to pH	7//1985	27//15652	0.0468695	0.181434	0.140965	CHP1/MCOLN1/RAB11B/SLC9A1/GNA11/HVCN1/GPR68	7
GO:0043542	endothelial cell migration	40//1985	242//15652	0.0468957	0.181434	0.140965	DPP4/ADTRP/SERPINF1/HMOX1/GREM1/SASH1/GRN/PIK3CG/ADAMTS9/NRP2/ITGB3/PLXND1/EFNB2/PPARG/SEMA5A/LGMN/PRKCA/APOE/CDH5/ABL1/MYH9/NRP1/TGFBR1/PRKD2/PTK2B/RRAS/BMP4/TGFB1/CIB1/MAP2K3/CD40/PXN/MMRN2/MIR200B/DLL4/GPX1/MAP3K3/BCAR1/EPHA2/ID1	40
GO:0051261	protein depolymerization	20//1985	107//15652	0.0473185	0.182948	0.142142	PLEK/KIF18A/CAPG/MICAL2/SEMA5A/GSN/WDR1/MAP1A/FLII/SWAP70/CAPZB/TWF2/CIB1/VPS4A/MTPN/SH3GL1/MAP6D1/KIF18B/MID1IP1/MICAL1	20
GO:0072332	intrinsic apoptotic signaling pathway by p53 class mediator	15//1985	75//15652	0.047624	0.184008	0.142965	TP63/CD74/BRCA2/NUPR1/CD44/MIF/TMEM109/PDK2/PML/PTTG1IP/BAG6/PYCARD/DYRK2/BCL3/BAX	15
GO:0055001	muscle cell development	29//1985	167//15652	0.0479074	0.18498	0.14372	G6PD/SLC8A1/LOX/PDGFRA/ACTN1/PDGFRB/ALPK2/COMP/ENG/MYL9/DYSF/CAV2/ACTN4/EFEMP2/TMEM182/GSK3A/WDR1/TBX5/FLII/BMP4/MTOR/LMNA/ATP2A2/FLNC/GPX1/BIN1/PLEC/TNNT3/ALPK3	29
GO:1901293	nucleoside phosphate biosynthetic process	35//1985	208//15652	0.0482267	0.18609	0.144583	KMO/KYNU/PAPSS2/PTGIS/RRM2/VCP/ENO1/NNMT/NPR2/ADCY3/AMPD2/ADA/ELOVL1/ACOT7/ADCY7/SLC25A1/PDK2/ALDOA/DTYMK/PID1/TREM2/TGFB1/ACSS2/TK1/CAD/NADSYN1/ATP6V0C/ADSL/SLC35B2/AMPD3/APRT/NPR1/DLAT/PANK4/IMPDH1	35
GO:0051051	negative regulation of transport	65//1985	419//15652	0.0482845	0.18619	0.144661	MMP9/ADTRP/CNN2/NRG1/UCP2/HMOX1/NCKAP1L/LGALS9/CD84/ARHGAP1/CD74/ITGB3/PRKCB/SREBF2/CYFIP1/DYSF/PACSIN2/CD300A/OAZ1/HLA-F/ADA/GRB10/GSK3A/SYT11/APOE/SNX33/TNFRSF1A/FCGR2B/CTTNBP2NL/SIRPA/LILRB2/CHP1/PTK2B/PID1/EPHB2/SRI/GNAI2/CSK/SDCBP/GDI1/OS9/CD200/BCR/LILRB1/PFKL/LRPAP1/CORO1A/SNX3/RANGAP1/P2RY1/SUFU/HTR2A/PPM1F/CRY2/ANXA2/BIN1/NR1H2/RIN3/PNKD/MDFIC/ANO9/UBAC2/CD300LF/SLC43A2/RHBDF2	65
GO:0048608	reproductive structure development	64//1985	412//15652	0.0485877	0.187236	0.145473	MMP2/C3/SERPINF1/MED1/KIF18A/TNC/MME/PRDM1/MMP19/DHCR24/TP63/PDGFRA/E2F8/SPINT1/EPAS1/PDGFRB/CTSB/MMP14/MERTK/ST14/PSAP/PTPN6/BCL2L1/PPARG/PPARD/AXL/TFPT/SLIT3/BRCA2/RSPO3/ADA/BSG/ARRB2/NUPR1/IDH1/ADAM19/MAPK1/TGFBR1/ARID5B/TYRO3/BMP4/CBL/VDR/BASP1/BAK1/TBC1D20/FANCG/CCDC134/STRA6/CRKL/CCNF/FOXF2/ASB1/MAP2K1/PCDH12/LFNG/CEBPB/BAX/ERCC1/SALL1/MEN1/FOXL2/HS6ST1/TSPY3	64
GO:0006497	protein lipidation	17//1985	88//15652	0.0489839	0.18839	0.146369	PGAP3/ABCA1/PIGS/WIPI1/ZDHHC7/ZDHHC5/GBA/ZDHHC12/ATG13/ZDHHC3/WIPI2/PORCN/CLIP3/MAP6D1/DPM2/ZDHHC18/ULK1	17
GO:0015918	sterol transport	17//1985	88//15652	0.0489839	0.18839	0.146369	STARD3/CES1/LRP1/PLTP/MSR1/ABCA1/OSBPL5/APOE/NPC1/GRAMD1B/TSPO/GRAMD1A/VPS4A/FURIN/LDLRAP1/ANXA2/NR1H2	17
GO:0051153	regulation of striated muscle cell differentiation	17//1985	88//15652	0.0489839	0.18839	0.146369	NRG1/G6PD/GREM1/MMP14/EFNB2/GSK3A/ARRB2/BHLHE41/BMP4/TGFB1/PIEZO1/MTOR/MIR200B/TMEM119/DMPK/HDAC4/BHLHA15	17
GO:0051209	release of sequestered calcium ion into cytosol	21//1985	114//15652	0.0491498	0.188903	0.146769	CCL19/SLC8A1/THY1/CCL21/PLCG2/PTPN6/CCL3/TPCN1/RASA3/ABL1/ITPR3/PTK2B/SRI/MCOLN1/P2RX7/FKBP1A/PRKACA/P2RY6/CORO1A/HTR2A/BAX	21
GO:0030031	cell projection assembly	72//1985	470//15652	0.0497431	0.190728	0.148186	RAC2/CCL19/MIEN1/ANLN/NCKAP1L/FLNA/TESK1/CAPG/CCL21/ABCC4/CTTN/CYFIP1/ATP6V0D1/DOCK11/PARVG/EZR/ABLIM1/ICAM1/PLD1/ITGB4/RHOG/GSN/EHD4/GBF1/EMP3/SRGAP2/RALA/E2F4/ABL1/NRP1/EHD2/FGD2/WAS/TGFBR1/BBS1/ODF2/PMP22/EPHB2/PLEKHM1/CORO1C/INPPL1/P2RX7/SDCBP/NCK2/EHD3/S1PR1/RHOD/CAPZB/TWF2/VAV2/FAM98A/LIMK2/ARAP1/MTOR/FSCN1/RAB8A/DBNL/CDC42EP4/DNM2/PARVB/PFN1/CSPG4/AGRN/DEF8/ABI3/RHOQ/EHD1/ARPC2/EPHA2/ACTR2…	72
GO:0010821	regulation of mitochondrion organization	24//1985	134//15652	0.0497831	0.190728	0.148186	MMP9/PLAUR/TFRC/SREBF2/CTTN/BCL2L1/PPARG/GSK3A/ARRB2/RALA/PID1/SQSTM1/TREM2/STAT2/VAT1/LMNA/PRELID1/TSPO/ENDOG/PYCARD/INF2/GPX1/BID/BAX	24
GO:0015748	organophosphate ester transport	24//1985	134//15652	0.0497831	0.190728	0.148186	PLTP/MFSD2A/ABCC4/ABCA1/SLC37A2/OSBPL5/ABCC1/VMP1/APOE/ATG9A/P2RX7/PLEKHA8P1/LRRC8A/PRELID1/SLC35B2/GLTP/PITPNB/XKR4/C2CD2L/PLEKHA8/SLC37A4/ANO9/GLTPD2/XKR8	24
GO:0046165	alcohol biosynthetic process	24//1985	134//15652	0.0497831	0.190728	0.148186	CES1/PLEK/CYB5R3/G6PD/DHCR24/MOXD1/PLCG2/SRD5A3/DHCR7/DAB2/DHDDS/HRH1/IMPA2/APOE/MBTPS1/DKK3/PTK2B/PTAFR/GBA/ISYNA1/H6PD/SPHK1/P2RY6/P2RY1	24
GO:0071383	cellular response to steroid hormone stimulus	32//1985	188//15652	0.0498304	0.190728	0.148186	ADTRP/SERPINF1/ASS1/MED1/TP63/UBE2L3/TFPI/PPARD/ACVR1/DAB2/AQP1/SGK1/NPC1/SMARCA4/CARM1/BMP4/VPS11/ZMIZ1/PKN1/RXRA/VPS18/NCOR2/ARID1A/ZNF366/DAXX/YWHAH/CRY2/CASP9/RXRB/KANK2/KLF9/DDX54	32
GO:0009119	ribonucleoside metabolic process	8//1985	33//15652	0.049951	0.190728	0.148186	APOBEC3B/XDH/APOBEC3F/ADA/APOBEC3C/APOBEC3D/ICMT/APRT	8
GO:0048536	spleen development	8//1985	33//15652	0.049951	0.190728	0.148186	TRAF3IP2/ABL1/PKN1/CDKN2B/NFKB2/FADD/BCL3/NKX2-3	8
GO:0050931	pigment cell differentiation	8//1985	33//15652	0.049951	0.190728	0.148186	ADAMTS9/ZEB2/SOD2/AP3D1/GNA11/AP1M1/HPS6/BLOC1S3	8
GO:0071312	cellular response to alkaloid	8//1985	33//15652	0.049951	0.190728	0.148186	TGM2/SLC8A1/RAD51/SLC1A3/CCNA2/BCL2L1/CASP7/EHMT2	8
GO:1900181	negative regulation of protein localization to nucleus	8//1985	33//15652	0.049951	0.190728	0.148186	LILRB4/MAGED1/CHP1/POLR1A/MFHAS1/LATS2/SUFU/MDFIC	8
GO:0002548	monocyte chemotaxis	13//1985	63//15652	0.0502428	0.191093	0.14847	S100A7/CCL22/PLA2G7/CCR1/CCL19/SLAMF8/SERPINE1/GREM1/CCL21/CCL3/LGMN/IL6R/CREB3	13
GO:0042093	T-helper cell differentiation	13//1985	63//15652	0.0502428	0.191093	0.14847	CCL19/IRF4/CD86/IL18/CD80/IL4R/STAT6/IL6R/NLRP3/MTOR/PTGER4/BCL3/SPN	13
GO:0045669	positive regulation of osteoblast differentiation	13//1985	63//15652	0.0502428	0.191093	0.14847	TP63/RUNX2/DDR2/ACVR1/ILK/BMP4/LRP5/IL6R/FAM20C/CTHRC1/PDLIM7/TMEM119/CEBPB	13
GO:0046513	ceramide biosynthetic process	13//1985	63//15652	0.0502428	0.191093	0.14847	ORMDL3/SGMS2/ST3GAL1/ST8SIA4/ELOVL1/B4GALT5/GBA/P2RX7/SMPD4/SPHK1/SMPD2/ST3GAL2/PNPLA1	13
GO:0051851	modulation by host of symbiont process	13//1985	63//15652	0.0502428	0.191093	0.14847	CSF1R/IGF2R/CCL3/CAV2/PPIB/SMARCB1/APOE/PSMC3/SMARCA4/EIF2AK4/TBC1D20/CDK9/ZBED1	13
GO:0072665	protein localization to vacuole	13//1985	63//15652	0.0502428	0.191093	0.14847	LAPTM5/GPR137B/VPS28/SNF8/CD81/AP3D1/M6PR/NAGPA/SMURF1/VPS4A/GNPTAB/PTPN23/SZT2	13
GO:0009132	nucleoside diphosphate metabolic process	22//1985	121//15652	0.0507881	0.192977	0.149934	RRM2/OGDH/MPP1/ENO1/PGM1/PKM/NUPR1/ALDOA/DTYMK/TPI1/GAPDH/P2RX7/CAD/EIF6/DLG2/CARD11/PFKL/ARL2/HTR2A/GIT1/HK3/HDAC4	22
GO:0033273	response to vitamin	16//1985	82//15652	0.0508374	0.192977	0.149934	KYNU/MED1/FOLR1/SNAI2/COL1A1/PPARD/SOD2/DCPS/VDR/ALPL/TRIM25/TSPO/RXRA/ALAD/GPX1/KANK2	16
GO:0046031	ADP metabolic process	16//1985	82//15652	0.0508374	0.192977	0.149934	OGDH/ENO1/PGM1/PKM/NUPR1/ALDOA/TPI1/GAPDH/P2RX7/EIF6/PFKL/ARL2/HTR2A/GIT1/HK3/HDAC4	16
GO:0006213	pyrimidine nucleoside metabolic process	6//1985	22//15652	0.0511835	0.193286	0.150174	APOBEC3B/APOBEC3F/DTYMK/APOBEC3C/TK1/APOBEC3D	6
GO:0007039	protein catabolic process in the vacuole	6//1985	22//15652	0.0511835	0.193286	0.150174	LRP1/TPP1/CD81/GBA/TCIRG1/DPP7	6
GO:0010714	positive regulation of collagen metabolic process	6//1985	22//15652	0.0511835	0.193286	0.150174	PDGFRB/CREB3L1/ENG/ARRB2/BMP4/TGFB1	6
GO:0032967	positive regulation of collagen biosynthetic process	6//1985	22//15652	0.0511835	0.193286	0.150174	PDGFRB/CREB3L1/ENG/ARRB2/BMP4/TGFB1	6
GO:0034695	response to prostaglandin E	6//1985	22//15652	0.0511835	0.193286	0.150174	CCL19/CCL21/GNB1/P2RY6/PTGER4/AKAP8	6
GO:0045624	positive regulation of T-helper cell differentiation	6//1985	22//15652	0.0511835	0.193286	0.150174	CCL19/CD86/IL18/CD80/IL4R/NLRP3	6
GO:0046033	AMP metabolic process	6//1985	22//15652	0.0511835	0.193286	0.150174	XDH/AMPD2/ADA/ADSL/AMPD3/APRT	6
GO:1900120	regulation of receptor binding	6//1985	22//15652	0.0511835	0.193286	0.150174	MMP9/LOX/PLCL2/NRP1/ATP2A2/ANXA2	6
GO:0097035	regulation of membrane lipid distribution	12//1985	57//15652	0.0512397	0.193373	0.150242	MFSD2A/ABCA1/ABCC1/VMP1/TLCD1/ATG9A/P2RX7/GBA2/PRELID1/XKR4/ANO9/XKR8	12
GO:0032984	protein-containing complex disassembly	36//1985	216//15652	0.0514427	0.194014	0.15074	PLEK/KIF18A/IRAK3/CAPG/VCP/MICAL2/SEMA5A/GSN/TFIP11/VMP1/SMARCB1/WDR1/MAP1A/SMARCA4/GBA/MCOLN1/FLII/SWAP70/CAPZB/TWF2/TBC1D25/CIB1/LIX1L/VPS4A/MAP1LC3B/MTPN/ARID1A/SH3GL1/MAP6D1/KIF18B/CHMP3/MID1IP1/ATP2A2/SMARCD1/MICAL1/UPF1	36
GO:0030219	megakaryocyte differentiation	9//1985	39//15652	0.0515208	0.194058	0.150774	MED1/LOX/PRMT1/PTPN6/FLI1/EIF6/CIB1/CDKN2B/SH2B3	9
GO:0071634	regulation of transforming growth factor beta production	9//1985	39//15652	0.0515208	0.194058	0.150774	ITGB6/LGALS9/LRRC32/TYROBP/CD34/FN1/CD200/LILRB1/FURIN	9
GO:0007566	embryo implantation	11//1985	51//15652	0.0518964	0.195218	0.151675	MMP2/MMP9/TIMP1/FBLN1/TGFBR2/ARHGDIB/PPARD/ITGB4/BSG/VMP1/PCSK5	11
GO:0016447	somatic recombination of immunoglobulin gene segments	11//1985	51//15652	0.0518964	0.195218	0.151675	TFRC/CD28/SUPT6H/STAT6/SWAP70/SLC15A4/TGFB1/IL27RA/CD40/TCF3/ERCC1	11
GO:0030111	regulation of Wnt signaling pathway	49//1985	307//15652	0.0520532	0.195218	0.151675	LRP1/GREM1/SULF2/ITGA3/FOLR1/VCP/ALPK2/SNAI2/CSNK1G2/COL1A1/SEMA5A/KREMEN1/LRRK1/RSPO3/DAB2/ZEB2/IGFBP4/GRB10/TLE4/GSK3A/PPP2R1A/APOE/CCNYL1/RNF220/ABL1/ANKRD6/SMARCA4/DKK3/ILK/CSNK2A1/TGFB1/ATP6V0C/CSNK1E/PTK7/FOXO1/CTHRC1/RUVBL2/DAPK3/SNX3/MDK/LATS2/HIC1/MDFIC/FZD1/UBAC2/SALL1/SOST/CTDNEP1/DISC1	49
GO:0035305	negative regulation of dephosphorylation	10//1985	45//15652	0.0520625	0.195218	0.151675	NCKAP1L/PPP1R11/PPP1R15A/CHP1/GNAI2/SWAP70/FKBP1A/IQGAP1/MFHAS1/CRY2	10
GO:0043616	keratinocyte proliferation	10//1985	45//15652	0.0520625	0.195218	0.151675	MED1/HAS2/TP63/SNAI2/EFNB2/PPARD/VDR/MDK/KLF9/KRT2	10
GO:0046006	regulation of activated T cell proliferation	10//1985	45//15652	0.0520625	0.195218	0.151675	LILRB4/LGALS9/IL2RA/IL18/PDCD1LG2/LRRC32/IL27RA/PYCARD/FADD/ICOSLG	10
GO:0060324	face development	10//1985	45//15652	0.0520625	0.195218	0.151675	MMP2/CRISPLD2/PDGFRA/COL1A1/ALDH1A3/MAPK1/ARID5B/RRAS/STRA6/MAP2K1	10
GO:0051283	negative regulation of sequestering of calcium ion	21//1985	115//15652	0.0532299	0.199467	0.154976	CCL19/SLC8A1/THY1/CCL21/PLCG2/PTPN6/CCL3/TPCN1/RASA3/ABL1/ITPR3/PTK2B/SRI/MCOLN1/P2RX7/FKBP1A/PRKACA/P2RY6/CORO1A/HTR2A/BAX	21
GO:0010638	positive regulation of organelle organization	68//1985	443//15652	0.0533048	0.19962	0.155095	MMP9/PLEK/PLAUR/NCKAP1L/GRN/SPAG5/TESK1/HCLS1/NCAPH/CCL21/PDGFRB/CTTN/CYFIP1/GPR65/MSN/SEMA5A/HCK/CD28/GSN/SURF4/WIPI1/LIMK1/GSK3A/WDR1/NCAPD2/RALA/ABL1/NRP1/SIRT2/PML/WAS/MAPK1/TGFBR1/PTK2B/TREM2/SWAP70/FEN1/P2RX7/SDCBP/NCK2/LRP5/ZNF304/RHOC/TMED9/SPHK1/PLA2G5/MTOR/FSCN1/MORC2/ENDOG/CDC42EP4/PXN/PYCARD/SNX9/ARL2/NF2/PFN1/GIT1/PPM1F/ANXA2/BIN1/BID/BAX/ERCC1/ULK1/SORBS3/ARPC2/ID1	68
GO:0014066	regulation of phosphatidylinositol 3-kinase signaling	19//1985	102//15652	0.0537747	0.200993	0.156162	PDGFRA/PIK3AP1/HCLS1/PDGFRB/IL18/PTPN6/PPARD/CD28/ROR1/NCF1/FN1/TREM2/CBL/PRR5L/FGR/PIK3IP1/UNC5B/PIP5K1C/INPP5E	19
GO:0071867	response to monoamine	19//1985	102//15652	0.0537747	0.200993	0.156162	TGM2/FLNA/GNAL/CAV2/HRH1/GSK3A/ARRB2/ABL1/SIRT2/MAPK1/SLC9A1/GNA11/GNA15/GNB1/PRKACA/DNM2/HTR2A/CALY/ID1	19
GO:0071869	response to catecholamine	19//1985	102//15652	0.0537747	0.200993	0.156162	TGM2/FLNA/GNAL/CAV2/HRH1/GSK3A/ARRB2/ABL1/SIRT2/MAPK1/SLC9A1/GNA11/GNA15/GNB1/PRKACA/DNM2/HTR2A/CALY/ID1	19
GO:0015931	nucleobase-containing compound transport	34//1985	203//15652	0.0538195	0.201032	0.156192	TGFBR2/ABCC4/SLC29A3/POM121C/NOL6/POM121/TST/SEC13/THOC5/NUP188/AAAS/SLC35C1/SUPT6H/SIDT2/SLC35B1/NUP93/DDX19A/FLOT1/SLC35A2/P2RX7/DDX19B/AGFG1/DDX39A/MYO1C/LRRC8A/SLC35C2/POLDIP3/NUP214/SLC35A4/SLC35B2/SLC35D3/NUP50/BICD2/UPF1	34
GO:0003208	cardiac ventricle morphogenesis	14//1985	70//15652	0.0544043	0.201901	0.156867	NRG1/MED1/TGFBR2/ENG/HEG1/LY6E/GSK3A/TBX5/TGFBR1/FKBP1A/TGFB1/DLL4/PPP1R13L/MYH7	14
GO:0003281	ventricular septum development	14//1985	70//15652	0.0544043	0.201901	0.156867	PRDM1/TGFBR2/HEG1/SLIT3/ACVR1/TBX5/TGFBR1/BMP4/PTK7/LUZP1/STRA6/SUFU/FZD1/SALL1	14
GO:0002295	T-helper cell lineage commitment	5//1985	17//15652	0.0545665	0.201901	0.156867	IRF4/STAT6/IL6R/MTOR/SPN	5
GO:0003198	epithelial to mesenchymal transition involved in endocardial cushion formation	5//1985	17//15652	0.0545665	0.201901	0.156867	TGFBR2/ENG/SNAI2/ACVR1/TGFBR1	5
GO:0006490	oligosaccharide-lipid intermediate biosynthetic process	5//1985	17//15652	0.0545665	0.201901	0.156867	SRD5A3/DPAGT1/ALG3/DHDDS/ALG12	5
GO:0007213	G protein-coupled acetylcholine receptor signaling pathway	5//1985	17//15652	0.0545665	0.201901	0.156867	GNAI2/GNA11/GNA15/GNB1/AGRN	5
GO:0007250	activation of NF-kappaB-inducing kinase activity	5//1985	17//15652	0.0545665	0.201901	0.156867	CHI3L1/TLR6/TNFRSF10A/TRAF4/TRAF2	5
GO:0019081	viral translation	5//1985	17//15652	0.0545665	0.201901	0.156867	PTBP1/EIF3B/EIF3G/EIF3D/EIF2AK4	5
GO:0036342	post-anal tail morphogenesis	5//1985	17//15652	0.0545665	0.201901	0.156867	CHST11/TP63/MED12/HES7/EPHA2	5
GO:0042481	regulation of odontogenesis	5//1985	17//15652	0.0545665	0.201901	0.156867	RUNX2/TNFRSF11B/CD34/BMP4/CSF1	5
GO:0043031	negative regulation of macrophage activation	5//1985	17//15652	0.0545665	0.201901	0.156867	GRN/SYT11/FCGR2B/CD200/CST7	5
GO:0061687	detoxification of inorganic compound	5//1985	17//15652	0.0545665	0.201901	0.156867	MT2A/MT1X/MT1M/MT1B/ABCB6	5
GO:0071071	regulation of phospholipid biosynthetic process	5//1985	17//15652	0.0545665	0.201901	0.156867	CAPN2/IDH1/LPCAT1/CHP1/HTR2A	5
GO:0140747	regulation of ncRNA transcription	5//1985	17//15652	0.0545665	0.201901	0.156867	SMARCB1/PIH1D1/SMARCA4/MTOR/MEPCE	5
GO:0061458	reproductive system development	64//1985	415//15652	0.054885	0.201901	0.156867	MMP2/C3/SERPINF1/MED1/KIF18A/TNC/MME/PRDM1/MMP19/DHCR24/TP63/PDGFRA/E2F8/SPINT1/EPAS1/PDGFRB/CTSB/MMP14/MERTK/ST14/PSAP/PTPN6/BCL2L1/PPARG/PPARD/AXL/TFPT/SLIT3/BRCA2/RSPO3/ADA/BSG/ARRB2/NUPR1/IDH1/ADAM19/MAPK1/TGFBR1/ARID5B/TYRO3/BMP4/CBL/VDR/BASP1/BAK1/TBC1D20/FANCG/CCDC134/STRA6/CRKL/CCNF/FOXF2/ASB1/MAP2K1/PCDH12/LFNG/CEBPB/BAX/ERCC1/SALL1/MEN1/FOXL2/HS6ST1/TSPY3	64
GO:0006047	UDP-N-acetylglucosamine metabolic process	4//1985	12//15652	0.0551928	0.201901	0.156867	GFPT2/DPAGT1/PGM3/MGAT1	4
GO:0006216	cytidine catabolic process	4//1985	12//15652	0.0551928	0.201901	0.156867	APOBEC3B/APOBEC3F/APOBEC3C/APOBEC3D	4
GO:0006586	indolalkylamine metabolic process	4//1985	12//15652	0.0551928	0.201901	0.156867	KMO/KYNU/TDO2/IL4I1	4
GO:0009972	cytidine deamination	4//1985	12//15652	0.0551928	0.201901	0.156867	APOBEC3B/APOBEC3F/APOBEC3C/APOBEC3D	4
GO:0016554	cytidine to uridine editing	4//1985	12//15652	0.0551928	0.201901	0.156867	APOBEC3B/APOBEC3F/APOBEC3C/APOBEC3D	4
GO:0032817	regulation of natural killer cell proliferation	4//1985	12//15652	0.0551928	0.201901	0.156867	IL18/HLA-E/FCGR3A/TYK2	4
GO:0038063	collagen-activated tyrosine kinase receptor signaling pathway	4//1985	12//15652	0.0551928	0.201901	0.156867	DDR2/COL1A1/SYK/COL4A2	4
GO:0043383	negative T cell selection	4//1985	12//15652	0.0551928	0.201901	0.156867	CD3E/CD74/DOCK2/CD28	4
GO:0044406	adhesion of symbiont to host	4//1985	12//15652	0.0551928	0.201901	0.156867	ICAM1/LRRC15/CD81/CD209	4
GO:0046087	cytidine metabolic process	4//1985	12//15652	0.0551928	0.201901	0.156867	APOBEC3B/APOBEC3F/APOBEC3C/APOBEC3D	4
GO:0046185	aldehyde catabolic process	4//1985	12//15652	0.0551928	0.201901	0.156867	ALDH2/AKR1A1/PNKD/ALDH3B1	4
GO:0046341	CDP-diacylglycerol metabolic process	4//1985	12//15652	0.0551928	0.201901	0.156867	CDIPT/AGPAT1/AGPAT3/AGPAT2	4
GO:0046655	folic acid metabolic process	4//1985	12//15652	0.0551928	0.201901	0.156867	FOLR1/ALDH1L2/SHMT2/MTHFD2	4
GO:0071635	negative regulation of transforming growth factor beta production	4//1985	12//15652	0.0551928	0.201901	0.156867	TYROBP/FN1/LILRB1/FURIN	4
GO:0072537	fibroblast activation	4//1985	12//15652	0.0551928	0.201901	0.156867	PDGFRB/IL17RA/RPS6KA1/ULK3	4
GO:1900112	regulation of histone H3-K9 trimethylation	4//1985	12//15652	0.0551928	0.201901	0.156867	SMARCB1/PIH1D1/ZNF304/LMNA	4
GO:1905214	regulation of RNA binding	4//1985	12//15652	0.0551928	0.201901	0.156867	EIF4G1/CARM1/EIF3D/CDK9	4
GO:2001171	positive regulation of ATP biosynthetic process	4//1985	12//15652	0.0551928	0.201901	0.156867	VCP/ENO1/PID1/TREM2	4
GO:0006821	chloride transport	20//1985	109//15652	0.0557742	0.202987	0.157711	ANO1/SLC1A3/APOL1/TTYH3/GABRA3/SLC12A6/PTAFR/SLC12A4/LRRC8A/OSTM1/SLC12A8/P2RY6/TSPO/BEST1/CLCN7/SLC12A7/ANO9/SLC6A1/GABRD/SLC12A9	20
GO:0106027	neuron projection organization	16//1985	83//15652	0.055866	0.202987	0.157711	ITGA3/CTTN/LGMN/DOCK10/APOE/DBN1/FCGR2B/MAP1A/EPHB2/EPHB1/TREM2/ARF1/DBNL/GRIN2B/ABI3/ACTR2	16
GO:0001516	prostaglandin biosynthetic process	7//1985	28//15652	0.0559066	0.202987	0.157711	PTGIS/CD74/TBXAS1/MIF/PTGS1/DAGLB/PTGES2	7
GO:0006754	ATP biosynthetic process	7//1985	28//15652	0.0559066	0.202987	0.157711	VCP/ENO1/ALDOA/PID1/TREM2/TGFB1/ATP6V0C	7
GO:0006921	cellular component disassembly involved in execution phase of apoptosis	7//1985	28//15652	0.0559066	0.202987	0.157711	ST20/ENDOG/BLCAP/DNASE2/BAX/DEDD2/FOXL2	7
GO:0007202	activation of phospholipase C activity	7//1985	28//15652	0.0559066	0.202987	0.157711	C5AR1/CD86/PLCB2/GNA15/P2RY6/LPAR2/HTR2A	7
GO:0032196	transposition	7//1985	28//15652	0.0559066	0.202987	0.157711	APOBEC3B/APOBEC3F/MOV10/PIWIL4/APOBEC3C/APOBEC3D/SMYD5	7
GO:0046457	prostanoid biosynthetic process	7//1985	28//15652	0.0559066	0.202987	0.157711	PTGIS/CD74/TBXAS1/MIF/PTGS1/DAGLB/PTGES2	7
GO:0061437	renal system vasculature development	7//1985	28//15652	0.0559066	0.202987	0.157711	PDGFRA/PDGFRB/NRP1/CD34/BMP4/IL6R/NOTCH3	7
GO:0061440	kidney vasculature development	7//1985	28//15652	0.0559066	0.202987	0.157711	PDGFRA/PDGFRB/NRP1/CD34/BMP4/IL6R/NOTCH3	7
GO:0110150	negative regulation of biomineralization	7//1985	28//15652	0.0559066	0.202987	0.157711	CCR1/GREM1/SRGN/ECM1/CCL3/PTK2B/TGFB1	7
GO:1905145	cellular response to acetylcholine	7//1985	28//15652	0.0559066	0.202987	0.157711	LY6E/GNAI2/GNA11/GNA15/GNB1/CRKL/AGRN	7
GO:0032835	glomerulus development	13//1985	64//15652	0.0560284	0.203051	0.157761	NID1/SULF2/PDGFRA/PDGFRB/EXT1/MYO1E/CD34/BMP4/IQGAP1/IL6R/BASP1/NOTCH3/MPV17	13
GO:0034394	protein localization to cell surface	13//1985	64//15652	0.0560284	0.203051	0.157761	FLNA/FBLN5/GBF1/TYROBP/SNX33/MAP1A/RAB11B/CD247/TM9SF4/KCNAB2/GGA1/SMURF1/STX4	13
GO:0060193	positive regulation of lipase activity	13//1985	64//15652	0.0560284	0.203051	0.157761	PDGFRA/C5AR1/CD86/PDGFRB/PLCB2/PTAFR/GNA15/RHOC/PLA2G5/P2RY6/LPAR2/HTR2A/NR1H2	13
GO:0018209	peptidyl-serine modification	50//1985	316//15652	0.0569372	0.206216	0.16022	BGN/TFRC/HCLS1/PRKCB/TGFBR2/PLK1/CSNK1G2/PLCL2/EIF4G1/SYK/PRKCA/ARRB2/SGK1/NEK6/CD44/MIF/RASSF2/MAPK1/TGFBR1/PRKD2/ILK/SPOCK2/NTMT1/NCK2/CSNK2A1/TGFB1/FNIP2/CSNK1E/PKN1/TCL1A/MKNK1/GALNT2/MKNK2/MARK2/BAK1/MTOR/PRKACA/VRK3/NAA10/DYRK2/LATS2/ARAF/MAST3/DMPK/PPM1F/RPS6KA1/BAX/ULK3/ULK1/SH2D3A	50
GO:0043407	negative regulation of MAP kinase activity	12//1985	58//15652	0.0574568	0.207583	0.161282	IRAK3/GSTP1/PTPN6/PPARG/CD300A/SPRY4/APOE/GBA/BMP4/DUSP7/SH2B3/HYAL2	12
GO:0060135	maternal process involved in female pregnancy	12//1985	58//15652	0.0574568	0.207583	0.161282	MED1/PRDM1/LGALS9/ITGA3/HAVCR2/CTSB/PPARD/BSG/ADCY7/VDR/KPNA6/MEN1	12
GO:0070265	necrotic cell death	12//1985	58//15652	0.0574568	0.207583	0.161282	NUPR1/MAP3K5/MLKL/SLC6A6/ATG9A/TSPO/RBCK1/NINJ1/TRAF2/FADD/BAX/IRF3	12
GO:1903078	positive regulation of protein localization to plasma membrane	12//1985	58//15652	0.0574568	0.207583	0.161282	LRP1/ITGA3/EZR/RHOG/ZDHHC5/EPHB2/SQSTM1/TREM2/CIB1/CLIP3/STX4/EPHA2	12
GO:0051282	regulation of sequestering of calcium ion	21//1985	116//15652	0.0575446	0.207772	0.161429	CCL19/SLC8A1/THY1/CCL21/PLCG2/PTPN6/CCL3/TPCN1/RASA3/ABL1/ITPR3/PTK2B/SRI/MCOLN1/P2RX7/FKBP1A/PRKACA/P2RY6/CORO1A/HTR2A/BAX	21
GO:0060560	developmental growth involved in morphogenesis	37//1985	225//15652	0.0577263	0.2083	0.161839	MED1/CXCR4/NRP2/TGFBR2/CTTN/CYFIP1/PTPRS/TRPV2/SEMA5A/DPYSL2/SLIT3/EXT1/LIMK1/PLXNA1/APOE/DBN1/ABL1/NRP1/FN1/BMP4/GDI1/S1PR1/SEMA7A/IQGAP1/TWF2/PTK7/EIF2AK4/SMURF1/CSF1/DBNL/MED12/DNM2/SEMA4B/ULK1/SALL1/NRN1L/DISC1	37
GO:0033077	T cell differentiation in thymus	15//1985	77//15652	0.0580456	0.209064	0.162433	ERBB2/CD3E/CDK6/CD74/DOCK2/CLPTM1/CD28/ADA/VNN1/GBA/BMP4/MAFB/CARD11/GLI2/FADD	15
GO:0045445	myoblast differentiation	15//1985	77//15652	0.0580456	0.209064	0.162433	NRG1/LGALS1/EPAS1/FLOT2/IL18/PPARD/TMEM182/MAP3K5/BMP4/TGFB1/LRRC8A/PLEKHM3/ID3/PLEC/XKR8	15
GO:0046364	monosaccharide biosynthetic process	15//1985	77//15652	0.0580456	0.209064	0.162433	G6PD/PGD/NNMT/AKR1A1/PGM1/SLC39A14/SLC25A1/DDB1/PDK2/AKR1B1/TPI1/FOXO1/CRTC2/SDS/SLC37A4	15
GO:0010837	regulation of keratinocyte proliferation	8//1985	34//15652	0.0583448	0.210012	0.163169	MED1/HAS2/TP63/SNAI2/EFNB2/VDR/MDK/KLF9	8
GO:0030004	cellular monovalent inorganic cation homeostasis	19//1985	103//15652	0.0584204	0.210155	0.16328	SLC9A2/SLAMF8/SLC8A1/GRN/SLC1A3/ATP6AP1/ATP6V0D1/LACC1/SLC9A9/MAPK1/CHP1/SLC9A1/TM9SF4/CLN6/SLC11A1/HVCN1/SLC4A2/TCIRG1/SLC9A5	19
GO:0010518	positive regulation of phospholipase activity	11//1985	52//15652	0.0585873	0.210367	0.163445	PDGFRA/C5AR1/CD86/PDGFRB/PLCB2/PTAFR/GNA15/PLA2G5/P2RY6/LPAR2/HTR2A	11
[truncated: 4,217 more rows]
