# Supplementary material for: p53 isoform expression promotes a stemness phenotype and inhibits doxorubicin sensitivity in breast cancer
Source: Cell Death Dis. 2023 Aug 8;14(8):509. doi: 10.1038/s41419-023-06031-4 (PMC10409720; doi:10.1038/s41419-023-06031-4)
Supplement: Supplementary file 7 — Supplementary Table S5 [file 41419_2023_6031_MOESM7_ESM.xlsx]

## Sheet: S5
Supplementary Table 5: GO (biological process) overrepresentation analysis of upregulated genes in high Δ40p53 vs. low Δ40p53-expressing breast cancers. FDR-adj. p-value <0.05.
ID	Description	GeneRatio	BgRatio	pvalue	p.adjust	qvalue	geneID	Count
GO:0008380	RNA splicing	51//973	384//15652	2.2145e-07	0.000958657	0.000958657	RBM24/RNU4ATAC/PTBP2/SNRPN/CLK1/PRPF39/C1QBP/FAM172A/SNRPE/SREK1/ZNF326/ZCRB1/THOC1/CLK4/METTL3/SRSF5/ZMAT2/CCNL1/METTL14/RNU4-1/ZRANB2/CWF19L2/GEMIN2/PNN/SNW1/STH/TRA2A/METTL16/TSEN2/RBM25/TXNL4A/SLU7/LARP7/RBMX2/TIA1/RBM5/ZNF638/SRSF6/GEMIN5/SRSF2/HNRNPK/RBMX/HNRNPR/RNU5F-1/SRSF11/TSEN54/HNRNPC/HNRNPU/FXR2/HNRNPA2B1/HNRNPA3	51
GO:0000377	RNA splicing, via transesterification reactions with bulged adenosine as nucleophile	40//973	282//15652	8.37121e-07	0.00120797	0.00120797	RBM24/RNU4ATAC/PTBP2/SNRPN/PRPF39/C1QBP/FAM172A/SNRPE/ZCRB1/METTL3/SRSF5/ZMAT2/METTL14/RNU4-1/CWF19L2/GEMIN2/PNN/SNW1/STH/TRA2A/METTL16/RBM25/TXNL4A/SLU7/LARP7/RBMX2/TIA1/RBM5/SRSF6/GEMIN5/SRSF2/HNRNPK/RBMX/HNRNPR/RNU5F-1/HNRNPC/HNRNPU/FXR2/HNRNPA2B1/HNRNPA3	40
GO:0000398	mRNA splicing, via spliceosome	40//973	282//15652	8.37121e-07	0.00120797	0.00120797	RBM24/RNU4ATAC/PTBP2/SNRPN/PRPF39/C1QBP/FAM172A/SNRPE/ZCRB1/METTL3/SRSF5/ZMAT2/METTL14/RNU4-1/CWF19L2/GEMIN2/PNN/SNW1/STH/TRA2A/METTL16/RBM25/TXNL4A/SLU7/LARP7/RBMX2/TIA1/RBM5/SRSF6/GEMIN5/SRSF2/HNRNPK/RBMX/HNRNPR/RNU5F-1/HNRNPC/HNRNPU/FXR2/HNRNPA2B1/HNRNPA3	40
GO:0000375	RNA splicing, via transesterification reactions	40//973	286//15652	1.20645e-06	0.00130568	0.00130568	RBM24/RNU4ATAC/PTBP2/SNRPN/PRPF39/C1QBP/FAM172A/SNRPE/ZCRB1/METTL3/SRSF5/ZMAT2/METTL14/RNU4-1/CWF19L2/GEMIN2/PNN/SNW1/STH/TRA2A/METTL16/RBM25/TXNL4A/SLU7/LARP7/RBMX2/TIA1/RBM5/SRSF6/GEMIN5/SRSF2/HNRNPK/RBMX/HNRNPR/RNU5F-1/HNRNPC/HNRNPU/FXR2/HNRNPA2B1/HNRNPA3	40
GO:0002181	cytoplasmic translation	24//973	136//15652	3.10382e-06	0.00268729	0.00268729	EIF4A1/RBM24/EIF4A2/RPS29/NEMF/RPL26/METTL3/RPL9/RPS27/RPL4/RPL5/RPL14/RPL26L1/DPH5/RPL24/RPL32/RPL17/RPL10A/RPS3A/RPL11/RPL38/RPS6/RPL41/HNRNPU	24
GO:0006397	mRNA processing	52//973	437//15652	4.84398e-06	0.00318503	0.00318503	RBM24/RNU4ATAC/PTBP2/SNRPN/PRPF39/C1QBP/FAM172A/SNRPE/SREK1/ZNF326/ZC3H14/ZCRB1/THOC1/METTL3/SRSF5/ZMAT2/PAN3/METTL14/APOBEC2/RNU4-1/ZRANB2/PTCD2/CWF19L2/GEMIN2/PNN/SNW1/STH/TRA2A/METTL16/TSEN2/RBM25/TXNL4A/SLU7/LARP7/RBMX2/CPSF6/TIA1/RBM5/SRSF6/GEMIN5/SRSF2/HNRNPK/RBMX/HNRNPR/RNU5F-1/SRSF11/TSEN54/HNRNPC/HNRNPU/FXR2/HNRNPA2B1/HNRNPA3	52
GO:0035195	miRNA-mediated gene silencing	36//973	260//15652	5.1502e-06	0.00318503	0.00318503	MIR29C/TP53/MIR30C2/MIRLET7F2/MIRLET7C/MIR29B2/MIR186/MIR133A1/MIR28/MIR194-1/METTL3/MIR365A/MIR299/MIR382/NCOR1/MIR196A1/DICER1/MIR302B/MIRLET7E/MIR320A/MIR320C1/MIRLET7A1/MIR188/MIR34B/PUM2/MIR199B/MIR30D/MIR206/MIR185/MIR208A/MIR217/MIR93/MIR222/MIR216A/MIR190A/HNRNPA2B1	36
GO:0050911	detection of chemical stimulus involved in sensory perception of smell	46//973	375//15652	7.68455e-06	0.00383062	0.00383062	OR14A2/OR1C1/OR2L3/OR14K1/OR14A16/OR13G1/OR5K2/OR4F6/OR8H1/OR7G3/OR13C8/OR5AN1/OR6F1/OR6V1/OR4D10/OR5K3/OR10H4/OR11A1/OR6C3/OR56A4/OR2M5/OR51L1/OR10K2/OR7G2/OR10X1/OR4C15/OR2C3/OR6C74/OR6C6/OR51I1/OR10H2/OR51S1/OR6C65/OR4K5/OR2Z1/OR10A7/OR8J3/OR52R1/OR8J2/OR52A5/OR52E2/OR10K1/OR5D14/OR1D5/OR9G1/OR10W1	46
GO:0035194	post-transcriptional gene silencing by RNA	36//973	265//15652	7.96387e-06	0.00383062	0.00383062	MIR29C/TP53/MIR30C2/MIRLET7F2/MIRLET7C/MIR29B2/MIR186/MIR133A1/MIR28/MIR194-1/METTL3/MIR365A/MIR299/MIR382/NCOR1/MIR196A1/DICER1/MIR302B/MIRLET7E/MIR320A/MIR320C1/MIRLET7A1/MIR188/MIR34B/PUM2/MIR199B/MIR30D/MIR206/MIR185/MIR208A/MIR217/MIR93/MIR222/MIR216A/MIR190A/HNRNPA2B1	36
GO:0043484	regulation of RNA splicing	24//973	145//15652	9.74458e-06	0.00421843	0.00421843	RBM24/PTBP2/CLK1/C1QBP/FAM172A/ZNF326/CLK4/SRSF5/CCNL1/SNW1/STH/TRA2A/METTL16/RBM25/LARP7/TIA1/RBM5/SRSF6/SRSF2/HNRNPK/RBMX/HNRNPU/FXR2/HNRNPA2B1	24
GO:0016441	post-transcriptional gene silencing	36//973	269//15652	1.11675e-05	0.00439491	0.00439491	MIR29C/TP53/MIR30C2/MIRLET7F2/MIRLET7C/MIR29B2/MIR186/MIR133A1/MIR28/MIR194-1/METTL3/MIR365A/MIR299/MIR382/NCOR1/MIR196A1/DICER1/MIR302B/MIRLET7E/MIR320A/MIR320C1/MIRLET7A1/MIR188/MIR34B/PUM2/MIR199B/MIR30D/MIR206/MIR185/MIR208A/MIR217/MIR93/MIR222/MIR216A/MIR190A/HNRNPA2B1	36
GO:0007608	sensory perception of smell	47//973	399//15652	1.79257e-05	0.00646671	0.00646671	OR14A2/OR1C1/TTC8/OR2L3/OR14K1/OR14A16/OR13G1/OR5K2/OR4F6/OR8H1/OR7G3/OR13C8/OR5AN1/OR6F1/OR6V1/OR4D10/OR5K3/OR10H4/OR11A1/OR6C3/OR56A4/OR2M5/OR51L1/OR10K2/OR7G2/OR10X1/OR4C15/OR2C3/OR6C74/OR6C6/OR51I1/OR10H2/OR51S1/OR6C65/OR4K5/OR2Z1/OR10A7/OR8J3/OR52R1/OR8J2/OR52A5/OR52E2/OR10K1/OR5D14/OR1D5/OR9G1/OR10W1	47
GO:0050907	detection of chemical stimulus involved in sensory perception	48//973	417//15652	2.6749e-05	0.00890742	0.00890742	OR14A2/OR1C1/OR2L3/OR14K1/TAS2R43/OR14A16/OR13G1/OR5K2/OR4F6/OR8H1/OR7G3/OR13C8/OR5AN1/OR6F1/OR6V1/OR4D10/OR5K3/OR10H4/OR11A1/OR6C3/OR56A4/TAS2R1/OR2M5/OR51L1/OR10K2/OR7G2/OR10X1/OR4C15/OR2C3/OR6C74/OR6C6/OR51I1/OR10H2/OR51S1/OR6C65/OR4K5/OR2Z1/OR10A7/OR8J3/OR52R1/OR8J2/OR52A5/OR52E2/OR10K1/OR5D14/OR1D5/OR9G1/OR10W1	48
GO:0048024	regulation of mRNA splicing, via spliceosome	18//973	100//15652	3.94047e-05	0.0121845	0.0121845	RBM24/C1QBP/FAM172A/SNW1/STH/TRA2A/METTL16/RBM25/LARP7/TIA1/RBM5/SRSF6/SRSF2/HNRNPK/RBMX/HNRNPU/FXR2/HNRNPA2B1	18
GO:0033108	mitochondrial respiratory chain complex assembly	15//973	75//15652	4.84791e-05	0.0138827	0.0138827	TTC19/NDUFS4/IMMP2L/NDUFA2/COX17/NDUFAF2/ND6/COX20/NDUFA1/ND5/COA5/CHCHD4/ND4/ND1/NDUFA10	15
GO:0044782	cilium organization	37//973	300//15652	5.20711e-05	0.0138827	0.0138827	NME5/FSIP2/MNS1/KIF3A/CDC14A/DNAH7/CCDC39/SPEF2/RAB3IP/CLUAP1/CCP110/CCDC66/OFD1/DNAAF2/TTC8/SYNE2/IFT81/WDR19/DYNC2LI1/KIF27/TAPT1/TCTN2/RPGR/CC2D2A/PCM1/IFT57/LCA5L/ENO4/TEKT3/FNBP1L/AVIL/SDCCAG8/TTC21A/TMEM107/CCDC40/CEP350/CCDC65	37
GO:0050906	detection of stimulus involved in sensory perception	52//973	477//15652	5.45174e-05	0.0138827	0.0138827	OR14A2/OR1C1/EYS/CCDC66/OR2L3/OR14K1/TAS2R43/OR14A16/OR13G1/OR5K2/OR4F6/OR8H1/OR7G3/OR13C8/OR5AN1/OR6F1/OR6V1/OR4D10/OR5K3/OR10H4/OR11A1/OR6C3/KCNA1/OR56A4/TAS2R1/OR2M5/OR51L1/OR10K2/OR7G2/OR10X1/OR4C15/OR2C3/OR6C74/OR6C6/CRB1/OR51I1/OR10H2/OR51S1/OR6C65/OR4K5/OR2Z1/OR10A7/OR8J3/OR52R1/OR8J2/OR52A5/OR52E2/OR10K1/OR5D14/OR1D5/OR9G1/OR10W1	52
GO:0031047	gene silencing by RNA	36//973	291//15652	6.1386e-05	0.0147633	0.0147633	MIR29C/TP53/MIR30C2/MIRLET7F2/MIRLET7C/MIR29B2/MIR186/MIR133A1/MIR28/MIR194-1/METTL3/MIR365A/MIR299/MIR382/NCOR1/MIR196A1/DICER1/MIR302B/MIRLET7E/MIR320A/MIR320C1/MIRLET7A1/MIR188/MIR34B/PUM2/MIR199B/MIR30D/MIR206/MIR185/MIR208A/MIR217/MIR93/MIR222/MIR216A/MIR190A/HNRNPA2B1	36
GO:0050684	regulation of mRNA processing	21//973	133//15652	7.03373e-05	0.0160258	0.0160258	RBM24/C1QBP/FAM172A/ZC3H14/PTCD2/SNW1/STH/TRA2A/METTL16/RBM25/LARP7/CPSF6/TIA1/RBM5/SRSF6/SRSF2/HNRNPK/RBMX/HNRNPU/FXR2/HNRNPA2B1	21
GO:0009593	detection of chemical stimulus	49//973	449//15652	8.65126e-05	0.0186878	0.0186878	OR14A2/OR1C1/OR2L3/OR14K1/TAS2R43/OR14A16/OR13G1/OR5K2/OR4F6/OR8H1/OR7G3/OR13C8/OR5AN1/OR6F1/OR6V1/OR4D10/OR5K3/OR10H4/OR11A1/OR6C3/OR56A4/TAS2R1/OR2M5/OR51L1/OR10K2/OR7G2/OR10X1/OR4C15/OR2C3/OR6C74/OR6C6/OR51I1/OR10H2/CASR/OR51S1/OR6C65/OR4K5/OR2Z1/OR10A7/OR8J3/OR52R1/OR8J2/OR52A5/OR52E2/OR10K1/OR5D14/OR1D5/OR9G1/OR10W1	49
GO:0007606	sensory perception of chemical stimulus	50//973	462//15652	9.06547e-05	0.0186878	0.0186878	OR14A2/OR1C1/TTC8/OR2L3/OR14K1/TAS2R43/OR14A16/OR13G1/OR5K2/OR4F6/OR8H1/OR7G3/OR13C8/OR5AN1/OR6F1/OR6V1/OR4D10/OR5K3/OR10H4/OR11A1/OR6C3/OR56A4/TAS2R1/OR2M5/OR51L1/OR10K2/OR7G2/OR10X1/OR4C15/OR2C3/OR6C74/OR6C6/OR51I1/OR10H2/OR51S1/OR6C65/OR4K5/OR2Z1/OR10A7/OR8J3/OR52R1/OR8J2/OR52A5/OR52E2/OR10K1/OR5D14/OR1D5/OR9G1/CALHM1/OR10W1	50
GO:0060271	cilium assembly	34//973	278//15652	0.000121892	0.023985	0.023985	NME5/FSIP2/MNS1/KIF3A/CDC14A/DNAH7/CCDC39/SPEF2/RAB3IP/CLUAP1/CCP110/CCDC66/OFD1/DNAAF2/TTC8/SYNE2/IFT81/WDR19/DYNC2LI1/KIF27/TAPT1/TCTN2/RPGR/CC2D2A/PCM1/IFT57/TEKT3/FNBP1L/AVIL/SDCCAG8/TMEM107/CCDC40/CEP350/CCDC65	34
GO:0061512	protein localization to cilium	13//973	64//15652	0.0001293	0.0243365	0.0243365	FSIP2/CCDC39/EFCAB7/RABEP1/CCDC66/TRIP11/SPATA7/WDR19/TCTN2/LZTFL1/CC2D2A/TTC21A/TMEM107	13
GO:0019646	aerobic electron transport chain	14//973	76//15652	0.000215815	0.0389277	0.0389277	NDUFS4/COX7C/NDUFA2/NDUFV2/ND6/NDUFA1/ND3/ND5/COX2/ND4/ND1/COX1/NDUFA10/CYTB	14
GO:0003351	epithelial cilium movement involved in extracellular fluid movement	8//973	29//15652	0.000287566	0.0497949	0.0497949	NME5/CCDC39/SPEF2/CABYR/OFD1/DNAAF2/KIF27/CCDC40	8
GO:0022618	ribonucleoprotein complex assembly	22//973	162//15652	0.000444992	0.0740912	0.0740912	RNU4ATAC/PTBP2/PIH1D2/PRPF39/NAF1/SNRPE/SRSF5/RNU4-1/RPS27/RPL5/GEMIN2/HSP90AA1/TXNL4A/SLU7/RPL24/CPSF6/RBM5/SRSF6/GEMIN5/RPL11/RPL38/RNU5F-1	22
GO:0042773	ATP synthesis coupled electron transport	14//973	82//15652	0.000488012	0.0754501	0.0754501	NDUFS4/COX7C/NDUFA2/NDUFV2/ND6/NDUFA1/ND3/ND5/COX2/ND4/ND1/COX1/NDUFA10/CYTB	14
GO:0042775	mitochondrial ATP synthesis coupled electron transport	14//973	82//15652	0.000488012	0.0754501	0.0754501	NDUFS4/COX7C/NDUFA2/NDUFV2/ND6/NDUFA1/ND3/ND5/COX2/ND4/ND1/COX1/NDUFA10/CYTB	14
GO:0022904	respiratory electron transport chain	16//973	102//15652	0.000533755	0.0796767	0.0796767	NDUFS4/IMMP2L/COX7C/NDUFA2/SLC25A12/NDUFV2/ND6/NDUFA1/ND3/ND5/COX2/ND4/ND1/COX1/NDUFA10/CYTB	16
GO:0006858	extracellular transport	8//973	32//15652	0.000596727	0.0861077	0.0861077	NME5/CCDC39/SPEF2/CABYR/OFD1/DNAAF2/KIF27/CCDC40	8
GO:0006120	mitochondrial electron transport, NADH to ubiquinone	10//973	48//15652	0.000617338	0.0862082	0.0862082	NDUFS4/NDUFA2/NDUFV2/ND6/NDUFA1/ND3/ND5/ND4/ND1/NDUFA10	10
GO:0042073	intraciliary transport	8//973	33//15652	0.000745271	0.100821	0.100821	IFT81/WDR19/DYNC2LI1/RPGR/PCM1/IFT57/LCA5L/TTC21A	8
GO:0071826	ribonucleoprotein complex subunit organization	22//973	170//15652	0.000863108	0.113224	0.113224	RNU4ATAC/PTBP2/PIH1D2/PRPF39/NAF1/SNRPE/SRSF5/RNU4-1/RPS27/RPL5/GEMIN2/HSP90AA1/TXNL4A/SLU7/RPL24/CPSF6/RBM5/SRSF6/GEMIN5/RPL11/RPL38/RNU5F-1	22
GO:1903311	regulation of mRNA metabolic process	30//973	268//15652	0.00129609	0.165023	0.165023	RBM24/TRAF5/C1QBP/FAM172A/PCID2/ZC3H14/ANGEL2/METTL3/PAN3/METTL14/PTCD2/SNW1/STH/TRA2A/METTL16/RBM25/LARP7/MIRLET7A1/CPSF6/TIA1/RBM5/SRSF6/PUM2/SRSF2/HNRNPK/RBMX/HNRNPC/HNRNPU/FXR2/HNRNPA2B1	30
GO:0003341	cilium movement	18//973	133//15652	0.0014773	0.18048	0.18048	NME5/FSIP2/MNS1/DNAH7/CCDC39/SPEF2/SLIRP/CABYR/OFD1/DNAAF2/KIF27/ENO4/TEKT3/TMF1/ZBBX/TTC21A/CCDC40/CCDC65	18
GO:0001510	RNA methylation	12//973	72//15652	0.00150087	0.18048	0.18048	TARBP1/TRMT13/TRMT10A/NSUN6/METTL3/METTL14/TRMT1L/METTL16/DIMT1/LARP7/TRMT10C/DALRD3	12
GO:1903441	protein localization to ciliary membrane	5//973	15//15652	0.00163247	0.190999	0.190999	EFCAB7/RABEP1/TRIP11/WDR19/LZTFL1	5
GO:0034453	microtubule anchoring	6//973	22//15652	0.00179047	0.203972	0.203972	KIF3A/CCDC68/PCM1/GCC2/NINL/CEP350	6
GO:0042273	ribosomal large subunit biogenesis	11//973	65//15652	0.00205378	0.227969	0.227969	NSA2/RPL26/RRP15/RPL5/RPL14/RPL26L1/RPL24/RPL10A/RSL1D1/RPL11/RPL38	11
GO:0120031	plasma membrane bounded cell projection assembly	44//973	456//15652	0.00248137	0.268547	0.268547	NME5/PFN2/OCLN/GPM6A/FSIP2/MNS1/KIF3A/CDC14A/DNAH7/CCDC39/SPEF2/RAB3IP/CLUAP1/EVL/CCP110/CCDC66/OFD1/DNAAF2/TTC8/SYNE2/IFT81/WDR19/DYNC2LI1/KIF27/TAPT1/TCTN2/RPGR/CC2D2A/PCM1/IFT57/CLRN1/TEKT3/DNM3/ABI2/MIR196A1/FNBP1L/AVIL/SDCCAG8/TWF1/TMEM107/CCDC40/CEP350/CCDC65/FXR2	44
GO:0032259	methylation	33//973	318//15652	0.00268634	0.283638	0.283638	MIR29C/AS3MT/TARBP1/TRMT13/NSUN7/PCMTD1/TET1/ARID4B/PCMTD2/TRMT10A/NSUN6/ARID4A/METTL3/OGT/METTL14/SETMAR/METTL9/ATRX/TRMT1L/SNW1/METTL16/DIMT1/DYDC2/LARP7/DPH5/SMAD4/TRMT10C/PRDM9/CTCFL/DALRD3/MTR/NR1H4/SMYD4	33
GO:0000381	regulation of alternative mRNA splicing, via spliceosome	10//973	58//15652	0.00280624	0.285248	0.285248	RBM24/FAM172A/RBM25/TIA1/RBM5/SRSF6/SRSF2/RBMX/HNRNPU/FXR2	10
GO:0032784	regulation of DNA-templated transcription, elongation	9//973	49//15652	0.00288636	0.285248	0.285248	ZNF326/THOC1/EAPP/RN7SK/LARP7/SUPT16H/ZMYND11/HMGN1/HNRNPU	9
GO:0007018	microtubule-based movement	33//973	320//15652	0.00296625	0.285248	0.285248	NME5/DNAH14/FSIP2/MNS1/KIF3A/DNAH7/CCDC39/SPEF2/DYNLRB2/SLIRP/KTN1/CABYR/OFD1/DNAAF2/SYNE2/IFT81/WDR19/DYNC2LI1/KIF27/RPGR/PCM1/IFT57/LCA5L/ENO4/TEKT3/KIF6/TMF1/ZBBX/TTC21A/FBXW11/CCDC40/CCDC65/HNRNPU	33
GO:0006119	oxidative phosphorylation	15//973	109//15652	0.00300892	0.285248	0.285248	NDUFS4/COX7C/NDUFA2/NDUFV2/UQCRC2/ND6/NDUFA1/ND3/ND5/COX2/ND4/ND1/COX1/NDUFA10/CYTB	15
GO:0009060	aerobic respiration	19//973	153//15652	0.00303105	0.285248	0.285248	NDUFS4/COX7C/NDUFA2/NDUFV2/MRPS36/FH/UQCRC2/COX10/ND6/NDUFA1/ND3/ND5/SLC25A14/COX2/ND4/ND1/COX1/NDUFA10/CYTB	19
GO:0000245	spliceosomal complex assembly	10//973	59//15652	0.00319483	0.294264	0.294264	RNU4ATAC/PTBP2/PRPF39/SNRPE/SRSF5/GEMIN2/TXNL4A/SLU7/RBM5/SRSF6	10
GO:0034454	microtubule anchoring at centrosome	4//973	11//15652	0.0034414	0.310371	0.310371	KIF3A/CCDC68/PCM1/NINL	4
GO:0016556	mRNA modification	6//973	25//15652	0.00362207	0.313598	0.313598	METTL3/METTL14/APOBEC2/TRUB1/METTL16/TRMT10C	6
GO:0033119	negative regulation of RNA splicing	6//973	25//15652	0.00362207	0.313598	0.313598	PTBP2/C1QBP/SRSF6/HNRNPK/RBMX/HNRNPA2B1	6
GO:0035082	axoneme assembly	9//973	51//15652	0.00382514	0.319328	0.319328	FSIP2/MNS1/DNAH7/CCDC39/SPEF2/DNAAF2/CC2D2A/CCDC40/CCDC65	9
GO:2000772	regulation of cellular senescence	8//973	42//15652	0.00385889	0.319328	0.319328	TP53/PAWR/ZNF277/NEK4/MIR188/RSL1D1/MIR217/ARG2	8
GO:0099111	microtubule-based transport	20//973	168//15652	0.00390953	0.319328	0.319328	NME5/KIF3A/CCDC39/SPEF2/CABYR/OFD1/DNAAF2/SYNE2/IFT81/WDR19/DYNC2LI1/KIF27/RPGR/PCM1/IFT57/LCA5L/TTC21A/FBXW11/CCDC40/HNRNPU	20
GO:1903312	negative regulation of mRNA metabolic process	12//973	81//15652	0.00414264	0.332102	0.332102	RBM24/TRAF5/C1QBP/ZC3H14/ANGEL2/METTL16/SRSF6/HNRNPK/RBMX/HNRNPC/HNRNPU/HNRNPA2B1	12
GO:0030031	cell projection assembly	44//973	470//15652	0.00433902	0.33237	0.33237	NME5/PFN2/OCLN/GPM6A/FSIP2/MNS1/KIF3A/CDC14A/DNAH7/CCDC39/SPEF2/RAB3IP/CLUAP1/EVL/CCP110/CCDC66/OFD1/DNAAF2/TTC8/SYNE2/IFT81/WDR19/DYNC2LI1/KIF27/TAPT1/TCTN2/RPGR/CC2D2A/PCM1/IFT57/CLRN1/TEKT3/DNM3/ABI2/MIR196A1/FNBP1L/AVIL/SDCCAG8/TWF1/TMEM107/CCDC40/CEP350/CCDC65/FXR2	44
GO:0010257	NADH dehydrogenase complex assembly	9//973	52//15652	0.00437631	0.33237	0.33237	NDUFS4/NDUFA2/NDUFAF2/ND6/NDUFA1/ND5/ND4/ND1/NDUFA10	9
GO:0032981	mitochondrial respiratory chain complex I assembly	9//973	52//15652	0.00437631	0.33237	0.33237	NDUFS4/NDUFA2/NDUFAF2/ND6/NDUFA1/ND5/ND4/ND1/NDUFA10	9
GO:0000380	alternative mRNA splicing, via spliceosome	11//973	73//15652	0.00519983	0.388104	0.388104	RBM24/FAM172A/RBM25/SLU7/TIA1/RBM5/SRSF6/SRSF2/RBMX/HNRNPU/FXR2	11
GO:0001539	cilium or flagellum-dependent cell motility	15//973	116//15652	0.00545436	0.393532	0.393532	DNAH14/FSIP2/MNS1/DNAH7/CCDC39/SPEF2/EFHC1/SLIRP/DNAAF2/ENO4/TEKT3/TMF1/TTC21A/CCDC40/CCDC65	15
GO:0060285	cilium-dependent cell motility	15//973	116//15652	0.00545436	0.393532	0.393532	DNAH14/FSIP2/MNS1/DNAH7/CCDC39/SPEF2/EFHC1/SLIRP/DNAAF2/ENO4/TEKT3/TMF1/TTC21A/CCDC40/CCDC65	15
GO:0034470	ncRNA processing	36//973	372//15652	0.00558508	0.396357	0.396357	TP53/TARBP1/PIH1D2/TRMT13/NSA2/CT45A5/NAF1/TRMT10A/NSUN6/RPL26/METTL3/TRUB1/RRP15/RPS27/OSGEPL1/C1D/TRMT1L/NCOR1/RPL5/DICER1/METTL16/DIMT1/SRFBP1/TSEN2/LARP7/RPL14/TRMT10C/DALRD3/ANKRD16/PUM2/RPL10A/RSL1D1/RPL11/RPS6/TSEN54/HNRNPA2B1	36
GO:0022613	ribonucleoprotein complex biogenesis	37//973	387//15652	0.00607965	0.424497	0.424497	RNU4ATAC/PTBP2/PIH1D2/PRPF39/NSA2/C1QBP/NAF1/SNRPE/MRPL22/RPL26/SRSF5/RNU4-1/RRP15/RPS27/C1D/RPL5/GEMIN2/METTL16/DIMT1/SRFBP1/HSP90AA1/TXNL4A/SLU7/RPL14/RPL26L1/CUL4B/RPL24/CPSF6/RBM5/SRSF6/RPL10A/RSL1D1/GEMIN5/RPL11/RPL38/RPS6/RNU5F-1	37
GO:0048025	negative regulation of mRNA splicing, via spliceosome	5//973	20//15652	0.00650214	0.435968	0.435968	C1QBP/SRSF6/HNRNPK/RBMX/HNRNPA2B1	5
GO:0050686	negative regulation of mRNA processing	6//973	28//15652	0.00657143	0.435968	0.435968	C1QBP/ZC3H14/SRSF6/HNRNPK/RBMX/HNRNPA2B1	6
GO:0072393	microtubule anchoring at microtubule organizing center	4//973	13//15652	0.00674748	0.435968	0.435968	KIF3A/CCDC68/PCM1/NINL	4
GO:0080009	mRNA methylation	4//973	13//15652	0.00674748	0.435968	0.435968	METTL3/METTL14/METTL16/TRMT10C	4
GO:2000774	positive regulation of cellular senescence	4//973	13//15652	0.00674748	0.435968	0.435968	PAWR/MIR188/MIR217/ARG2	4
GO:0031023	microtubule organizing center organization	16//973	131//15652	0.00727634	0.463225	0.463225	HEPACAM2/KIF3A/CCP110/CETN3/KIAA0753/HAUS3/SPICE1/CHMP2B/PCM1/CEP63/USP33/GCC2/CHD3/CETN2/SDCCAG8/FBXW11	16
GO:0031146	SCF-dependent proteasomal ubiquitin-dependent protein catabolic process	8//973	47//15652	0.0078202	0.486012	0.486012	FBXO9/BTRC/FBXO4/FBXO38/FBXL4/CUL4B/FBXO33/FBXW11	8
GO:0010661	positive regulation of muscle cell apoptotic process	6//973	29//15652	0.00785883	0.486012	0.486012	TP53/MAP2K4/MIR28/AGT/MIR320A/SMAD4	6
GO:0070286	axonemal dynein complex assembly	5//973	21//15652	0.0081048	0.494165	0.494165	DNAH7/CCDC39/DNAAF2/CCDC40/CCDC65	5
GO:0045333	cellular respiration	21//973	192//15652	0.00835919	0.502596	0.502596	NDUFS4/IMMP2L/COX7C/NDUFA2/SLC25A12/NDUFV2/MRPS36/FH/UQCRC2/COX10/ND6/NDUFA1/ND3/ND5/SLC25A14/COX2/ND4/ND1/COX1/NDUFA10/CYTB	21
GO:0010663	positive regulation of striated muscle cell apoptotic process	4//973	14//15652	0.00898783	0.518778	0.518778	TP53/AGT/MIR320A/SMAD4	4
GO:0010666	positive regulation of cardiac muscle cell apoptotic process	4//973	14//15652	0.00898783	0.518778	0.518778	TP53/AGT/MIR320A/SMAD4	4
GO:0034244	negative regulation of transcription elongation from RNA polymerase II promoter	4//973	14//15652	0.00898783	0.518778	0.518778	EAPP/RN7SK/LARP7/HNRNPU	4
GO:0032435	negative regulation of proteasomal ubiquitin-dependent protein catabolic process	6//973	30//15652	0.00931814	0.521244	0.521244	SVIP/OGT/UCHL5/CAMLG/BAG5/RPL11	6
GO:0030488	tRNA methylation	7//973	39//15652	0.00939178	0.521244	0.521244	TARBP1/TRMT13/TRMT10A/NSUN6/TRMT1L/TRMT10C/DALRD3	7
GO:0044458	motile cilium assembly	7//973	39//15652	0.00939178	0.521244	0.521244	FSIP2/MNS1/CCDC39/SPEF2/CC2D2A/IFT57/CCDC40	7
GO:0006354	DNA-templated transcription, elongation	10//973	69//15652	0.00989657	0.542307	0.542307	PCID2/ZNF326/THOC1/EAPP/RN7SK/LARP7/SUPT16H/ZMYND11/HMGN1/HNRNPU	10
GO:0001578	microtubule bundle formation	11//973	80//15652	0.0103364	0.559329	0.559329	FSIP2/MNS1/DNAH7/CCDC39/SPEF2/CCDC66/DNAAF2/CC2D2A/TPPP3/CCDC40/CCDC65	11
GO:0009451	RNA modification	17//973	149//15652	0.0111981	0.594451	0.594451	TARBP1/TRMT13/NAF1/TRMT10A/NSUN6/METTL3/METTL14/APOBEC2/TRUB1/OSGEPL1/TRMT1L/METTL16/DIMT1/LARP7/TRMT10C/DALRD3/ANKRD16	17
GO:0120032	regulation of plasma membrane bounded cell projection assembly	19//973	173//15652	0.0112601	0.594451	0.594451	PFN2/OCLN/GPM6A/MNS1/RAB3IP/EVL/CCP110/SYNE2/DYNC2LI1/TAPT1/CLRN1/DNM3/ABI2/MIR196A1/FNBP1L/AVIL/SDCCAG8/TWF1/FXR2	19
GO:0032785	negative regulation of DNA-templated transcription, elongation	4//973	15//15652	0.0116625	0.608277	0.608277	EAPP/RN7SK/LARP7/HNRNPU	4
GO:0003298	physiological muscle hypertrophy	5//973	23//15652	0.0120912	0.608639	0.608639	SORBS2/AGT/PARP2/MIR199B/MIR208A	5
GO:0003301	physiological cardiac muscle hypertrophy	5//973	23//15652	0.0120912	0.608639	0.608639	SORBS2/AGT/PARP2/MIR199B/MIR208A	5
GO:0061049	cell growth involved in cardiac muscle cell development	5//973	23//15652	0.0120912	0.608639	0.608639	SORBS2/AGT/PARP2/MIR199B/MIR208A	5
GO:0034605	cellular response to heat	9//973	61//15652	0.012553	0.621318	0.621318	HSP90AA4P/ATXN3/NF1/HSP90AA1/SLU7/YWHAE/HSP90AB2P/TPR/HSP90AB4P	9
GO:0060491	regulation of cell projection assembly	19//973	175//15652	0.0126302	0.621318	0.621318	PFN2/OCLN/GPM6A/MNS1/RAB3IP/EVL/CCP110/SYNE2/DYNC2LI1/TAPT1/CLRN1/DNM3/ABI2/MIR196A1/FNBP1L/AVIL/SDCCAG8/TWF1/FXR2	19
GO:0031297	replication fork processing	6//973	32//15652	0.0127984	0.622518	0.622518	ETAA1/THOC1/SETMAR/ATRX/BOD1L1/NUCKS1	6
GO:1901016	regulation of potassium ion transmembrane transporter activity	9//973	62//15652	0.0138997	0.667181	0.667181	CACNA1D/KCNC2/MIR133A1/VAMP2/CRBN/DLG1/YWHAE/KCNA1/MIR30D	9
GO:2000059	negative regulation of ubiquitin-dependent protein catabolic process	7//973	42//15652	0.0140248	0.667181	0.667181	SVIP/OGT/UCHL5/CAMLG/RPL5/BAG5/RPL11	7
GO:0022900	electron transport chain	17//973	153//15652	0.0143223	0.668193	0.668193	GLDC/NDUFS4/IMMP2L/COX7C/NDUFA2/SLC25A12/NDUFV2/ND6/NDUFA1/ND3/ND5/COX2/ND4/ND1/COX1/NDUFA10/CYTB	17
GO:0070861	regulation of protein exit from endoplasmic reticulum	5//973	24//15652	0.0145092	0.668193	0.668193	SVIP/YOD1/TMEM30B/GCC2/DERL2	5
GO:2000648	positive regulation of stem cell proliferation	5//973	24//15652	0.0145092	0.668193	0.668193	NANOG/N4BP2L2/MIR320A/MIR320C1/HNRNPU	5
GO:0006376	mRNA splice site selection	6//973	33//15652	0.0148413	0.675333	0.675333	RNU4ATAC/PTBP2/PRPF39/SRSF5/SLU7/SRSF6	6
GO:0043414	macromolecule methylation	27//973	279//15652	0.0149762	0.675333	0.675333	MIR29C/TARBP1/TRMT13/PCMTD1/TET1/ARID4B/PCMTD2/TRMT10A/NSUN6/ARID4A/METTL3/OGT/METTL14/SETMAR/ATRX/TRMT1L/SNW1/METTL16/DIMT1/DYDC2/LARP7/SMAD4/TRMT10C/PRDM9/CTCFL/DALRD3/NR1H4	27
GO:0032204	regulation of telomere maintenance	10//973	74//15652	0.015845	0.70144	0.70144	SMG1/NAF1/RAD50/FBXO4/HMBOX1/NEK7/ATRX/HNRNPC/HNRNPU/HNRNPA2B1	10
GO:0032527	protein exit from endoplasmic reticulum	7//973	43//15652	0.0158792	0.70144	0.70144	SVIP/YOD1/TMEM30B/GCC2/DERL2/RANGRF/HSP90B1	7
GO:0007098	centrosome cycle	14//973	120//15652	0.0168594	0.737214	0.737214	HEPACAM2/KIF3A/CCP110/CETN3/KIAA0753/HAUS3/SPICE1/CHMP2B/PCM1/CEP63/USP33/CHD3/CETN2/SDCCAG8	14
GO:0017004	cytochrome complex assembly	5//973	25//15652	0.0172309	0.741443	0.741443	TTC19/COX17/COX10/COX20/COA5	5
GO:0010833	telomere maintenance via telomere lengthening	10//973	75//15652	0.0172986	0.741443	0.741443	NAF1/RAD50/FBXO4/HMBOX1/NEK7/HSP90AA1/RFC1/HNRNPC/HNRNPU/HNRNPA2B1	10
GO:0007292	female gamete generation	15//973	133//15652	0.0182002	0.766044	0.766044	SYCP2/PGR/IMMP2L/GAS2/PAQR5/METTL3/YTHDC2/GDF9/FIGLA/PRDM9/STRA8/RPS6/FSHR/AFP/CGB7	15
GO:0006978	DNA damage response, signal transduction by p53 class mediator resulting in transcription of p21 class mediator	4//973	17//15652	0.0184194	0.766044	0.766044	RPS6KA6/TP53/RPL26/ING4	4
GO:1902358	sulfate transmembrane transport	4//973	17//15652	0.0184194	0.766044	0.766044	SLC26A3/SLC26A2/SLC25A14/SLC13A1	4
GO:0007004	telomere maintenance via telomerase	9//973	65//15652	0.0185804	0.766044	0.766044	NAF1/RAD50/FBXO4/HMBOX1/NEK7/HSP90AA1/RFC1/HNRNPC/HNRNPU	9
GO:0034243	regulation of transcription elongation from RNA polymerase II promoter	6//973	35//15652	0.019584	0.799803	0.799803	EAPP/RN7SK/LARP7/SUPT16H/ZMYND11/HNRNPU	6
GO:0006278	RNA-templated DNA biosynthetic process	9//973	66//15652	0.0203684	0.813351	0.813351	NAF1/RAD50/FBXO4/HMBOX1/NEK7/HSP90AA1/RFC1/HNRNPC/HNRNPU	9
GO:0070862	negative regulation of protein exit from endoplasmic reticulum	3//973	10//15652	0.0206673	0.813351	0.813351	SVIP/YOD1/DERL2	3
GO:0098734	macromolecule depalmitoylation	3//973	10//15652	0.0206673	0.813351	0.813351	LYPLAL1/ABHD10/ABHD12	3
GO:1903564	regulation of protein localization to cilium	3//973	10//15652	0.0206673	0.813351	0.813351	EFCAB7/CCDC66/LZTFL1	3
GO:0006405	RNA export from nucleus	10//973	78//15652	0.0222496	0.856058	0.856058	SMG1/PCID2/THOC1/NUP133/ZC3H11A/CPSF6/TPR/POM121L2/NXF5/HNRNPA2B1	10
GO:0008272	sulfate transport	4//973	18//15652	0.0225434	0.856058	0.856058	SLC26A3/SLC26A2/SLC25A14/SLC13A1	4
GO:0042772	DNA damage response, signal transduction resulting in transcription	4//973	18//15652	0.0225434	0.856058	0.856058	RPS6KA6/TP53/RPL26/ING4	4
GO:0070935	3'-UTR-mediated mRNA stabilization	4//973	18//15652	0.0225434	0.856058	0.856058	RBM24/ANGEL2/METTL16/HNRNPC	4
GO:0010591	regulation of lamellipodium assembly	6//973	37//15652	0.0252643	0.951037	0.951037	OCLN/CLRN1/ABI2/MIR196A1/AVIL/TWF1	6
GO:0048515	spermatid differentiation	16//973	151//15652	0.0256319	0.954757	0.954757	NME5/SYCP3/FSIP2/MNS1/HOOK1/SLC26A3/SPEF2/SLIRP/CABYR/CCNB1IP1/NPHP1/YTHDC2/TMF1/TTC21A/ACTL9/ZPBP	16
GO:0046034	ATP metabolic process	22//973	227//15652	0.0258043	0.954757	0.954757	TP53/NDUFS4/COX7C/NDUFA2/FOXK2/ZBTB20/SLC25A12/NDUFV2/UQCRC2/OGT/ENO4/NCOR1/ND6/NDUFA1/ND3/ND5/COX2/ND4/ND1/COX1/NDUFA10/CYTB	22
GO:0006400	tRNA modification	10//973	80//15652	0.0260751	0.956602	0.956602	TARBP1/TRMT13/TRMT10A/NSUN6/TRUB1/OSGEPL1/TRMT1L/TRMT10C/DALRD3/ANKRD16	10
GO:0070243	regulation of thymocyte apoptotic process	3//973	11//15652	0.027127	0.962607	0.962607	TP53/ZC3H8/RAG1	3
GO:0008535	respiratory chain complex IV assembly	4//973	19//15652	0.0271856	0.962607	0.962607	COX17/COX10/COX20/COA5	4
GO:0046628	positive regulation of insulin receptor signaling pathway	4//973	19//15652	0.0271856	0.962607	0.962607	GKAP1/AGT/NUCKS1/NR1H4	4
GO:0006734	NADH metabolic process	5//973	28//15652	0.0273506	0.962607	0.962607	TP53/NUDT12/FOXK2/SLC25A12/NUDT13	5
GO:0098901	regulation of cardiac muscle cell action potential	5//973	28//15652	0.0273506	0.962607	0.962607	TMEM161B/CTNNA3/DLG1/RANGRF/MIR208A	5
GO:0006406	mRNA export from nucleus	8//973	59//15652	0.0287702	0.996371	0.996371	SMG1/PCID2/THOC1/NUP133/ZC3H11A/TPR/NXF5/HNRNPA2B1	8
GO:0051568	histone H3-K4 methylation	8//973	59//15652	0.0287702	0.996371	0.996371	ARID4A/OGT/SETMAR/SNW1/DYDC2/SMAD4/PRDM9/CTCFL	8
GO:0015980	energy derivation by oxidation of organic compounds	25//973	270//15652	0.030141	0.999999	0.999999	TP53/NDUFS4/IMMP2L/COX7C/NDUFA2/ACADM/PPP1R2/SLC25A12/NDUFV2/MRPS36/FH/UQCRC2/COX10/PPP1R2P1/ND6/NDUFA1/ND3/ND5/SLC25A14/COX2/ND4/ND1/COX1/NDUFA10/CYTB	25
GO:0032206	positive regulation of telomere maintenance	7//973	49//15652	0.0307528	0.999999	0.999999	NAF1/RAD50/FBXO4/HMBOX1/NEK7/ATRX/HNRNPA2B1	7
GO:0010660	regulation of muscle cell apoptotic process	9//973	71//15652	0.0311975	0.999999	0.999999	TP53/MAP2K4/MIR133A1/MIR28/AGT/MIR320A/SIRT5/SMAD4/ALOX12	9
GO:0010613	positive regulation of cardiac muscle hypertrophy	5//973	29//15652	0.0314114	0.999999	0.999999	AGT/PARP2/MIR34B/TWF1/MIR208A	5
GO:0014742	positive regulation of muscle hypertrophy	5//973	29//15652	0.0314114	0.999999	0.999999	AGT/PARP2/MIR34B/TWF1/MIR208A	5
GO:0048147	negative regulation of fibroblast proliferation	5//973	29//15652	0.0314114	0.999999	0.999999	TP53/PAWR/FBXO4/MED31/NF1	5
GO:0010611	regulation of cardiac muscle hypertrophy	8//973	60//15652	0.0314571	0.999999	0.999999	MIR133A1/AGT/PARP2/SMAD4/MIR34B/TWF1/MIR199B/MIR208A	8
GO:0035278	miRNA-mediated gene silencing by inhibition of translation	8//973	60//15652	0.0314571	0.999999	0.999999	MIR29C/MIR28/MIR365A/MIR299/MIRLET7E/MIRLET7A1/MIR208A/MIR222	8
GO:0010665	regulation of cardiac muscle cell apoptotic process	6//973	39//15652	0.0319466	0.999999	0.999999	TP53/MIR133A1/AGT/MIR320A/SIRT5/SMAD4	6
GO:0007097	nuclear migration	4//973	20//15652	0.0323565	0.999999	0.999999	SYNE2/CLMN/PCM1/FBXW11	4
GO:0010988	regulation of low-density lipoprotein particle clearance	4//973	20//15652	0.0323565	0.999999	0.999999	MIR133A1/MIR185/HNRNPK/NR1H4	4
GO:0035825	homologous recombination	7//973	50//15652	0.0339134	0.999999	0.999999	ANKRD31/CCNB1IP1/RAD50/RAD51B/NUCKS1/PRDM9/C1orf146	7
GO:0010455	positive regulation of cell fate commitment	3//973	12//15652	0.0345325	0.999999	0.999999	MIR133A1/MIR206/MIR208A	3
GO:0048715	negative regulation of oligodendrocyte differentiation	3//973	12//15652	0.0345325	0.999999	0.999999	NF1/DLX1/DLX2	3
GO:0070103	regulation of interleukin-6-mediated signaling pathway	3//973	12//15652	0.0345325	0.999999	0.999999	MIRLET7C/MIRLET7E/MIRLET7A1	3
GO:0070131	positive regulation of mitochondrial translation	3//973	12//15652	0.0345325	0.999999	0.999999	C1QBP/MRPS27/TRMT10C	3
GO:0010662	regulation of striated muscle cell apoptotic process	6//973	40//15652	0.0356804	0.999999	0.999999	TP53/MIR133A1/AGT/MIR320A/SIRT5/SMAD4	6
GO:0045005	DNA-templated DNA replication maintenance of fidelity	6//973	40//15652	0.0356804	0.999999	0.999999	ETAA1/THOC1/SETMAR/ATRX/BOD1L1/NUCKS1	6
GO:1901799	negative regulation of proteasomal protein catabolic process	6//973	40//15652	0.0356804	0.999999	0.999999	SVIP/OGT/UCHL5/CAMLG/BAG5/RPL11	6
GO:0060218	hematopoietic stem cell differentiation	5//973	30//15652	0.03583	0.999999	0.999999	TP53/N4BP2L2/METTL3/HOXB4/BATF	5
GO:0022412	cellular process involved in reproduction in multicellular organism	30//973	342//15652	0.035896	0.999999	0.999999	NME5/SYCP2/ROBO2/SERPINA5/SYCP3/FSIP2/MNS1/HOOK1/SLC26A3/SPEF2/SLIRP/CABYR/CCNB1IP1/PAQR5/METTL3/NPHP1/YTHDC2/GDF9/TMF1/FIGLA/CTCFL/STRA8/CRISP1/TTC21A/RPS6/FBXW11/FSHR/ACTL9/IZUMO1/ZPBP	30
GO:0050657	nucleic acid transport	15//973	145//15652	0.0361091	0.999999	0.999999	RANBP17/CETN3/SMG1/PCID2/TOMM20/THOC1/NUP133/ZC3H11A/CPSF6/CETN2/TPR/POM121L2/NXF5/HNRNPA2B1/HNRNPA3	15
GO:0050658	RNA transport	15//973	145//15652	0.0361091	0.999999	0.999999	RANBP17/CETN3/SMG1/PCID2/TOMM20/THOC1/NUP133/ZC3H11A/CPSF6/CETN2/TPR/POM121L2/NXF5/HNRNPA2B1/HNRNPA3	15
GO:0086001	cardiac muscle cell action potential	9//973	73//15652	0.0364785	0.999999	0.999999	CACNA1D/TMEM161B/MIR133A1/CTNNA3/SLMAP/DLG1/YWHAE/RANGRF/MIR208A	9
GO:0014743	regulation of muscle hypertrophy	8//973	62//15652	0.0373344	0.999999	0.999999	MIR133A1/AGT/PARP2/SMAD4/MIR34B/TWF1/MIR199B/MIR208A	8
GO:0007286	spermatid development	15//973	146//15652	0.0380317	0.999999	0.999999	NME5/SYCP3/FSIP2/MNS1/HOOK1/SLC26A3/SPEF2/SLIRP/CABYR/CCNB1IP1/YTHDC2/TMF1/TTC21A/ACTL9/ZPBP	15
GO:0016973	poly(A)+ mRNA export from nucleus	4//973	21//15652	0.0380627	0.999999	0.999999	PCID2/NUP133/ZC3H11A/NXF5	4
GO:0019985	translesion synthesis	4//973	21//15652	0.0380627	0.999999	0.999999	POLI/ZBTB1/USP43/REV1	4
GO:1901976	regulation of cell cycle checkpoint	5//973	31//15652	0.0406125	0.999999	0.999999	PCID2/FBXO4/ETAA1/THOC1/TPR	5
GO:0006368	transcription elongation from RNA polymerase II promoter	7//973	52//15652	0.0408645	0.999999	0.999999	PCID2/EAPP/RN7SK/LARP7/SUPT16H/ZMYND11/HNRNPU	7
GO:0042255	ribosome assembly	7//973	52//15652	0.0408645	0.999999	0.999999	C1QBP/MRPL22/RPS27/RPL5/RPL24/RPL11/RPL38	7
GO:0071897	DNA biosynthetic process	17//973	173//15652	0.0411306	0.999999	0.999999	TP53/POLI/NAF1/RAD50/FBXO4/HMBOX1/NEK7/MEAF6/ZBTB1/HSP90AA1/RFC1/ING4/USP43/REV1/HNRNPC/HNRNPU/HNRNPA2B1	17
GO:0043487	regulation of RNA stability	15//973	148//15652	0.0420956	0.999999	0.999999	RBM24/TRAF5/PCID2/NAF1/ZC3H14/ANGEL2/METTL3/PAN3/METTL14/METTL16/MIRLET7A1/PUM2/HNRNPC/HNRNPU/FXR2	15
GO:0051236	establishment of RNA localization	15//973	148//15652	0.0420956	0.999999	0.999999	RANBP17/CETN3/SMG1/PCID2/TOMM20/THOC1/NUP133/ZC3H11A/CPSF6/CETN2/TPR/POM121L2/NXF5/HNRNPA2B1/HNRNPA3	15
GO:0010657	muscle cell apoptotic process	9//973	75//15652	0.0423405	0.999999	0.999999	TP53/MAP2K4/MIR133A1/MIR28/AGT/MIR320A/SIRT5/SMAD4/ALOX12	9
GO:0042159	lipoprotein catabolic process	3//973	13//15652	0.042868	0.999999	0.999999	LYPLAL1/ABHD10/ABHD12	3
GO:0043981	histone H4-K5 acetylation	3//973	13//15652	0.042868	0.999999	0.999999	MEAF6/OGT/ING4	3
GO:0043982	histone H4-K8 acetylation	3//973	13//15652	0.042868	0.999999	0.999999	MEAF6/OGT/ING4	3
GO:0060009	Sertoli cell development	3//973	13//15652	0.042868	0.999999	0.999999	ARID4B/ARID4A/ATRX	3
GO:1904152	regulation of retrograde protein transport, ER to cytosol	3//973	13//15652	0.042868	0.999999	0.999999	SVIP/YOD1/DERL2	3
GO:1902369	negative regulation of RNA catabolic process	8//973	64//15652	0.0439068	0.999999	0.999999	RBM24/TRAF5/SLIRP/NAF1/ANGEL2/METTL16/HNRNPC/HNRNPU	8
GO:0010659	cardiac muscle cell apoptotic process	6//973	42//15652	0.0439596	0.999999	0.999999	TP53/MIR133A1/AGT/MIR320A/SIRT5/SMAD4	6
GO:0072091	regulation of stem cell proliferation	6//973	42//15652	0.0439596	0.999999	0.999999	NANOG/N4BP2L2/MIR320A/MIR320C1/MIR222/HNRNPU	6
GO:0030728	ovulation	4//973	22//15652	0.0443073	0.999999	0.999999	PGR/IMMP2L/GAS2/AFP	4
GO:0048026	positive regulation of mRNA splicing, via spliceosome	4//973	22//15652	0.0443073	0.999999	0.999999	SNW1/STH/TRA2A/RBMX	4
GO:0086012	membrane depolarization during cardiac muscle cell action potential	4//973	22//15652	0.0443073	0.999999	0.999999	CACNA1D/SLMAP/RANGRF/MIR208A	4
GO:1900078	positive regulation of cellular response to insulin stimulus	4//973	22//15652	0.0443073	0.999999	0.999999	GKAP1/AGT/NUCKS1/NR1H4	4
GO:0043489	RNA stabilization	7//973	53//15652	0.0446629	0.999999	0.999999	RBM24/TRAF5/NAF1/ANGEL2/METTL16/HNRNPC/HNRNPU	7
GO:0008033	tRNA processing	12//973	112//15652	0.0454226	0.999999	0.999999	TARBP1/TRMT13/TRMT10A/NSUN6/TRUB1/OSGEPL1/TRMT1L/TSEN2/TRMT10C/DALRD3/ANKRD16/TSEN54	12
GO:0043488	regulation of mRNA stability	14//973	138//15652	0.0480666	0.999999	0.999999	RBM24/TRAF5/PCID2/ZC3H14/ANGEL2/METTL3/PAN3/METTL14/METTL16/MIRLET7A1/PUM2/HNRNPC/HNRNPU/FXR2	14
GO:0000387	spliceosomal snRNP assembly	6//973	43//15652	0.0485132	0.999999	0.999999	RNU4ATAC/SNRPE/RNU4-1/GEMIN2/GEMIN5/RNU5F-1	6
GO:0010658	striated muscle cell apoptotic process	6//973	43//15652	0.0485132	0.999999	0.999999	TP53/MIR133A1/AGT/MIR320A/SIRT5/SMAD4	6
GO:0070192	chromosome organization involved in meiotic cell cycle	7//973	54//15652	0.0486809	0.999999	0.999999	SYCP2/ANKRD31/CCNB1IP1/RAD50/ATRX/PRDM9/C1orf146	7
GO:1903051	negative regulation of proteolysis involved in cellular protein catabolic process	7//973	54//15652	0.0486809	0.999999	0.999999	SVIP/OGT/UCHL5/CAMLG/RPL5/BAG5/RPL11	7
GO:0051571	positive regulation of histone H3-K4 methylation	4//973	23//15652	0.0510897	0.999999	0.999999	OGT/SNW1/SMAD4/PRDM9	4
GO:0006739	NADP metabolic process	5//973	33//15652	0.0512851	0.999999	0.999999	FMO5/TP53/NUDT12/RBKS/NUDT13	5
GO:0033120	positive regulation of RNA splicing	5//973	33//15652	0.0512851	0.999999	0.999999	SRSF5/SNW1/STH/TRA2A/RBMX	5
GO:0090051	negative regulation of cell migration involved in sprouting angiogenesis	5//973	33//15652	0.0512851	0.999999	0.999999	MIR29C/MIR196A1/MIR320A/MIR188/MIR206	5
GO:0044794	positive regulation by host of viral process	3//973	14//15652	0.0521081	0.999999	0.999999	ZNF502/YTHDC2/NUCKS1	3
GO:2000001	regulation of DNA damage checkpoint	3//973	14//15652	0.0521081	0.999999	0.999999	FBXO4/ETAA1/THOC1	3
GO:0032410	negative regulation of transporter activity	10//973	90//15652	0.0523727	0.999999	0.999999	MIR186/MIR133A1/CRBN/NDFIP1/YWHAE/MIR34B/MIR30D/MIR208A/MIR93/FKBP1B	10
GO:1901379	regulation of potassium ion transmembrane transport	10//973	90//15652	0.0523727	0.999999	0.999999	CACNA1D/KCNC2/MIR133A1/VAMP2/CRBN/DLG1/YWHAE/KCNA1/KCNIP4/MIR30D	10
GO:0051028	mRNA transport	12//973	115//15652	0.0537002	0.999999	0.999999	RANBP17/CETN3/SMG1/PCID2/THOC1/NUP133/ZC3H11A/CETN2/TPR/NXF5/HNRNPA2B1/HNRNPA3	12
GO:2001251	negative regulation of chromosome organization	9//973	79//15652	0.0558892	0.999999	0.999999	MNAT1/PTTG3P/PCID2/RAD50/SETMAR/ATRX/TPR/HNRNPC/HNRNPU	9
GO:0044275	cellular carbohydrate catabolic process	5//973	34//15652	0.0571791	0.999999	0.999999	TP53/ABHD10/GK5/ENOSF1/SI	5
GO:0051569	regulation of histone H3-K4 methylation	5//973	34//15652	0.0571791	0.999999	0.999999	OGT/SNW1/SMAD4/PRDM9/CTCFL	5
GO:0120033	negative regulation of plasma membrane bounded cell projection assembly	5//973	34//15652	0.0571791	0.999999	0.999999	PFN2/RAB3IP/EVL/CCP110/MIR196A1	5
GO:1904356	regulation of telomere maintenance via telomere lengthening	7//973	56//15652	0.0573861	0.999999	0.999999	NAF1/FBXO4/HMBOX1/NEK7/HNRNPC/HNRNPU/HNRNPA2B1	7
GO:0009408	response to heat	11//973	104//15652	0.0581312	0.999999	0.999999	MICA/HSP90AA4P/ATXN3/NF1/HSP90AA1/SLU7/YWHAE/EIF2B2/HSP90AB2P/TPR/HSP90AB4P	11
GO:0000027	ribosomal large subunit assembly	4//973	24//15652	0.0584058	0.999999	0.999999	RPL5/RPL24/RPL11/RPL38	4
GO:0051647	nucleus localization	4//973	24//15652	0.0584058	0.999999	0.999999	SYNE2/CLMN/PCM1/FBXW11	4
GO:0035196	production of miRNAs involved in gene silencing by miRNA	6//973	45//15652	0.0584621	0.999999	0.999999	TP53/METTL3/NCOR1/DICER1/PUM2/HNRNPA2B1	6
GO:0048255	mRNA stabilization	6//973	45//15652	0.0584621	0.999999	0.999999	RBM24/TRAF5/ANGEL2/METTL16/HNRNPC/HNRNPU	6
GO:0051972	regulation of telomerase activity	6//973	45//15652	0.0584621	0.999999	0.999999	TP53/NAF1/HMBOX1/NEK7/HSP90AA1/HNRNPA2B1	6
GO:0033044	regulation of chromosome organization	18//973	195//15652	0.0603409	0.999999	0.999999	MNAT1/SMG1/PTTG3P/PCID2/NAF1/RAD50/FBXO4/HMBOX1/NEK7/SETMAR/UCHL5/ATRX/ACTR8/CDC16/TPR/HNRNPC/HNRNPU/HNRNPA2B1	18
GO:0006403	RNA localization	17//973	182//15652	0.0609084	0.999999	0.999999	RANBP17/CETN3/SMG1/PCID2/NAF1/TOMM20/THOC1/NUP133/ZC3H11A/CPSF6/CETN2/TPR/POM121L2/HNRNPU/NXF5/HNRNPA2B1/HNRNPA3	17
GO:0001675	acrosome assembly	3//973	15//15652	0.0622195	0.999999	0.999999	TMF1/ACTL9/ZPBP	3
GO:0007342	fusion of sperm to egg plasma membrane involved in single fertilization	3//973	15//15652	0.0622195	0.999999	0.999999	SERPINA5/CRISP1/IZUMO1	3
GO:0031643	positive regulation of myelination	3//973	15//15652	0.0622195	0.999999	0.999999	SLC25A12/DICER1/MAG	3
GO:0070242	thymocyte apoptotic process	3//973	15//15652	0.0622195	0.999999	0.999999	TP53/ZC3H8/RAG1	3
GO:0030317	flagellated sperm motility	10//973	93//15652	0.0628191	0.999999	0.999999	FSIP2/MNS1/CCDC39/SPEF2/SLIRP/ENO4/TEKT3/TMF1/TTC21A/CCDC40	10
GO:0097722	sperm motility	10//973	93//15652	0.0628191	0.999999	0.999999	FSIP2/MNS1/CCDC39/SPEF2/SLIRP/ENO4/TEKT3/TMF1/TTC21A/CCDC40	10
GO:0090181	regulation of cholesterol metabolic process	5//973	35//15652	0.0634449	0.999999	0.999999	FMO5/SEC14L2/ARV1/MIR185/NR1H4	5
GO:1901020	negative regulation of calcium ion transmembrane transporter activity	5//973	35//15652	0.0634449	0.999999	0.999999	MIR133A1/YWHAE/MIR208A/MIR93/FKBP1B	5
GO:0003407	neural retina development	8//973	69//15652	0.0635233	0.999999	0.999999	GPM6A/TFAP2A/TTC8/DLX1/CRB1/PDE6C/DLX2/SLC17A7	8
GO:0090398	cellular senescence	9//973	81//15652	0.0636077	0.999999	0.999999	TP53/MAP2K4/PAWR/ZNF277/NEK4/MIR188/RSL1D1/MIR217/ARG2	9
GO:0035036	sperm-egg recognition	6//973	46//15652	0.0638603	0.999999	0.999999	CLGN/GLIPR1L2/CRISP1/TMPRSS12/IZUMO1/ZPBP	6
GO:0045143	homologous chromosome segregation	6//973	46//15652	0.0638603	0.999999	0.999999	SYCP2/ANKRD31/PTTG3P/CCNB1IP1/PRDM9/C1orf146	6
GO:1902743	regulation of lamellipodium organization	6//973	46//15652	0.0638603	0.999999	0.999999	OCLN/CLRN1/ABI2/MIR196A1/AVIL/TWF1	6
GO:0034660	ncRNA metabolic process	38//973	475//15652	0.0658631	0.999999	0.999999	TP53/TARBP1/PIH1D2/TRMT13/NSA2/CT45A5/NAF1/TRMT10A/NSUN6/RPL26/METTL3/ZC3H8/TRUB1/RRP15/RPS27/OSGEPL1/C1D/ATRX/TRMT1L/NCOR1/RPL5/DICER1/METTL16/DIMT1/SRFBP1/TSEN2/LARP7/RPL14/TRMT10C/DALRD3/ANKRD16/PUM2/RPL10A/RSL1D1/RPL11/RPS6/TSEN54/HNRNPA2B1	38
GO:0006817	phosphate ion transport	4//973	25//15652	0.0662486	0.999999	0.999999	IP6K2/SLC25A14/SLC17A1/SLC17A7	4
GO:0120034	positive regulation of plasma membrane bounded cell projection assembly	10//973	94//15652	0.0665792	0.999999	0.999999	OCLN/GPM6A/MNS1/CCP110/TAPT1/CLRN1/DNM3/ABI2/FNBP1L/AVIL	10
GO:0051168	nuclear export	14//973	145//15652	0.0671971	0.999999	0.999999	RANBP17/SMG1/PCID2/NEMF/THOC1/NUP133/ZC3H11A/DNAJC27/CPSF6/YWHAE/TPR/POM121L2/NXF5/HNRNPA2B1	14
GO:0006123	mitochondrial electron transport, cytochrome c to oxygen	3//973	16//15652	0.0731627	0.999999	0.999999	COX7C/COX2/COX1	3
GO:0006349	regulation of gene expression by genomic imprinting	3//973	16//15652	0.0731627	0.999999	0.999999	ARID4B/ARID4A/CTCFL	3
GO:0007288	sperm axoneme assembly	3//973	16//15652	0.0731627	0.999999	0.999999	FSIP2/MNS1/SPEF2	3
GO:0033141	positive regulation of peptidyl-serine phosphorylation of STAT protein	3//973	16//15652	0.0731627	0.999999	0.999999	IFNA6/IFNW1/IFNA13	3
GO:0033617	mitochondrial cytochrome c oxidase assembly	3//973	16//15652	0.0731627	0.999999	0.999999	COX17/COX20/COA5	3
GO:0042753	positive regulation of circadian rhythm	3//973	16//15652	0.0731627	0.999999	0.999999	BTRC/FBXW11/GHRH	3
GO:0000470	maturation of LSU-rRNA	4//973	26//15652	0.0746083	0.999999	0.999999	NSA2/RRP15/RPL10A/RSL1D1	4
GO:0030970	retrograde protein transport, ER to cytosol	4//973	26//15652	0.0746083	0.999999	0.999999	SVIP/YOD1/DERL2/HSP90B1	4
GO:0070102	interleukin-6-mediated signaling pathway	4//973	26//15652	0.0746083	0.999999	0.999999	MIRLET7C/MIRLET7E/MIRLET7A1/SMAD4	4
GO:1903513	endoplasmic reticulum to cytosol transport	4//973	26//15652	0.0746083	0.999999	0.999999	SVIP/YOD1/DERL2/HSP90B1	4
GO:0007131	reciprocal meiotic recombination	6//973	48//15652	0.0755051	0.999999	0.999999	ANKRD31/CCNB1IP1/RAD50/RAD51B/PRDM9/C1orf146	6
GO:0070918	primary sncRNA processing	6//973	48//15652	0.0755051	0.999999	0.999999	TP53/METTL3/NCOR1/DICER1/PUM2/HNRNPA2B1	6
GO:0140527	reciprocal homologous recombination	6//973	48//15652	0.0755051	0.999999	0.999999	ANKRD31/CCNB1IP1/RAD50/RAD51B/PRDM9/C1orf146	6
GO:0007099	centriole replication	5//973	37//15652	0.0770834	0.999999	0.999999	CCP110/KIAA0753/SPICE1/CEP63/CETN2	5
GO:0046365	monosaccharide catabolic process	5//973	37//15652	0.0770834	0.999999	0.999999	TP53/FUT9/FOXK2/RBKS/SLC25A12	5
GO:1904358	positive regulation of telomere maintenance via telomere lengthening	5//973	37//15652	0.0770834	0.999999	0.999999	NAF1/FBXO4/HMBOX1/NEK7/HNRNPA2B1	5
GO:0006402	mRNA catabolic process	18//973	202//15652	0.0787723	0.999999	0.999999	RBM24/NUDT12/TRAF5/SMG1/PCID2/ZC3H14/ANGEL2/METTL3/PAN3/METTL14/METTL16/MIRLET7A1/TTC37/PNRC2/PUM2/HNRNPC/HNRNPU/FXR2	18
GO:0006401	RNA catabolic process	21//973	243//15652	0.0790957	0.999999	0.999999	RBM24/NUDT12/TRAF5/SLIRP/SMG1/PCID2/NAF1/ZC3H14/ANGEL2/METTL3/PAN3/METTL14/DICER1/METTL16/MIRLET7A1/TTC37/PNRC2/PUM2/HNRNPC/HNRNPU/FXR2	21
GO:0015931	nucleobase-containing compound transport	18//973	203//15652	0.0816789	0.999999	0.999999	RANBP17/CETN3/SMG1/SLC35E3/PCID2/SLC25A36/TOMM20/THOC1/NUP133/ZC3H11A/CPSF6/CETN2/TPR/POM121L2/NXF5/HNRNPA2B1/HNRNPA3/CALHM1	18
GO:0022602	ovulation cycle process	6//973	49//15652	0.0817496	0.999999	0.999999	PGR/ROBO2/GAS2/GDF9/FSHR/AFP	6
GO:2001258	negative regulation of cation channel activity	6//973	49//15652	0.0817496	0.999999	0.999999	MIR133A1/CRBN/MIR30D/MIR208A/MIR93/FKBP1B	6
GO:0010592	positive regulation of lamellipodium assembly	4//973	27//15652	0.0834723	0.999999	0.999999	OCLN/CLRN1/ABI2/AVIL	4
GO:0045686	negative regulation of glial cell differentiation	4//973	27//15652	0.0834723	0.999999	0.999999	DAB1/NF1/DLX1/DLX2	4
GO:2000278	regulation of DNA biosynthetic process	11//973	111//15652	0.0840895	0.999999	0.999999	TP53/NAF1/FBXO4/HMBOX1/NEK7/MEAF6/HSP90AA1/ING4/HNRNPC/HNRNPU/HNRNPA2B1	11
GO:0000723	telomere maintenance	12//973	124//15652	0.0844174	0.999999	0.999999	SMG1/NAF1/RAD50/FBXO4/HMBOX1/NEK7/ATRX/HSP90AA1/RFC1/HNRNPC/HNRNPU/HNRNPA2B1	12
GO:0007129	homologous chromosome pairing at meiosis	5//973	38//15652	0.084448	0.999999	0.999999	SYCP2/ANKRD31/CCNB1IP1/PRDM9/C1orf146	5
GO:0017148	negative regulation of translation	18//973	204//15652	0.0846551	0.999999	0.999999	MIR29C/RBM24/MIR28/CAPRIN2/METTL3/PAN3/MIR365A/MIR299/METTL14/METTL16/MIRLET7E/MIRLET7A1/TIA1/TPR/MIR208A/MIR222/HNRNPU/FXR2	18
GO:0010831	positive regulation of myotube differentiation	3//973	17//15652	0.0848934	0.999999	0.999999	RBM24/MIR133A1/MIR206	3
GO:0036124	histone H3-K9 trimethylation	3//973	17//15652	0.0848934	0.999999	0.999999	ARID4B/ARID4A/ATRX	3
GO:0043923	positive regulation by host of viral transcription	3//973	17//15652	0.0848934	0.999999	0.999999	CHD1/SNW1/NUCKS1	3
GO:0045026	plasma membrane fusion	3//973	17//15652	0.0848934	0.999999	0.999999	SERPINA5/CRISP1/IZUMO1	3
GO:0045116	protein neddylation	3//973	17//15652	0.0848934	0.999999	0.999999	DCUN1D2/RPL5/RPL11	3
GO:0060008	Sertoli cell differentiation	3//973	17//15652	0.0848934	0.999999	0.999999	ARID4B/ARID4A/ATRX	3
GO:0060382	regulation of DNA strand elongation	3//973	17//15652	0.0848934	0.999999	0.999999	UCHL5/ACTR8/NUCKS1	3
GO:0061050	regulation of cell growth involved in cardiac muscle cell development	3//973	17//15652	0.0848934	0.999999	0.999999	PARP2/MIR199B/MIR208A	3
GO:0080182	histone H3-K4 trimethylation	3//973	17//15652	0.0848934	0.999999	0.999999	ARID4A/OGT/PRDM9	3
GO:1990961	xenobiotic detoxification by transmembrane export across the plasma membrane	3//973	17//15652	0.0848934	0.999999	0.999999	PDZK1/MIR186/MIR34B	3
GO:0003300	cardiac muscle hypertrophy	9//973	86//15652	0.0857337	0.999999	0.999999	SORBS2/MIR133A1/AGT/PARP2/SMAD4/MIR34B/TWF1/MIR199B/MIR208A	9
GO:0006091	generation of precursor metabolites and energy	34//973	429//15652	0.0863843	0.999999	0.999999	TP53/GLDC/OXCT1/NDUFS4/IMMP2L/COX7C/NDUFA2/FOXK2/ZBTB20/RBKS/ACADM/COX17/PPP1R2/SLC25A12/NDUFV2/MRPS36/FH/UQCRC2/OGT/ENO4/NCOR1/COX10/PPP1R2P1/ND6/NDUFA1/ND3/ND5/SLC25A14/COX2/ND4/ND1/COX1/NDUFA10/CYTB	34
GO:0032210	regulation of telomere maintenance via telomerase	6//973	50//15652	0.0882728	0.999999	0.999999	NAF1/FBXO4/HMBOX1/NEK7/HNRNPC/HNRNPU	6
GO:0061013	regulation of mRNA catabolic process	14//973	152//15652	0.0908063	0.999999	0.999999	RBM24/TRAF5/PCID2/ZC3H14/ANGEL2/METTL3/PAN3/METTL14/METTL16/MIRLET7A1/PUM2/HNRNPC/HNRNPU/FXR2	14
GO:0032786	positive regulation of DNA-templated transcription, elongation	4//973	28//15652	0.092826	0.999999	0.999999	THOC1/EAPP/SUPT16H/HMGN1	4
GO:0014897	striated muscle hypertrophy	9//973	88//15652	0.0957235	0.999999	0.999999	SORBS2/MIR133A1/AGT/PARP2/SMAD4/MIR34B/TWF1/MIR199B/MIR208A	9
GO:0016052	carbohydrate catabolic process	13//973	140//15652	0.0957917	0.999999	0.999999	TP53/FUT9/FOXK2/ZBTB20/RBKS/ABHD10/SLC25A12/GK5/OGT/ENO4/ENOSF1/NCOR1/SI	13
GO:1903313	positive regulation of mRNA metabolic process	11//973	114//15652	0.097103	0.999999	0.999999	RBM24/METTL3/PAN3/METTL14/SNW1/STH/TRA2A/METTL16/MIRLET7A1/RBMX/HNRNPU	11
GO:0006007	glucose catabolic process	3//973	18//15652	0.0973634	0.999999	0.999999	TP53/FOXK2/SLC25A12	3
GO:0034724	DNA replication-independent chromatin organization	3//973	18//15652	0.0973634	0.999999	0.999999	CENPP/ATRX/SUPT16H	3
GO:0044827	modulation by host of viral genome replication	3//973	18//15652	0.0973634	0.999999	0.999999	YTHDC2/NUCKS1/MIR222	3
GO:2000831	regulation of steroid hormone secretion	3//973	18//15652	0.0973634	0.999999	0.999999	AGTR1/AGT/GDF9	3
GO:0007339	binding of sperm to zona pellucida	5//973	40//15652	0.100239	0.999999	0.999999	CLGN/GLIPR1L2/CRISP1/TMPRSS12/ZPBP	5
GO:0014014	negative regulation of gliogenesis	5//973	40//15652	0.100239	0.999999	0.999999	DAB1/NF1/DICER1/DLX1/DLX2	5
GO:0098534	centriole assembly	5//973	40//15652	0.100239	0.999999	0.999999	CCP110/KIAA0753/SPICE1/CEP63/CETN2	5
GO:1903170	negative regulation of calcium ion transmembrane transport	5//973	40//15652	0.100239	0.999999	0.999999	MIR133A1/YWHAE/MIR208A/MIR93/FKBP1B	5
GO:0009566	fertilization	15//973	168//15652	0.10043	0.999999	0.999999	CLGN/SYCP2/SERPINA5/GLRB/GLIPR1L2/SLIRP/GLIPR1L1/SMAD4/PRDM9/CRISP1/ACTL9/PLCZ1/TMPRSS12/IZUMO1/ZPBP	15
GO:0032200	telomere organization	12//973	128//15652	0.101	0.999999	0.999999	SMG1/NAF1/RAD50/FBXO4/HMBOX1/NEK7/ATRX/HSP90AA1/RFC1/HNRNPC/HNRNPU/HNRNPA2B1	12
GO:1903363	negative regulation of cellular protein catabolic process	7//973	64//15652	0.101266	0.999999	0.999999	SVIP/OGT/UCHL5/CAMLG/RPL5/BAG5/RPL11	7
GO:0046148	pigment biosynthetic process	6//973	52//15652	0.102142	0.999999	0.999999	SLC24A5/TMEM14B/TMEM14C/APPL1/COX10/DCT	6
GO:0021591	ventricular system development	4//973	29//15652	0.102652	0.999999	0.999999	NME5/MNAT1/KIF27/UCHL5	4
GO:1902253	regulation of intrinsic apoptotic signaling pathway by p53 class mediator	4//973	29//15652	0.102652	0.999999	0.999999	TP53/MIR186/RPL26/HNRNPK	4
GO:0007281	germ cell development	21//973	252//15652	0.104988	0.999999	0.999999	NME5/SYCP3/FSIP2/MNS1/HOOK1/SLC26A3/SPEF2/SLIRP/CABYR/CCNB1IP1/PAQR5/METTL3/YTHDC2/TMF1/FIGLA/STRA8/TTC21A/RPS6/FBXW11/ACTL9/ZPBP	21
GO:0014896	muscle hypertrophy	9//973	90//15652	0.10636	0.999999	0.999999	SORBS2/MIR133A1/AGT/PARP2/SMAD4/MIR34B/TWF1/MIR199B/MIR208A	9
GO:0048232	male gamete generation	37//973	482//15652	0.107475	0.999999	0.999999	NME5/SYCP2/SERPINA5/SYCP3/FSIP2/SPATA6L/MNS1/HOOK1/SLC26A3/SPEF2/SLIRP/CABYR/IMMP2L/IFT81/ARID4B/TXNRD3/CCNB1IP1/C3orf62/ARID4A/METTL3/NPHP1/METTL14/YTHDC2/ATRX/LARP7/SPATA9/SMAD4/TMF1/CETN2/PRDM9/STRA8/TTC21A/FSHR/CYLC2/ACTL9/TSNAXIP1/ZPBP	37
GO:0009988	cell-cell recognition	7//973	65//15652	0.107759	0.999999	0.999999	CLGN/GLIPR1L2/DLG1/CRISP1/TMPRSS12/IZUMO1/ZPBP	7
GO:0051298	centrosome duplication	7//973	65//15652	0.107759	0.999999	0.999999	CCP110/KIAA0753/SPICE1/CHMP2B/CEP63/USP33/CETN2	7
GO:0006310	DNA recombination	22//973	267//15652	0.108023	0.999999	0.999999	ANKRD31/RPAIN/CCNB1IP1/RAD50/THOC1/THAP9/MEAF6/UCHL5/HMGB1/ACTR8/BRD8/RAD51B/NDFIP1/EPC1/BATF/NUCKS1/PRDM9/IL2/C1orf146/RAG1/MAGEF1/VRTN	22
GO:0018023	peptidyl-lysine trimethylation	5//973	41//15652	0.108649	0.999999	0.999999	ARID4B/ARID4A/OGT/ATRX/PRDM9	5
GO:0051489	regulation of filopodium assembly	5//973	41//15652	0.108649	0.999999	0.999999	GPM6A/RAB3IP/DNM3/FNBP1L/FXR2	5
GO:0090317	negative regulation of intracellular protein transport	5//973	41//15652	0.108649	0.999999	0.999999	SVIP/YOD1/C11orf65/NF1/DERL2	5
GO:0042770	signal transduction in response to DNA damage	14//973	157//15652	0.110496	0.999999	0.999999	RPS6KA6/TP53/NEK11/MDM4/CCNG1/FBXO4/ETAA1/THOC1/RPL26/CEP63/RAD17/ATRX/BATF/ING4	14
GO:0010523	negative regulation of calcium ion transport into cytosol	3//973	19//15652	0.110522	0.999999	0.999999	MIR133A1/MIR208A/FKBP1B	3
GO:0010744	positive regulation of macrophage derived foam cell differentiation	3//973	19//15652	0.110522	0.999999	0.999999	AGTR1/AGT/MIR185	3
GO:0032288	myelin assembly	3//973	19//15652	0.110522	0.999999	0.999999	DICER1/GNPAT/MAG	3
GO:0033139	regulation of peptidyl-serine phosphorylation of STAT protein	3//973	19//15652	0.110522	0.999999	0.999999	IFNA6/IFNW1/IFNA13	3
GO:0060294	cilium movement involved in cell motility	10//973	104//15652	0.111981	0.999999	0.999999	FSIP2/MNS1/CCDC39/SPEF2/SLIRP/ENO4/TEKT3/TMF1/TTC21A/CCDC40	10
GO:2000045	regulation of G1/S transition of mitotic cell cycle	13//973	144//15652	0.112684	0.999999	0.999999	MIR29C/TP53/MIR30C2/MNAT1/MIR133A1/RPL26/TMEM14B/APPL1/CUL4B/DLG1/MIR208A/MIR222/MYO16	13
GO:0006301	postreplication repair	4//973	30//15652	0.112933	0.999999	0.999999	POLI/ZBTB1/USP43/REV1	4
GO:0010984	regulation of lipoprotein particle clearance	4//973	30//15652	0.112933	0.999999	0.999999	MIR133A1/MIR185/HNRNPK/NR1H4	4
GO:0034368	protein-lipid complex remodeling	4//973	30//15652	0.112933	0.999999	0.999999	AGTR1/ABCA5/AGT/NR1H4	4
GO:0034369	plasma lipoprotein particle remodeling	4//973	30//15652	0.112933	0.999999	0.999999	AGTR1/ABCA5/AGT/NR1H4	4
GO:0044788	modulation by host of viral process	4//973	30//15652	0.112933	0.999999	0.999999	ZNF502/YTHDC2/NUCKS1/MIR222	4
GO:0098900	regulation of action potential	6//973	54//15652	0.11708	0.999999	0.999999	TMEM161B/MIR133A1/CTNNA3/DLG1/RANGRF/MIR208A	6
GO:1902373	negative regulation of mRNA catabolic process	6//973	54//15652	0.11708	0.999999	0.999999	RBM24/TRAF5/ANGEL2/METTL16/HNRNPC/HNRNPU	6
GO:0043266	regulation of potassium ion transport	10//973	105//15652	0.117298	0.999999	0.999999	CACNA1D/KCNC2/MIR133A1/VAMP2/CRBN/DLG1/YWHAE/KCNA1/KCNIP4/MIR30D	10
GO:0031062	positive regulation of histone methylation	5//973	42//15652	0.117391	0.999999	0.999999	TET1/OGT/SNW1/SMAD4/PRDM9	5
GO:0006325	chromatin organization	36//973	472//15652	0.118405	0.999999	0.999999	SYCP3/TP53/TET1/CENPP/CHD1/ARID4B/FAM172A/CREBZF/ACTR6/ARID4A/METTL3/ZNF518A/MEAF6/CGGBP1/OGT/SETMAR/UCHL5/MYSM1/ATRX/ACTR8/NCOR1/ZBTB1/BRD8/CHD3/EPC1/SUDS3/ING4/NUCKS1/CTCFL/SUPT16H/ZMYND11/TPR/HMGN1/RAG1/HNRNPC/HNRNPU	36
GO:0006520	cellular amino acid metabolic process	20//973	243//15652	0.121822	0.999999	0.999999	TPH1/GLDC/RIMKLB/SLC25A21/ALDH6A1/FN3K/MCCC1/BPHL/SLC25A12/NIT2/GSTZ1/ENOSF1/SRR/RIMKLA/AUH/DALRD3/MTR/DCT/NR1H4/ARG2	20
GO:0034249	negative regulation of cellular amide metabolic process	19//973	229//15652	0.122031	0.999999	0.999999	MIR29C/RBM24/MIR186/MIR28/CAPRIN2/METTL3/PAN3/MIR365A/MIR299/METTL14/METTL16/MIRLET7E/MIRLET7A1/TIA1/TPR/MIR208A/MIR222/HNRNPU/FXR2	19
GO:2001252	positive regulation of chromosome organization	8//973	80//15652	0.123235	0.999999	0.999999	NAF1/RAD50/FBXO4/HMBOX1/NEK7/ATRX/TPR/HNRNPA2B1	8
GO:0034383	low-density lipoprotein particle clearance	4//973	31//15652	0.123647	0.999999	0.999999	MIR133A1/MIR185/HNRNPK/NR1H4	4
GO:0050685	positive regulation of mRNA processing	4//973	31//15652	0.123647	0.999999	0.999999	SNW1/STH/TRA2A/RBMX	4
GO:0001678	cellular glucose homeostasis	12//973	133//15652	0.124275	0.999999	0.999999	OXCT1/FOXK2/ZBTB20/NDUFAF2/MIR320A/MIR320C1/SMAD4/NUCKS1/ZNF236/CASR/FKBP1B/NR1H4	12
GO:0000244	spliceosomal tri-snRNP complex assembly	3//973	20//15652	0.124316	0.999999	0.999999	RNU4ATAC/RNU4-1/RNU5F-1	3
GO:0009083	branched-chain amino acid catabolic process	3//973	20//15652	0.124316	0.999999	0.999999	ALDH6A1/MCCC1/AUH	3
GO:0046618	xenobiotic export	3//973	20//15652	0.124316	0.999999	0.999999	PDZK1/MIR186/MIR34B	3
GO:0050765	negative regulation of phagocytosis	3//973	20//15652	0.124316	0.999999	0.999999	HMGB1/APPL1/FER1L5	3
GO:0070129	regulation of mitochondrial translation	3//973	20//15652	0.124316	0.999999	0.999999	C1QBP/MRPS27/TRMT10C	3
GO:0120316	sperm flagellum assembly	3//973	20//15652	0.124316	0.999999	0.999999	FSIP2/MNS1/SPEF2	3
GO:0001542	ovulation from ovarian follicle	2//973	10//15652	0.124728	0.999999	0.999999	PGR/AFP	2
GO:0003356	regulation of cilium beat frequency	2//973	10//15652	0.124728	0.999999	0.999999	CCDC39/CCDC40	2
GO:0006983	ER overload response	2//973	10//15652	0.124728	0.999999	0.999999	TP53/ATG10	2
GO:0021892	cerebral cortex GABAergic interneuron differentiation	2//973	10//15652	0.124728	0.999999	0.999999	DLX1/DLX2	2
GO:0032096	negative regulation of response to food	2//973	10//15652	0.124728	0.999999	0.999999	NUCB2/NENF	2
GO:0032099	negative regulation of appetite	2//973	10//15652	0.124728	0.999999	0.999999	NUCB2/NENF	2
GO:0032105	negative regulation of response to extracellular stimulus	2//973	10//15652	0.124728	0.999999	0.999999	NUCB2/NENF	2
GO:0032108	negative regulation of response to nutrient levels	2//973	10//15652	0.124728	0.999999	0.999999	NUCB2/NENF	2
GO:0032275	luteinizing hormone secretion	2//973	10//15652	0.124728	0.999999	0.999999	SMAD4/TMF1	2
GO:0032525	somite rostral/caudal axis specification	2//973	10//15652	0.124728	0.999999	0.999999	EPB41L5/SMAD4	2
GO:0033197	response to vitamin E	2//973	10//15652	0.124728	0.999999	0.999999	SRSF2/FKBP1B	2
GO:0033860	regulation of NAD(P)H oxidase activity	2//973	10//15652	0.124728	0.999999	0.999999	AGTR1/AGT	2
GO:0035404	histone-serine phosphorylation	2//973	10//15652	0.124728	0.999999	0.999999	RPS6KA5/MST1	2
GO:0048680	positive regulation of axon regeneration	2//973	10//15652	0.124728	0.999999	0.999999	MIR222/FKBP1B	2
GO:0060354	negative regulation of cell adhesion molecule production	2//973	10//15652	0.124728	0.999999	0.999999	MIR206/MIR222	2
GO:1902033	regulation of hematopoietic stem cell proliferation	2//973	10//15652	0.124728	0.999999	0.999999	N4BP2L2/MIR222	2
GO:0006893	Golgi to plasma membrane transport	6//973	55//15652	0.124936	0.999999	0.999999	RABEP1/EXOC6/GOLPH3L/PREPL/VAMP2/GOLGA4	6
GO:0032387	negative regulation of intracellular transport	6//973	55//15652	0.124936	0.999999	0.999999	SVIP/YOD1/C11orf65/NF1/DERL2/TPR	6
GO:1902017	regulation of cilium assembly	6//973	55//15652	0.124936	0.999999	0.999999	MNS1/CCP110/SYNE2/DYNC2LI1/TAPT1/SDCCAG8	6
GO:1905515	non-motile cilium assembly	6//973	55//15652	0.124936	0.999999	0.999999	TTC8/CC2D2A/PCM1/IFT57/TMEM107/CEP350	6
GO:0040029	regulation of gene expression, epigenetic	11//973	120//15652	0.126522	0.999999	0.999999	TET1/ARID4B/FAM172A/CREBZF/ARID4A/METTL3/CGGBP1/EPC1/CTCFL/TPR/HNRNPU	11
GO:0006479	protein methylation	14//973	161//15652	0.12794	0.999999	0.999999	PCMTD1/TET1/ARID4B/PCMTD2/ARID4A/OGT/SETMAR/ATRX/SNW1/DYDC2/SMAD4/PRDM9/CTCFL/NR1H4	14
GO:0008213	protein alkylation	14//973	161//15652	0.12794	0.999999	0.999999	PCMTD1/TET1/ARID4B/PCMTD2/ARID4A/OGT/SETMAR/ATRX/SNW1/DYDC2/SMAD4/PRDM9/CTCFL/NR1H4	14
GO:0030330	DNA damage response, signal transduction by p53 class mediator	7//973	68//15652	0.128528	0.999999	0.999999	RPS6KA6/TP53/MDM4/RPL26/ATRX/BATF/ING4	7
GO:0010633	negative regulation of epithelial cell migration	9//973	94//15652	0.129536	0.999999	0.999999	PFN2/MIR29C/EVL/HMGB1/MIR196A1/MIR320A/MIR188/PTPRR/MIR206	9
GO:0031102	neuron projection regeneration	6//973	56//15652	0.133042	0.999999	0.999999	OMG/RTN4RL1/MTR/MAG/MIR222/FKBP1B	6
GO:0043666	regulation of phosphoprotein phosphatase activity	6//973	56//15652	0.133042	0.999999	0.999999	PPP1R2/BOD1L1/PPP1R2P1/FKBP1B/PPP1R14D/HSP90B1	6
GO:0034968	histone lysine methylation	10//973	108//15652	0.134074	0.999999	0.999999	ARID4B/ARID4A/OGT/SETMAR/ATRX/SNW1/DYDC2/SMAD4/PRDM9/CTCFL	10
GO:0001508	action potential	12//973	135//15652	0.134364	0.999999	0.999999	CACNA1D/KCNC2/TMEM161B/MIR133A1/CTNNA3/SLMAP/DLG1/YWHAE/RANGRF/KCNA1/MIR208A/FKBP1B	12
GO:0007338	single fertilization	12//973	135//15652	0.134364	0.999999	0.999999	CLGN/SERPINA5/GLRB/GLIPR1L2/SLIRP/GLIPR1L1/SMAD4/CRISP1/PLCZ1/TMPRSS12/IZUMO1/ZPBP	12
GO:0042254	ribosome biogenesis	22//973	275//15652	0.134708	0.999999	0.999999	PIH1D2/NSA2/C1QBP/NAF1/MRPL22/RPL26/RRP15/RPS27/C1D/RPL5/METTL16/DIMT1/SRFBP1/RPL14/RPL26L1/CUL4B/RPL24/RPL10A/RSL1D1/RPL11/RPL38/RPS6	22
GO:0000731	DNA synthesis involved in DNA repair	4//973	32//15652	0.134773	0.999999	0.999999	POLI/ZBTB1/USP43/REV1	4
GO:0010743	regulation of macrophage derived foam cell differentiation	4//973	32//15652	0.134773	0.999999	0.999999	AGTR1/ABCA5/AGT/MIR185	4
GO:0034367	protein-containing complex remodeling	4//973	32//15652	0.134773	0.999999	0.999999	AGTR1/ABCA5/AGT/NR1H4	4
GO:0035308	negative regulation of protein dephosphorylation	4//973	32//15652	0.134773	0.999999	0.999999	BOD1L1/YWHAE/FKBP1B/PPP1R14D	4
GO:0045746	negative regulation of Notch signaling pathway	4//973	32//15652	0.134773	0.999999	0.999999	METTL3/DLX1/CBFA2T2/DLX2	4
GO:0031060	regulation of histone methylation	7//973	69//15652	0.135867	0.999999	0.999999	TET1/OGT/ATRX/SNW1/SMAD4/PRDM9/CTCFL	7
GO:0035929	steroid hormone secretion	3//973	21//15652	0.138691	0.999999	0.999999	AGTR1/AGT/GDF9	3
GO:0043486	histone exchange	3//973	21//15652	0.138691	0.999999	0.999999	SYCP3/CENPP/ACTR6	3
GO:0045724	positive regulation of cilium assembly	3//973	21//15652	0.138691	0.999999	0.999999	MNS1/CCP110/TAPT1	3
GO:0050908	detection of light stimulus involved in visual perception	3//973	21//15652	0.138691	0.999999	0.999999	EYS/CCDC66/CRB1	3
GO:0050962	detection of light stimulus involved in sensory perception	3//973	21//15652	0.138691	0.999999	0.999999	EYS/CCDC66/CRB1	3
GO:0051444	negative regulation of ubiquitin-protein transferase activity	3//973	21//15652	0.138691	0.999999	0.999999	RPL5/BAG5/RPL11	3
GO:0060972	left/right pattern formation	3//973	21//15652	0.138691	0.999999	0.999999	MNS1/EPB41L5/IFT57	3
GO:1901673	regulation of mitotic spindle assembly	3//973	21//15652	0.138691	0.999999	0.999999	CHMP2B/TPR/HNRNPU	3
GO:0016571	histone methylation	12//973	136//15652	0.139571	0.999999	0.999999	TET1/ARID4B/ARID4A/OGT/SETMAR/ATRX/SNW1/DYDC2/SMAD4/PRDM9/CTCFL/NR1H4	12
GO:0031570	DNA integrity checkpoint signaling	10//973	109//15652	0.139935	0.999999	0.999999	TP53/NEK11/CCNG1/FBXO4/ETAA1/THOC1/RPL26/CEP63/RAD17/SETMAR	10
GO:0051225	spindle assembly	10//973	109//15652	0.139935	0.999999	0.999999	HAUS3/SPICE1/NEK7/CHMP2B/CEP63/STAG2/NCOR1/SMC3/TPR/HNRNPU	10
GO:1904892	regulation of receptor signaling pathway via STAT	10//973	109//15652	0.139935	0.999999	0.999999	MIRLET7C/AGT/OCIAD2/DAB1/OCIAD1/MST1/MIRLET7E/IFNA6/IFNW1/IFNA13	10
GO:0043502	regulation of muscle adaptation	8//973	83//15652	0.143359	0.999999	0.999999	MIR133A1/AGT/PARP2/SMAD4/MIR34B/TWF1/MIR199B/MIR208A	8
GO:0007283	spermatogenesis	35//973	467//15652	0.144123	0.999999	0.999999	NME5/SERPINA5/SYCP3/FSIP2/SPATA6L/MNS1/HOOK1/SLC26A3/SPEF2/SLIRP/CABYR/IMMP2L/IFT81/ARID4B/TXNRD3/CCNB1IP1/C3orf62/ARID4A/METTL3/NPHP1/METTL14/YTHDC2/ATRX/LARP7/SPATA9/SMAD4/TMF1/CETN2/STRA8/TTC21A/FSHR/CYLC2/ACTL9/TSNAXIP1/ZPBP	35
GO:0035305	negative regulation of dephosphorylation	5//973	45//15652	0.145497	0.999999	0.999999	BOD1L1/YWHAE/TMEM225/FKBP1B/PPP1R14D	5
GO:0019320	hexose catabolic process	4//973	33//15652	0.146289	0.999999	0.999999	TP53/FUT9/FOXK2/SLC25A12	4
GO:1902745	positive regulation of lamellipodium organization	4//973	33//15652	0.146289	0.999999	0.999999	OCLN/CLRN1/ABI2/AVIL	4
GO:0019532	oxalate transport	2//973	11//15652	0.146417	0.999999	0.999999	SLC26A3/SLC26A2	2
GO:0034982	mitochondrial protein processing	2//973	11//15652	0.146417	0.999999	0.999999	IMMP2L/PMPCB	2
GO:0046831	regulation of RNA export from nucleus	2//973	11//15652	0.146417	0.999999	0.999999	CPSF6/TPR	2
GO:0051095	regulation of helicase activity	2//973	11//15652	0.146417	0.999999	0.999999	TP53/MNAT1	2
GO:0051315	attachment of mitotic spindle microtubules to kinetochore	2//973	11//15652	0.146417	0.999999	0.999999	MIS12/HNRNPU	2
GO:0051386	regulation of neurotrophin TRK receptor signaling pathway	2//973	11//15652	0.146417	0.999999	0.999999	CYFIP2/AGT	2
GO:0061709	reticulophagy	2//973	11//15652	0.146417	0.999999	0.999999	ATG2B/ULK2	2
GO:0070572	positive regulation of neuron projection regeneration	2//973	11//15652	0.146417	0.999999	0.999999	MIR222/FKBP1B	2
GO:0072520	seminiferous tubule development	2//973	11//15652	0.146417	0.999999	0.999999	ATRX/SMAD4	2
GO:0097396	response to interleukin-17	2//973	11//15652	0.146417	0.999999	0.999999	TRAF5/IL17A	2
GO:0097398	cellular response to interleukin-17	2//973	11//15652	0.146417	0.999999	0.999999	TRAF5/IL17A	2
GO:0097400	interleukin-17-mediated signaling pathway	2//973	11//15652	0.146417	0.999999	0.999999	TRAF5/IL17A	2
GO:1901533	negative regulation of hematopoietic progenitor cell differentiation	2//973	11//15652	0.146417	0.999999	0.999999	N4BP2L2/METTL14	2
GO:1903799	negative regulation of production of miRNAs involved in gene silencing by miRNA	2//973	11//15652	0.146417	0.999999	0.999999	TP53/NCOR1	2
GO:1904667	negative regulation of ubiquitin protein ligase activity	2//973	11//15652	0.146417	0.999999	0.999999	RPL5/RPL11	2
GO:2000736	regulation of stem cell differentiation	6//973	58//15652	0.149974	0.999999	0.999999	RBM24/N4BP2L2/METTL3/OCIAD1/HOXB4/HNRNPU	6
GO:0002418	immune response to tumor cell	3//973	22//15652	0.153594	0.999999	0.999999	MICA/FBXO38/HMGB1	3
GO:0042438	melanin biosynthetic process	3//973	22//15652	0.153594	0.999999	0.999999	SLC24A5/APPL1/DCT	3
GO:0043968	histone H2A acetylation	3//973	22//15652	0.153594	0.999999	0.999999	MEAF6/BRD8/EPC1	3
GO:0045822	negative regulation of heart contraction	3//973	22//15652	0.153594	0.999999	0.999999	IL2/MIR208A/FKBP1B	3
GO:0051446	positive regulation of meiotic cell cycle	3//973	22//15652	0.153594	0.999999	0.999999	YTHDC2/PRDM9/STRA8	3
GO:0062125	regulation of mitochondrial gene expression	3//973	22//15652	0.153594	0.999999	0.999999	C1QBP/MRPS27/TRMT10C	3
GO:0033138	positive regulation of peptidyl-serine phosphorylation	9//973	98//15652	0.155147	0.999999	0.999999	PFN2/STOX1/CAPRIN2/HSP90AA1/MTCP1/IFNA6/NTF3/IFNW1/IFNA13	9
GO:0046425	regulation of receptor signaling pathway via JAK-STAT	9//973	98//15652	0.155147	0.999999	0.999999	AGT/OCIAD2/DAB1/OCIAD1/MST1/MIRLET7E/IFNA6/IFNW1/IFNA13	9
GO:0060986	endocrine hormone secretion	5//973	46//15652	0.155453	0.999999	0.999999	AGTR1/AGT/GDF9/SMAD4/TMF1	5
GO:0010970	transport along microtubule	12//973	139//15652	0.155833	0.999999	0.999999	KIF3A/SYNE2/IFT81/WDR19/DYNC2LI1/RPGR/PCM1/IFT57/LCA5L/TTC21A/FBXW11/HNRNPU	12
GO:0006399	tRNA metabolic process	13//973	153//15652	0.156605	0.999999	0.999999	TARBP1/TRMT13/TRMT10A/NSUN6/TRUB1/OSGEPL1/TRMT1L/DICER1/TSEN2/TRMT10C/DALRD3/ANKRD16/TSEN54	13
GO:0006281	DNA repair	34//973	457//15652	0.15817	0.999999	0.999999	TP53/MNAT1/RPAIN/SMG1/POLI/RAD50/ETAA1/ATXN3/FH/RAD17/MEAF6/SETMAR/UCHL5/HMGB1/ATRX/ACTR8/ZBTB1/BRD8/RAD51B/PARP2/BOD1L1/RFC1/TDP1/EPC1/CUL4B/SMC3/NUCKS1/CETN2/PRDM9/WDR70/SUPT16H/USP43/REV1/MAGEF1	34
GO:0000413	protein peptidyl-prolyl isomerization	4//973	34//15652	0.15817	0.999999	0.999999	NKTR/FKBP3/FKBP1B/PPIAL4A	4
GO:0032212	positive regulation of telomere maintenance via telomerase	4//973	34//15652	0.15817	0.999999	0.999999	NAF1/FBXO4/HMBOX1/NEK7	4
GO:0044060	regulation of endocrine process	4//973	34//15652	0.15817	0.999999	0.999999	AGTR1/AGT/GDF9/SMAD4	4
GO:0048854	brain morphogenesis	4//973	34//15652	0.15817	0.999999	0.999999	SPEF2/NF1/UCHL5/FBXW11	4
GO:0050775	positive regulation of dendrite morphogenesis	4//973	34//15652	0.15817	0.999999	0.999999	IL1RAPL1/CDKL3/CAPRIN2/SS18L2	4
GO:0051973	positive regulation of telomerase activity	4//973	34//15652	0.15817	0.999999	0.999999	NAF1/HMBOX1/NEK7/HSP90AA1	4
GO:0070232	regulation of T cell apoptotic process	4//973	34//15652	0.15817	0.999999	0.999999	TP53/ZC3H8/RAG1/ARG2	4
GO:1901532	regulation of hematopoietic progenitor cell differentiation	4//973	34//15652	0.15817	0.999999	0.999999	N4BP2L2/METTL3/METTL14/ZBTB1	4
GO:0071333	cellular response to glucose stimulus	10//973	112//15652	0.158301	0.999999	0.999999	OXCT1/ZBTB20/NDUFAF2/MIR320A/MIR320C1/SMAD4/ZNF236/CASR/FKBP1B/NR1H4	10
GO:0043297	apical junction assembly	7//973	72//15652	0.159068	0.999999	0.999999	OCLN/NPHP1/DLG1/PKN2/CLDN6/FRMPD2/IL17A	7
GO:0009895	negative regulation of catabolic process	22//973	282//15652	0.160969	0.999999	0.999999	TP53/RBM24/SVIP/TRAF5/SLIRP/SMG1/MDM4/FOXK2/NAF1/ANGEL2/SLC25A12/OGT/UCHL5/CAMLG/NCOR1/RPL5/METTL16/BAG5/SMAD4/RPL11/HNRNPC/HNRNPU	22
GO:0031503	protein-containing complex localization	12//973	140//15652	0.161462	0.999999	0.999999	ANKS1B/IFT81/WDR19/DYNC2LI1/RPGR/PCM1/IFT57/LCA5L/DNM3/DLG1/TTC21A/HNRNPU	12
GO:0007051	spindle organization	14//973	168//15652	0.161985	0.999999	0.999999	EFHC1/HAUS3/SPICE1/NEK7/CHMP2B/CEP63/ATRX/STAG2/NCOR1/CHD3/DLG1/SMC3/TPR/HNRNPU	14
GO:0018022	peptidyl-lysine methylation	10//973	113//15652	0.164676	0.999999	0.999999	ARID4B/ARID4A/OGT/SETMAR/ATRX/SNW1/DYDC2/SMAD4/PRDM9/CTCFL	10
GO:0051224	negative regulation of protein transport	10//973	113//15652	0.164676	0.999999	0.999999	SVIP/YOD1/SERGEF/C11orf65/NF1/NDUFAF2/DERL2/NDFIP1/MIR93/FKBP1B	10
GO:0035304	regulation of protein dephosphorylation	8//973	86//15652	0.164994	0.999999	0.999999	PPP2R5A/PPP1R2/BOD1L1/PPP1R2P1/YWHAE/FKBP1B/PPP1R14D/HSP90B1	8
GO:0051052	regulation of DNA metabolic process	31//973	415//15652	0.165629	0.999999	0.999999	STOX1/MIR29C/TP53/SMG1/NAF1/RAD50/FBXO4/THOC1/HMBOX1/NEK7/RAD17/MEAF6/SETMAR/UCHL5/HMGB1/ATRX/ACTR8/BRD8/NDFIP1/HSP90AA1/EPC1/SMC3/ING4/NUCKS1/PRDM9/WDR70/IL2/MAGEF1/HNRNPC/HNRNPU/HNRNPA2B1	31
GO:0007005	mitochondrion organization	33//973	445//15652	0.166947	0.999999	0.999999	STOX1/MIR29C/TP53/SLIRP/TTC19/NDUFS4/IMMP2L/NDUFA2/ATG2B/ULK2/SLC25A36/TOMM20/ATG14/FAM162A/COX17/C11orf65/ATPAF1/NDUFAF2/PTCD2/COX10/HSP90AA1/SIRT5/ND6/MOAP1/COX20/NDUFA1/ND5/PMPCB/COA5/CHCHD4/ND4/ND1/NDUFA10	33
GO:0032413	negative regulation of ion transmembrane transporter activity	7//973	73//15652	0.167179	0.999999	0.999999	MIR133A1/CRBN/YWHAE/MIR30D/MIR208A/MIR93/FKBP1B	7
GO:0002562	somatic diversification of immune receptors via germline recombination within a single locus	6//973	60//15652	0.167816	0.999999	0.999999	THOC1/HMGB1/NDFIP1/BATF/IL2/RAG1	6
GO:0016444	somatic cell DNA recombination	6//973	60//15652	0.167816	0.999999	0.999999	THOC1/HMGB1/NDFIP1/BATF/IL2/RAG1	6
GO:0002638	negative regulation of immunoglobulin production	2//973	12//15652	0.168793	0.999999	0.999999	THOC1/NDFIP1	2
GO:0006999	nuclear pore organization	2//973	12//15652	0.168793	0.999999	0.999999	NUP133/TPR	2
GO:0009886	post-embryonic animal morphogenesis	2//973	12//15652	0.168793	0.999999	0.999999	ATRX/CRB1	2
GO:0019627	urea metabolic process	2//973	12//15652	0.168793	0.999999	0.999999	NR1H4/ARG2	2
GO:0045605	negative regulation of epidermal cell differentiation	2//973	12//15652	0.168793	0.999999	0.999999	SRSF6/REG3A	2
GO:0045683	negative regulation of epidermis development	2//973	12//15652	0.168793	0.999999	0.999999	SRSF6/REG3A	2
GO:0048853	forebrain morphogenesis	2//973	12//15652	0.168793	0.999999	0.999999	NF1/UCHL5	2
GO:0060019	radial glial cell differentiation	2//973	12//15652	0.168793	0.999999	0.999999	METTL3/METTL14	2
GO:0061418	regulation of transcription from RNA polymerase II promoter in response to hypoxia	2//973	12//15652	0.168793	0.999999	0.999999	STOX1/TP53	2
GO:0071941	nitrogen cycle metabolic process	2//973	12//15652	0.168793	0.999999	0.999999	NR1H4/ARG2	2
GO:0098911	regulation of ventricular cardiac muscle cell action potential	2//973	12//15652	0.168793	0.999999	0.999999	CTNNA3/DLG1	2
GO:1905214	regulation of RNA binding	2//973	12//15652	0.168793	0.999999	0.999999	GEMIN2/NUCKS1	2
GO:2001171	positive regulation of ATP biosynthetic process	2//973	12//15652	0.168793	0.999999	0.999999	SLC25A12/COX2	2
GO:0006260	DNA replication	20//973	255//15652	0.168808	0.999999	0.999999	TP53/RPAIN/POLI/ETAA1/THOC1/ORC4/RAD17/MEAF6/SETMAR/UCHL5/ATRX/ACTR8/BOD1L1/RFC1/SMC3/ING4/NUCKS1/SUPT16H/STRA8/REV1	20
GO:0007127	meiosis I	9//973	100//15652	0.168815	0.999999	0.999999	SYCP2/SYCP3/ANKRD31/PTTG3P/CCNB1IP1/RAD50/RAD51B/PRDM9/C1orf146	9
GO:0006582	melanin metabolic process	3//973	23//15652	0.16897	0.999999	0.999999	SLC24A5/APPL1/DCT	3
GO:0007064	mitotic sister chromatid cohesion	3//973	23//15652	0.16897	0.999999	0.999999	SMC1B/ATRX/SMC3	3
GO:0032104	regulation of response to extracellular stimulus	3//973	23//15652	0.16897	0.999999	0.999999	NUCB2/SNW1/NENF	3
GO:0032107	regulation of response to nutrient levels	3//973	23//15652	0.16897	0.999999	0.999999	NUCB2/SNW1/NENF	3
GO:0042026	protein refolding	3//973	23//15652	0.16897	0.999999	0.999999	HSP90AA1/BAG5/FKBP1B	3
GO:0042501	serine phosphorylation of STAT protein	3//973	23//15652	0.16897	0.999999	0.999999	IFNA6/IFNW1/IFNA13	3
GO:1903523	negative regulation of blood circulation	3//973	23//15652	0.16897	0.999999	0.999999	IL2/MIR208A/FKBP1B	3
GO:1904666	regulation of ubiquitin protein ligase activity	3//973	23//15652	0.16897	0.999999	0.999999	BTRC/RPL5/RPL11	3
GO:1901987	regulation of cell cycle phase transition	28//973	372//15652	0.169855	0.999999	0.999999	STOX1/MIR29C/TP53/MIR30C2/CDC14A/NEK11/MNAT1/PCID2/CCNG1/MIR133A1/FBXO4/ETAA1/THOC1/RPL26/CEP63/RAD17/TMEM14B/SETMAR/RAD51B/APPL1/CDC16/CUL4B/DLG1/ING4/TPR/MIR208A/MIR222/MYO16	28
GO:0010923	negative regulation of phosphatase activity	4//973	35//15652	0.170392	0.999999	0.999999	BOD1L1/TMEM225/FKBP1B/PPP1R14D	4
GO:0045762	positive regulation of adenylate cyclase activity	4//973	35//15652	0.170392	0.999999	0.999999	CACNA1D/CAP2/NF1/FSHR	4
GO:0050869	negative regulation of B cell activation	4//973	35//15652	0.170392	0.999999	0.999999	PAWR/THOC1/NDFIP1/MIR185	4
GO:0071331	cellular response to hexose stimulus	10//973	114//15652	0.171174	0.999999	0.999999	OXCT1/ZBTB20/NDUFAF2/MIR320A/MIR320C1/SMAD4/ZNF236/CASR/FKBP1B/NR1H4	10
GO:2000113	negative regulation of cellular macromolecule biosynthetic process	18//973	227//15652	0.172402	0.999999	0.999999	MIR29C/RBM24/MIR28/CAPRIN2/METTL3/PAN3/MIR365A/MIR299/METTL14/METTL16/MIRLET7E/MIRLET7A1/TIA1/TPR/MIR208A/MIR222/HNRNPU/FXR2	18
GO:0000077	DNA damage checkpoint signaling	9//973	101//15652	0.175853	0.999999	0.999999	TP53/NEK11/CCNG1/FBXO4/ETAA1/THOC1/RPL26/CEP63/RAD17	9
GO:0009584	detection of visible light	5//973	48//15652	0.176166	0.999999	0.999999	EYS/CCDC66/GRK4/CRB1/PDE6C	5
GO:0061647	histone H3-K9 modification	5//973	48//15652	0.176166	0.999999	0.999999	ARID4B/ARID4A/ATRX/SMAD4/PRDM9	5
GO:1901605	alpha-amino acid metabolic process	15//973	185//15652	0.176829	0.999999	0.999999	GLDC/RIMKLB/SLC25A21/ALDH6A1/MCCC1/SLC25A12/NIT2/GSTZ1/SRR/RIMKLA/AUH/MTR/DCT/NR1H4/ARG2	15
GO:0031330	negative regulation of cellular catabolic process	18//973	228//15652	0.177031	0.999999	0.999999	TP53/RBM24/SVIP/TRAF5/SLIRP/SMG1/FOXK2/NAF1/ANGEL2/OGT/UCHL5/CAMLG/RPL5/METTL16/BAG5/RPL11/HNRNPC/HNRNPU	18
GO:0032543	mitochondrial translation	6//973	61//15652	0.177056	0.999999	0.999999	C1QBP/MRPS21/MTIF3/MRPS27/MRPS14/TRMT10C	6
GO:0090307	mitotic spindle assembly	6//973	61//15652	0.177056	0.999999	0.999999	SPICE1/CHMP2B/STAG2/SMC3/TPR/HNRNPU	6
GO:0009266	response to temperature stimulus	14//973	171//15652	0.177884	0.999999	0.999999	SLC25A27/MICA/ACADM/HSP90AA4P/ATXN3/NF1/HSP90AA1/SLU7/YWHAE/EIF2B2/HSP90AB2P/COX2/TPR/HSP90AB4P	14
GO:0051153	regulation of striated muscle cell differentiation	8//973	88//15652	0.180203	0.999999	0.999999	RBM24/MIR133A1/PARP2/SMAD4/MIR199B/MIR206/MIR208A/MIR222	8
GO:0022616	DNA strand elongation	4//973	36//15652	0.182931	0.999999	0.999999	RAD50/UCHL5/ACTR8/NUCKS1	4
GO:0042092	type 2 immune response	4//973	36//15652	0.182931	0.999999	0.999999	DENND1B/NDFIP1/BATF/ARG2	4
GO:0060306	regulation of membrane repolarization	4//973	36//15652	0.182931	0.999999	0.999999	CACNA1D/MIR133A1/YWHAE/MIR30D	4
GO:0086010	membrane depolarization during action potential	4//973	36//15652	0.182931	0.999999	0.999999	CACNA1D/SLMAP/RANGRF/MIR208A	4
GO:0008585	female gonad development	9//973	102//15652	0.183023	0.999999	0.999999	PGR/ROBO2/IMMP2L/GAS2/GDF9/SMAD4/EIF2B2/FSHR/AFP	9
GO:0055013	cardiac muscle cell development	7//973	75//15652	0.183928	0.999999	0.999999	SORBS2/AGT/PARP2/SMAD4/MIR199B/MIR208A/HNRNPU	7
GO:0071326	cellular response to monosaccharide stimulus	10//973	116//15652	0.184525	0.999999	0.999999	OXCT1/ZBTB20/NDUFAF2/MIR320A/MIR320C1/SMAD4/ZNF236/CASR/FKBP1B/NR1H4	10
GO:0009081	branched-chain amino acid metabolic process	3//973	24//15652	0.184764	0.999999	0.999999	ALDH6A1/MCCC1/AUH	3
GO:0032367	intracellular cholesterol transport	3//973	24//15652	0.184764	0.999999	0.999999	ARV1/TSPO2/SCP2	3
GO:0044550	secondary metabolite biosynthetic process	3//973	24//15652	0.184764	0.999999	0.999999	SLC24A5/APPL1/DCT	3
GO:0051491	positive regulation of filopodium assembly	3//973	24//15652	0.184764	0.999999	0.999999	GPM6A/DNM3/FNBP1L	3
GO:0090200	positive regulation of release of cytochrome c from mitochondria	3//973	24//15652	0.184764	0.999999	0.999999	TP53/FAM162A/MOAP1	3
GO:0031103	axon regeneration	5//973	49//15652	0.186895	0.999999	0.999999	RTN4RL1/MTR/MAG/MIR222/FKBP1B	5
GO:0070231	T cell apoptotic process	5//973	49//15652	0.186895	0.999999	0.999999	TP53/ZC3H8/RPS6/RAG1/ARG2	5
GO:0006835	dicarboxylic acid transport	8//973	89//15652	0.188029	0.999999	0.999999	LRP2/SLC26A3/SLC26A2/SLC25A21/SLC25A12/NF1/SLC25A14/SLC17A7	8
GO:0034248	regulation of cellular amide metabolic process	33//973	452//15652	0.190169	0.999999	0.999999	MIR29C/TP53/RBM24/MIR186/C1QBP/EIF4A2/MIR28/CAPRIN2/RPL26/METTL3/PAN3/MIR365A/MIR299/METTL14/MRPS27/RPL5/METTL16/MIRLET7E/MIRLET7A1/DPH5/TRMT10C/TIA1/EIF2B2/PUM2/GEMIN5/MIR206/TPR/RPL38/MIR208A/MIR222/HNRNPU/NR1H4/FXR2	33
GO:0072331	signal transduction by p53 class mediator	13//973	159//15652	0.19017	0.999999	0.999999	RPS6KA6/TP53/MIR186/MDM4/RPL26/HINT1/ATRX/RPL5/SNW1/BATF/ING4/RPL11/HNRNPK	13
GO:0000018	regulation of DNA recombination	9//973	103//15652	0.19032	0.999999	0.999999	RAD50/THOC1/MEAF6/BRD8/NDFIP1/EPC1/PRDM9/IL2/MAGEF1	9
GO:1904950	negative regulation of establishment of protein localization	10//973	117//15652	0.191373	0.999999	0.999999	SVIP/YOD1/SERGEF/C11orf65/NF1/NDUFAF2/DERL2/NDFIP1/MIR93/FKBP1B	10
GO:0002829	negative regulation of type 2 immune response	2//973	13//15652	0.191689	0.999999	0.999999	NDFIP1/ARG2	2
GO:0006098	pentose-phosphate shunt	2//973	13//15652	0.191689	0.999999	0.999999	TP53/RBKS	2
GO:0010452	histone H3-K36 methylation	2//973	13//15652	0.191689	0.999999	0.999999	SETMAR/PRDM9	2
GO:0010872	regulation of cholesterol esterification	2//973	13//15652	0.191689	0.999999	0.999999	AGTR1/AGT	2
GO:0010989	negative regulation of low-density lipoprotein particle clearance	2//973	13//15652	0.191689	0.999999	0.999999	MIR133A1/MIR185	2
GO:0031053	primary miRNA processing	2//973	13//15652	0.191689	0.999999	0.999999	METTL3/HNRNPA2B1	2
GO:0032239	regulation of nucleobase-containing compound transport	2//973	13//15652	0.191689	0.999999	0.999999	CPSF6/TPR	2
GO:0032373	positive regulation of sterol transport	2//973	13//15652	0.191689	0.999999	0.999999	ABCA5/SCP2	2
GO:0032376	positive regulation of cholesterol transport	2//973	13//15652	0.191689	0.999999	0.999999	ABCA5/SCP2	2
GO:0051280	negative regulation of release of sequestered calcium ion into cytosol	2//973	13//15652	0.191689	0.999999	0.999999	MIR133A1/FKBP1B	2
GO:0070234	positive regulation of T cell apoptotic process	2//973	13//15652	0.191689	0.999999	0.999999	TP53/ZC3H8	2
GO:0090161	Golgi ribbon formation	2//973	13//15652	0.191689	0.999999	0.999999	TRIP11/GCC2	2
GO:0097154	GABAergic neuron differentiation	2//973	13//15652	0.191689	0.999999	0.999999	DLX1/DLX2	2
GO:1904995	negative regulation of leukocyte adhesion to vascular endothelial cell	2//973	13//15652	0.191689	0.999999	0.999999	MIRLET7E/MIR222	2
GO:1905208	negative regulation of cardiocyte differentiation	2//973	13//15652	0.191689	0.999999	0.999999	SMAD4/MIR222	2
GO:0048145	regulation of fibroblast proliferation	7//973	76//15652	0.192553	0.999999	0.999999	TP53/NDUFS4/PAWR/AGT/FBXO4/MED31/NF1	7
GO:0002347	response to tumor cell	4//973	37//15652	0.195761	0.999999	0.999999	MICA/CASC2/FBXO38/HMGB1	4
GO:0010742	macrophage derived foam cell differentiation	4//973	37//15652	0.195761	0.999999	0.999999	AGTR1/ABCA5/AGT/MIR185	4
GO:0043001	Golgi to plasma membrane protein transport	4//973	37//15652	0.195761	0.999999	0.999999	GOLPH3L/PREPL/VAMP2/GOLGA4	4
GO:0043537	negative regulation of blood vessel endothelial cell migration	6//973	63//15652	0.196129	0.999999	0.999999	MIR29C/HMGB1/MIR196A1/MIR320A/MIR188/MIR206	6
GO:0051851	modulation by host of symbiont process	6//973	63//15652	0.196129	0.999999	0.999999	ZNF502/CHD1/YTHDC2/SNW1/NUCKS1/MIR222	6
GO:0021872	forebrain generation of neurons	5//973	50//15652	0.197853	0.999999	0.999999	METTL3/METTL14/DLX1/DLX2/DCT	5
GO:0043470	regulation of carbohydrate catabolic process	5//973	50//15652	0.197853	0.999999	0.999999	TP53/ZBTB20/SLC25A12/OGT/NCOR1	5
GO:0051155	positive regulation of striated muscle cell differentiation	5//973	50//15652	0.197853	0.999999	0.999999	RBM24/MIR133A1/PARP2/MIR206/MIR208A	5
GO:0006417	regulation of translation	29//973	395//15652	0.199854	0.999999	0.999999	MIR29C/RBM24/C1QBP/EIF4A2/MIR28/CAPRIN2/RPL26/METTL3/PAN3/MIR365A/MIR299/METTL14/MRPS27/RPL5/METTL16/MIRLET7E/MIRLET7A1/DPH5/TRMT10C/TIA1/EIF2B2/PUM2/GEMIN5/TPR/RPL38/MIR208A/MIR222/HNRNPU/FXR2	29
GO:0002183	cytoplasmic translational initiation	3//973	25//15652	0.200926	0.999999	0.999999	EIF4A1/EIF4A2/METTL3	3
GO:0003148	outflow tract septum morphogenesis	3//973	25//15652	0.200926	0.999999	0.999999	LRP2/ROBO2/SMAD4	3
GO:0032515	negative regulation of phosphoprotein phosphatase activity	3//973	25//15652	0.200926	0.999999	0.999999	BOD1L1/FKBP1B/PPP1R14D	3
GO:1901017	negative regulation of potassium ion transmembrane transporter activity	3//973	25//15652	0.200926	0.999999	0.999999	MIR133A1/CRBN/MIR30D	3
GO:2000134	negative regulation of G1/S transition of mitotic cell cycle	7//973	77//15652	0.201338	0.999999	0.999999	MIR29C/TP53/MIR30C2/MIR133A1/RPL26/DLG1/MYO16	7
GO:1901990	regulation of mitotic cell cycle phase transition	22//973	292//15652	0.20296	0.999999	0.999999	STOX1/MIR29C/TP53/MIR30C2/CDC14A/NEK11/MNAT1/PCID2/CCNG1/MIR133A1/RPL26/RAD17/TMEM14B/RAD51B/APPL1/CDC16/CUL4B/DLG1/TPR/MIR208A/MIR222/MYO16	22
GO:0070830	bicellular tight junction assembly	6//973	64//15652	0.205943	0.999999	0.999999	OCLN/NPHP1/DLG1/CLDN6/FRMPD2/IL17A	6
GO:0030705	cytoskeleton-dependent intracellular transport	14//973	176//15652	0.206002	0.999999	0.999999	HOOK1/KIF3A/SYNE2/IFT81/WDR19/DYNC2LI1/RPGR/PCM1/IFT57/LCA5L/FNBP1L/TTC21A/FBXW11/HNRNPU	14
GO:0043029	T cell homeostasis	4//973	38//15652	0.208857	0.999999	0.999999	ZC3H8/IL2/RPS6/RAG1	4
GO:0051567	histone H3-K9 methylation	4//973	38//15652	0.208857	0.999999	0.999999	ARID4B/ARID4A/ATRX/PRDM9	4
GO:0090077	foam cell differentiation	4//973	38//15652	0.208857	0.999999	0.999999	AGTR1/ABCA5/AGT/MIR185	4
GO:0090068	positive regulation of cell cycle process	17//973	220//15652	0.209086	0.999999	0.999999	STOX1/ANKRD31/CDC14A/PCID2/BTC/THOC1/ATRX/RAD51B/CDC16/CUL4B/PKN2/PRDM9/TPR/STRA8/MIR208A/MIR222/HNRNPU	17
GO:0048144	fibroblast proliferation	7//973	78//15652	0.210274	0.999999	0.999999	TP53/NDUFS4/PAWR/AGT/FBXO4/MED31/NF1	7
GO:0097006	regulation of plasma lipoprotein particle levels	7//973	78//15652	0.210274	0.999999	0.999999	AGTR1/ABCA5/MIR133A1/AGT/MIR185/HNRNPK/NR1H4	7
GO:0046545	development of primary female sexual characteristics	9//973	106//15652	0.212941	0.999999	0.999999	PGR/ROBO2/IMMP2L/GAS2/GDF9/SMAD4/EIF2B2/FSHR/AFP	9
GO:0061982	meiosis I cell cycle process	9//973	106//15652	0.212941	0.999999	0.999999	SYCP2/SYCP3/ANKRD31/PTTG3P/CCNB1IP1/RAD50/RAD51B/PRDM9/C1orf146	9
GO:0007216	G protein-coupled glutamate receptor signaling pathway	2//973	14//15652	0.214953	0.999999	0.999999	HOMER2/GRM3	2
GO:0010612	regulation of cardiac muscle adaptation	2//973	14//15652	0.214953	0.999999	0.999999	MIR34B/MIR208A	2
GO:0018158	protein oxidation	2//973	14//15652	0.214953	0.999999	0.999999	CHCHD4/TRABD2B	2
GO:0032095	regulation of response to food	2//973	14//15652	0.214953	0.999999	0.999999	NUCB2/NENF	2
GO:0032274	gonadotropin secretion	2//973	14//15652	0.214953	0.999999	0.999999	SMAD4/TMF1	2
GO:0035563	positive regulation of chromatin binding	2//973	14//15652	0.214953	0.999999	0.999999	HMBOX1/ZNF618	2
GO:0042795	snRNA transcription by RNA polymerase II	2//973	14//15652	0.214953	0.999999	0.999999	ZC3H8/LARP7	2
GO:0043455	regulation of secondary metabolic process	2//973	14//15652	0.214953	0.999999	0.999999	SLC24A5/APPL1	2
GO:0044793	negative regulation by host of viral process	2//973	14//15652	0.214953	0.999999	0.999999	NUCKS1/MIR222	2
GO:0045579	positive regulation of B cell differentiation	2//973	14//15652	0.214953	0.999999	0.999999	PCID2/IL2	2
GO:0045836	positive regulation of meiotic nuclear division	2//973	14//15652	0.214953	0.999999	0.999999	PRDM9/STRA8	2
GO:0048021	regulation of melanin biosynthetic process	2//973	14//15652	0.214953	0.999999	0.999999	SLC24A5/APPL1	2
GO:0048302	regulation of isotype switching to IgG isotypes	2//973	14//15652	0.214953	0.999999	0.999999	NDFIP1/IL2	2
GO:0051284	positive regulation of sequestering of calcium ion	2//973	14//15652	0.214953	0.999999	0.999999	MIR133A1/FKBP1B	2
GO:0060766	negative regulation of androgen receptor signaling pathway	2//973	14//15652	0.214953	0.999999	0.999999	PIAS2/NCOR1	2
GO:0070986	left/right axis specification	2//973	14//15652	0.214953	0.999999	0.999999	MNS1/EPB41L5	2
GO:0072578	neurotransmitter-gated ion channel clustering	2//973	14//15652	0.214953	0.999999	0.999999	GLRB/SHISA7	2
GO:0086069	bundle of His cell to Purkinje myocyte communication	2//973	14//15652	0.214953	0.999999	0.999999	CTNNA3/RANGRF	2
GO:0110156	methylguanosine-cap decapping	2//973	14//15652	0.214953	0.999999	0.999999	NUDT12/PNRC2	2
GO:1900376	regulation of secondary metabolite biosynthetic process	2//973	14//15652	0.214953	0.999999	0.999999	SLC24A5/APPL1	2
GO:1903242	regulation of cardiac muscle hypertrophy in response to stress	2//973	14//15652	0.214953	0.999999	0.999999	MIR34B/MIR208A	2
GO:0019674	NAD metabolic process	3//973	26//15652	0.217402	0.999999	0.999999	TP53/FOXK2/SLC25A12	3
GO:0051930	regulation of sensory perception of pain	3//973	26//15652	0.217402	0.999999	0.999999	SMR3A/SMR3B/ZFHX2	3
GO:0051931	regulation of sensory perception	3//973	26//15652	0.217402	0.999999	0.999999	SMR3A/SMR3B/ZFHX2	3
GO:0006364	rRNA processing	16//973	207//15652	0.217525	0.999999	0.999999	PIH1D2/NSA2/NAF1/RPL26/RRP15/RPS27/C1D/RPL5/METTL16/DIMT1/SRFBP1/RPL14/RPL10A/RSL1D1/RPL11/RPS6	16
GO:0010948	negative regulation of cell cycle process	20//973	266//15652	0.219176	0.999999	0.999999	MIR29C/TP53/MIR30C2/NEK11/CCP110/PTTG3P/PCID2/CCNG1/MIR133A1/FBXO4/ETAA1/THOC1/RPL26/CEP63/RAD17/SETMAR/ATRX/DLG1/TPR/MYO16	20
GO:0046660	female sex differentiation	10//973	121//15652	0.219839	0.999999	0.999999	LRP2/PGR/ROBO2/IMMP2L/GAS2/GDF9/SMAD4/EIF2B2/FSHR/AFP	10
GO:0042177	negative regulation of protein catabolic process	9//973	107//15652	0.22071	0.999999	0.999999	SVIP/MDM4/OGT/UCHL5/CAMLG/RPL5/BAG5/SMAD4/RPL11	9
GO:0055090	acylglycerol homeostasis	4//973	39//15652	0.222193	0.999999	0.999999	ANGPTL3/MIR208A/NR1H4/APOC4	4
GO:0070328	triglyceride homeostasis	4//973	39//15652	0.222193	0.999999	0.999999	ANGPTL3/MIR208A/NR1H4/APOC4	4
GO:0140694	non-membrane-bounded organelle assembly	25//973	341//15652	0.22274	0.999999	0.999999	CCP110/C1QBP/KIAA0753/HAUS3/SPICE1/MRPL22/NEK7/CHMP2B/CEP63/PAN3/RPS27/STAG2/NCOR1/RPL5/MIS12/RPL24/SMAD4/SMC3/CETN2/TIA1/PUM2/RPL11/TPR/RPL38/HNRNPU	25
GO:0030032	lamellipodium assembly	6//973	66//15652	0.226073	0.999999	0.999999	OCLN/CLRN1/ABI2/MIR196A1/AVIL/TWF1	6
GO:0043462	regulation of ATP-dependent activity	6//973	66//15652	0.226073	0.999999	0.999999	PFN2/TP53/MNAT1/SETMAR/CASR/HNRNPU	6
GO:0010921	regulation of phosphatase activity	7//973	80//15652	0.228571	0.999999	0.999999	PPP1R2/BOD1L1/PPP1R2P1/TMEM225/FKBP1B/PPP1R14D/HSP90B1	7
GO:0043161	proteasome-mediated ubiquitin-dependent protein catabolic process	28//973	388//15652	0.231441	0.999999	0.999999	CLGN/SVIP/YOD1/KLHDC1/FBXO9/BTRC/KLHDC10/KLHDC2/NEMF/FBXO4/ATXN3/CRBN/CSNK1A1/OGT/FBXO38/UCHL5/CAMLG/DERL2/BAG5/CDC16/FBXL4/CUL4B/PCNP/FBXO33/RPL11/FBXW11/FAM8A1/HSP90B1	28
GO:0051961	negative regulation of nervous system development	11//973	137//15652	0.232317	0.999999	0.999999	ROBO2/TP53/ULK2/CDKL3/DAB1/PCM1/NF1/DICER1/DLX1/MAG/DLX2	11
GO:0017038	protein import	15//973	195//15652	0.232323	0.999999	0.999999	TP53/PEX5L/RANBP17/EFCAB7/RPAIN/AGT/TOMM20/NF1/NUP133/APPL1/HSP90AA1/RANGRF/CHCHD4/TPR/POM121L2	15
GO:1902806	regulation of cell cycle G1/S phase transition	13//973	166//15652	0.233156	0.999999	0.999999	MIR29C/TP53/MIR30C2/MNAT1/MIR133A1/RPL26/TMEM14B/APPL1/CUL4B/DLG1/MIR208A/MIR222/MYO16	13
GO:0000002	mitochondrial genome maintenance	3//973	27//15652	0.234143	0.999999	0.999999	STOX1/TP53/SLC25A36	3
GO:0002323	natural killer cell activation involved in immune response	3//973	27//15652	0.234143	0.999999	0.999999	IFNA6/IFNW1/IFNA13	3
GO:0003352	regulation of cilium movement	3//973	27//15652	0.234143	0.999999	0.999999	CCDC39/CCDC40/CCDC65	3
GO:0032366	intracellular sterol transport	3//973	27//15652	0.234143	0.999999	0.999999	ARV1/TSPO2/SCP2	3
GO:0048679	regulation of axon regeneration	3//973	27//15652	0.234143	0.999999	0.999999	RTN4RL1/MIR222/FKBP1B	3
GO:0051291	protein heterooligomerization	3//973	27//15652	0.234143	0.999999	0.999999	KCNC2/CPSF6/CALHM1	3
GO:0060122	inner ear receptor cell stereocilium organization	3//973	27//15652	0.234143	0.999999	0.999999	TTC8/TRIP11/CLRN1	3
GO:1901798	positive regulation of signal transduction by p53 class mediator	3//973	27//15652	0.234143	0.999999	0.999999	MIR186/RPL26/ING4	3
GO:2000515	negative regulation of CD4-positive, alpha-beta T cell activation	3//973	27//15652	0.234143	0.999999	0.999999	HMGB1/IL2/ARG2	3
GO:2000765	regulation of cytoplasmic translation	3//973	27//15652	0.234143	0.999999	0.999999	RBM24/METTL3/HNRNPU	3
GO:0016572	histone phosphorylation	4//973	40//15652	0.235743	0.999999	0.999999	NEK11/RPS6KA5/MAP3K12/MST1	4
GO:0042771	intrinsic apoptotic signaling pathway in response to DNA damage by p53 class mediator	4//973	40//15652	0.235743	0.999999	0.999999	TP53/RPL26/SNW1/HNRNPK	4
GO:1903828	negative regulation of protein localization	14//973	181//15652	0.235973	0.999999	0.999999	SVIP/YOD1/PPP2R5A/SERGEF/LZTFL1/FBXO4/C11orf65/NF1/NDUFAF2/DERL2/NDFIP1/BTF3/MIR93/FKBP1B	14
GO:0072089	stem cell proliferation	6//973	67//15652	0.236369	0.999999	0.999999	NANOG/N4BP2L2/MIR320A/MIR320C1/MIR222/HNRNPU	6
GO:0055006	cardiac cell development	7//973	81//15652	0.237917	0.999999	0.999999	SORBS2/AGT/PARP2/SMAD4/MIR199B/MIR208A/HNRNPU	7
GO:0061157	mRNA destabilization	7//973	81//15652	0.237917	0.999999	0.999999	RBM24/METTL3/PAN3/METTL14/METTL16/MIRLET7A1/HNRNPU	7
GO:0006089	lactate metabolic process	2//973	15//15652	0.23845	0.999999	0.999999	TP53/SLC25A12	2
GO:0006570	tyrosine metabolic process	2//973	15//15652	0.23845	0.999999	0.999999	GSTZ1/DCT	2
GO:0009642	response to light intensity	2//973	15//15652	0.23845	0.999999	0.999999	KCNC2/ND3	2
GO:0010940	positive regulation of necrotic cell death	2//973	15//15652	0.23845	0.999999	0.999999	TP53/COX2	2
GO:0014067	negative regulation of phosphatidylinositol 3-kinase signaling	2//973	15//15652	0.23845	0.999999	0.999999	PLGLB2/MIR206	2
GO:0034393	positive regulation of smooth muscle cell apoptotic process	2//973	15//15652	0.23845	0.999999	0.999999	MAP2K4/MIR28	2
GO:0035435	phosphate ion transmembrane transport	2//973	15//15652	0.23845	0.999999	0.999999	SLC25A14/SLC17A1	2
GO:0043517	positive regulation of DNA damage response, signal transduction by p53 class mediator	2//973	15//15652	0.23845	0.999999	0.999999	RPL26/ING4	2
GO:0044804	autophagy of nucleus	2//973	15//15652	0.23845	0.999999	0.999999	ATG2B/ULK2	2
GO:0048291	isotype switching to IgG isotypes	2//973	15//15652	0.23845	0.999999	0.999999	NDFIP1/IL2	2
GO:0048712	negative regulation of astrocyte differentiation	2//973	15//15652	0.23845	0.999999	0.999999	DAB1/NF1	2
GO:0051791	medium-chain fatty acid metabolic process	2//973	15//15652	0.23845	0.999999	0.999999	ACADM/CYP4A22	2
GO:0060965	negative regulation of miRNA-mediated gene silencing	2//973	15//15652	0.23845	0.999999	0.999999	TP53/NCOR1	2
GO:0061684	chaperone-mediated autophagy	2//973	15//15652	0.23845	0.999999	0.999999	HSP90AA1/EEF1A1	2
GO:0071732	cellular response to nitric oxide	2//973	15//15652	0.23845	0.999999	0.999999	KCNC2/MTR	2
GO:1902036	regulation of hematopoietic stem cell differentiation	2//973	15//15652	0.23845	0.999999	0.999999	N4BP2L2/METTL3	2
GO:1902165	regulation of intrinsic apoptotic signaling pathway in response to DNA damage by p53 class mediator	2//973	15//15652	0.23845	0.999999	0.999999	RPL26/HNRNPK	2
GO:1903818	positive regulation of voltage-gated potassium channel activity	2//973	15//15652	0.23845	0.999999	0.999999	KCNC2/KCNA1	2
GO:2000846	regulation of corticosteroid hormone secretion	2//973	15//15652	0.23845	0.999999	0.999999	AGTR1/AGT	2
GO:2001020	regulation of response to DNA damage stimulus	16//973	211//15652	0.240053	0.999999	0.999999	TP53/SMG1/FBXO4/ETAA1/THOC1/RPL26/MEAF6/SETMAR/HMGB1/BRD8/EPC1/NEK4/ING4/HNRNPK/MAGEF1/FXR2	16
GO:1901988	negative regulation of cell cycle phase transition	17//973	226//15652	0.241492	0.999999	0.999999	MIR29C/TP53/MIR30C2/NEK11/PCID2/CCNG1/MIR133A1/FBXO4/ETAA1/THOC1/RPL26/CEP63/RAD17/SETMAR/DLG1/TPR/MYO16	17
GO:0000075	cell cycle checkpoint signaling	12//973	153//15652	0.243157	0.999999	0.999999	TP53/NEK11/PCID2/CCNG1/FBXO4/ETAA1/THOC1/RPL26/CEP63/RAD17/SETMAR/TPR	12
GO:0006695	cholesterol biosynthetic process	5//973	54//15652	0.24367	0.999999	0.999999	HSD17B7/SEC14L2/ARV1/LBR/MIR185	5
GO:0045761	regulation of adenylate cyclase activity	5//973	54//15652	0.24367	0.999999	0.999999	CACNA1D/CAP2/NF1/FSHR/GRM3	5
GO:0051438	regulation of ubiquitin-protein transferase activity	5//973	54//15652	0.24367	0.999999	0.999999	BTRC/DCUN1D2/RPL5/BAG5/RPL11	5
GO:0086065	cell communication involved in cardiac conduction	5//973	54//15652	0.24367	0.999999	0.999999	CACNA1D/CTNNA3/RANGRF/MIR208A/FKBP1B	5
GO:1902653	secondary alcohol biosynthetic process	5//973	54//15652	0.24367	0.999999	0.999999	HSD17B7/SEC14L2/ARV1/LBR/MIR185	5
GO:0000281	mitotic cytokinesis	6//973	68//15652	0.246806	0.999999	0.999999	DCDC1/EFHC1/TTC19/MYH10/CHMP2B/RASA1	6
GO:0042440	pigment metabolic process	6//973	68//15652	0.246806	0.999999	0.999999	SLC24A5/TMEM14B/TMEM14C/APPL1/COX10/DCT	6
GO:0120192	tight junction assembly	6//973	68//15652	0.246806	0.999999	0.999999	OCLN/NPHP1/DLG1/CLDN6/FRMPD2/IL17A	6
GO:1902115	regulation of organelle assembly	14//973	183//15652	0.24843	0.999999	0.999999	MNS1/CCP110/LRRTM2/SYNE2/SPICE1/DYNC2LI1/TAPT1/CHMP2B/PAN3/SMAD4/MOAP1/SDCCAG8/TPR/HNRNPU	14
GO:0032409	regulation of transporter activity	20//973	272//15652	0.24924	0.999999	0.999999	PDZK1/CACNA1D/KCNC2/MIR186/MIR133A1/COX17/VAMP2/CRBN/NDFIP1/SLMAP/DLG1/YWHAE/MIR34B/RANGRF/KCNA1/MIR30D/SHISA7/MIR208A/MIR93/FKBP1B	20
GO:0031648	protein destabilization	4//973	41//15652	0.249483	0.999999	0.999999	BTRC/FBXO4/SERF1A/FBXW11	4
GO:0071354	cellular response to interleukin-6	4//973	41//15652	0.249483	0.999999	0.999999	MIRLET7C/MIRLET7E/MIRLET7A1/SMAD4	4
GO:0031346	positive regulation of cell projection organization	23//973	317//15652	0.249714	0.999999	0.999999	ROBO2/OCLN/GPM6A/MNS1/FUT9/CCP110/IL1RAPL1/AGT/CDKL3/TAPT1/CAPRIN2/CLRN1/FBXO38/DNM3/ABI2/GOLGA4/FNBP1L/AVIL/TWF1/SS18L2/CBFA2T2/MIR222/FKBP1B	23
GO:0006783	heme biosynthetic process	3//973	28//15652	0.251101	0.999999	0.999999	TMEM14B/TMEM14C/COX10	3
GO:0010453	regulation of cell fate commitment	3//973	28//15652	0.251101	0.999999	0.999999	MIR133A1/MIR206/MIR208A	3
GO:0051481	negative regulation of cytosolic calcium ion concentration	3//973	28//15652	0.251101	0.999999	0.999999	MIR133A1/MIR208A/FKBP1B	3
GO:0090169	regulation of spindle assembly	3//973	28//15652	0.251101	0.999999	0.999999	CHMP2B/TPR/HNRNPU	3
GO:1903579	negative regulation of ATP metabolic process	3//973	28//15652	0.251101	0.999999	0.999999	TP53/SLC25A12/NCOR1	3
GO:0098813	nuclear chromosome segregation	18//973	243//15652	0.253516	0.999999	0.999999	SYCP2/SMC1B/ANKRD31/PTTG3P/PCID2/CCNB1IP1/SPICE1/CHMP2B/NSL1/ATRX/STAG2/MIS12/CDC16/SMC3/PRDM9/C1orf146/TPR/HNRNPU	18
GO:0014013	regulation of gliogenesis	8//973	97//15652	0.255277	0.999999	0.999999	LRP2/DAB1/NF1/DICER1/DLX1/MAG/MIR222/DLX2	8
GO:0001541	ovarian follicle development	5//973	55//15652	0.255543	0.999999	0.999999	IMMP2L/GAS2/SMAD4/EIF2B2/FSHR	5
GO:0042698	ovulation cycle	6//973	69//15652	0.257371	0.999999	0.999999	PGR/ROBO2/GAS2/GDF9/FSHR/AFP	6
GO:0030048	actin filament-based movement	10//973	126//15652	0.25758	0.999999	0.999999	CACNA1D/SYNE2/MYH10/MIR133A1/EPB41L5/CTNNA3/FNBP1L/DLG1/RANGRF/MYL1	10
GO:0006913	nucleocytoplasmic transport	21//973	289//15652	0.259656	0.999999	0.999999	TP53/RANBP17/EFCAB7/RPAIN/SMG1/PCID2/NEMF/AGT/THOC1/NF1/NUP133/APPL1/ZC3H11A/DNAJC27/CPSF6/YWHAE/RANGRF/TPR/POM121L2/NXF5/HNRNPA2B1	21
GO:0051169	nuclear transport	21//973	289//15652	0.259656	0.999999	0.999999	TP53/RANBP17/EFCAB7/RPAIN/SMG1/PCID2/NEMF/AGT/THOC1/NF1/NUP133/APPL1/ZC3H11A/DNAJC27/CPSF6/YWHAE/RANGRF/TPR/POM121L2/NXF5/HNRNPA2B1	21
GO:0000729	DNA double-strand break processing	2//973	16//15652	0.262062	0.999999	0.999999	SETMAR/WDR70	2
GO:0002713	negative regulation of B cell mediated immunity	2//973	16//15652	0.262062	0.999999	0.999999	THOC1/NDFIP1	2
GO:0002890	negative regulation of immunoglobulin mediated immune response	2//973	16//15652	0.262062	0.999999	0.999999	THOC1/NDFIP1	2
GO:0006740	NADPH regeneration	2//973	16//15652	0.262062	0.999999	0.999999	TP53/RBKS	2
GO:0031573	mitotic intra-S DNA damage checkpoint signaling	2//973	16//15652	0.262062	0.999999	0.999999	NEK11/RAD17	2
GO:0033151	V(D)J recombination	2//973	16//15652	0.262062	0.999999	0.999999	HMGB1/RAG1	2
GO:0034105	positive regulation of tissue remodeling	2//973	16//15652	0.262062	0.999999	0.999999	MIR34B/IL2	2
GO:0034374	low-density lipoprotein particle remodeling	2//973	16//15652	0.262062	0.999999	0.999999	AGTR1/AGT	2
GO:0035930	corticosteroid hormone secretion	2//973	16//15652	0.262062	0.999999	0.999999	AGTR1/AGT	2
GO:0046827	positive regulation of protein export from nucleus	2//973	16//15652	0.262062	0.999999	0.999999	YWHAE/TPR	2
GO:0048532	anatomical structure arrangement	2//973	16//15652	0.262062	0.999999	0.999999	TFAP2A/DAB1	2
GO:0060149	negative regulation of post-transcriptional gene silencing	2//973	16//15652	0.262062	0.999999	0.999999	TP53/NCOR1	2
GO:0060967	negative regulation of gene silencing by RNA	2//973	16//15652	0.262062	0.999999	0.999999	TP53/NCOR1	2
GO:0070525	tRNA threonylcarbamoyladenosine metabolic process	2//973	16//15652	0.262062	0.999999	0.999999	OSGEPL1/TRMT10C	2
GO:0090231	regulation of spindle checkpoint	2//973	16//15652	0.262062	0.999999	0.999999	PCID2/TPR	2
GO:0090266	regulation of mitotic cell cycle spindle assembly checkpoint	2//973	16//15652	0.262062	0.999999	0.999999	PCID2/TPR	2
GO:0110154	RNA decapping	2//973	16//15652	0.262062	0.999999	0.999999	NUDT12/PNRC2	2
GO:1900363	regulation of mRNA polyadenylation	2//973	16//15652	0.262062	0.999999	0.999999	ZC3H14/CPSF6	2
GO:1900369	negative regulation of post-transcriptional gene silencing by RNA	2//973	16//15652	0.262062	0.999999	0.999999	TP53/NCOR1	2
GO:1901386	negative regulation of voltage-gated calcium channel activity	2//973	16//15652	0.262062	0.999999	0.999999	MIR208A/MIR93	2
GO:1903504	regulation of mitotic spindle checkpoint	2//973	16//15652	0.262062	0.999999	0.999999	PCID2/TPR	2
GO:1904263	positive regulation of TORC1 signaling	2//973	16//15652	0.262062	0.999999	0.999999	GPR137C/RRAGB	2
GO:0032781	positive regulation of ATP-dependent activity	4//973	42//15652	0.263388	0.999999	0.999999	PFN2/SETMAR/CASR/HNRNPU	4
GO:0045912	negative regulation of carbohydrate metabolic process	4//973	42//15652	0.263388	0.999999	0.999999	TP53/SLC25A12/NCOR1/MST1	4
GO:0140353	lipid export from cell	4//973	42//15652	0.263388	0.999999	0.999999	AGTR1/AGT/GDF9/TMF1	4
GO:0071322	cellular response to carbohydrate stimulus	10//973	127//15652	0.265378	0.999999	0.999999	OXCT1/ZBTB20/NDUFAF2/MIR320A/MIR320C1/SMAD4/ZNF236/CASR/FKBP1B/NR1H4	10
GO:0050779	RNA destabilization	7//973	84//15652	0.266653	0.999999	0.999999	RBM24/METTL3/PAN3/METTL14/METTL16/MIRLET7A1/HNRNPU	7
GO:0070228	regulation of lymphocyte apoptotic process	5//973	56//15652	0.267553	0.999999	0.999999	TP53/ZC3H8/IL2/RAG1/ARG2	5
GO:0002200	somatic diversification of immune receptors	6//973	70//15652	0.268055	0.999999	0.999999	THOC1/HMGB1/NDFIP1/BATF/IL2/RAG1	6
GO:0003281	ventricular septum development	6//973	70//15652	0.268055	0.999999	0.999999	LRP2/ROBO2/TRIP11/MDM4/SMAD4/MATR3	6
GO:0002507	tolerance induction	3//973	29//15652	0.26823	0.999999	0.999999	PHLPP1/HMGB1/PSG9	3
GO:0007628	adult walking behavior	3//973	29//15652	0.26823	0.999999	0.999999	GLRB/DAB1/ABHD12	3
GO:0031646	positive regulation of nervous system process	3//973	29//15652	0.26823	0.999999	0.999999	SLC25A12/DICER1/MAG	3
GO:0045910	negative regulation of DNA recombination	3//973	29//15652	0.26823	0.999999	0.999999	THOC1/NDFIP1/MAGEF1	3
GO:0071539	protein localization to centrosome	3//973	29//15652	0.26823	0.999999	0.999999	KIAA0753/PCM1/CEP350	3
GO:1901380	negative regulation of potassium ion transmembrane transport	3//973	29//15652	0.26823	0.999999	0.999999	MIR133A1/CRBN/MIR30D	3
GO:0007043	cell-cell junction assembly	11//973	142//15652	0.268601	0.999999	0.999999	OCLN/CDH7/AGT/NPHP1/GNPAT/DLG1/PKN2/CLDN6/FRMPD2/IL17A/NR1H4	11
GO:0055007	cardiac muscle cell differentiation	9//973	113//15652	0.26941	0.999999	0.999999	SORBS2/AGT/ACADM/PARP2/SMAD4/MIR199B/MIR208A/MIR222/HNRNPU	9
GO:0044262	cellular carbohydrate metabolic process	19//973	261//15652	0.270272	0.999999	0.999999	TP53/ANGPTL3/FUT9/FOXK2/BPNT1/RBKS/ACADM/ABHD10/PPP1R2/SLC25A12/GK5/OGT/NDST3/ENOSF1/NCOR1/MST1/PPP1R2P1/PPIP5K2/SI	19
GO:0061014	positive regulation of mRNA catabolic process	7//973	85//15652	0.276438	0.999999	0.999999	RBM24/METTL3/PAN3/METTL14/METTL16/MIRLET7A1/HNRNPU	7
GO:1990542	mitochondrial transmembrane transport	6//973	71//15652	0.278847	0.999999	0.999999	SLC25A21/SLC25A36/TOMM20/SLC25A12/PMPCB/CHCHD4	6
GO:0046530	photoreceptor cell differentiation	5//973	57//15652	0.279684	0.999999	0.999999	TTC8/DLX1/CRB1/PDE6C/DLX2	5
GO:0046847	filopodium assembly	5//973	57//15652	0.279684	0.999999	0.999999	GPM6A/RAB3IP/DNM3/FNBP1L/FXR2	5
GO:0006688	glycosphingolipid biosynthetic process	3//973	30//15652	0.285485	0.999999	0.999999	FUT9/B3GALT2/ST8SIA3	3
GO:0009072	aromatic amino acid family metabolic process	3//973	30//15652	0.285485	0.999999	0.999999	TPH1/GSTZ1/DCT	3
GO:0010880	regulation of release of sequestered calcium ion into cytosol by sarcoplasmic reticulum	3//973	30//15652	0.285485	0.999999	0.999999	MIR133A1/MIR93/FKBP1B	3
GO:0021772	olfactory bulb development	3//973	30//15652	0.285485	0.999999	0.999999	ROBO2/TTC8/DLX2	3
GO:0032205	negative regulation of telomere maintenance	3//973	30//15652	0.285485	0.999999	0.999999	RAD50/HNRNPC/HNRNPU	3
GO:0045191	regulation of isotype switching	3//973	30//15652	0.285485	0.999999	0.999999	THOC1/NDFIP1/IL2	3
GO:0046825	regulation of protein export from nucleus	3//973	30//15652	0.285485	0.999999	0.999999	DNAJC27/YWHAE/TPR	3
GO:0070570	regulation of neuron projection regeneration	3//973	30//15652	0.285485	0.999999	0.999999	RTN4RL1/MIR222/FKBP1B	3
GO:0090659	walking behavior	3//973	30//15652	0.285485	0.999999	0.999999	GLRB/DAB1/ABHD12	3
GO:0000028	ribosomal small subunit assembly	2//973	17//15652	0.285685	0.999999	0.999999	RPS27/RPL38	2
GO:0002837	regulation of immune response to tumor cell	2//973	17//15652	0.285685	0.999999	0.999999	FBXO38/HMGB1	2
GO:0006071	glycerol metabolic process	2//973	17//15652	0.285685	0.999999	0.999999	ANGPTL3/GK5	2
GO:0006336	DNA replication-independent chromatin assembly	2//973	17//15652	0.285685	0.999999	0.999999	CENPP/ATRX	2
GO:0006977	DNA damage response, signal transduction by p53 class mediator resulting in cell cycle arrest	2//973	17//15652	0.285685	0.999999	0.999999	TP53/RPL26	2
GO:0007289	spermatid nucleus differentiation	2//973	17//15652	0.285685	0.999999	0.999999	SYCP3/TMF1	2
GO:0009301	snRNA transcription	2//973	17//15652	0.285685	0.999999	0.999999	ZC3H8/LARP7	2
GO:0010985	negative regulation of lipoprotein particle clearance	2//973	17//15652	0.285685	0.999999	0.999999	MIR133A1/MIR185	2
GO:0014850	response to muscle activity	2//973	17//15652	0.285685	0.999999	0.999999	AGT/TOMM20	2
GO:0032211	negative regulation of telomere maintenance via telomerase	2//973	17//15652	0.285685	0.999999	0.999999	HNRNPC/HNRNPU	2
GO:0032968	positive regulation of transcription elongation from RNA polymerase II promoter	2//973	17//15652	0.285685	0.999999	0.999999	EAPP/SUPT16H	2
GO:0034433	steroid esterification	2//973	17//15652	0.285685	0.999999	0.999999	AGTR1/AGT	2
GO:0034434	sterol esterification	2//973	17//15652	0.285685	0.999999	0.999999	AGTR1/AGT	2
GO:0034435	cholesterol esterification	2//973	17//15652	0.285685	0.999999	0.999999	AGTR1/AGT	2
GO:0035729	cellular response to hepatocyte growth factor stimulus	2//973	17//15652	0.285685	0.999999	0.999999	APPL1/CASR	2
GO:0048339	paraxial mesoderm development	2//973	17//15652	0.285685	0.999999	0.999999	EPB41L5/NUP133	2
GO:0060353	regulation of cell adhesion molecule production	2//973	17//15652	0.285685	0.999999	0.999999	MIR206/MIR222	2
GO:0061484	hematopoietic stem cell homeostasis	2//973	17//15652	0.285685	0.999999	0.999999	OCIAD2/OCIAD1	2
GO:0070230	positive regulation of lymphocyte apoptotic process	2//973	17//15652	0.285685	0.999999	0.999999	TP53/ZC3H8	2
GO:0140747	regulation of ncRNA transcription	2//973	17//15652	0.285685	0.999999	0.999999	ATRX/LARP7	2
GO:1902170	cellular response to reactive nitrogen species	2//973	17//15652	0.285685	0.999999	0.999999	KCNC2/MTR	2
GO:1903817	negative regulation of voltage-gated potassium channel activity	2//973	17//15652	0.285685	0.999999	0.999999	MIR133A1/MIR30D	2
GO:2000291	regulation of myoblast proliferation	2//973	17//15652	0.285685	0.999999	0.999999	MIR133A1/MALAT1	2
GO:1902807	negative regulation of cell cycle G1/S phase transition	7//973	86//15652	0.286313	0.999999	0.999999	MIR29C/TP53/MIR30C2/MIR133A1/RPL26/DLG1/MYO16	7
GO:0045132	meiotic chromosome segregation	6//973	72//15652	0.289736	0.999999	0.999999	SYCP2/ANKRD31/PTTG3P/CCNB1IP1/PRDM9/C1orf146	6
GO:0045685	regulation of glial cell differentiation	6//973	72//15652	0.289736	0.999999	0.999999	DAB1/NF1/DICER1/DLX1/MAG/DLX2	6
GO:0002204	somatic recombination of immunoglobulin genes involved in immune response	4//973	44//15652	0.291593	0.999999	0.999999	THOC1/NDFIP1/BATF/IL2	4
GO:0002208	somatic diversification of immunoglobulins involved in immune response	4//973	44//15652	0.291593	0.999999	0.999999	THOC1/NDFIP1/BATF/IL2	4
GO:0009066	aspartate family amino acid metabolic process	4//973	44//15652	0.291593	0.999999	0.999999	SLC25A21/SLC25A12/NIT2/MTR	4
GO:0031641	regulation of myelination	4//973	44//15652	0.291593	0.999999	0.999999	SLC25A12/DICER1/DLG1/MAG	4
GO:0033047	regulation of mitotic sister chromatid segregation	4//973	44//15652	0.291593	0.999999	0.999999	PTTG3P/PCID2/TPR/HNRNPU	4
GO:0045190	isotype switching	4//973	44//15652	0.291593	0.999999	0.999999	THOC1/NDFIP1/BATF/IL2	4
GO:0045911	positive regulation of DNA recombination	5//973	58//15652	0.291921	0.999999	0.999999	MEAF6/BRD8/EPC1/PRDM9/IL2	5
GO:0031345	negative regulation of cell projection organization	13//973	175//15652	0.293386	0.999999	0.999999	PFN2/RAB3IP/EVL/CCP110/RTN4RL1/ULK2/CDKL3/DAB1/DNM3/MIR196A1/BAG5/CBFA2T2/MAG	13
GO:1901606	alpha-amino acid catabolic process	7//973	87//15652	0.296269	0.999999	0.999999	GLDC/SLC25A21/ALDH6A1/MCCC1/GSTZ1/AUH/ARG2	7
GO:2001257	regulation of cation channel activity	12//973	161//15652	0.299832	0.999999	0.999999	KCNC2/MIR133A1/VAMP2/CRBN/SLMAP/DLG1/KCNA1/MIR30D/SHISA7/MIR208A/MIR93/FKBP1B	12
GO:0070227	lymphocyte apoptotic process	6//973	73//15652	0.300712	0.999999	0.999999	TP53/ZC3H8/IL2/RPS6/RAG1/ARG2	6
GO:0070373	negative regulation of ERK1 and ERK2 cascade	6//973	73//15652	0.300712	0.999999	0.999999	RPS6KA6/MIR133A1/DLG1/SMAD4/PTPRR/MIR185	6
GO:0002828	regulation of type 2 immune response	3//973	31//15652	0.302825	0.999999	0.999999	DENND1B/NDFIP1/ARG2	3
GO:0048710	regulation of astrocyte differentiation	3//973	31//15652	0.302825	0.999999	0.999999	DAB1/NF1/MAG	3
GO:0055023	positive regulation of cardiac muscle tissue growth	3//973	31//15652	0.302825	0.999999	0.999999	PARP2/MIR208A/MIR222	3
GO:0070536	protein K63-linked deubiquitination	3//973	31//15652	0.302825	0.999999	0.999999	YOD1/ATXN3/USP33	3
GO:0071108	protein K48-linked deubiquitination	3//973	31//15652	0.302825	0.999999	0.999999	YOD1/ATXN3/USP33	3
GO:1902692	regulation of neuroblast proliferation	3//973	31//15652	0.302825	0.999999	0.999999	TP53/NF1/DCT	3
GO:1905508	protein localization to microtubule organizing center	3//973	31//15652	0.302825	0.999999	0.999999	KIAA0753/PCM1/CEP350	3
GO:0007346	regulation of mitotic cell cycle	30//973	435//15652	0.302949	0.999999	0.999999	STOX1/MIR29C/TP53/MIR30C2/CDC14A/NEK11/MNAT1/PCID2/CCNG1/BTC/MIR133A1/ANGEL2/RPL26/NEK7/RAD17/TMEM14B/SETMAR/YTHDC2/RAD51B/APPL1/CDC16/CUL4B/DLG1/PKN2/YWHAE/TPR/MIR208A/MIR222/HNRNPU/MYO16	30
GO:0016126	sterol biosynthetic process	5//973	59//15652	0.304249	0.999999	0.999999	HSD17B7/SEC14L2/ARV1/LBR/MIR185	5
GO:0008203	cholesterol metabolic process	10//973	132//15652	0.305399	0.999999	0.999999	FMO5/ABCA5/HSD17B7/ANGPTL3/SEC14L2/ARV1/APOF/LBR/MIR185/NR1H4	10
GO:0046189	phenol-containing compound biosynthetic process	4//973	45//15652	0.305846	0.999999	0.999999	TPH1/SLC24A5/APPL1/DCT	4
GO:0070741	response to interleukin-6	4//973	45//15652	0.305846	0.999999	0.999999	MIRLET7C/MIRLET7E/MIRLET7A1/SMAD4	4
GO:0071827	plasma lipoprotein particle organization	4//973	45//15652	0.305846	0.999999	0.999999	AGTR1/ABCA5/AGT/NR1H4	4
GO:0032392	DNA geometric change	7//973	88//15652	0.3063	0.999999	0.999999	MNAT1/CHD1/RAD50/HMGB1/ATRX/CHD3/HNRNPA2B1	7
GO:1904063	negative regulation of cation transmembrane transport	7//973	88//15652	0.3063	0.999999	0.999999	MIR133A1/CRBN/YWHAE/MIR30D/MIR208A/MIR93/FKBP1B	7
GO:0006457	protein folding	14//973	192//15652	0.307252	0.999999	0.999999	CLGN/HSP90B2P/NKTR/NUDCD2/HSP90AA4P/HSP90AA1/BAG5/HSP90AA5P/HSP90AB2P/CHCHD4/FKBP1B/HSP90AB4P/PPIAL4A/HSP90B1	14
GO:0001522	pseudouridine synthesis	2//973	18//15652	0.309225	0.999999	0.999999	NAF1/TRUB1	2
GO:0003128	heart field specification	2//973	18//15652	0.309225	0.999999	0.999999	LRP2/ROBO2	2
GO:0007130	synaptonemal complex assembly	2//973	18//15652	0.309225	0.999999	0.999999	SYCP2/C1orf146	2
GO:0007549	dosage compensation	2//973	18//15652	0.309225	0.999999	0.999999	METTL3/HNRNPU	2
GO:0007603	phototransduction, visible light	2//973	18//15652	0.309225	0.999999	0.999999	GRK4/PDE6C	2
GO:0009048	dosage compensation by inactivation of X chromosome	2//973	18//15652	0.309225	0.999999	0.999999	METTL3/HNRNPU	2
GO:0030502	negative regulation of bone mineralization	2//973	18//15652	0.309225	0.999999	0.999999	MIR208A/STATH	2
GO:0030889	negative regulation of B cell proliferation	2//973	18//15652	0.309225	0.999999	0.999999	PAWR/MIR185	2
GO:0032026	response to magnesium ion	2//973	18//15652	0.309225	0.999999	0.999999	KCNC2/KCNA1	2
GO:0034162	toll-like receptor 9 signaling pathway	2//973	18//15652	0.309225	0.999999	0.999999	HMGB1/NR1H4	2
GO:0035813	regulation of renal sodium excretion	2//973	18//15652	0.309225	0.999999	0.999999	AGTR1/AGT	2
GO:0039535	regulation of RIG-I signaling pathway	2//973	18//15652	0.309225	0.999999	0.999999	C1QBP/PUM2	2
GO:0060391	positive regulation of SMAD protein signal transduction	2//973	18//15652	0.309225	0.999999	0.999999	SMAD4/SH2B1	2
GO:1902176	negative regulation of oxidative stress-induced intrinsic apoptotic signaling pathway	2//973	18//15652	0.309225	0.999999	0.999999	NME5/BAG5	2
GO:2001169	regulation of ATP biosynthetic process	2//973	18//15652	0.309225	0.999999	0.999999	SLC25A12/COX2	2
GO:0001818	negative regulation of cytokine production	22//973	314//15652	0.310917	0.999999	0.999999	HOMER2/MIRLET7C/RPS6KA5/C1QBP/MIR28/MIR194-1/MIR365A/HMGB1/DICER1/NDFIP1/MIRLET7E/MIR320A/TIA1/PSG9/CARD18/MIR206/MIR185/MIR217/MIR93/MIR222/NR1H4/ARG2	22
GO:0045861	negative regulation of proteolysis	22//973	314//15652	0.310917	0.999999	0.999999	SERPINA5/MIR29C/TP53/SERPINA11/SVIP/PCID2/AGT/SERPINA9/SPINK7/OGT/UCHL5/CAMLG/SMR3A/SERPINB6/SMR3B/SPINK9/RPL5/BAG5/WFDC10A/CARD18/RPL11/RAG1	22
GO:0016072	rRNA metabolic process	17//973	238//15652	0.311655	0.999999	0.999999	TP53/PIH1D2/NSA2/NAF1/RPL26/RRP15/RPS27/C1D/RPL5/METTL16/DIMT1/SRFBP1/RPL14/RPL10A/RSL1D1/RPL11/RPS6	17
GO:0009064	glutamine family amino acid metabolic process	6//973	74//15652	0.311763	0.999999	0.999999	RIMKLB/SLC25A12/NIT2/RIMKLA/NR1H4/ARG2	6
GO:0055017	cardiac muscle tissue growth	6//973	74//15652	0.311763	0.999999	0.999999	SORBS2/AGT/PARP2/MIR199B/MIR208A/MIR222	6
GO:0120193	tight junction organization	6//973	74//15652	0.311763	0.999999	0.999999	OCLN/NPHP1/DLG1/CLDN6/FRMPD2/IL17A	6
GO:0045930	negative regulation of mitotic cell cycle	15//973	208//15652	0.313397	0.999999	0.999999	MIR29C/TP53/MIR30C2/NEK11/PCID2/CCNG1/MIR133A1/ANGEL2/RPL26/RAD17/SETMAR/YTHDC2/DLG1/TPR/MYO16	15
GO:0050768	negative regulation of neurogenesis	10//973	133//15652	0.313581	0.999999	0.999999	TP53/ULK2/CDKL3/DAB1/PCM1/NF1/DICER1/DLX1/MAG/DLX2	10
GO:0006606	protein import into nucleus	11//973	148//15652	0.314309	0.999999	0.999999	TP53/RANBP17/EFCAB7/RPAIN/AGT/NF1/NUP133/APPL1/RANGRF/TPR/POM121L2	11
GO:0034655	nucleobase-containing compound catabolic process	25//973	361//15652	0.316248	0.999999	0.999999	RBM24/NUDT12/TRAF5/SLIRP/SMG1/PCID2/NAF1/ZC3H14/ANGEL2/METTL3/PAN3/METTL14/HINT1/APOBEC2/SETMAR/DICER1/METTL16/NUDT13/MIRLET7A1/TTC37/PNRC2/PUM2/HNRNPC/HNRNPU/FXR2	25
GO:0098661	inorganic anion transmembrane transport	7//973	89//15652	0.316396	0.999999	0.999999	GLRB/SLC26A3/SLC26A2/SLC25A14/SLC17A1/CASR/SLC13A1	7
GO:0032715	negative regulation of interleukin-6 production	5//973	60//15652	0.316652	0.999999	0.999999	MIR365A/MIRLET7E/MIR206/MIR217/NR1H4	5
GO:0046626	regulation of insulin receptor signaling pathway	5//973	60//15652	0.316652	0.999999	0.999999	GKAP1/AGT/OGT/NUCKS1/NR1H4	5
GO:0051926	negative regulation of calcium ion transport	5//973	60//15652	0.316652	0.999999	0.999999	MIR133A1/YWHAE/MIR208A/MIR93/FKBP1B	5
GO:0032412	regulation of ion transmembrane transporter activity	17//973	239//15652	0.317761	0.999999	0.999999	PDZK1/CACNA1D/KCNC2/MIR133A1/COX17/VAMP2/CRBN/SLMAP/DLG1/YWHAE/RANGRF/KCNA1/MIR30D/SHISA7/MIR208A/MIR93/FKBP1B	17
GO:0007059	chromosome segregation	21//973	300//15652	0.317832	0.999999	0.999999	SYCP2/SMC1B/ANKRD31/NEK11/PTTG3P/PCID2/CCNB1IP1/SPICE1/CHMP2B/NSL1/ATRX/STAG2/MIS12/CDC16/SMC3/PRDM9/PUM2/C1orf146/BANF2/TPR/HNRNPU	21
GO:0009063	cellular amino acid catabolic process	8//973	104//15652	0.319251	0.999999	0.999999	GLDC/SLC25A21/ALDH6A1/MCCC1/GSTZ1/ENOSF1/AUH/ARG2	8
GO:0018208	peptidyl-proline modification	4//973	46//15652	0.320169	0.999999	0.999999	NKTR/FKBP3/FKBP1B/PPIAL4A	4
GO:0051445	regulation of meiotic cell cycle	4//973	46//15652	0.320169	0.999999	0.999999	METTL3/YTHDC2/PRDM9/STRA8	4
GO:0051898	negative regulation of protein kinase B signaling	4//973	46//15652	0.320169	0.999999	0.999999	MIR29C/PHLPP1/DLG1/MIR34B	4
GO:0061178	regulation of insulin secretion involved in cellular response to glucose stimulus	4//973	46//15652	0.320169	0.999999	0.999999	OXCT1/NDUFAF2/FKBP1B/NR1H4	4
GO:0072698	protein localization to microtubule cytoskeleton	4//973	46//15652	0.320169	0.999999	0.999999	KIAA0753/PCM1/CEP350/HNRNPU	4
GO:0000154	rRNA modification	3//973	32//15652	0.320209	0.999999	0.999999	NAF1/METTL16/DIMT1	3
GO:0006779	porphyrin-containing compound biosynthetic process	3//973	32//15652	0.320209	0.999999	0.999999	TMEM14B/TMEM14C/COX10	3
GO:0021988	olfactory lobe development	3//973	32//15652	0.320209	0.999999	0.999999	ROBO2/TTC8/DLX2	3
GO:0033014	tetrapyrrole biosynthetic process	3//973	32//15652	0.320209	0.999999	0.999999	TMEM14B/TMEM14C/COX10	3
GO:0044743	protein transmembrane import into intracellular organelle	3//973	32//15652	0.320209	0.999999	0.999999	PEX5L/TOMM20/CHCHD4	3
GO:0070229	negative regulation of lymphocyte apoptotic process	3//973	32//15652	0.320209	0.999999	0.999999	IL2/RAG1/ARG2	3
GO:0086004	regulation of cardiac muscle cell contraction	3//973	32//15652	0.320209	0.999999	0.999999	CTNNA3/DLG1/RANGRF	3
GO:0086019	cell-cell signaling involved in cardiac conduction	3//973	32//15652	0.320209	0.999999	0.999999	CACNA1D/RANGRF/MIR208A	3
GO:1903580	positive regulation of ATP metabolic process	3//973	32//15652	0.320209	0.999999	0.999999	ZBTB20/SLC25A12/COX2	3
GO:1905207	regulation of cardiocyte differentiation	3//973	32//15652	0.320209	0.999999	0.999999	MIR133A1/SMAD4/MIR222	3
GO:2000279	negative regulation of DNA biosynthetic process	3//973	32//15652	0.320209	0.999999	0.999999	TP53/HNRNPC/HNRNPU	3
GO:0035601	protein deacylation	9//973	119//15652	0.320936	0.999999	0.999999	TP53/LYPLAL1/RCOR3/MBIP/ABHD10/CHD3/SUDS3/SIRT5/ABHD12	9
GO:0044774	mitotic DNA integrity checkpoint signaling	6//973	75//15652	0.322879	0.999999	0.999999	TP53/NEK11/CCNG1/RPL26/RAD17/SETMAR	6
GO:0072332	intrinsic apoptotic signaling pathway by p53 class mediator	6//973	75//15652	0.322879	0.999999	0.999999	TP53/MIR186/RPL26/HINT1/SNW1/HNRNPK	6
GO:0051321	meiotic cell cycle	16//973	226//15652	0.331647	0.999999	0.999999	SYCP2/SMC1B/SYCP3/ANKRD31/MNS1/PTTG3P/CCNB1IP1/RAD50/METTL3/YTHDC2/ATRX/RAD51B/SMC3/PRDM9/C1orf146/STRA8	16
GO:0002643	regulation of tolerance induction	2//973	19//15652	0.332602	0.999999	0.999999	PHLPP1/HMGB1	2
GO:0002834	regulation of response to tumor cell	2//973	19//15652	0.332602	0.999999	0.999999	FBXO38/HMGB1	2
GO:0018027	peptidyl-lysine dimethylation	2//973	19//15652	0.332602	0.999999	0.999999	SETMAR/PRDM9	2
GO:0019400	alditol metabolic process	2//973	19//15652	0.332602	0.999999	0.999999	ANGPTL3/GK5	2
GO:0032042	mitochondrial DNA metabolic process	2//973	19//15652	0.332602	0.999999	0.999999	STOX1/TP53	2
GO:0032098	regulation of appetite	2//973	19//15652	0.332602	0.999999	0.999999	NUCB2/NENF	2
GO:0032482	Rab protein signal transduction	2//973	19//15652	0.332602	0.999999	0.999999	RAB39B/RAB4A	2
GO:0032780	negative regulation of ATP-dependent activity	2//973	19//15652	0.332602	0.999999	0.999999	TP53/MNAT1	2
GO:0034035	purine ribonucleoside bisphosphate metabolic process	2//973	19//15652	0.332602	0.999999	0.999999	SLC26A2/BPNT1	2
GO:0035584	calcium-mediated signaling using intracellular calcium source	2//973	19//15652	0.332602	0.999999	0.999999	HOMER2/FKBP1B	2
GO:0035728	response to hepatocyte growth factor	2//973	19//15652	0.332602	0.999999	0.999999	APPL1/CASR	2
GO:0044154	histone H3-K14 acetylation	2//973	19//15652	0.332602	0.999999	0.999999	MBIP/MEAF6	2
GO:0050427	3'-phosphoadenosine 5'-phosphosulfate metabolic process	2//973	19//15652	0.332602	0.999999	0.999999	SLC26A2/BPNT1	2
GO:0051797	regulation of hair follicle development	2//973	19//15652	0.332602	0.999999	0.999999	MYSM1/SMAD4	2
GO:0071731	response to nitric oxide	2//973	19//15652	0.332602	0.999999	0.999999	KCNC2/MTR	2
GO:1902259	regulation of delayed rectifier potassium channel activity	2//973	19//15652	0.332602	0.999999	0.999999	MIR133A1/VAMP2	2
GO:1903588	negative regulation of blood vessel endothelial cell proliferation involved in sprouting angiogenesis	2//973	19//15652	0.332602	0.999999	0.999999	MIR29C/MIR222	2
GO:1904292	regulation of ERAD pathway	2//973	19//15652	0.332602	0.999999	0.999999	SVIP/ATXN3	2
GO:2000178	negative regulation of neural precursor cell proliferation	2//973	19//15652	0.332602	0.999999	0.999999	TP53/NF1	2
GO:2000479	regulation of cAMP-dependent protein kinase activity	2//973	19//15652	0.332602	0.999999	0.999999	MIR133A1/MST1	2
GO:0008406	gonad development	15//973	211//15652	0.333152	0.999999	0.999999	LRP2/PGR/ROBO2/IMMP2L/ARID4B/GAS2/WDR19/ARID4A/ATRX/GDF9/SMAD4/TMF1/EIF2B2/FSHR/AFP	15
GO:0003197	endocardial cushion development	4//973	47//15652	0.33454	0.999999	0.999999	ROBO2/RBM24/MDM4/SMAD4	4
GO:0031281	positive regulation of cyclase activity	4//973	47//15652	0.33454	0.999999	0.999999	CACNA1D/CAP2/NF1/FSHR	4
GO:0071825	protein-lipid complex subunit organization	4//973	47//15652	0.33454	0.999999	0.999999	AGTR1/ABCA5/AGT/NR1H4	4
GO:0098781	ncRNA transcription	4//973	47//15652	0.33454	0.999999	0.999999	TP53/ZC3H8/ATRX/LARP7	4
GO:0046700	heterocycle catabolic process	27//973	396//15652	0.336744	0.999999	0.999999	RBM24/NUDT12/TRAF5/SLIRP/TET1/SMG1/PCID2/NAF1/ALDH6A1/ZC3H14/ANGEL2/METTL3/PAN3/METTL14/HINT1/APOBEC2/SETMAR/DICER1/METTL16/NUDT13/MIRLET7A1/TTC37/PNRC2/PUM2/HNRNPC/HNRNPU/FXR2	27
GO:0010614	negative regulation of cardiac muscle hypertrophy	3//973	33//15652	0.337601	0.999999	0.999999	MIR133A1/SMAD4/MIR199B	3
GO:0032094	response to food	3//973	33//15652	0.337601	0.999999	0.999999	NUCB2/NENF/GHRH	3
GO:0032371	regulation of sterol transport	3//973	33//15652	0.337601	0.999999	0.999999	ABCA5/ARV1/SCP2	3
GO:0032374	regulation of cholesterol transport	3//973	33//15652	0.337601	0.999999	0.999999	ABCA5/ARV1/SCP2	3
GO:0033363	secretory granule organization	3//973	33//15652	0.337601	0.999999	0.999999	TMF1/ACTL9/ZPBP	3
GO:0043516	regulation of DNA damage response, signal transduction by p53 class mediator	3//973	33//15652	0.337601	0.999999	0.999999	TP53/RPL26/ING4	3
GO:0086005	ventricular cardiac muscle cell action potential	3//973	33//15652	0.337601	0.999999	0.999999	MIR133A1/CTNNA3/DLG1	3
GO:1904893	negative regulation of receptor signaling pathway via STAT	3//973	33//15652	0.337601	0.999999	0.999999	MIRLET7C/DAB1/MIRLET7E	3
GO:1905168	positive regulation of double-strand break repair via homologous recombination	3//973	33//15652	0.337601	0.999999	0.999999	MEAF6/BRD8/EPC1	3
GO:0043500	muscle adaptation	8//973	106//15652	0.338096	0.999999	0.999999	MIR133A1/AGT/PARP2/SMAD4/MIR34B/TWF1/MIR199B/MIR208A	8
GO:0033157	regulation of intracellular protein transport	14//973	197//15652	0.341471	0.999999	0.999999	PDZK1/SVIP/EFCAB7/YOD1/TMEM30B/C11orf65/PCM1/NF1/VAMP2/GCC2/DERL2/DNAJC27/YWHAE/TPR	14
GO:0009749	response to glucose	12//973	167//15652	0.344485	0.999999	0.999999	OXCT1/ZBTB20/VAMP2/NDUFAF2/MIR320A/MIR320C1/SMAD4/ZNF236/EIF2B2/CASR/FKBP1B/NR1H4	12
GO:1903578	regulation of ATP metabolic process	6//973	77//15652	0.345265	0.999999	0.999999	TP53/ZBTB20/SLC25A12/OGT/NCOR1/COX2	6
GO:0051170	import into nucleus	11//973	152//15652	0.345745	0.999999	0.999999	TP53/RANBP17/EFCAB7/RPAIN/AGT/NF1/NUP133/APPL1/RANGRF/TPR/POM121L2	11
GO:0021549	cerebellum development	7//973	92//15652	0.347	0.999999	0.999999	TP53/PTBP2/DAB1/GNPAT/ND4/COX1/MYO16	7
GO:0061337	cardiac conduction	7//973	92//15652	0.347	0.999999	0.999999	CACNA1D/AGT/CTNNA3/YWHAE/RANGRF/MIR208A/FKBP1B	7
GO:0098732	macromolecule deacylation	9//973	122//15652	0.347421	0.999999	0.999999	TP53/LYPLAL1/RCOR3/MBIP/ABHD10/CHD3/SUDS3/SIRT5/ABHD12	9
GO:0009409	response to cold	4//973	48//15652	0.348938	0.999999	0.999999	SLC25A27/ACADM/HSP90AA1/COX2	4
GO:0034381	plasma lipoprotein particle clearance	4//973	48//15652	0.348938	0.999999	0.999999	MIR133A1/MIR185/HNRNPK/NR1H4	4
GO:0051349	positive regulation of lyase activity	4//973	48//15652	0.348938	0.999999	0.999999	CACNA1D/CAP2/NF1/FSHR	4
GO:0086009	membrane repolarization	4//973	48//15652	0.348938	0.999999	0.999999	CACNA1D/MIR133A1/YWHAE/MIR30D	4
GO:0016570	histone modification	30//973	446//15652	0.353119	0.999999	0.999999	TP53/NEK11/TET1/RPS6KA5/RCOR3/ARID4B/MBIP/ARID4A/MEAF6/OGT/SETMAR/MAP3K12/MYSM1/ATRX/MST1/BRD8/SNW1/CHD3/PARP2/DYDC2/EPC1/CUL4B/SUDS3/SMAD4/ING4/PRDM9/CTCFL/WDR70/RAG1/NR1H4	30
GO:0002260	lymphocyte homeostasis	5//973	63//15652	0.354169	0.999999	0.999999	ZC3H8/CAMLG/IL2/RPS6/RAG1	5
GO:0009583	detection of light stimulus	5//973	63//15652	0.354169	0.999999	0.999999	EYS/CCDC66/GRK4/CRB1/PDE6C	5
GO:0000460	maturation of 5.8S rRNA	3//973	34//15652	0.354966	0.999999	0.999999	NSA2/RRP15/C1D	3
GO:0014808	release of sequestered calcium ion into cytosol by sarcoplasmic reticulum	3//973	34//15652	0.354966	0.999999	0.999999	MIR133A1/MIR93/FKBP1B	3
GO:0048261	negative regulation of receptor-mediated endocytosis	3//973	34//15652	0.354966	0.999999	0.999999	LRRTM2/MIR185/SH3GL3	3
GO:1903432	regulation of TORC1 signaling	3//973	34//15652	0.354966	0.999999	0.999999	GPR137C/RRAGB/NPRL2	3
GO:0070646	protein modification by small protein removal	10//973	138//15652	0.355143	0.999999	0.999999	YOD1/ATXN3/SENP7/HINT1/USP33/UCHL5/MYSM1/USP17L3/SENP3/USP43	10
GO:0016553	base conversion or substitution editing	2//973	20//15652	0.355745	0.999999	0.999999	METTL3/APOBEC2	2
GO:0035812	renal sodium excretion	2//973	20//15652	0.355745	0.999999	0.999999	AGTR1/AGT	2
GO:0039531	regulation of viral-induced cytoplasmic pattern recognition receptor signaling pathway	2//973	20//15652	0.355745	0.999999	0.999999	C1QBP/PUM2	2
GO:0043651	linoleic acid metabolic process	2//973	20//15652	0.355745	0.999999	0.999999	CYP4A22/ALOX12	2
GO:0060352	cell adhesion molecule production	2//973	20//15652	0.355745	0.999999	0.999999	MIR206/MIR222	2
GO:0070233	negative regulation of T cell apoptotic process	2//973	20//15652	0.355745	0.999999	0.999999	RAG1/ARG2	2
GO:1903421	regulation of synaptic vesicle recycling	2//973	20//15652	0.355745	0.999999	0.999999	DNM3/SLC17A7	2
GO:2000725	regulation of cardiac muscle cell differentiation	2//973	20//15652	0.355745	0.999999	0.999999	SMAD4/MIR222	2
GO:2000737	negative regulation of stem cell differentiation	2//973	20//15652	0.355745	0.999999	0.999999	N4BP2L2/HNRNPU	2
GO:2000738	positive regulation of stem cell differentiation	2//973	20//15652	0.355745	0.999999	0.999999	RBM24/HOXB4	2
GO:0050672	negative regulation of lymphocyte proliferation	6//973	78//15652	0.356514	0.999999	0.999999	PAWR/NDFIP1/DLG1/IL2/MIR185/ARG2	6
GO:0034766	negative regulation of ion transmembrane transport	7//973	93//15652	0.357281	0.999999	0.999999	MIR133A1/CRBN/YWHAE/MIR30D/MIR208A/MIR93/FKBP1B	7
GO:0045786	negative regulation of cell cycle	23//973	339//15652	0.362192	0.999999	0.999999	MIR29C/TP53/MIR30C2/NEK11/CCP110/PTTG3P/PCID2/CCNG1/MIR133A1/FBXO4/ANGEL2/ETAA1/THOC1/RPL26/CEP63/RAD17/SETMAR/YTHDC2/ATRX/DLG1/INCA1/TPR/MYO16	23
GO:0016073	snRNA metabolic process	4//973	49//15652	0.363342	0.999999	0.999999	CT45A5/ZC3H8/METTL16/LARP7	4
GO:0034763	negative regulation of transmembrane transport	9//973	124//15652	0.365252	0.999999	0.999999	MIR186/MIR133A1/CRBN/YWHAE/MIR34B/MIR30D/MIR208A/MIR93/FKBP1B	9
GO:0035303	regulation of dephosphorylation	9//973	124//15652	0.365252	0.999999	0.999999	PPP2R5A/PPP1R2/BOD1L1/PPP1R2P1/YWHAE/TMEM225/FKBP1B/PPP1R14D/HSP90B1	9
GO:0045727	positive regulation of translation	9//973	124//15652	0.365252	0.999999	0.999999	C1QBP/RPL26/METTL3/METTL14/MRPS27/RPL5/TRMT10C/HNRNPU/FXR2	9
GO:0002286	T cell activation involved in immune response	8//973	109//15652	0.36665	0.999999	0.999999	TP53/HMGB1/BATF/IFNA6/IL2/RPS6/IFNW1/IFNA13	8
GO:0045137	development of primary sexual characteristics	15//973	216//15652	0.366659	0.999999	0.999999	LRP2/PGR/ROBO2/IMMP2L/ARID4B/GAS2/WDR19/ARID4A/ATRX/GDF9/SMAD4/TMF1/EIF2B2/FSHR/AFP	15
GO:0050821	protein stabilization	12//973	170//15652	0.367267	0.999999	0.999999	PFN2/TP53/MDM4/HSP90AA4P/USP33/CAMLG/RPL5/HSP90AA1/BAG5/HSP90AB2P/RPL11/HSP90AB4P	12
GO:0022898	regulation of transmembrane transporter activity	17//973	247//15652	0.367623	0.999999	0.999999	PDZK1/CACNA1D/KCNC2/MIR133A1/COX17/VAMP2/CRBN/SLMAP/DLG1/YWHAE/RANGRF/KCNA1/MIR30D/SHISA7/MIR208A/MIR93/FKBP1B	17
GO:0032945	negative regulation of mononuclear cell proliferation	6//973	79//15652	0.367787	0.999999	0.999999	PAWR/NDFIP1/DLG1/IL2/MIR185/ARG2	6
GO:0000070	mitotic sister chromatid segregation	11//973	155//15652	0.369667	0.999999	0.999999	SMC1B/PTTG3P/PCID2/CHMP2B/NSL1/ATRX/MIS12/CDC16/SMC3/TPR/HNRNPU	11
GO:0044270	cellular nitrogen compound catabolic process	27//973	403//15652	0.371175	0.999999	0.999999	RBM24/NUDT12/TRAF5/SLIRP/TET1/SMG1/PCID2/NAF1/ALDH6A1/ZC3H14/ANGEL2/METTL3/PAN3/METTL14/HINT1/APOBEC2/SETMAR/DICER1/METTL16/NUDT13/MIRLET7A1/TTC37/PNRC2/PUM2/HNRNPC/HNRNPU/FXR2	27
GO:1902652	secondary alcohol metabolic process	10//973	140//15652	0.371995	0.999999	0.999999	FMO5/ABCA5/HSD17B7/ANGPTL3/SEC14L2/ARV1/APOF/LBR/MIR185/NR1H4	10
GO:0001953	negative regulation of cell-matrix adhesion	3//973	35//15652	0.372269	0.999999	0.999999	MIR29C/NF1/RASA1	3
GO:0014741	negative regulation of muscle hypertrophy	3//973	35//15652	0.372269	0.999999	0.999999	MIR133A1/SMAD4/MIR199B	3
GO:0051154	negative regulation of striated muscle cell differentiation	3//973	35//15652	0.372269	0.999999	0.999999	SMAD4/MIR199B/MIR222	3
GO:0060421	positive regulation of heart growth	3//973	35//15652	0.372269	0.999999	0.999999	PARP2/MIR208A/MIR222	3
GO:1900016	negative regulation of cytokine production involved in inflammatory response	3//973	35//15652	0.372269	0.999999	0.999999	PSG9/MIR93/MIR222	3
GO:1903514	release of sequestered calcium ion into cytosol by endoplasmic reticulum	3//973	35//15652	0.372269	0.999999	0.999999	MIR133A1/MIR93/FKBP1B	3
GO:0009746	response to hexose	12//973	171//15652	0.374908	0.999999	0.999999	OXCT1/ZBTB20/VAMP2/NDUFAF2/MIR320A/MIR320C1/SMAD4/ZNF236/EIF2B2/CASR/FKBP1B/NR1H4	12
GO:0097696	receptor signaling pathway via STAT	12//973	171//15652	0.374908	0.999999	0.999999	MIRLET7C/AGT/OCIAD2/DAB1/OCIAD1/MST1/MIRLET7E/IFNA6/IL2/IFNW1/IFNA13/IL3	12
GO:0031929	TOR signaling	8//973	110//15652	0.376219	0.999999	0.999999	SMG1/FBXO9/GPR137C/LAMTOR3/RRAGB/TBCK/NPRL2/RPS6	8
GO:2001022	positive regulation of response to DNA damage stimulus	8//973	110//15652	0.376219	0.999999	0.999999	RPL26/MEAF6/SETMAR/HMGB1/BRD8/EPC1/ING4/FXR2	8
GO:0007062	sister chromatid cohesion	4//973	50//15652	0.377732	0.999999	0.999999	SMC1B/ATRX/STAG2/SMC3	4
GO:0044380	protein localization to cytoskeleton	4//973	50//15652	0.377732	0.999999	0.999999	KIAA0753/PCM1/CEP350/HNRNPU	4
GO:0006892	post-Golgi vesicle-mediated transport	7//973	95//15652	0.377914	0.999999	0.999999	RABEP1/EXOC6/GOLPH3L/CCDC91/PREPL/VAMP2/GOLGA4	7
GO:0031058	positive regulation of histone modification	7//973	95//15652	0.377914	0.999999	0.999999	TP53/TET1/RPS6KA5/OGT/SNW1/SMAD4/PRDM9	7
GO:0071103	DNA conformation change	7//973	95//15652	0.377914	0.999999	0.999999	MNAT1/CHD1/RAD50/HMGB1/ATRX/CHD3/HNRNPA2B1	7
GO:1901796	regulation of signal transduction by p53 class mediator	7//973	95//15652	0.377914	0.999999	0.999999	TP53/MIR186/RPL26/RPL5/ING4/RPL11/HNRNPK	7
GO:0002320	lymphoid progenitor cell differentiation	2//973	21//15652	0.378593	0.999999	0.999999	ZBTB1/BATF	2
GO:0006833	water transport	2//973	21//15652	0.378593	0.999999	0.999999	SLC14A1/AQP2	2
GO:0021801	cerebral cortex radial glia-guided migration	2//973	21//15652	0.378593	0.999999	0.999999	SYNE2/DAB1	2
GO:0022030	telencephalon glial cell migration	2//973	21//15652	0.378593	0.999999	0.999999	SYNE2/DAB1	2
GO:0031167	rRNA methylation	2//973	21//15652	0.378593	0.999999	0.999999	METTL16/DIMT1	2
GO:0031290	retinal ganglion cell axon guidance	2//973	21//15652	0.378593	0.999999	0.999999	ROBO2/RPL24	2
GO:0035020	regulation of Rac protein signal transduction	2//973	21//15652	0.378593	0.999999	0.999999	NF1/OGT	2
GO:0043371	negative regulation of CD4-positive, alpha-beta T cell differentiation	2//973	21//15652	0.378593	0.999999	0.999999	HMGB1/IL2	2
GO:0045540	regulation of cholesterol biosynthetic process	2//973	21//15652	0.378593	0.999999	0.999999	SEC14L2/MIR185	2
GO:0048169	regulation of long-term neuronal synaptic plasticity	2//973	21//15652	0.378593	0.999999	0.999999	AGT/NF1	2
GO:0050849	negative regulation of calcium-mediated signaling	2//973	21//15652	0.378593	0.999999	0.999999	HOMER2/MIR133A1	2
GO:0051016	barbed-end actin filament capping	2//973	21//15652	0.378593	0.999999	0.999999	AVIL/TWF1	2
GO:0051156	glucose 6-phosphate metabolic process	2//973	21//15652	0.378593	0.999999	0.999999	TP53/RBKS	2
GO:0051450	myoblast proliferation	2//973	21//15652	0.378593	0.999999	0.999999	MIR133A1/MALAT1	2
GO:0070193	synaptonemal complex organization	2//973	21//15652	0.378593	0.999999	0.999999	SYCP2/C1orf146	2
GO:0071305	cellular response to vitamin D	2//973	21//15652	0.378593	0.999999	0.999999	SNW1/CASR	2
GO:0086013	membrane repolarization during cardiac muscle cell action potential	2//973	21//15652	0.378593	0.999999	0.999999	MIR133A1/YWHAE	2
GO:0099515	actin filament-based transport	2//973	21//15652	0.378593	0.999999	0.999999	SYNE2/FNBP1L	2
GO:0106118	regulation of sterol biosynthetic process	2//973	21//15652	0.378593	0.999999	0.999999	SEC14L2/MIR185	2
GO:0010596	negative regulation of endothelial cell migration	6//973	80//15652	0.379075	0.999999	0.999999	MIR29C/HMGB1/MIR196A1/MIR320A/MIR188/MIR206	6
GO:0009247	glycolipid biosynthetic process	5//973	65//15652	0.379297	0.999999	0.999999	FUT9/B3GALT2/PIGL/PIGP/ST8SIA3	5
GO:0090049	regulation of cell migration involved in sprouting angiogenesis	5//973	65//15652	0.379297	0.999999	0.999999	MIR29C/MIR196A1/MIR320A/MIR188/MIR206	5
GO:0018205	peptidyl-lysine modification	23//973	343//15652	0.383819	0.999999	0.999999	RPS6KA5/ARID4B/MBIP/ARID4A/RWDD3/PIAS2/SENP7/MEAF6/OGT/HINT1/SETMAR/ATRX/BRD8/SNW1/DYDC2/EPC1/SIRT5/SMAD4/FSCB/ING4/SENP3/PRDM9/CTCFL	23
GO:0002027	regulation of heart rate	7//973	96//15652	0.388252	0.999999	0.999999	CACNA1D/TMEM161B/AGT/CTNNA3/YWHAE/RANGRF/FKBP1B	7
GO:0070252	actin-mediated cell contraction	7//973	96//15652	0.388252	0.999999	0.999999	CACNA1D/MIR133A1/EPB41L5/CTNNA3/DLG1/RANGRF/MYL1	7
GO:0035051	cardiocyte differentiation	10//973	142//15652	0.388927	0.999999	0.999999	SORBS2/MIR133A1/AGT/ACADM/PARP2/SMAD4/MIR199B/MIR208A/MIR222/HNRNPU	10
GO:0060041	retina development in camera-type eye	10//973	142//15652	0.388927	0.999999	0.999999	GPM6A/TFAP2A/TTC8/NPHP1/DLX1/RPL24/CRB1/PDE6C/DLX2/SLC17A7	10
GO:0032689	negative regulation of interferon-gamma production	3//973	36//15652	0.389482	0.999999	0.999999	C1QBP/HMGB1/NR1H4	3
GO:0043267	negative regulation of potassium ion transport	3//973	36//15652	0.389482	0.999999	0.999999	MIR133A1/CRBN/MIR30D	3
GO:0099622	cardiac muscle cell membrane repolarization	3//973	36//15652	0.389482	0.999999	0.999999	CACNA1D/MIR133A1/YWHAE	3
GO:1902275	regulation of chromatin organization	3//973	36//15652	0.389482	0.999999	0.999999	TET1/TPR/HNRNPU	3
GO:1903587	regulation of blood vessel endothelial cell proliferation involved in sprouting angiogenesis	3//973	36//15652	0.389482	0.999999	0.999999	AGTR1/MIR29C/MIR222	3
GO:0030433	ubiquitin-dependent ERAD pathway	6//973	81//15652	0.390368	0.999999	0.999999	CLGN/SVIP/YOD1/DERL2/FAM8A1/HSP90B1	6
GO:0034728	nucleosome organization	6//973	81//15652	0.390368	0.999999	0.999999	SYCP3/CENPP/CHD1/ACTR6/ATRX/SUPT16H	6
GO:0061053	somite development	6//973	81//15652	0.390368	0.999999	0.999999	TP53/WDR19/EPB41L5/NUP133/RAD51B/SMAD4	6
GO:0061640	cytoskeleton-dependent cytokinesis	6//973	81//15652	0.390368	0.999999	0.999999	DCDC1/EFHC1/TTC19/MYH10/CHMP2B/RASA1	6
GO:0097581	lamellipodium organization	6//973	81//15652	0.390368	0.999999	0.999999	OCLN/CLRN1/ABI2/MIR196A1/AVIL/TWF1	6
GO:0016447	somatic recombination of immunoglobulin gene segments	4//973	51//15652	0.39209	0.999999	0.999999	THOC1/NDFIP1/BATF/IL2	4
GO:0019083	viral transcription	4//973	51//15652	0.39209	0.999999	0.999999	CHD1/SNW1/LARP7/NUCKS1	4
GO:0086002	cardiac muscle cell action potential involved in contraction	4//973	51//15652	0.39209	0.999999	0.999999	CACNA1D/MIR133A1/CTNNA3/DLG1	4
GO:0019218	regulation of steroid metabolic process	7//973	97//15652	0.398595	0.999999	0.999999	AGTR1/FMO5/SEC14L2/ARV1/AGT/MIR185/NR1H4	7
GO:0006213	pyrimidine nucleoside metabolic process	2//973	22//15652	0.401092	0.999999	0.999999	ERH/APOBEC2	2
GO:0006541	glutamine metabolic process	2//973	22//15652	0.401092	0.999999	0.999999	NIT2/NR1H4	2
GO:0010881	regulation of cardiac muscle contraction by regulation of the release of sequestered calcium ion	2//973	22//15652	0.401092	0.999999	0.999999	MIR133A1/FKBP1B	2
GO:0021846	cell proliferation in forebrain	2//973	22//15652	0.401092	0.999999	0.999999	PCM1/DCT	2
GO:0030810	positive regulation of nucleotide biosynthetic process	2//973	22//15652	0.401092	0.999999	0.999999	SLC25A12/COX2	2
GO:0032693	negative regulation of interleukin-10 production	2//973	22//15652	0.401092	0.999999	0.999999	MIRLET7C/MIR194-1	2
GO:0035561	regulation of chromatin binding	2//973	22//15652	0.401092	0.999999	0.999999	HMBOX1/ZNF618	2
GO:0044062	regulation of excretion	2//973	22//15652	0.401092	0.999999	0.999999	AGTR1/AGT	2
GO:0045663	positive regulation of myoblast differentiation	2//973	22//15652	0.401092	0.999999	0.999999	RBM24/CDON	2
GO:0046823	negative regulation of nucleocytoplasmic transport	2//973	22//15652	0.401092	0.999999	0.999999	NF1/TPR	2
GO:0051204	protein insertion into mitochondrial membrane	2//973	22//15652	0.401092	0.999999	0.999999	HSP90AA1/MOAP1	2
GO:1900373	positive regulation of purine nucleotide biosynthetic process	2//973	22//15652	0.401092	0.999999	0.999999	SLC25A12/COX2	2
GO:1903798	regulation of production of miRNAs involved in gene silencing by miRNA	2//973	22//15652	0.401092	0.999999	0.999999	TP53/NCOR1	2
GO:1904357	negative regulation of telomere maintenance via telomere lengthening	2//973	22//15652	0.401092	0.999999	0.999999	HNRNPC/HNRNPU	2
GO:2000810	regulation of bicellular tight junction assembly	2//973	22//15652	0.401092	0.999999	0.999999	NPHP1/IL17A	2
GO:0006839	mitochondrial transport	11//973	159//15652	0.401838	0.999999	0.999999	MIR29C/TP53/IMMP2L/SLC25A16/TOMM20/C11orf65/HSP90AA1/MOAP1/SLC25A14/PMPCB/CHCHD4	11
GO:0043967	histone H4 acetylation	5//973	67//15652	0.404396	0.999999	0.999999	MEAF6/OGT/BRD8/EPC1/ING4	5
GO:1904888	cranial skeletal system development	5//973	67//15652	0.404396	0.999999	0.999999	IRF6/TFAP2A/WDR19/TMEM107/DLX2	5
GO:0000082	G1/S transition of mitotic cell cycle	14//973	206//15652	0.404699	0.999999	0.999999	MIR29C/TP53/MIR30C2/MNAT1/MIR133A1/RPL26/TMEM14B/APPL1/CUL4B/DLG1/MIR208A/RPS6/MIR222/MYO16	14
GO:0007368	determination of left/right symmetry	8//973	113//15652	0.404998	0.999999	0.999999	CCDC39/OFD1/DNAAF2/DYNC2LI1/CC2D2A/IFT57/TMEM107/CCDC40	8
GO:0016125	sterol metabolic process	10//973	144//15652	0.405905	0.999999	0.999999	FMO5/ABCA5/HSD17B7/ANGPTL3/SEC14L2/ARV1/APOF/LBR/MIR185/NR1H4	10
GO:0035773	insulin secretion involved in cellular response to glucose stimulus	4//973	52//15652	0.406398	0.999999	0.999999	OXCT1/NDUFAF2/FKBP1B/NR1H4	4
GO:2000781	positive regulation of double-strand break repair	4//973	52//15652	0.406398	0.999999	0.999999	MEAF6/SETMAR/BRD8/EPC1	4
GO:0003203	endocardial cushion morphogenesis	3//973	37//15652	0.406575	0.999999	0.999999	ROBO2/MDM4/SMAD4	3
GO:0038179	neurotrophin signaling pathway	3//973	37//15652	0.406575	0.999999	0.999999	CYFIP2/AGT/NTF3	3
GO:0048713	regulation of oligodendrocyte differentiation	3//973	37//15652	0.406575	0.999999	0.999999	NF1/DLX1/DLX2	3
GO:0060236	regulation of mitotic spindle organization	3//973	37//15652	0.406575	0.999999	0.999999	CHMP2B/TPR/HNRNPU	3
GO:0072529	pyrimidine-containing compound catabolic process	3//973	37//15652	0.406575	0.999999	0.999999	TET1/ALDH6A1/APOBEC2	3
GO:0086091	regulation of heart rate by cardiac conduction	3//973	37//15652	0.406575	0.999999	0.999999	CACNA1D/CTNNA3/YWHAE	3
GO:0006470	protein dephosphorylation	18//973	269//15652	0.408057	0.999999	0.999999	CDC14A/BTRC/PPP2R5A/PHLPP1/MDP1/PPP1R2/PPA2/BOD1L1/PPP1R2P1/DLG1/PTPN4/YWHAE/PTPRR/FBXW11/LRRIQ4/FKBP1B/PPP1R14D/HSP90B1	18
GO:0007259	receptor signaling pathway via JAK-STAT	11//973	160//15652	0.409906	0.999999	0.999999	AGT/OCIAD2/DAB1/OCIAD1/MST1/MIRLET7E/IFNA6/IL2/IFNW1/IFNA13/IL3	11
GO:0033135	regulation of peptidyl-serine phosphorylation	9//973	129//15652	0.41015	0.999999	0.999999	PFN2/STOX1/CAPRIN2/HSP90AA1/MTCP1/IFNA6/NTF3/IFNW1/IFNA13	9
GO:0060419	heart growth	6//973	83//15652	0.412931	0.999999	0.999999	SORBS2/AGT/PARP2/MIR199B/MIR208A/MIR222	6
GO:2000112	regulation of cellular macromolecule biosynthetic process	31//973	475//15652	0.415657	0.999999	0.999999	MIR29C/RBM24/SVIP/C1QBP/EIF4A2/PAWR/MIR28/CAPRIN2/RPL26/METTL3/PAN3/MIR365A/MIR299/METTL14/MRPS27/RPL5/METTL16/MIRLET7E/MIRLET7A1/DPH5/TRMT10C/TIA1/EIF2B2/PUM2/GEMIN5/TPR/RPL38/MIR208A/MIR222/HNRNPU/FXR2	31
GO:0002534	cytokine production involved in inflammatory response	5//973	68//15652	0.416903	0.999999	0.999999	APPL1/PSG9/MIR93/IL17A/MIR222	5
GO:0140115	export across plasma membrane	5//973	68//15652	0.416903	0.999999	0.999999	PDZK1/MIR186/DLG1/YWHAE/MIR34B	5
GO:1900015	regulation of cytokine production involved in inflammatory response	5//973	68//15652	0.416903	0.999999	0.999999	APPL1/PSG9/MIR93/IL17A/MIR222	5
GO:0031056	regulation of histone modification	11//973	161//15652	0.417978	0.999999	0.999999	TP53/TET1/RPS6KA5/MBIP/OGT/ATRX/SNW1/SMAD4/PRDM9/CTCFL/WDR70	11
GO:0008333	endosome to lysosome transport	4//973	53//15652	0.420639	0.999999	0.999999	HOOK1/STX8/ATG14/CHMP2B	4
GO:0019748	secondary metabolic process	4//973	53//15652	0.420639	0.999999	0.999999	AS3MT/SLC24A5/APPL1/DCT	4
GO:0051205	protein insertion into membrane	4//973	53//15652	0.420639	0.999999	0.999999	REEP1/CAMLG/HSP90AA1/MOAP1	4
GO:0061951	establishment of protein localization to plasma membrane	4//973	53//15652	0.420639	0.999999	0.999999	GOLPH3L/PREPL/VAMP2/GOLGA4	4
GO:0019439	aromatic compound catabolic process	27//973	413//15652	0.421409	0.999999	0.999999	RBM24/NUDT12/TRAF5/SLIRP/TET1/SMG1/PCID2/NAF1/ZC3H14/ANGEL2/METTL3/PAN3/METTL14/HINT1/GSTZ1/APOBEC2/SETMAR/DICER1/METTL16/NUDT13/MIRLET7A1/TTC37/PNRC2/PUM2/HNRNPC/HNRNPU/FXR2	27
GO:0001964	startle response	2//973	23//15652	0.423199	0.999999	0.999999	GLRB/KCNA1	2
GO:0003181	atrioventricular valve morphogenesis	2//973	23//15652	0.423199	0.999999	0.999999	MDM4/SMAD4	2
GO:0032682	negative regulation of chemokine production	2//973	23//15652	0.423199	0.999999	0.999999	NR1H4/ARG2	2
GO:0032740	positive regulation of interleukin-17 production	2//973	23//15652	0.423199	0.999999	0.999999	IL2/NR1H4	2
GO:0033233	regulation of protein sumoylation	2//973	23//15652	0.423199	0.999999	0.999999	RWDD3/FSCB	2
GO:0043567	regulation of insulin-like growth factor receptor signaling pathway	2//973	23//15652	0.423199	0.999999	0.999999	MIR29C/GHRH	2
GO:0048745	smooth muscle tissue development	2//973	23//15652	0.423199	0.999999	0.999999	NF1/DLG1	2
GO:0050927	positive regulation of positive chemotaxis	2//973	23//15652	0.423199	0.999999	0.999999	NTF3/CASR	2
GO:0060444	branching involved in mammary gland duct morphogenesis	2//973	23//15652	0.423199	0.999999	0.999999	PGR/BTRC	2
GO:0070920	regulation of production of small RNA involved in gene silencing by RNA	2//973	23//15652	0.423199	0.999999	0.999999	TP53/NCOR1	2
GO:1901522	positive regulation of transcription from RNA polymerase II promoter involved in cellular response to chemical stimulus	2//973	23//15652	0.423199	0.999999	0.999999	TP53/SMAD4	2
GO:0009206	purine ribonucleoside triphosphate biosynthetic process	3//973	38//15652	0.423522	0.999999	0.999999	NME5/SLC25A12/COX2	3
GO:0043628	ncRNA 3'-end processing	3//973	38//15652	0.423522	0.999999	0.999999	CT45A5/LARP7/TRMT10C	3
GO:0045981	positive regulation of nucleotide metabolic process	3//973	38//15652	0.423522	0.999999	0.999999	ZBTB20/SLC25A12/COX2	3
GO:0046636	negative regulation of alpha-beta T cell activation	3//973	38//15652	0.423522	0.999999	0.999999	HMGB1/IL2/ARG2	3
GO:0050913	sensory perception of bitter taste	3//973	38//15652	0.423522	0.999999	0.999999	TAS2R43/TAS2R1/CALHM1	3
GO:1900544	positive regulation of purine nucleotide metabolic process	3//973	38//15652	0.423522	0.999999	0.999999	ZBTB20/SLC25A12/COX2	3
GO:1903115	regulation of actin filament-based movement	3//973	38//15652	0.423522	0.999999	0.999999	CTNNA3/DLG1/RANGRF	3
GO:1904994	regulation of leukocyte adhesion to vascular endothelial cell	3//973	38//15652	0.423522	0.999999	0.999999	FUT9/MIRLET7E/MIR222	3
GO:0048477	oogenesis	6//973	84//15652	0.424183	0.999999	0.999999	PAQR5/METTL3/YTHDC2/FIGLA/STRA8/RPS6	6
GO:1901991	negative regulation of mitotic cell cycle phase transition	11//973	162//15652	0.42605	0.999999	0.999999	MIR29C/TP53/MIR30C2/PCID2/CCNG1/MIR133A1/RPL26/RAD17/DLG1/TPR/MYO16	11
GO:0034284	response to monosaccharide	12//973	178//15652	0.428742	0.999999	0.999999	OXCT1/ZBTB20/VAMP2/NDUFAF2/MIR320A/MIR320C1/SMAD4/ZNF236/EIF2B2/CASR/FKBP1B/NR1H4	12
GO:1904705	regulation of vascular associated smooth muscle cell proliferation	5//973	69//15652	0.429366	0.999999	0.999999	MIR133A1/AGT/MIR185/MIR208A/MIR222	5
GO:0010498	proteasomal protein catabolic process	30//973	463//15652	0.433867	0.999999	0.999999	CLGN/SVIP/YOD1/KLHDC1/FBXO9/BTRC/KLHDC10/KLHDC2/NEMF/FBXO4/ATXN3/CRBN/CSNK1A1/OGT/PSMA3/FBXO38/UCHL5/CAMLG/DERL2/BAG5/CDC16/FBXL4/CUL4B/TMF1/PCNP/FBXO33/RPL11/FBXW11/FAM8A1/HSP90B1	30
GO:0043113	receptor clustering	4//973	54//15652	0.434797	0.999999	0.999999	GLRB/WDR19/DLG1/SHISA7	4
GO:0072348	sulfur compound transport	4//973	54//15652	0.434797	0.999999	0.999999	SLC26A3/SLC26A2/SLC25A14/SLC13A1	4
GO:0008593	regulation of Notch signaling pathway	6//973	85//15652	0.435404	0.999999	0.999999	ROBO2/GAS2/METTL3/DLX1/CBFA2T2/DLX2	6
GO:0030101	natural killer cell activation	6//973	85//15652	0.435404	0.999999	0.999999	MICA/ZBTB1/IFNA6/IL2/IFNW1/IFNA13	6
GO:0032273	positive regulation of protein polymerization	6//973	85//15652	0.435404	0.999999	0.999999	PFN2/OCLN/EVL/HSP90AA1/DLG1/TPPP3	6
GO:0051983	regulation of chromosome segregation	6//973	85//15652	0.435404	0.999999	0.999999	PTTG3P/PCID2/CDC16/PUM2/TPR/HNRNPU	6
GO:0060291	long-term synaptic potentiation	6//973	85//15652	0.435404	0.999999	0.999999	LRRTM2/NF1/VAMP2/MIR320A/MIR320C1/SHISA7	6
GO:0070664	negative regulation of leukocyte proliferation	6//973	85//15652	0.435404	0.999999	0.999999	PAWR/NDFIP1/DLG1/IL2/MIR185/ARG2	6
GO:0140053	mitochondrial gene expression	6//973	85//15652	0.435404	0.999999	0.999999	C1QBP/MRPS21/MTIF3/MRPS27/MRPS14/TRMT10C	6
GO:0022037	metencephalon development	7//973	101//15652	0.439869	0.999999	0.999999	TP53/PTBP2/DAB1/GNPAT/ND4/COX1/MYO16	7
GO:0034250	positive regulation of cellular amide metabolic process	10//973	148//15652	0.439874	0.999999	0.999999	C1QBP/RPL26/METTL3/METTL14/MRPS27/RPL5/TRMT10C/MIR206/HNRNPU/FXR2	10
GO:0009145	purine nucleoside triphosphate biosynthetic process	3//973	39//15652	0.4403	0.999999	0.999999	NME5/SLC25A12/COX2	3
GO:0010939	regulation of necrotic cell death	3//973	39//15652	0.4403	0.999999	0.999999	TP53/OGT/COX2	3
GO:0060119	inner ear receptor cell development	3//973	39//15652	0.4403	0.999999	0.999999	TTC8/TRIP11/CLRN1	3
GO:0060632	regulation of microtubule-based movement	3//973	39//15652	0.4403	0.999999	0.999999	CCDC39/CCDC40/CCDC65	3
GO:0060964	regulation of miRNA-mediated gene silencing	3//973	39//15652	0.4403	0.999999	0.999999	TP53/NCOR1/PUM2	3
GO:0070296	sarcoplasmic reticulum calcium ion transport	3//973	39//15652	0.4403	0.999999	0.999999	MIR133A1/MIR93/FKBP1B	3
GO:0070897	transcription preinitiation complex assembly	3//973	39//15652	0.4403	0.999999	0.999999	TP53/BDP1/HMGB1	3
GO:1904707	positive regulation of vascular associated smooth muscle cell proliferation	3//973	39//15652	0.4403	0.999999	0.999999	AGT/MIR208A/MIR222	3
GO:2000378	negative regulation of reactive oxygen species metabolic process	3//973	39//15652	0.4403	0.999999	0.999999	TP53/TFAP2A/SIRT5	3
GO:0033045	regulation of sister chromatid segregation	5//973	70//15652	0.441775	0.999999	0.999999	PTTG3P/PCID2/CDC16/TPR/HNRNPU	5
GO:0051149	positive regulation of muscle cell differentiation	5//973	70//15652	0.441775	0.999999	0.999999	RBM24/MIR133A1/PARP2/MIR206/MIR208A	5
GO:0086003	cardiac muscle cell contraction	5//973	70//15652	0.441775	0.999999	0.999999	CACNA1D/MIR133A1/CTNNA3/DLG1/RANGRF	5
GO:1990874	vascular associated smooth muscle cell proliferation	5//973	70//15652	0.441775	0.999999	0.999999	MIR133A1/AGT/MIR185/MIR208A/MIR222	5
GO:0007093	mitotic cell cycle checkpoint signaling	8//973	117//15652	0.443324	0.999999	0.999999	TP53/NEK11/PCID2/CCNG1/RPL26/RAD17/SETMAR/TPR	8
GO:0001778	plasma membrane repair	2//973	24//15652	0.444875	0.999999	0.999999	CHMP2B/FER1L5	2
GO:0001835	blastocyst hatching	2//973	24//15652	0.444875	0.999999	0.999999	NDUFA2/ZFP14	2
GO:0003081	regulation of systemic arterial blood pressure by renin-angiotensin	2//973	24//15652	0.444875	0.999999	0.999999	AGTR1/AGT	2
GO:0007263	nitric oxide mediated signal transduction	2//973	24//15652	0.444875	0.999999	0.999999	KCNC2/AGT	2
GO:0018904	ether metabolic process	2//973	24//15652	0.444875	0.999999	0.999999	GNPAT/ALOX12	2
GO:0021544	subpallium development	2//973	24//15652	0.444875	0.999999	0.999999	DLX1/DLX2	2
GO:0022011	myelination in peripheral nervous system	2//973	24//15652	0.444875	0.999999	0.999999	NF1/DICER1	2
GO:0032292	peripheral nervous system axon ensheathment	2//973	24//15652	0.444875	0.999999	0.999999	NF1/DICER1	2
GO:0035188	hatching	2//973	24//15652	0.444875	0.999999	0.999999	NDUFA2/ZFP14	2
GO:0035774	positive regulation of insulin secretion involved in cellular response to glucose stimulus	2//973	24//15652	0.444875	0.999999	0.999999	OXCT1/NR1H4	2
GO:0039529	RIG-I signaling pathway	2//973	24//15652	0.444875	0.999999	0.999999	C1QBP/PUM2	2
GO:0046174	polyol catabolic process	2//973	24//15652	0.444875	0.999999	0.999999	BPNT1/GK5	2
GO:0048011	neurotrophin TRK receptor signaling pathway	2//973	24//15652	0.444875	0.999999	0.999999	CYFIP2/AGT	2
GO:0050926	regulation of positive chemotaxis	2//973	24//15652	0.444875	0.999999	0.999999	NTF3/CASR	2
GO:0060219	camera-type eye photoreceptor cell differentiation	2//973	24//15652	0.444875	0.999999	0.999999	TTC8/PDE6C	2
GO:0071684	organism emergence from protective structure	2//973	24//15652	0.444875	0.999999	0.999999	NDUFA2/ZFP14	2
GO:1900017	positive regulation of cytokine production involved in inflammatory response	2//973	24//15652	0.444875	0.999999	0.999999	APPL1/IL17A	2
GO:1903205	regulation of hydrogen peroxide-induced cell death	2//973	24//15652	0.444875	0.999999	0.999999	PAWR/MIR133A1	2
GO:2000637	positive regulation of miRNA-mediated gene silencing	2//973	24//15652	0.444875	0.999999	0.999999	TP53/PUM2	2
GO:1903321	negative regulation of protein modification by small protein conjugation or removal	6//973	86//15652	0.446586	0.999999	0.999999	OGT/CAMLG/RPL5/BAG5/FSCB/RPL11	6
GO:0006289	nucleotide-excision repair	4//973	55//15652	0.448856	0.999999	0.999999	TP53/MNAT1/ATXN3/CETN2	4
GO:0019369	arachidonic acid metabolic process	4//973	55//15652	0.448856	0.999999	0.999999	CYP2G1P/CYP4A22/ABHD12/ALOX12	4
GO:0022029	telencephalon cell migration	4//973	55//15652	0.448856	0.999999	0.999999	EFHC1/NRG3/SYNE2/DAB1	4
GO:0051785	positive regulation of nuclear division	4//973	55//15652	0.448856	0.999999	0.999999	BTC/CDC16/PRDM9/STRA8	4
GO:0060042	retina morphogenesis in camera-type eye	4//973	55//15652	0.448856	0.999999	0.999999	TFAP2A/TTC8/CRB1/PDE6C	4
GO:0003279	cardiac septum development	7//973	102//15652	0.45013	0.999999	0.999999	LRP2/ROBO2/TP53/TRIP11/MDM4/SMAD4/MATR3	7
GO:0036503	ERAD pathway	7//973	102//15652	0.45013	0.999999	0.999999	CLGN/SVIP/YOD1/ATXN3/DERL2/FAM8A1/HSP90B1	7
GO:0051051	negative regulation of transport	27//973	419//15652	0.45183	0.999999	0.999999	SVIP/YOD1/LRRTM2/MIR186/IL1RAPL1/MIR133A1/SERGEF/C11orf65/NF1/CRBN/NDUFAF2/HMGB1/DERL2/APPL1/NDFIP1/YWHAE/MIR34B/MIR30D/MIR206/MIR185/TPR/MIR208A/MIR93/FER1L5/FKBP1B/SH3GL3/BEST3	27
GO:0044773	mitotic DNA damage checkpoint signaling	5//973	71//15652	0.454118	0.999999	0.999999	TP53/NEK11/CCNG1/RPL26/RAD17	5
GO:0045814	negative regulation of gene expression, epigenetic	5//973	71//15652	0.454118	0.999999	0.999999	TET1/FAM172A/CREBZF/EPC1/TPR	5
GO:0010951	negative regulation of endopeptidase activity	15//973	229//15652	0.455443	0.999999	0.999999	SERPINA5/MIR29C/SERPINA11/PCID2/AGT/SERPINA9/SPINK7/UCHL5/SMR3A/SERPINB6/SMR3B/SPINK9/WFDC10A/CARD18/RAG1	15
GO:0000280	nuclear division	25//973	388//15652	0.456071	0.999999	0.999999	SYCP2/SMC1B/SYCP3/ANKRD31/CDC14A/PTTG3P/PCID2/CCNB1IP1/RAD50/BTC/SPICE1/CHMP2B/NSL1/ATRX/STAG2/RAD51B/MIS12/CDC16/RPL24/SMC3/PRDM9/C1orf146/TPR/STRA8/HNRNPU	25
GO:0006110	regulation of glycolytic process	3//973	40//15652	0.456885	0.999999	0.999999	ZBTB20/OGT/NCOR1	3
GO:0032365	intracellular lipid transport	3//973	40//15652	0.456885	0.999999	0.999999	ARV1/TSPO2/SCP2	3
GO:0032620	interleukin-17 production	3//973	40//15652	0.456885	0.999999	0.999999	IL2/NR1H4/ARG2	3
GO:0032660	regulation of interleukin-17 production	3//973	40//15652	0.456885	0.999999	0.999999	IL2/NR1H4/ARG2	3
GO:0038202	TORC1 signaling	3//973	40//15652	0.456885	0.999999	0.999999	GPR137C/RRAGB/NPRL2	3
GO:0045022	early endosome to late endosome transport	3//973	40//15652	0.456885	0.999999	0.999999	HOOK1/STX8/ATG14	3
GO:0045494	photoreceptor cell maintenance	3//973	40//15652	0.456885	0.999999	0.999999	SPATA7/CLRN1/CRB1	3
GO:0048512	circadian behavior	3//973	40//15652	0.456885	0.999999	0.999999	TP53/NCOR1/GHRH	3
GO:0001776	leukocyte homeostasis	6//973	87//15652	0.45772	0.999999	0.999999	ZC3H8/CAMLG/HMGB1/IL2/RPS6/RAG1	6
GO:0006626	protein targeting to mitochondrion	6//973	87//15652	0.45772	0.999999	0.999999	IMMP2L/TOMM20/C11orf65/HSP90AA1/PMPCB/CHCHD4	6
GO:0010927	cellular component assembly involved in morphogenesis	7//973	103//15652	0.460354	0.999999	0.999999	DICER1/GNPAT/SMAD4/TMF1/MAG/ACTL9/ZPBP	7
GO:0051053	negative regulation of DNA metabolic process	8//973	119//15652	0.462368	0.999999	0.999999	TP53/RAD50/THOC1/RAD17/NDFIP1/MAGEF1/HNRNPC/HNRNPU	8
GO:0006611	protein export from nucleus	4//973	56//15652	0.462802	0.999999	0.999999	RANBP17/DNAJC27/YWHAE/TPR	4
GO:0009116	nucleoside metabolic process	4//973	56//15652	0.462802	0.999999	0.999999	NME5/ERH/MACROD2/APOBEC2	4
GO:0030837	negative regulation of actin filament polymerization	4//973	56//15652	0.462802	0.999999	0.999999	PFN2/AVIL/PFN4/TWF1	4
GO:1903038	negative regulation of leukocyte cell-cell adhesion	9//973	135//15652	0.463957	0.999999	0.999999	PAWR/ZC3H8/HMGB1/NDFIP1/MIRLET7E/DLG1/IL2/MIR222/ARG2	9
GO:0000910	cytokinesis	10//973	151//15652	0.465241	0.999999	0.999999	CDC14A/DCDC1/EFHC1/CCP110/TTC19/MYH10/CHMP2B/RASA1/PKN2/CETN2	10
GO:0000737	DNA catabolic process, endonucleolytic	2//973	25//15652	0.466088	0.999999	0.999999	SETMAR/DICER1	2
GO:0003071	renal system process involved in regulation of systemic arterial blood pressure	2//973	25//15652	0.466088	0.999999	0.999999	AGTR1/AGT	2
GO:0010667	negative regulation of cardiac muscle cell apoptotic process	2//973	25//15652	0.466088	0.999999	0.999999	MIR133A1/SIRT5	2
GO:0010842	retina layer formation	2//973	25//15652	0.466088	0.999999	0.999999	TFAP2A/CRB1	2
GO:0031445	regulation of heterochromatin assembly	2//973	25//15652	0.466088	0.999999	0.999999	TET1/TPR	2
GO:0046639	negative regulation of alpha-beta T cell differentiation	2//973	25//15652	0.466088	0.999999	0.999999	HMGB1/IL2	2
GO:0060148	positive regulation of post-transcriptional gene silencing	2//973	25//15652	0.466088	0.999999	0.999999	TP53/PUM2	2
GO:0062009	secondary palate development	2//973	25//15652	0.466088	0.999999	0.999999	DLG1/SMAD4	2
GO:0097254	renal tubular secretion	2//973	25//15652	0.466088	0.999999	0.999999	AGTR1/AGT	2
GO:0120261	regulation of heterochromatin organization	2//973	25//15652	0.466088	0.999999	0.999999	TET1/TPR	2
GO:1900370	positive regulation of post-transcriptional gene silencing by RNA	2//973	25//15652	0.466088	0.999999	0.999999	TP53/PUM2	2
GO:1901018	positive regulation of potassium ion transmembrane transporter activity	2//973	25//15652	0.466088	0.999999	0.999999	KCNC2/KCNA1	2
GO:1904385	cellular response to angiotensin	2//973	25//15652	0.466088	0.999999	0.999999	AGTR1/AGT	2
GO:0010721	negative regulation of cell development	11//973	167//15652	0.466298	0.999999	0.999999	TP53/ULK2/CDKL3/DAB1/PCM1/NF1/TTPA/DICER1/DLX1/MAG/DLX2	11
GO:0051339	regulation of lyase activity	5//973	72//15652	0.466385	0.999999	0.999999	CACNA1D/CAP2/NF1/FSHR/GRM3	5
GO:0055117	regulation of cardiac muscle contraction	5//973	72//15652	0.466385	0.999999	0.999999	MIR133A1/CTNNA3/DLG1/RANGRF/FKBP1B	5
GO:1902117	positive regulation of organelle assembly	5//973	72//15652	0.466385	0.999999	0.999999	MNS1/CCP110/TAPT1/PAN3/MOAP1	5
GO:0000819	sister chromatid segregation	12//973	183//15652	0.46718	0.999999	0.999999	SMC1B/PTTG3P/PCID2/CHMP2B/NSL1/ATRX/STAG2/MIS12/CDC16/SMC3/TPR/HNRNPU	12
GO:0035249	synaptic transmission, glutamatergic	6//973	88//15652	0.4688	0.999999	0.999999	GRIA2/NAPB/NF1/ATAD1/GRM3/SLC17A7	6
GO:0045787	positive regulation of cell cycle	19//973	295//15652	0.47066	0.999999	0.999999	STOX1/ANKRD31/CDC14A/MNAT1/PCID2/BTC/THOC1/YTHDC2/ATRX/RAD51B/CDC16/CUL4B/PKN2/PRDM9/TPR/STRA8/MIR208A/MIR222/HNRNPU	19
GO:0006275	regulation of DNA replication	8//973	120//15652	0.471843	0.999999	0.999999	TP53/RAD17/MEAF6/UCHL5/ATRX/ACTR8/SMC3/NUCKS1	8
GO:0007157	heterophilic cell-cell adhesion via plasma membrane cell adhesion molecules	3//973	41//15652	0.473259	0.999999	0.999999	IL1RAPL1/REG3A/CRB1	3
GO:0010656	negative regulation of muscle cell apoptotic process	3//973	41//15652	0.473259	0.999999	0.999999	MIR133A1/SIRT5/ALOX12	3
GO:0016601	Rac protein signal transduction	3//973	41//15652	0.473259	0.999999	0.999999	NF1/OGT/ABI2	3
GO:0021762	substantia nigra development	3//973	41//15652	0.473259	0.999999	0.999999	SUDS3/ZNF148/YWHAE	3
GO:0021795	cerebral cortex cell migration	3//973	41//15652	0.473259	0.999999	0.999999	EFHC1/SYNE2/DAB1	3
GO:0031670	cellular response to nutrient	3//973	41//15652	0.473259	0.999999	0.999999	SNW1/CASR/NR1H4	3
GO:0033046	negative regulation of sister chromatid segregation	3//973	41//15652	0.473259	0.999999	0.999999	PTTG3P/PCID2/TPR	3
GO:0033048	negative regulation of mitotic sister chromatid segregation	3//973	41//15652	0.473259	0.999999	0.999999	PTTG3P/PCID2/TPR	3
GO:0035794	positive regulation of mitochondrial membrane permeability	3//973	41//15652	0.473259	0.999999	0.999999	MIR29C/TP53/MOAP1	3
GO:0060147	regulation of post-transcriptional gene silencing	3//973	41//15652	0.473259	0.999999	0.999999	TP53/NCOR1/PUM2	3
GO:0060612	adipose tissue development	3//973	41//15652	0.473259	0.999999	0.999999	OXCT1/CASR/NR1H4	3
GO:0090199	regulation of release of cytochrome c from mitochondria	3//973	41//15652	0.473259	0.999999	0.999999	TP53/FAM162A/MOAP1	3
GO:0090224	regulation of spindle organization	3//973	41//15652	0.473259	0.999999	0.999999	CHMP2B/TPR/HNRNPU	3
GO:1900368	regulation of post-transcriptional gene silencing by RNA	3//973	41//15652	0.473259	0.999999	0.999999	TP53/NCOR1/PUM2	3
GO:1902108	regulation of mitochondrial membrane permeability involved in apoptotic process	3//973	41//15652	0.473259	0.999999	0.999999	MIR29C/TP53/MOAP1	3
GO:2000816	negative regulation of mitotic sister chromatid separation	3//973	41//15652	0.473259	0.999999	0.999999	PTTG3P/PCID2/TPR	3
GO:0051250	negative regulation of lymphocyte activation	10//973	152//15652	0.473656	0.999999	0.999999	MICA/PAWR/THOC1/ZC3H8/HMGB1/NDFIP1/DLG1/IL2/MIR185/ARG2	10
GO:0071824	protein-DNA complex subunit organization	10//973	152//15652	0.473656	0.999999	0.999999	SYCP3/TP53/CENPP/CHD1/BDP1/ACTR6/HMGB1/ATRX/MIS12/SUPT16H	10
GO:0000050	urea cycle	1//973	10//15652	0.47376	0.999999	0.999999	ARG2	1
GO:0002759	regulation of antimicrobial humoral response	1//973	10//15652	0.47376	0.999999	0.999999	IL17A	1
GO:0003129	heart induction	1//973	10//15652	0.47376	0.999999	0.999999	ROBO2	1
GO:0005984	disaccharide metabolic process	1//973	10//15652	0.47376	0.999999	0.999999	SI	1
GO:0006183	GTP biosynthetic process	1//973	10//15652	0.47376	0.999999	0.999999	NME5	1
GO:0006563	L-serine metabolic process	1//973	10//15652	0.47376	0.999999	0.999999	SRR	1
GO:0006703	estrogen biosynthetic process	1//973	10//15652	0.47376	0.999999	0.999999	HSD17B7	1
GO:0006735	NADH regeneration	1//973	10//15652	0.47376	0.999999	0.999999	FOXK2	1
GO:0006851	mitochondrial calcium ion transmembrane transport	1//973	10//15652	0.47376	0.999999	0.999999	PMPCB	1
GO:0007343	egg activation	1//973	10//15652	0.47376	0.999999	0.999999	PLCZ1	1
GO:0007440	foregut morphogenesis	1//973	10//15652	0.47376	0.999999	0.999999	EPB41L5	1
GO:0008611	ether lipid biosynthetic process	1//973	10//15652	0.47376	0.999999	0.999999	GNPAT	1
GO:0010172	embryonic body morphogenesis	1//973	10//15652	0.47376	0.999999	0.999999	MAB21L2	1
GO:0010459	negative regulation of heart rate	1//973	10//15652	0.47376	0.999999	0.999999	FKBP1B	1
GO:0010968	regulation of microtubule nucleation	1//973	10//15652	0.47376	0.999999	0.999999	RANGRF	1
GO:0014820	tonic smooth muscle contraction	1//973	10//15652	0.47376	0.999999	0.999999	AGT	1
GO:0021559	trigeminal nerve development	1//973	10//15652	0.47376	0.999999	0.999999	TFAP2A	1
GO:0022400	regulation of rhodopsin mediated signaling pathway	1//973	10//15652	0.47376	0.999999	0.999999	GRK4	1
GO:0030432	peristalsis	1//973	10//15652	0.47376	0.999999	0.999999	DLG1	1
GO:0030953	astral microtubule organization	1//973	10//15652	0.47376	0.999999	0.999999	DLG1	1
GO:0031118	rRNA pseudouridine synthesis	1//973	10//15652	0.47376	0.999999	0.999999	NAF1	1
GO:0032276	regulation of gonadotropin secretion	1//973	10//15652	0.47376	0.999999	0.999999	SMAD4	1
GO:0032429	regulation of phospholipase A2 activity	1//973	10//15652	0.47376	0.999999	0.999999	AGTR1	1
GO:0033327	Leydig cell differentiation	1//973	10//15652	0.47376	0.999999	0.999999	TMF1	1
GO:0033539	fatty acid beta-oxidation using acyl-CoA dehydrogenase	1//973	10//15652	0.47376	0.999999	0.999999	ACADM	1
GO:0034163	regulation of toll-like receptor 9 signaling pathway	1//973	10//15652	0.47376	0.999999	0.999999	HMGB1	1
GO:0035092	sperm DNA condensation	1//973	10//15652	0.47376	0.999999	0.999999	SYCP3	1
GO:0035112	genitalia morphogenesis	1//973	10//15652	0.47376	0.999999	0.999999	SYCP2	1
GO:0035871	protein K11-linked deubiquitination	1//973	10//15652	0.47376	0.999999	0.999999	YOD1	1
GO:0036109	alpha-linolenic acid metabolic process	1//973	10//15652	0.47376	0.999999	0.999999	SCP2	1
GO:0036363	transforming growth factor beta activation	1//973	10//15652	0.47376	0.999999	0.999999	PSG9	1
GO:0039530	MDA-5 signaling pathway	1//973	10//15652	0.47376	0.999999	0.999999	C1QBP	1
GO:0042135	neurotransmitter catabolic process	1//973	10//15652	0.47376	0.999999	0.999999	PRIMA1	1
GO:0042670	retinal cone cell differentiation	1//973	10//15652	0.47376	0.999999	0.999999	PDE6C	1
GO:0046415	urate metabolic process	1//973	10//15652	0.47376	0.999999	0.999999	SLC17A1	1
GO:0046504	glycerol ether biosynthetic process	1//973	10//15652	0.47376	0.999999	0.999999	GNPAT	1
GO:0046541	saliva secretion	1//973	10//15652	0.47376	0.999999	0.999999	STATH	1
GO:0046549	retinal cone cell development	1//973	10//15652	0.47376	0.999999	0.999999	PDE6C	1
GO:0046642	negative regulation of alpha-beta T cell proliferation	1//973	10//15652	0.47376	0.999999	0.999999	ARG2	1
GO:0048103	somatic stem cell division	1//973	10//15652	0.47376	0.999999	0.999999	HOXB4	1
GO:0048194	Golgi vesicle budding	1//973	10//15652	0.47376	0.999999	0.999999	GOLPH3L	1
GO:0048304	positive regulation of isotype switching to IgG isotypes	1//973	10//15652	0.47376	0.999999	0.999999	IL2	1
GO:0048733	sebaceous gland development	1//973	10//15652	0.47376	0.999999	0.999999	SMAD4	1
GO:0048755	branching morphogenesis of a nerve	1//973	10//15652	0.47376	0.999999	0.999999	DLX2	1
GO:0051409	response to nitrosative stress	1//973	10//15652	0.47376	0.999999	0.999999	STOX1	1
GO:0060068	vagina development	1//973	10//15652	0.47376	0.999999	0.999999	LRP2	1
GO:0060368	regulation of Fc receptor mediated stimulatory signaling pathway	1//973	10//15652	0.47376	0.999999	0.999999	APPL1	1
GO:0060900	embryonic camera-type eye formation	1//973	10//15652	0.47376	0.999999	0.999999	TFAP2A	1
GO:0061621	canonical glycolysis	1//973	10//15652	0.47376	0.999999	0.999999	FOXK2	1
GO:0061718	glucose catabolic process to pyruvate	1//973	10//15652	0.47376	0.999999	0.999999	FOXK2	1
GO:0070471	uterine smooth muscle contraction	1//973	10//15652	0.47376	0.999999	0.999999	AGT	1
GO:0071600	otic vesicle morphogenesis	1//973	10//15652	0.47376	0.999999	0.999999	STOX1	1
GO:0072205	metanephric collecting duct development	1//973	10//15652	0.47376	0.999999	0.999999	AQP2	1
GO:0090160	Golgi to lysosome transport	1//973	10//15652	0.47376	0.999999	0.999999	CCDC91	1
GO:0097050	type B pancreatic cell apoptotic process	1//973	10//15652	0.47376	0.999999	0.999999	SRSF6	1
GO:0097105	presynaptic membrane assembly	1//973	10//15652	0.47376	0.999999	0.999999	IL1RAPL1	1
GO:0097384	cellular lipid biosynthetic process	1//973	10//15652	0.47376	0.999999	0.999999	GNPAT	1
GO:0097499	protein localization to non-motile cilium	1//973	10//15652	0.47376	0.999999	0.999999	SPATA7	1
GO:0099151	regulation of postsynaptic density assembly	1//973	10//15652	0.47376	0.999999	0.999999	LRRTM2	1
GO:1900152	negative regulation of nuclear-transcribed mRNA catabolic process, deadenylation-dependent decay	1//973	10//15652	0.47376	0.999999	0.999999	HNRNPU	1
GO:1900246	positive regulation of RIG-I signaling pathway	1//973	10//15652	0.47376	0.999999	0.999999	PUM2	1
GO:1901524	regulation of mitophagy	1//973	10//15652	0.47376	0.999999	0.999999	TP53	1
GO:1902224	ketone body metabolic process	1//973	10//15652	0.47376	0.999999	0.999999	OXCT1	1
GO:1903027	regulation of opsonization	1//973	10//15652	0.47376	0.999999	0.999999	COLEC11	1
GO:1903059	regulation of protein lipidation	1//973	10//15652	0.47376	0.999999	0.999999	SVIP	1
GO:1904683	regulation of metalloendopeptidase activity	1//973	10//15652	0.47376	0.999999	0.999999	MIR29C	1
GO:1904896	ESCRT complex disassembly	1//973	10//15652	0.47376	0.999999	0.999999	CHMP2B	1
GO:1904903	ESCRT III complex disassembly	1//973	10//15652	0.47376	0.999999	0.999999	CHMP2B	1
GO:1905049	negative regulation of metallopeptidase activity	1//973	10//15652	0.47376	0.999999	0.999999	MIR29C	1
GO:1905203	regulation of connective tissue replacement	1//973	10//15652	0.47376	0.999999	0.999999	MIR34B	1
GO:1905456	regulation of lymphoid progenitor cell differentiation	1//973	10//15652	0.47376	0.999999	0.999999	ZBTB1	1
GO:1990034	calcium ion export across plasma membrane	1//973	10//15652	0.47376	0.999999	0.999999	YWHAE	1
GO:1990253	cellular response to leucine starvation	1//973	10//15652	0.47376	0.999999	0.999999	RRAGB	1
GO:2000320	negative regulation of T-helper 17 cell differentiation	1//973	10//15652	0.47376	0.999999	0.999999	IL2	1
GO:2000510	positive regulation of dendritic cell chemotaxis	1//973	10//15652	0.47376	0.999999	0.999999	C1QBP	1
GO:2000601	positive regulation of Arp2/3 complex-mediated actin nucleation	1//973	10//15652	0.47376	0.999999	0.999999	ABI2	1
GO:2000615	regulation of histone H3-K9 acetylation	1//973	10//15652	0.47376	0.999999	0.999999	SMAD4	1
GO:2001241	positive regulation of extrinsic apoptotic signaling pathway in absence of ligand	1//973	10//15652	0.47376	0.999999	0.999999	NF1	1
GO:2001256	regulation of store-operated calcium entry	1//973	10//15652	0.47376	0.999999	0.999999	HOMER2	1
GO:0032271	regulation of protein polymerization	12//973	184//15652	0.474829	0.999999	0.999999	PFN2/OCLN/CYFIP2/EVL/RASA1/HSP90AA1/AVIL/DLG1/RANGRF/PFN4/TWF1/TPPP3	12
GO:0046824	positive regulation of nucleocytoplasmic transport	4//973	57//15652	0.476622	0.999999	0.999999	EFCAB7/CPSF6/YWHAE/TPR	4
GO:1900076	regulation of cellular response to insulin stimulus	4//973	57//15652	0.476622	0.999999	0.999999	GKAP1/AGT/NUCKS1/NR1H4	4
GO:0031279	regulation of cyclase activity	5//973	73//15652	0.478567	0.999999	0.999999	CACNA1D/CAP2/NF1/FSHR/GRM3	5
GO:2000573	positive regulation of DNA biosynthetic process	5//973	73//15652	0.478567	0.999999	0.999999	NAF1/FBXO4/HMBOX1/NEK7/HSP90AA1	5
GO:0072655	establishment of protein localization to mitochondrion	7//973	105//15652	0.480672	0.999999	0.999999	IMMP2L/TOMM20/C11orf65/HSP90AA1/MOAP1/PMPCB/CHCHD4	7
GO:0009855	determination of bilateral symmetry	8//973	121//15652	0.481279	0.999999	0.999999	CCDC39/OFD1/DNAAF2/DYNC2LI1/CC2D2A/IFT57/TMEM107/CCDC40	8
GO:0140013	meiotic nuclear division	10//973	153//15652	0.482045	0.999999	0.999999	SYCP2/SYCP3/ANKRD31/PTTG3P/CCNB1IP1/RAD50/RAD51B/PRDM9/C1orf146/STRA8	10
GO:1901361	organic cyclic compound catabolic process	28//973	441//15652	0.482156	0.999999	0.999999	RBM24/NUDT12/TRAF5/SLIRP/TET1/SMG1/PCID2/NAF1/ALDH6A1/ZC3H14/ANGEL2/METTL3/PAN3/METTL14/HINT1/GSTZ1/APOBEC2/SETMAR/DICER1/METTL16/NUDT13/MIRLET7A1/TTC37/PNRC2/PUM2/HNRNPC/HNRNPU/FXR2	28
GO:0043409	negative regulation of MAPK cascade	11//973	169//15652	0.482284	0.999999	0.999999	RPS6KA6/MIR133A1/CASC2/AGT/NF1/NCOR1/DLG1/SMAD4/ZMYND11/PTPRR/MIR185	11
GO:0030900	forebrain development	23//973	361//15652	0.482543	0.999999	0.999999	LRP2/ROBO2/KCNC2/EFHC1/NRG3/TTC8/SYNE2/RTN4RL1/DAB1/METTL3/PCM1/NF1/TMEM14B/METTL14/UCHL5/ATRX/DLX1/YWHAE/KCNA1/TAL2/DLX2/DCT/GHRH	23
GO:0018105	peptidyl-serine phosphorylation	19//973	297//15652	0.482736	0.999999	0.999999	PFN2/STOX1/RPS6KA6/CLK1/SMG1/RPS6KA5/ULK2/CAPRIN2/CSNK1A1/MAP3K12/MST1/MARK3/HSP90AA1/MTCP1/PKN2/IFNA6/NTF3/IFNW1/IFNA13	19
GO:0031647	regulation of protein stability	17//973	265//15652	0.482766	0.999999	0.999999	PFN2/TP53/BTRC/MDM4/FBXO4/SERF1A/HSP90AA4P/USP33/CAMLG/RPL5/HSP90AA1/BAG5/CDKN2AIP/HSP90AB2P/RPL11/FBXW11/HSP90AB4P	17
GO:0002092	positive regulation of receptor internalization	2//973	26//15652	0.486812	0.999999	0.999999	ATAD1/NTF3	2
GO:0002407	dendritic cell chemotaxis	2//973	26//15652	0.486812	0.999999	0.999999	C1QBP/HMGB1	2
GO:0003171	atrioventricular valve development	2//973	26//15652	0.486812	0.999999	0.999999	MDM4/SMAD4	2
GO:0010664	negative regulation of striated muscle cell apoptotic process	2//973	26//15652	0.486812	0.999999	0.999999	MIR133A1/SIRT5	2
GO:0010882	regulation of cardiac muscle contraction by calcium ion signaling	2//973	26//15652	0.486812	0.999999	0.999999	MIR133A1/FKBP1B	2
GO:0021895	cerebral cortex neuron differentiation	2//973	26//15652	0.486812	0.999999	0.999999	DLX1/DLX2	2
GO:0031440	regulation of mRNA 3'-end processing	2//973	26//15652	0.486812	0.999999	0.999999	ZC3H14/CPSF6	2
GO:0034063	stress granule assembly	2//973	26//15652	0.486812	0.999999	0.999999	TIA1/PUM2	2
GO:0034508	centromere complex assembly	2//973	26//15652	0.486812	0.999999	0.999999	CENPP/MIS12	2
GO:0046426	negative regulation of receptor signaling pathway via JAK-STAT	2//973	26//15652	0.486812	0.999999	0.999999	DAB1/MIRLET7E	2
GO:0048240	sperm capacitation	2//973	26//15652	0.486812	0.999999	0.999999	SLC26A3/CABYR	2
GO:0062098	regulation of programmed necrotic cell death	2//973	26//15652	0.486812	0.999999	0.999999	TP53/OGT	2
GO:0071425	hematopoietic stem cell proliferation	2//973	26//15652	0.486812	0.999999	0.999999	N4BP2L2/MIR222	2
GO:0086011	membrane repolarization during action potential	2//973	26//15652	0.486812	0.999999	0.999999	MIR133A1/YWHAE	2
GO:0090151	establishment of protein localization to mitochondrial membrane	2//973	26//15652	0.486812	0.999999	0.999999	HSP90AA1/MOAP1	2
GO:1902430	negative regulation of amyloid-beta formation	2//973	26//15652	0.486812	0.999999	0.999999	MIR29C/MIR186	2
GO:1903779	regulation of cardiac conduction	2//973	26//15652	0.486812	0.999999	0.999999	AGT/MIR208A	2
GO:1904353	regulation of telomere capping	2//973	26//15652	0.486812	0.999999	0.999999	RAD50/NEK7	2
GO:1904376	negative regulation of protein localization to cell periphery	2//973	26//15652	0.486812	0.999999	0.999999	PPP2R5A/LZTFL1	2
GO:0007622	rhythmic behavior	3//973	42//15652	0.489403	0.999999	0.999999	TP53/NCOR1/GHRH	3
GO:0032008	positive regulation of TOR signaling	3//973	42//15652	0.489403	0.999999	0.999999	GPR137C/LAMTOR3/RRAGB	3
GO:0042168	heme metabolic process	3//973	42//15652	0.489403	0.999999	0.999999	TMEM14B/TMEM14C/COX10	3
GO:0045197	establishment or maintenance of epithelial cell apical/basal polarity	3//973	42//15652	0.489403	0.999999	0.999999	TTC8/DLG1/CRB1	3
GO:0061001	regulation of dendritic spine morphogenesis	3//973	42//15652	0.489403	0.999999	0.999999	CAPRIN2/DNM3/ABI2	3
GO:0006338	chromatin remodeling	12//973	186//15652	0.490068	0.999999	0.999999	SYCP3/CENPP/CHD1/ACTR6/UCHL5/MYSM1/ATRX/ACTR8/ZBTB1/CHD3/SUPT16H/HNRNPC	12
GO:0007405	neuroblast proliferation	4//973	58//15652	0.490304	0.999999	0.999999	TP53/NF1/KCNA1/DCT	4
GO:0010569	regulation of double-strand break repair via homologous recombination	4//973	58//15652	0.490304	0.999999	0.999999	MEAF6/BRD8/EPC1/MAGEF1	4
GO:0021885	forebrain cell migration	4//973	58//15652	0.490304	0.999999	0.999999	EFHC1/NRG3/SYNE2/DAB1	4
GO:0051310	metaphase plate congression	4//973	58//15652	0.490304	0.999999	0.999999	SPICE1/CHMP2B/MIS12/HNRNPU	4
GO:0006096	glycolytic process	5//973	74//15652	0.490654	0.999999	0.999999	FOXK2/ZBTB20/OGT/ENO4/NCOR1	5
GO:0006757	ATP generation from ADP	5//973	74//15652	0.490654	0.999999	0.999999	FOXK2/ZBTB20/OGT/ENO4/NCOR1	5
GO:0009799	specification of symmetry	8//973	122//15652	0.490673	0.999999	0.999999	CCDC39/OFD1/DNAAF2/DYNC2LI1/CC2D2A/IFT57/TMEM107/CCDC40	8
GO:0098876	vesicle-mediated transport to the plasma membrane	8//973	122//15652	0.490673	0.999999	0.999999	DENND1B/RABEP1/EXOC6/GOLPH3L/PREPL/VAMP2/VPS53/GOLGA4	8
GO:0006165	nucleoside diphosphate phosphorylation	6//973	90//15652	0.490765	0.999999	0.999999	NME5/FOXK2/ZBTB20/OGT/ENO4/NCOR1	6
GO:0032006	regulation of TOR signaling	6//973	90//15652	0.490765	0.999999	0.999999	FBXO9/GPR137C/LAMTOR3/RRAGB/TBCK/NPRL2	6
GO:0048285	organelle fission	27//973	427//15652	0.492347	0.999999	0.999999	SYCP2/SMC1B/SYCP3/ANKRD31/CDC14A/PTTG3P/PCID2/CCNB1IP1/RAD50/BTC/SPICE1/C11orf65/CHMP2B/NSL1/ATRX/STAG2/RAD51B/COX10/MIS12/CDC16/RPL24/SMC3/PRDM9/C1orf146/TPR/STRA8/HNRNPU	27
GO:0006302	double-strand break repair	15//973	235//15652	0.496287	0.999999	0.999999	TP53/RAD50/MEAF6/SETMAR/HMGB1/ACTR8/BRD8/RAD51B/PARP2/TDP1/EPC1/NUCKS1/PRDM9/WDR70/MAGEF1	15
GO:1903046	meiotic cell cycle process	11//973	171//15652	0.498171	0.999999	0.999999	SYCP2/SYCP3/ANKRD31/PTTG3P/CCNB1IP1/RAD50/ATRX/RAD51B/PRDM9/C1orf146/STRA8	11
GO:0007009	plasma membrane organization	9//973	139//15652	0.499343	0.999999	0.999999	SERPINA5/ARV1/CHMP2B/FNBP1L/PLSCR2/CRISP1/CRB1/FER1L5/IZUMO1	9
GO:0018209	peptidyl-serine modification	20//973	316//15652	0.500282	0.999999	0.999999	PFN2/STOX1/RPS6KA6/CLK1/SMG1/RPS6KA5/ULK2/CAPRIN2/CSNK1A1/MAP3K12/MST1/MARK3/PARP2/HSP90AA1/MTCP1/PKN2/IFNA6/NTF3/IFNW1/IFNA13	20
GO:0046939	nucleotide phosphorylation	6//973	91//15652	0.501636	0.999999	0.999999	NME5/FOXK2/ZBTB20/OGT/ENO4/NCOR1	6
GO:1900542	regulation of purine nucleotide metabolic process	5//973	75//15652	0.502638	0.999999	0.999999	ZBTB20/SLC25A12/OGT/NCOR1/COX2	5
GO:0055021	regulation of cardiac muscle tissue growth	4//973	59//15652	0.503835	0.999999	0.999999	PARP2/MIR199B/MIR208A/MIR222	4
GO:0002043	blood vessel endothelial cell proliferation involved in sprouting angiogenesis	3//973	43//15652	0.505301	0.999999	0.999999	AGTR1/MIR29C/MIR222	3
GO:0006111	regulation of gluconeogenesis	3//973	43//15652	0.505301	0.999999	0.999999	ACADM/OGT/MST1	3
GO:0006414	translational elongation	3//973	43//15652	0.505301	0.999999	0.999999	NEMF/DPH5/EEF1A1	3
GO:0010830	regulation of myotube differentiation	3//973	43//15652	0.505301	0.999999	0.999999	RBM24/MIR133A1/MIR206	3
GO:0043330	response to exogenous dsRNA	3//973	43//15652	0.505301	0.999999	0.999999	IFNA6/IFNW1/IFNA13	3
GO:0046677	response to antibiotic	3//973	43//15652	0.505301	0.999999	0.999999	TP53/ZC3H8/HSP90AA1	3
GO:0051985	negative regulation of chromosome segregation	3//973	43//15652	0.505301	0.999999	0.999999	PTTG3P/PCID2/TPR	3
GO:0060966	regulation of gene silencing by RNA	3//973	43//15652	0.505301	0.999999	0.999999	TP53/NCOR1/PUM2	3
GO:0098927	vesicle-mediated transport between endosomal compartments	3//973	43//15652	0.505301	0.999999	0.999999	HOOK1/STX8/ATG14	3
GO:1902003	regulation of amyloid-beta formation	3//973	43//15652	0.505301	0.999999	0.999999	MIR29C/MIR186/MIR206	3
GO:1905819	negative regulation of chromosome separation	3//973	43//15652	0.505301	0.999999	0.999999	PTTG3P/PCID2/TPR	3
GO:0000012	single strand break repair	1//973	11//15652	0.506495	0.999999	0.999999	TDP1	1
GO:0001967	suckling behavior	1//973	11//15652	0.506495	0.999999	0.999999	DERL2	1
GO:0002327	immature B cell differentiation	1//973	11//15652	0.506495	0.999999	0.999999	RAG1	1
GO:0002357	defense response to tumor cell	1//973	11//15652	0.506495	0.999999	0.999999	CASC2	1
GO:0002765	immune response-inhibiting signal transduction	1//973	11//15652	0.506495	0.999999	0.999999	PSG9	1
GO:0003139	secondary heart field specification	1//973	11//15652	0.506495	0.999999	0.999999	LRP2	1
GO:0005513	detection of calcium ion	1//973	11//15652	0.506495	0.999999	0.999999	CASR	1
GO:0006020	inositol metabolic process	1//973	11//15652	0.506495	0.999999	0.999999	PPIP5K2	1
GO:0006054	N-acetylneuraminate metabolic process	1//973	11//15652	0.506495	0.999999	0.999999	NANP	1
GO:0006063	uronic acid metabolic process	1//973	11//15652	0.506495	0.999999	0.999999	ABHD10	1
GO:0006527	arginine catabolic process	1//973	11//15652	0.506495	0.999999	0.999999	ARG2	1
GO:0009086	methionine biosynthetic process	1//973	11//15652	0.506495	0.999999	0.999999	MTR	1
GO:0014051	gamma-aminobutyric acid secretion	1//973	11//15652	0.506495	0.999999	0.999999	NF1	1
GO:0015810	aspartate transmembrane transport	1//973	11//15652	0.506495	0.999999	0.999999	SLC25A12	1
GO:0015937	coenzyme A biosynthetic process	1//973	11//15652	0.506495	0.999999	0.999999	SLC25A16	1
GO:0019372	lipoxygenase pathway	1//973	11//15652	0.506495	0.999999	0.999999	ALOX12	1
GO:0019585	glucuronate metabolic process	1//973	11//15652	0.506495	0.999999	0.999999	ABHD10	1
GO:0021889	olfactory bulb interneuron differentiation	1//973	11//15652	0.506495	0.999999	0.999999	ROBO2	1
GO:0030210	heparin biosynthetic process	1//973	11//15652	0.506495	0.999999	0.999999	NDST3	1
GO:0031126	sno(s)RNA 3'-end processing	1//973	11//15652	0.506495	0.999999	0.999999	LARP7	1
GO:0034427	nuclear-transcribed mRNA catabolic process, exonucleolytic, 3'-5'	1//973	11//15652	0.506495	0.999999	0.999999	TTC37	1
GO:0034969	histone arginine methylation	1//973	11//15652	0.506495	0.999999	0.999999	NR1H4	1
GO:0035845	photoreceptor cell outer segment organization	1//973	11//15652	0.506495	0.999999	0.999999	CRB1	1
GO:0035865	cellular response to potassium ion	1//973	11//15652	0.506495	0.999999	0.999999	NEK7	1
GO:0036158	outer dynein arm assembly	1//973	11//15652	0.506495	0.999999	0.999999	DNAAF2	1
GO:0038183	bile acid signaling pathway	1//973	11//15652	0.506495	0.999999	0.999999	NR1H4	1
GO:0042428	serotonin metabolic process	1//973	11//15652	0.506495	0.999999	0.999999	TPH1	1
GO:0043568	positive regulation of insulin-like growth factor receptor signaling pathway	1//973	11//15652	0.506495	0.999999	0.999999	GHRH	1
GO:0044848	biological phase	1//973	11//15652	0.506495	0.999999	0.999999	SYCP2	1
GO:0046051	UTP metabolic process	1//973	11//15652	0.506495	0.999999	0.999999	NME5	1
GO:0046689	response to mercury ion	1//973	11//15652	0.506495	0.999999	0.999999	AQP2	1
GO:0046710	GDP metabolic process	1//973	11//15652	0.506495	0.999999	0.999999	DLG1	1
GO:0051013	microtubule severing	1//973	11//15652	0.506495	0.999999	0.999999	KATNAL2	1
GO:0060081	membrane hyperpolarization	1//973	11//15652	0.506495	0.999999	0.999999	SLC26A3	1
GO:0060123	regulation of growth hormone secretion	1//973	11//15652	0.506495	0.999999	0.999999	GHRH	1
GO:0060315	negative regulation of ryanodine-sensitive calcium-release channel activity	1//973	11//15652	0.506495	0.999999	0.999999	FKBP1B	1
GO:0060788	ectodermal placode formation	1//973	11//15652	0.506495	0.999999	0.999999	NRG3	1
GO:0060831	smoothened signaling pathway involved in dorsal/ventral neural tube patterning	1//973	11//15652	0.506495	0.999999	0.999999	WDR19	1
GO:0061052	negative regulation of cell growth involved in cardiac muscle cell development	1//973	11//15652	0.506495	0.999999	0.999999	MIR199B	1
GO:0070170	regulation of tooth mineralization	1//973	11//15652	0.506495	0.999999	0.999999	TFAP2A	1
GO:0070561	vitamin D receptor signaling pathway	1//973	11//15652	0.506495	0.999999	0.999999	SNW1	1
GO:0070778	L-aspartate transmembrane transport	1//973	11//15652	0.506495	0.999999	0.999999	SLC25A12	1
GO:0070857	regulation of bile acid biosynthetic process	1//973	11//15652	0.506495	0.999999	0.999999	NR1H4	1
GO:0070914	UV-damage excision repair	1//973	11//15652	0.506495	0.999999	0.999999	CUL4B	1
GO:0071609	chemokine (C-C motif) ligand 5 production	1//973	11//15652	0.506495	0.999999	0.999999	ARG2	1
GO:0071649	regulation of chemokine (C-C motif) ligand 5 production	1//973	11//15652	0.506495	0.999999	0.999999	ARG2	1
GO:0071697	ectodermal placode morphogenesis	1//973	11//15652	0.506495	0.999999	0.999999	NRG3	1
GO:0086016	AV node cell action potential	1//973	11//15652	0.506495	0.999999	0.999999	MIR208A	1
GO:0086027	AV node cell to bundle of His cell signaling	1//973	11//15652	0.506495	0.999999	0.999999	MIR208A	1
GO:0086070	SA node cell to atrial cardiac muscle cell communication	1//973	11//15652	0.506495	0.999999	0.999999	CACNA1D	1
GO:0090646	mitochondrial tRNA processing	1//973	11//15652	0.506495	0.999999	0.999999	TRMT10C	1
GO:0097090	presynaptic membrane organization	1//973	11//15652	0.506495	0.999999	0.999999	IL1RAPL1	1
GO:0099150	regulation of postsynaptic specialization assembly	1//973	11//15652	0.506495	0.999999	0.999999	LRRTM2	1
GO:0106072	negative regulation of adenylate cyclase-activating G protein-coupled receptor signaling pathway	1//973	11//15652	0.506495	0.999999	0.999999	MIR133A1	1
GO:1900227	positive regulation of NLRP3 inflammasome complex assembly	1//973	11//15652	0.506495	0.999999	0.999999	NEK7	1
GO:1901503	ether biosynthetic process	1//973	11//15652	0.506495	0.999999	0.999999	GNPAT	1
GO:1902260	negative regulation of delayed rectifier potassium channel activity	1//973	11//15652	0.506495	0.999999	0.999999	MIR133A1	1
GO:1903909	regulation of receptor clustering	1//973	11//15652	0.506495	0.999999	0.999999	SHISA7	1
GO:1903977	positive regulation of glial cell migration	1//973	11//15652	0.506495	0.999999	0.999999	MIR222	1
GO:1904350	regulation of protein catabolic process in the vacuole	1//973	11//15652	0.506495	0.999999	0.999999	LRP2	1
GO:1904668	positive regulation of ubiquitin protein ligase activity	1//973	11//15652	0.506495	0.999999	0.999999	BTRC	1
GO:1904869	regulation of protein localization to Cajal body	1//973	11//15652	0.506495	0.999999	0.999999	LARP7	1
GO:1904871	positive regulation of protein localization to Cajal body	1//973	11//15652	0.506495	0.999999	0.999999	LARP7	1
GO:1904889	regulation of excitatory synapse assembly	1//973	11//15652	0.506495	0.999999	0.999999	LRRTM2	1
GO:1905809	negative regulation of synapse organization	1//973	11//15652	0.506495	0.999999	0.999999	ROBO2	1
GO:1990440	positive regulation of transcription from RNA polymerase II promoter in response to endoplasmic reticulum stress	1//973	11//15652	0.506495	0.999999	0.999999	TP53	1
GO:2000317	negative regulation of T-helper 17 type immune response	1//973	11//15652	0.506495	0.999999	0.999999	IL2	1
GO:2000480	negative regulation of cAMP-dependent protein kinase activity	1//973	11//15652	0.506495	0.999999	0.999999	MIR133A1	1
GO:2000508	regulation of dendritic cell chemotaxis	1//973	11//15652	0.506495	0.999999	0.999999	C1QBP	1
GO:2000826	regulation of heart morphogenesis	1//973	11//15652	0.506495	0.999999	0.999999	ROBO2	1
GO:2001034	positive regulation of double-strand break repair via nonhomologous end joining	1//973	11//15652	0.506495	0.999999	0.999999	SETMAR	1
GO:0000423	mitophagy	2//973	27//15652	0.507026	0.999999	0.999999	TP53/ATG14	2
GO:0002360	T cell lineage commitment	2//973	27//15652	0.507026	0.999999	0.999999	TP53/BATF	2
GO:0003299	muscle hypertrophy in response to stress	2//973	27//15652	0.507026	0.999999	0.999999	MIR34B/MIR208A	2
GO:0010847	regulation of chromatin assembly	2//973	27//15652	0.507026	0.999999	0.999999	TET1/TPR	2
GO:0014044	Schwann cell development	2//973	27//15652	0.507026	0.999999	0.999999	NF1/DICER1	2
GO:0014887	cardiac muscle adaptation	2//973	27//15652	0.507026	0.999999	0.999999	MIR34B/MIR208A	2
GO:0014898	cardiac muscle hypertrophy in response to stress	2//973	27//15652	0.507026	0.999999	0.999999	MIR34B/MIR208A	2
GO:0030325	adrenal gland development	2//973	27//15652	0.507026	0.999999	0.999999	NF1/SMAD4	2
GO:0031571	mitotic G1 DNA damage checkpoint signaling	2//973	27//15652	0.507026	0.999999	0.999999	TP53/RPL26	2
GO:0032958	inositol phosphate biosynthetic process	2//973	27//15652	0.507026	0.999999	0.999999	PPIP5K2/IP6K2	2
GO:0034390	smooth muscle cell apoptotic process	2//973	27//15652	0.507026	0.999999	0.999999	MAP2K4/MIR28	2
GO:0034391	regulation of smooth muscle cell apoptotic process	2//973	27//15652	0.507026	0.999999	0.999999	MAP2K4/MIR28	2
GO:0042059	negative regulation of epidermal growth factor receptor signaling pathway	2//973	27//15652	0.507026	0.999999	0.999999	MIR133A1/RNF115	2
GO:0045292	mRNA cis splicing, via spliceosome	2//973	27//15652	0.507026	0.999999	0.999999	RNU4ATAC/PRPF39	2
GO:0051123	RNA polymerase II preinitiation complex assembly	2//973	27//15652	0.507026	0.999999	0.999999	TP53/HMGB1	2
GO:0060765	regulation of androgen receptor signaling pathway	2//973	27//15652	0.507026	0.999999	0.999999	PIAS2/NCOR1	2
GO:0070168	negative regulation of biomineral tissue development	2//973	27//15652	0.507026	0.999999	0.999999	MIR208A/STATH	2
GO:0071480	cellular response to gamma radiation	2//973	27//15652	0.507026	0.999999	0.999999	TP53/RPL26	2
GO:0080111	DNA demethylation	2//973	27//15652	0.507026	0.999999	0.999999	TET1/APOBEC2	2
GO:0099623	regulation of cardiac muscle cell membrane repolarization	2//973	27//15652	0.507026	0.999999	0.999999	CACNA1D/MIR133A1	2
GO:1902175	regulation of oxidative stress-induced intrinsic apoptotic signaling pathway	2//973	27//15652	0.507026	0.999999	0.999999	NME5/BAG5	2
GO:2000108	positive regulation of leukocyte apoptotic process	2//973	27//15652	0.507026	0.999999	0.999999	TP53/ZC3H8	2
GO:0030833	regulation of actin filament polymerization	8//973	124//15652	0.509313	0.999999	0.999999	PFN2/CYFIP2/EVL/RASA1/AVIL/DLG1/PFN4/TWF1	8
GO:0031644	regulation of nervous system process	8//973	124//15652	0.509313	0.999999	0.999999	AGT/SLC25A12/SMR3A/SMR3B/DICER1/SHISA7/ZFHX2/MAG	8
GO:0022408	negative regulation of cell-cell adhesion	12//973	189//15652	0.512738	0.999999	0.999999	PAWR/EPB41L5/METTL3/ZC3H8/HMGB1/NDFIP1/MIRLET7E/DLG1/IL2/ALOX12/MIR222/ARG2	12
GO:0010770	positive regulation of cell morphogenesis involved in differentiation	5//973	76//15652	0.51451	0.999999	0.999999	C1QBP/IL1RAPL1/CDKL3/CAPRIN2/SS18L2	5
GO:0034103	regulation of tissue remodeling	5//973	76//15652	0.51451	0.999999	0.999999	TP53/AGT/NF1/MIR34B/IL2	5
GO:2000243	positive regulation of reproductive process	5//973	76//15652	0.51451	0.999999	0.999999	ANKRD31/C1QBP/YTHDC2/PRDM9/STRA8	5
GO:0051054	positive regulation of DNA metabolic process	15//973	238//15652	0.516485	0.999999	0.999999	NAF1/RAD50/FBXO4/HMBOX1/NEK7/MEAF6/SETMAR/HMGB1/ATRX/BRD8/HSP90AA1/EPC1/PRDM9/IL2/HNRNPA2B1	15
GO:0010976	positive regulation of neuron projection development	9//973	141//15652	0.516795	0.999999	0.999999	FUT9/AGT/CAPRIN2/FBXO38/AVIL/TWF1/CBFA2T2/MIR222/FKBP1B	9
GO:0007588	excretion	4//973	60//15652	0.517206	0.999999	0.999999	AGTR1/SLC26A3/AGT/NPHP1	4
GO:0009311	oligosaccharide metabolic process	4//973	60//15652	0.517206	0.999999	0.999999	FUT9/B3GALT2/SI/ST8SIA3	4
GO:0016445	somatic diversification of immunoglobulins	4//973	60//15652	0.517206	0.999999	0.999999	THOC1/NDFIP1/BATF/IL2	4
GO:0033013	tetrapyrrole metabolic process	4//973	60//15652	0.517206	0.999999	0.999999	TMEM14B/TMEM14C/COX10/MTR	4
GO:0048488	synaptic vesicle endocytosis	4//973	60//15652	0.517206	0.999999	0.999999	VAMP2/DNM3/SH3GL3/SLC17A7	4
GO:0050709	negative regulation of protein secretion	4//973	60//15652	0.517206	0.999999	0.999999	SERGEF/NDUFAF2/MIR93/FKBP1B	4
GO:0140238	presynaptic endocytosis	4//973	60//15652	0.517206	0.999999	0.999999	VAMP2/DNM3/SH3GL3/SLC17A7	4
GO:0032368	regulation of lipid transport	7//973	109//15652	0.520621	0.999999	0.999999	AGTR1/ABCA5/ARV1/AGT/GDF9/TMF1/SCP2	7
GO:0070585	protein localization to mitochondrion	7//973	109//15652	0.520621	0.999999	0.999999	IMMP2L/TOMM20/C11orf65/HSP90AA1/MOAP1/PMPCB/CHCHD4	7
GO:0071482	cellular response to light stimulus	7//973	109//15652	0.520621	0.999999	0.999999	TP53/RPL26/METTL3/ZBTB1/CUL4B/GRK4/CRB1	7
GO:0001754	eye photoreceptor cell differentiation	3//973	44//15652	0.520938	0.999999	0.999999	TTC8/CRB1/PDE6C	3
GO:0009201	ribonucleoside triphosphate biosynthetic process	3//973	44//15652	0.520938	0.999999	0.999999	NME5/SLC25A12/COX2	3
GO:0030521	androgen receptor signaling pathway	3//973	44//15652	0.520938	0.999999	0.999999	PIAS2/NCOR1/TMF1	3
GO:0042908	xenobiotic transport	3//973	44//15652	0.520938	0.999999	0.999999	PDZK1/MIR186/MIR34B	3
GO:0045581	negative regulation of T cell differentiation	3//973	44//15652	0.520938	0.999999	0.999999	ZC3H8/HMGB1/IL2	3
GO:0046427	positive regulation of receptor signaling pathway via JAK-STAT	3//973	44//15652	0.520938	0.999999	0.999999	AGT/OCIAD2/OCIAD1	3
GO:0060443	mammary gland morphogenesis	3//973	44//15652	0.520938	0.999999	0.999999	PGR/NRG3/BTRC	3
GO:1900744	regulation of p38MAPK cascade	3//973	44//15652	0.520938	0.999999	0.999999	ULK4/PHLPP1/DLG1	3
GO:1901992	positive regulation of mitotic cell cycle phase transition	6//973	93//15652	0.523124	0.999999	0.999999	STOX1/RAD51B/CDC16/CUL4B/MIR208A/MIR222	6
GO:0010466	negative regulation of peptidase activity	15//973	239//15652	0.523172	0.999999	0.999999	SERPINA5/MIR29C/SERPINA11/PCID2/AGT/SERPINA9/SPINK7/UCHL5/SMR3A/SERPINB6/SMR3B/SPINK9/WFDC10A/CARD18/RAG1	15
GO:0006261	DNA-templated DNA replication	9//973	142//15652	0.525448	0.999999	0.999999	RPAIN/ETAA1/THOC1/ORC4/SETMAR/ATRX/BOD1L1/RFC1/NUCKS1	9
GO:0006140	regulation of nucleotide metabolic process	5//973	77//15652	0.526264	0.999999	0.999999	ZBTB20/SLC25A12/OGT/NCOR1/COX2	5
GO:0031397	negative regulation of protein ubiquitination	5//973	77//15652	0.526264	0.999999	0.999999	OGT/CAMLG/RPL5/BAG5/RPL11	5
GO:0003272	endocardial cushion formation	2//973	28//15652	0.526712	0.999999	0.999999	ROBO2/SMAD4	2
GO:0006506	GPI anchor biosynthetic process	2//973	28//15652	0.526712	0.999999	0.999999	PIGL/PIGP	2
GO:0006754	ATP biosynthetic process	2//973	28//15652	0.526712	0.999999	0.999999	SLC25A12/COX2	2
GO:0007190	activation of adenylate cyclase activity	2//973	28//15652	0.526712	0.999999	0.999999	CAP2/FSHR	2
GO:0008156	negative regulation of DNA replication	2//973	28//15652	0.526712	0.999999	0.999999	TP53/RAD17	2
GO:0008608	attachment of spindle microtubules to kinetochore	2//973	28//15652	0.526712	0.999999	0.999999	MIS12/HNRNPU	2
GO:0009312	oligosaccharide biosynthetic process	2//973	28//15652	0.526712	0.999999	0.999999	FUT9/B3GALT2	2
GO:0010971	positive regulation of G2/M transition of mitotic cell cycle	2//973	28//15652	0.526712	0.999999	0.999999	STOX1/RAD51B	2
GO:0015740	C4-dicarboxylate transport	2//973	28//15652	0.526712	0.999999	0.999999	SLC25A12/SLC25A14	2
GO:0019076	viral release from host cell	2//973	28//15652	0.526712	0.999999	0.999999	ZNF502/CHMP2B	2
GO:0019362	pyridine nucleotide metabolic process	2//973	28//15652	0.526712	0.999999	0.999999	NUDT12/NUDT13	2
GO:0032196	transposition	2//973	28//15652	0.526712	0.999999	0.999999	THAP9/VRTN	2
GO:0032703	negative regulation of interleukin-2 production	2//973	28//15652	0.526712	0.999999	0.999999	HOMER2/NR1H4	2
GO:0035890	exit from host	2//973	28//15652	0.526712	0.999999	0.999999	ZNF502/CHMP2B	2
GO:0035891	exit from host cell	2//973	28//15652	0.526712	0.999999	0.999999	ZNF502/CHMP2B	2
GO:0036474	cell death in response to hydrogen peroxide	2//973	28//15652	0.526712	0.999999	0.999999	PAWR/MIR133A1	2
GO:0042104	positive regulation of activated T cell proliferation	2//973	28//15652	0.526712	0.999999	0.999999	HMGB1/IL2	2
GO:0042634	regulation of hair cycle	2//973	28//15652	0.526712	0.999999	0.999999	MYSM1/SMAD4	2
GO:0044819	mitotic G1/S transition checkpoint signaling	2//973	28//15652	0.526712	0.999999	0.999999	TP53/RPL26	2
GO:0046496	nicotinamide nucleotide metabolic process	2//973	28//15652	0.526712	0.999999	0.999999	NUDT12/NUDT13	2
GO:0051642	centrosome localization	2//973	28//15652	0.526712	0.999999	0.999999	SYNE2/DLG1	2
GO:0072539	T-helper 17 cell differentiation	2//973	28//15652	0.526712	0.999999	0.999999	BATF/IL2	2
GO:0110150	negative regulation of biomineralization	2//973	28//15652	0.526712	0.999999	0.999999	MIR208A/STATH	2
GO:0002381	immunoglobulin production involved in immunoglobulin-mediated immune response	4//973	61//15652	0.530405	0.999999	0.999999	THOC1/NDFIP1/BATF/IL2	4
GO:0048814	regulation of dendrite morphogenesis	4//973	61//15652	0.530405	0.999999	0.999999	IL1RAPL1/CDKL3/CAPRIN2/SS18L2	4
GO:0048857	neural nucleus development	4//973	61//15652	0.530405	0.999999	0.999999	KCNC2/SUDS3/ZNF148/YWHAE	4
GO:0050771	negative regulation of axonogenesis	4//973	61//15652	0.530405	0.999999	0.999999	ULK2/CDKL3/DAB1/MAG	4
GO:0006413	translational initiation	7//973	110//15652	0.530434	0.999999	0.999999	EIF4A1/EIF4A2/METTL3/MTIF3/EIF2B2/RPS3A/TPR	7
GO:0007041	lysosomal transport	7//973	110//15652	0.530434	0.999999	0.999999	HOOK1/STX8/CCDC91/ATG14/CHMP2B/GCC2/VPS53	7
GO:0007052	mitotic spindle organization	7//973	110//15652	0.530434	0.999999	0.999999	EFHC1/SPICE1/CHMP2B/STAG2/SMC3/TPR/HNRNPU	7
GO:1903320	regulation of protein modification by small protein conjugation or removal	14//973	224//15652	0.531428	0.999999	0.999999	BTRC/FBXO4/RWDD3/OGT/DCUN1D2/CAMLG/RPL5/NDFIP1/HSP90AA1/BAG5/FSCB/WDR70/FBXO33/RPL11	14
GO:0044089	positive regulation of cellular component biogenesis	28//973	451//15652	0.531474	0.999999	0.999999	PFN2/OCLN/GPM6A/TP53/MNS1/EVL/CCP110/LRRTM2/IL1RAPL1/EPB41L5/AGT/TAPT1/NEK7/NPHP1/CLRN1/CRBN/PAN3/DNM3/ABI2/HSP90AA1/FNBP1L/AVIL/DLG1/MOAP1/TPPP3/TPR/IL17A/TRABD2B	28
GO:0007080	mitotic metaphase plate congression	3//973	45//15652	0.536302	0.999999	0.999999	CHMP2B/MIS12/HNRNPU	3
GO:0007632	visual behavior	3//973	45//15652	0.536302	0.999999	0.999999	NPHP1/NF1/RAG1	3
GO:0035088	establishment or maintenance of apical/basal cell polarity	3//973	45//15652	0.536302	0.999999	0.999999	TTC8/DLG1/CRB1	3
GO:0043616	keratinocyte proliferation	3//973	45//15652	0.536302	0.999999	0.999999	IRF6/SRSF6/REG3A	3
GO:0046622	positive regulation of organ growth	3//973	45//15652	0.536302	0.999999	0.999999	PARP2/MIR208A/MIR222	3
GO:0048168	regulation of neuronal synaptic plasticity	3//973	45//15652	0.536302	0.999999	0.999999	AGT/NF1/SHISA7	3
GO:0061245	establishment or maintenance of bipolar cell polarity	3//973	45//15652	0.536302	0.999999	0.999999	TTC8/DLG1/CRB1	3
GO:0120009	intermembrane lipid transfer	3//973	45//15652	0.536302	0.999999	0.999999	PRELID2/ATG2B/TTPA	3
GO:0010977	negative regulation of neuron projection development	8//973	127//15652	0.536843	0.999999	0.999999	RTN4RL1/ULK2/CDKL3/DAB1/DNM3/BAG5/CBFA2T2/MAG	8
GO:0001553	luteinization	1//973	12//15652	0.537195	0.999999	0.999999	GDF9	1
GO:0001867	complement activation, lectin pathway	1//973	12//15652	0.537195	0.999999	0.999999	COLEC11	1
GO:0002836	positive regulation of response to tumor cell	1//973	12//15652	0.537195	0.999999	0.999999	FBXO38	1
GO:0002839	positive regulation of immune response to tumor cell	1//973	12//15652	0.537195	0.999999	0.999999	FBXO38	1
GO:0003157	endocardium development	1//973	12//15652	0.537195	0.999999	0.999999	SMAD4	1
GO:0006216	cytidine catabolic process	1//973	12//15652	0.537195	0.999999	0.999999	APOBEC2	1
GO:0006361	transcription initiation from RNA polymerase I promoter	1//973	12//15652	0.537195	0.999999	0.999999	RRN3P1	1
GO:0006521	regulation of cellular amino acid metabolic process	1//973	12//15652	0.537195	0.999999	0.999999	NR1H4	1
GO:0007183	SMAD protein complex assembly	1//973	12//15652	0.537195	0.999999	0.999999	SMAD4	1
GO:0007512	adult heart development	1//973	12//15652	0.537195	0.999999	0.999999	MNAT1	1
GO:0009415	response to water	1//973	12//15652	0.537195	0.999999	0.999999	AQP2	1
GO:0009437	carnitine metabolic process	1//973	12//15652	0.537195	0.999999	0.999999	ACADM	1
GO:0009972	cytidine deamination	1//973	12//15652	0.537195	0.999999	0.999999	APOBEC2	1
GO:0016554	cytidine to uridine editing	1//973	12//15652	0.537195	0.999999	0.999999	APOBEC2	1
GO:0018206	peptidyl-methionine modification	1//973	12//15652	0.537195	0.999999	0.999999	NAA30	1
GO:0019321	pentose metabolic process	1//973	12//15652	0.537195	0.999999	0.999999	RBKS	1
GO:0021670	lateral ventricle development	1//973	12//15652	0.537195	0.999999	0.999999	UCHL5	1
GO:0021794	thalamus development	1//973	12//15652	0.537195	0.999999	0.999999	TAL2	1
GO:0032823	regulation of natural killer cell differentiation	1//973	12//15652	0.537195	0.999999	0.999999	ZBTB1	1
GO:0033182	regulation of histone ubiquitination	1//973	12//15652	0.537195	0.999999	0.999999	WDR70	1
GO:0033235	positive regulation of protein sumoylation	1//973	12//15652	0.537195	0.999999	0.999999	RWDD3	1
GO:0033523	histone H2B ubiquitination	1//973	12//15652	0.537195	0.999999	0.999999	WDR70	1
GO:0033540	fatty acid beta-oxidation using acyl-CoA oxidase	1//973	12//15652	0.537195	0.999999	0.999999	SCP2	1
GO:0034370	triglyceride-rich lipoprotein particle remodeling	1//973	12//15652	0.537195	0.999999	0.999999	NR1H4	1
GO:0034372	very-low-density lipoprotein particle remodeling	1//973	12//15652	0.537195	0.999999	0.999999	NR1H4	1
GO:0038180	nerve growth factor signaling pathway	1//973	12//15652	0.537195	0.999999	0.999999	NTF3	1
GO:0042182	ketone catabolic process	1//973	12//15652	0.537195	0.999999	0.999999	OXCT1	1
GO:0042756	drinking behavior	1//973	12//15652	0.537195	0.999999	0.999999	AGT	1
GO:0043970	histone H3-K9 acetylation	1//973	12//15652	0.537195	0.999999	0.999999	SMAD4	1
GO:0045741	positive regulation of epidermal growth factor-activated receptor activity	1//973	12//15652	0.537195	0.999999	0.999999	BTC	1
GO:0045820	negative regulation of glycolytic process	1//973	12//15652	0.537195	0.999999	0.999999	NCOR1	1
GO:0046087	cytidine metabolic process	1//973	12//15652	0.537195	0.999999	0.999999	APOBEC2	1
GO:0048548	regulation of pinocytosis	1//973	12//15652	0.537195	0.999999	0.999999	APPL1	1
GO:0050930	induction of positive chemotaxis	1//973	12//15652	0.537195	0.999999	0.999999	NTF3	1
GO:0051549	positive regulation of keratinocyte migration	1//973	12//15652	0.537195	0.999999	0.999999	EPB41L4B	1
GO:0051589	negative regulation of neurotransmitter transport	1//973	12//15652	0.537195	0.999999	0.999999	NF1	1
GO:0051645	Golgi localization	1//973	12//15652	0.537195	0.999999	0.999999	DAB1	1
GO:0051775	response to redox state	1//973	12//15652	0.537195	0.999999	0.999999	FKBP1B	1
GO:0051988	regulation of attachment of spindle microtubules to kinetochore	1//973	12//15652	0.537195	0.999999	0.999999	HNRNPU	1
GO:0060253	negative regulation of glial cell proliferation	1//973	12//15652	0.537195	0.999999	0.999999	DICER1	1
GO:0061000	negative regulation of dendritic spine development	1//973	12//15652	0.537195	0.999999	0.999999	DNM3	1
GO:0061620	glycolytic process through glucose-6-phosphate	1//973	12//15652	0.537195	0.999999	0.999999	FOXK2	1
GO:0070071	proton-transporting two-sector ATPase complex assembly	1//973	12//15652	0.537195	0.999999	0.999999	ATPAF1	1
GO:0070213	protein auto-ADP-ribosylation	1//973	12//15652	0.537195	0.999999	0.999999	PARP2	1
GO:0070278	extracellular matrix constituent secretion	1//973	12//15652	0.537195	0.999999	0.999999	AGT	1
GO:0070863	positive regulation of protein exit from endoplasmic reticulum	1//973	12//15652	0.537195	0.999999	0.999999	TMEM30B	1
GO:0071027	nuclear RNA surveillance	1//973	12//15652	0.537195	0.999999	0.999999	PCID2	1
GO:0071028	nuclear mRNA surveillance	1//973	12//15652	0.537195	0.999999	0.999999	PCID2	1
GO:0071372	cellular response to follicle-stimulating hormone stimulus	1//973	12//15652	0.537195	0.999999	0.999999	FSHR	1
GO:0071696	ectodermal placode development	1//973	12//15652	0.537195	0.999999	0.999999	NRG3	1
GO:0072537	fibroblast activation	1//973	12//15652	0.537195	0.999999	0.999999	IL17A	1
GO:0086067	AV node cell to bundle of His cell communication	1//973	12//15652	0.537195	0.999999	0.999999	MIR208A	1
GO:0090281	negative regulation of calcium ion import	1//973	12//15652	0.537195	0.999999	0.999999	MIR208A	1
GO:0090331	negative regulation of platelet aggregation	1//973	12//15652	0.537195	0.999999	0.999999	ALOX12	1
GO:0098884	postsynaptic neurotransmitter receptor internalization	1//973	12//15652	0.537195	0.999999	0.999999	DNM3	1
GO:0098935	dendritic transport	1//973	12//15652	0.537195	0.999999	0.999999	HNRNPU	1
GO:0140239	postsynaptic endocytosis	1//973	12//15652	0.537195	0.999999	0.999999	DNM3	1
GO:1900112	regulation of histone H3-K9 trimethylation	1//973	12//15652	0.537195	0.999999	0.999999	ATRX	1
GO:1901298	regulation of hydrogen peroxide-mediated programmed cell death	1//973	12//15652	0.537195	0.999999	0.999999	PAWR	1
GO:1903405	protein localization to nuclear body	1//973	12//15652	0.537195	0.999999	0.999999	LARP7	1
GO:1903727	positive regulation of phospholipid metabolic process	1//973	12//15652	0.537195	0.999999	0.999999	NR1H4	1
GO:1903800	positive regulation of production of miRNAs involved in gene silencing by miRNA	1//973	12//15652	0.537195	0.999999	0.999999	TP53	1
GO:1904867	protein localization to Cajal body	1//973	12//15652	0.537195	0.999999	0.999999	LARP7	1
GO:0021766	hippocampus development	5//973	78//15652	0.53789	0.999999	0.999999	DAB1/DLX1/YWHAE/KCNA1/DLX2	5
GO:0045739	positive regulation of DNA repair	5//973	78//15652	0.53789	0.999999	0.999999	MEAF6/SETMAR/HMGB1/BRD8/EPC1	5
GO:0072527	pyrimidine-containing compound metabolic process	5//973	78//15652	0.53789	0.999999	0.999999	NME5/TET1/ERH/ALDH6A1/APOBEC2	5
GO:0099175	regulation of postsynapse organization	5//973	78//15652	0.53789	0.999999	0.999999	LRRTM2/IL1RAPL1/CAPRIN2/DNM3/ABI2	5
GO:0003170	heart valve development	4//973	62//15652	0.543424	0.999999	0.999999	ROBO2/MDM4/SMAD4/MATR3	4
GO:0014015	positive regulation of gliogenesis	4//973	62//15652	0.543424	0.999999	0.999999	LRP2/DICER1/MAG/MIR222	4
GO:0032507	maintenance of protein location in cell	4//973	62//15652	0.543424	0.999999	0.999999	TAPT1/PFN4/TWF1/HNRNPU	4
GO:0042130	negative regulation of T cell proliferation	4//973	62//15652	0.543424	0.999999	0.999999	PAWR/NDFIP1/DLG1/ARG2	4
GO:0070936	protein K48-linked ubiquitination	4//973	62//15652	0.543424	0.999999	0.999999	BTRC/RNF115/FBXO38/TTC3	4
GO:0009135	purine nucleoside diphosphate metabolic process	6//973	95//15652	0.544233	0.999999	0.999999	FOXK2/ZBTB20/OGT/ENO4/NCOR1/DLG1	6
GO:0009179	purine ribonucleoside diphosphate metabolic process	6//973	95//15652	0.544233	0.999999	0.999999	FOXK2/ZBTB20/OGT/ENO4/NCOR1/DLG1	6
GO:1902749	regulation of cell cycle G2/M phase transition	6//973	95//15652	0.544233	0.999999	0.999999	STOX1/TP53/CCNG1/RAD17/RAD51B/ING4	6
GO:0001773	myeloid dendritic cell activation	2//973	29//15652	0.545859	0.999999	0.999999	HMGB1/BATF	2
GO:0006505	GPI anchor metabolic process	2//973	29//15652	0.545859	0.999999	0.999999	PIGL/PIGP	2
GO:0010390	histone monoubiquitination	2//973	29//15652	0.545859	0.999999	0.999999	CUL4B/RAG1	2
GO:0010458	exit from mitosis	2//973	29//15652	0.545859	0.999999	0.999999	CDC14A/RPL24	2
GO:0015701	bicarbonate transport	2//973	29//15652	0.545859	0.999999	0.999999	SLC26A3/SLC26A2	2
GO:0015813	L-glutamate transmembrane transport	2//973	29//15652	0.545859	0.999999	0.999999	SLC25A12/SLC17A7	2
GO:0035520	monoubiquitinated protein deubiquitination	2//973	29//15652	0.545859	0.999999	0.999999	ATXN3/MYSM1	2
GO:0039528	cytoplasmic pattern recognition receptor signaling pathway in response to virus	2//973	29//15652	0.545859	0.999999	0.999999	C1QBP/PUM2	2
GO:0040020	regulation of meiotic nuclear division	2//973	29//15652	0.545859	0.999999	0.999999	PRDM9/STRA8	2
GO:0060251	regulation of glial cell proliferation	2//973	29//15652	0.545859	0.999999	0.999999	DICER1/MIR222	2
GO:0061842	microtubule organizing center localization	2//973	29//15652	0.545859	0.999999	0.999999	SYNE2/DLG1	2
GO:0098703	calcium ion import across plasma membrane	2//973	29//15652	0.545859	0.999999	0.999999	CACNA1D/MIR208A	2
GO:1990776	response to angiotensin	2//973	29//15652	0.545859	0.999999	0.999999	AGTR1/AGT	2
GO:1901657	glycosyl compound metabolic process	5//973	79//15652	0.549384	0.999999	0.999999	NME5/ERH/MACROD2/ABHD10/APOBEC2	5
GO:2000177	regulation of neural precursor cell proliferation	5//973	79//15652	0.549384	0.999999	0.999999	LRP2/TP53/PTBP2/NF1/DCT	5
GO:0038127	ERBB signaling pathway	7//973	112//15652	0.54982	0.999999	0.999999	RPS6KA5/BTC/MIR133A1/AGT/RNF115/CAMLG/PTPRR	7
GO:1901989	positive regulation of cell cycle phase transition	7//973	112//15652	0.54982	0.999999	0.999999	STOX1/THOC1/RAD51B/CDC16/CUL4B/MIR208A/MIR222	7
GO:0031396	regulation of protein ubiquitination	12//973	194//15652	0.54986	0.999999	0.999999	BTRC/FBXO4/OGT/DCUN1D2/CAMLG/RPL5/NDFIP1/HSP90AA1/BAG5/WDR70/FBXO33/RPL11	12
GO:0051346	negative regulation of hydrolase activity	21//973	341//15652	0.550551	0.999999	0.999999	SERPINA5/MIR29C/SERPINA11/ANGPTL3/TTC8/PCID2/AGT/SERPINA9/SPINK7/UCHL5/SMR3A/SERPINB6/SMR3B/SPINK9/BOD1L1/WFDC10A/CARD18/RAG1/TMEM225/FKBP1B/PPP1R14D	21
GO:0003254	regulation of membrane depolarization	3//973	46//15652	0.551381	0.999999	0.999999	SLMAP/RANGRF/MIR208A	3
GO:0030838	positive regulation of actin filament polymerization	3//973	46//15652	0.551381	0.999999	0.999999	PFN2/EVL/DLG1	3
GO:0032873	negative regulation of stress-activated MAPK cascade	3//973	46//15652	0.551381	0.999999	0.999999	NCOR1/DLG1/ZMYND11	3
GO:0048701	embryonic cranial skeleton morphogenesis	3//973	46//15652	0.551381	0.999999	0.999999	TFAP2A/WDR19/DLX2	3
GO:0055010	ventricular cardiac muscle tissue morphogenesis	3//973	46//15652	0.551381	0.999999	0.999999	LRP2/PTCD2/SMAD4	3
GO:0070303	negative regulation of stress-activated protein kinase signaling cascade	3//973	46//15652	0.551381	0.999999	0.999999	NCOR1/DLG1/ZMYND11	3
GO:1900087	positive regulation of G1/S transition of mitotic cell cycle	3//973	46//15652	0.551381	0.999999	0.999999	CUL4B/MIR208A/MIR222	3
GO:1901985	positive regulation of protein acetylation	3//973	46//15652	0.551381	0.999999	0.999999	RPS6KA5/SMAD4/MIR217	3
GO:1903202	negative regulation of oxidative stress-induced cell death	3//973	46//15652	0.551381	0.999999	0.999999	NME5/MIR133A1/BAG5	3
GO:1905710	positive regulation of membrane permeability	3//973	46//15652	0.551381	0.999999	0.999999	MIR29C/TP53/MOAP1	3
GO:0015698	inorganic anion transport	11//973	178//15652	0.552662	0.999999	0.999999	GLRB/SLC26A3/SLC26A2/GPR89A/IP6K2/SLC25A14/SLC17A1/CASR/SLC13A1/SLC17A7/BEST3	11
GO:0033500	carbohydrate homeostasis	13//973	211//15652	0.554398	0.999999	0.999999	OXCT1/FOXK2/ZBTB20/NDUFAF2/MIR320A/MIR320C1/SMAD4/NUCKS1/ZNF236/RPS6/CASR/FKBP1B/NR1H4	13
GO:0042593	glucose homeostasis	13//973	211//15652	0.554398	0.999999	0.999999	OXCT1/FOXK2/ZBTB20/NDUFAF2/MIR320A/MIR320C1/SMAD4/NUCKS1/ZNF236/RPS6/CASR/FKBP1B/NR1H4	13
GO:0042100	B cell proliferation	6//973	96//15652	0.554632	0.999999	0.999999	PAWR/IFNA6/IL2/MIR185/IFNW1/IFNA13	6
GO:0051702	biological process involved in interaction with symbiont	6//973	96//15652	0.554632	0.999999	0.999999	ZNF502/CHD1/YTHDC2/SNW1/NUCKS1/MIR222	6
GO:0010965	regulation of mitotic sister chromatid separation	4//973	63//15652	0.556255	0.999999	0.999999	PTTG3P/PCID2/CDC16/TPR	4
GO:0032024	positive regulation of insulin secretion	4//973	63//15652	0.556255	0.999999	0.999999	OXCT1/MYRIP/CASR/NR1H4	4
GO:0043966	histone H3 acetylation	4//973	63//15652	0.556255	0.999999	0.999999	MBIP/MEAF6/SMAD4/ING4	4
GO:0044770	cell cycle phase transition	30//973	489//15652	0.557815	0.999999	0.999999	STOX1/MIR29C/TP53/MIR30C2/CDC14A/NEK11/MNAT1/PCID2/CCNG1/MIR133A1/FBXO4/ETAA1/THOC1/RPL26/CEP63/RAD17/TMEM14B/SETMAR/RAD51B/APPL1/CDC16/CUL4B/RPL24/DLG1/ING4/TPR/MIR208A/RPS6/MIR222/MYO16	30
GO:0007584	response to nutrient	9//973	146//15652	0.559494	0.999999	0.999999	OXCT1/OGT/SNW1/GNPAT/TSHB/SRSF2/CASR/FKBP1B/NR1H4	9
GO:0007605	sensory perception of sound	9//973	146//15652	0.559494	0.999999	0.999999	LRP2/CACNA1D/CDC14A/HOMER2/TFAP2A/CLRN1/SERPINB6/PPIP5K2/RPL38	9
GO:0007548	sex differentiation	16//973	261//15652	0.560259	0.999999	0.999999	LRP2/SYCP2/PGR/ROBO2/IMMP2L/ARID4B/GAS2/WDR19/ARID4A/ATRX/GDF9/SMAD4/TMF1/EIF2B2/FSHR/AFP	16
GO:0034644	cellular response to UV	5//973	80//15652	0.560738	0.999999	0.999999	TP53/RPL26/METTL3/ZBTB1/CUL4B	5
GO:0048678	response to axon injury	5//973	80//15652	0.560738	0.999999	0.999999	RTN4RL1/MTR/MAG/MIR222/FKBP1B	5
GO:0007224	smoothened signaling pathway	8//973	130//15652	0.563763	0.999999	0.999999	CDON/BTRC/IFT81/WDR19/TCTN2/CC2D2A/IFT57/UCHL5	8
GO:0006308	DNA catabolic process	2//973	30//15652	0.564457	0.999999	0.999999	SETMAR/DICER1	2
GO:0021799	cerebral cortex radially oriented cell migration	2//973	30//15652	0.564457	0.999999	0.999999	SYNE2/DAB1	2
GO:0032717	negative regulation of interleukin-8 production	2//973	30//15652	0.564457	0.999999	0.999999	MIRLET7C/MIR93	2
GO:0035510	DNA dealkylation	2//973	30//15652	0.564457	0.999999	0.999999	TET1/APOBEC2	2
GO:0042044	fluid transport	2//973	30//15652	0.564457	0.999999	0.999999	SLC14A1/AQP2	2
GO:0045577	regulation of B cell differentiation	2//973	30//15652	0.564457	0.999999	0.999999	PCID2/IL2	2
GO:0060390	regulation of SMAD protein signal transduction	2//973	30//15652	0.564457	0.999999	0.999999	SMAD4/SH2B1	2
GO:0060603	mammary gland duct morphogenesis	2//973	30//15652	0.564457	0.999999	0.999999	PGR/BTRC	2
GO:0071295	cellular response to vitamin	2//973	30//15652	0.564457	0.999999	0.999999	SNW1/CASR	2
GO:0097106	postsynaptic density organization	2//973	30//15652	0.564457	0.999999	0.999999	LRRTM2/DLG1	2
GO:1900027	regulation of ruffle assembly	2//973	30//15652	0.564457	0.999999	0.999999	PFN2/EVL	2
GO:1901185	negative regulation of ERBB signaling pathway	2//973	30//15652	0.564457	0.999999	0.999999	MIR133A1/RNF115	2
GO:1902656	calcium ion import into cytosol	2//973	30//15652	0.564457	0.999999	0.999999	CACNA1D/MIR208A	2
GO:1902751	positive regulation of cell cycle G2/M phase transition	2//973	30//15652	0.564457	0.999999	0.999999	STOX1/RAD51B	2
GO:1902992	negative regulation of amyloid precursor protein catabolic process	2//973	30//15652	0.564457	0.999999	0.999999	MIR29C/MIR186	2
GO:0006090	pyruvate metabolic process	6//973	97//15652	0.56492	0.999999	0.999999	FOXK2/ZBTB20/OGT/ENO4/SRR/NCOR1	6
GO:1901617	organic hydroxy compound biosynthetic process	14//973	229//15652	0.565389	0.999999	0.999999	TPH1/HSD17B7/SEC14L2/SLC24A5/ARV1/APPL1/PPIP5K2/IP6K2/LBR/SCP2/MIR185/ALOX12/DCT/NR1H4	14
GO:0000212	meiotic spindle organization	1//973	13//15652	0.565987	0.999999	0.999999	ATRX	1
GO:0001976	nervous system process involved in regulation of systemic arterial blood pressure	1//973	13//15652	0.565987	0.999999	0.999999	AGT	1
GO:0002664	regulation of T cell tolerance induction	1//973	13//15652	0.565987	0.999999	0.999999	PHLPP1	1
GO:0002903	negative regulation of B cell apoptotic process	1//973	13//15652	0.565987	0.999999	0.999999	IL2	1
GO:0003188	heart valve formation	1//973	13//15652	0.565987	0.999999	0.999999	SMAD4	1
GO:0006241	CTP biosynthetic process	1//973	13//15652	0.565987	0.999999	0.999999	NME5	1
GO:0006544	glycine metabolic process	1//973	13//15652	0.565987	0.999999	0.999999	GLDC	1
GO:0009071	serine family amino acid catabolic process	1//973	13//15652	0.565987	0.999999	0.999999	GLDC	1
GO:0009235	cobalamin metabolic process	1//973	13//15652	0.565987	0.999999	0.999999	MTR	1
GO:0009313	oligosaccharide catabolic process	1//973	13//15652	0.565987	0.999999	0.999999	SI	1
GO:0010225	response to UV-C	1//973	13//15652	0.565987	0.999999	0.999999	TP53	1
GO:0010457	centriole-centriole cohesion	1//973	13//15652	0.565987	0.999999	0.999999	KIF3A	1
GO:0010745	negative regulation of macrophage derived foam cell differentiation	1//973	13//15652	0.565987	0.999999	0.999999	ABCA5	1
GO:0010958	regulation of amino acid import across plasma membrane	1//973	13//15652	0.565987	0.999999	0.999999	AGT	1
GO:0010960	magnesium ion homeostasis	1//973	13//15652	0.565987	0.999999	0.999999	KCNA1	1
GO:0014874	response to stimulus involved in regulation of muscle adaptation	1//973	13//15652	0.565987	0.999999	0.999999	AGT	1
GO:0016056	rhodopsin mediated signaling pathway	1//973	13//15652	0.565987	0.999999	0.999999	GRK4	1
GO:0016078	tRNA catabolic process	1//973	13//15652	0.565987	0.999999	0.999999	DICER1	1
GO:0016558	protein import into peroxisome matrix	1//973	13//15652	0.565987	0.999999	0.999999	PEX5L	1
GO:0018216	peptidyl-arginine methylation	1//973	13//15652	0.565987	0.999999	0.999999	NR1H4	1
GO:0019755	one-carbon compound transport	1//973	13//15652	0.565987	0.999999	0.999999	SLC14A1	1
GO:0021554	optic nerve development	1//973	13//15652	0.565987	0.999999	0.999999	RPL24	1
GO:0022038	corpus callosum development	1//973	13//15652	0.565987	0.999999	0.999999	RTN4RL1	1
GO:0030049	muscle filament sliding	1//973	13//15652	0.565987	0.999999	0.999999	MYL1	1
GO:0030252	growth hormone secretion	1//973	13//15652	0.565987	0.999999	0.999999	GHRH	1
GO:0031453	positive regulation of heterochromatin assembly	1//973	13//15652	0.565987	0.999999	0.999999	TPR	1
GO:0033127	regulation of histone phosphorylation	1//973	13//15652	0.565987	0.999999	0.999999	RPS6KA5	1
GO:0033262	regulation of nuclear cell cycle DNA replication	1//973	13//15652	0.565987	0.999999	0.999999	ATRX	1
GO:0035331	negative regulation of hippo signaling	1//973	13//15652	0.565987	0.999999	0.999999	MARK3	1
GO:0035437	maintenance of protein localization in endoplasmic reticulum	1//973	13//15652	0.565987	0.999999	0.999999	TAPT1	1
GO:0035493	SNARE complex assembly	1//973	13//15652	0.565987	0.999999	0.999999	VAMP2	1
GO:0035745	T-helper 2 cell cytokine production	1//973	13//15652	0.565987	0.999999	0.999999	DENND1B	1
GO:0035815	positive regulation of renal sodium excretion	1//973	13//15652	0.565987	0.999999	0.999999	AGT	1
GO:0036302	atrioventricular canal development	1//973	13//15652	0.565987	0.999999	0.999999	SMAD4	1
GO:0036462	TRAIL-activated apoptotic signaling pathway	1//973	13//15652	0.565987	0.999999	0.999999	MIR222	1
GO:0038166	angiotensin-activated signaling pathway	1//973	13//15652	0.565987	0.999999	0.999999	AGTR1	1
GO:0043144	sno(s)RNA processing	1//973	13//15652	0.565987	0.999999	0.999999	LARP7	1
GO:0045721	negative regulation of gluconeogenesis	1//973	13//15652	0.565987	0.999999	0.999999	MST1	1
GO:0046761	viral budding from plasma membrane	1//973	13//15652	0.565987	0.999999	0.999999	CHMP2B	1
GO:0048711	positive regulation of astrocyte differentiation	1//973	13//15652	0.565987	0.999999	0.999999	MAG	1
GO:0050966	detection of mechanical stimulus involved in sensory perception of pain	1//973	13//15652	0.565987	0.999999	0.999999	KCNA1	1
GO:0051547	regulation of keratinocyte migration	1//973	13//15652	0.565987	0.999999	0.999999	EPB41L4B	1
GO:0061029	eyelid development in camera-type eye	1//973	13//15652	0.565987	0.999999	0.999999	TFAP2A	1
GO:0061615	glycolytic process through fructose-6-phosphate	1//973	13//15652	0.565987	0.999999	0.999999	FOXK2	1
GO:0070307	lens fiber cell development	1//973	13//15652	0.565987	0.999999	0.999999	ABI2	1
GO:0071025	RNA surveillance	1//973	13//15652	0.565987	0.999999	0.999999	PCID2	1
GO:0071236	cellular response to antibiotic	1//973	13//15652	0.565987	0.999999	0.999999	TP53	1
GO:0071481	cellular response to X-ray	1//973	13//15652	0.565987	0.999999	0.999999	NUCKS1	1
GO:0072540	T-helper 17 cell lineage commitment	1//973	13//15652	0.565987	0.999999	0.999999	BATF	1
GO:0098789	pre-mRNA cleavage required for polyadenylation	1//973	13//15652	0.565987	0.999999	0.999999	CPSF6	1
GO:0099010	modification of postsynaptic structure	1//973	13//15652	0.565987	0.999999	0.999999	PFN2	1
GO:0120263	positive regulation of heterochromatin organization	1//973	13//15652	0.565987	0.999999	0.999999	TPR	1
GO:1900242	regulation of synaptic vesicle endocytosis	1//973	13//15652	0.565987	0.999999	0.999999	SLC17A7	1
GO:1901160	primary amino compound metabolic process	1//973	13//15652	0.565987	0.999999	0.999999	TPH1	1
GO:1902947	regulation of tau-protein kinase activity	1//973	13//15652	0.565987	0.999999	0.999999	HSP90AA1	1
GO:1903789	regulation of amino acid transmembrane transport	1//973	13//15652	0.565987	0.999999	0.999999	AGT	1
GO:1904262	negative regulation of TORC1 signaling	1//973	13//15652	0.565987	0.999999	0.999999	NPRL2	1
GO:1904294	positive regulation of ERAD pathway	1//973	13//15652	0.565987	0.999999	0.999999	ATXN3	1
GO:1905269	positive regulation of chromatin organization	1//973	13//15652	0.565987	0.999999	0.999999	TPR	1
GO:1905874	regulation of postsynaptic density organization	1//973	13//15652	0.565987	0.999999	0.999999	LRRTM2	1
GO:1990173	protein localization to nucleoplasm	1//973	13//15652	0.565987	0.999999	0.999999	LARP7	1
GO:2000042	negative regulation of double-strand break repair via homologous recombination	1//973	13//15652	0.565987	0.999999	0.999999	MAGEF1	1
GO:2000105	positive regulation of DNA-templated DNA replication	1//973	13//15652	0.565987	0.999999	0.999999	ATRX	1
GO:2000551	regulation of T-helper 2 cell cytokine production	1//973	13//15652	0.565987	0.999999	0.999999	DENND1B	1
GO:2001198	regulation of dendritic cell differentiation	1//973	13//15652	0.565987	0.999999	0.999999	HMGB1	1
GO:0008206	bile acid metabolic process	3//973	47//15652	0.566165	0.999999	0.999999	ARV1/SCP2/NR1H4	3
GO:0016574	histone ubiquitination	3//973	47//15652	0.566165	0.999999	0.999999	CUL4B/WDR70/RAG1	3
GO:0065002	intracellular protein transmembrane transport	3//973	47//15652	0.566165	0.999999	0.999999	PEX5L/TOMM20/CHCHD4	3
GO:0090305	nucleic acid phosphodiester bond hydrolysis	13//973	213//15652	0.568349	0.999999	0.999999	ANKRD31/NUDT12/RAD50/ANGEL2/PAN3/SETMAR/DICER1/TSEN2/TDP1/ASTE1/CPSF6/PNRC2/RAG1	13
GO:0046887	positive regulation of hormone secretion	7//973	114//15652	0.568856	0.999999	0.999999	OXCT1/SMAD4/TMF1/MYRIP/CASR/NR1H4/GHRH	7
GO:2000379	positive regulation of reactive oxygen species metabolic process	4//973	64//15652	0.56889	0.999999	0.999999	AGTR1/TP53/AGT/COX2	4
GO:0002042	cell migration involved in sprouting angiogenesis	5//973	81//15652	0.571946	0.999999	0.999999	MIR29C/MIR196A1/MIR320A/MIR188/MIR206	5
GO:0009791	post-embryonic development	5//973	81//15652	0.571946	0.999999	0.999999	ACADM/ATRX/TAL2/CELA1/CRB1	5
GO:0032092	positive regulation of protein binding	5//973	81//15652	0.571946	0.999999	0.999999	EPB41L5/CAPRIN2/USP33/MARK3/RPL11	5
GO:1901019	regulation of calcium ion transmembrane transporter activity	5//973	81//15652	0.571946	0.999999	0.999999	MIR133A1/YWHAE/MIR208A/MIR93/FKBP1B	5
GO:0044843	cell cycle G1/S phase transition	14//973	230//15652	0.572072	0.999999	0.999999	MIR29C/TP53/MIR30C2/MNAT1/MIR133A1/RPL26/TMEM14B/APPL1/CUL4B/DLG1/MIR208A/RPS6/MIR222/MYO16	14
GO:0042552	myelination	8//973	131//15652	0.572585	0.999999	0.999999	ZNF24/SLC25A12/NF1/DICER1/GNPAT/DLG1/EIF2B2/MAG	8
GO:1901890	positive regulation of cell junction assembly	6//973	98//15652	0.575093	0.999999	0.999999	LRRTM2/IL1RAPL1/EPB41L5/AGT/NPHP1/IL17A	6
GO:0006778	porphyrin-containing compound metabolic process	3//973	48//15652	0.580647	0.999999	0.999999	TMEM14B/TMEM14C/COX10	3
GO:0008347	glial cell migration	3//973	48//15652	0.580647	0.999999	0.999999	SYNE2/DAB1/MIR222	3
GO:0043268	positive regulation of potassium ion transport	3//973	48//15652	0.580647	0.999999	0.999999	KCNC2/DLG1/KCNA1	3
GO:1904894	positive regulation of receptor signaling pathway via STAT	3//973	48//15652	0.580647	0.999999	0.999999	AGT/OCIAD2/OCIAD1	3
GO:2000107	negative regulation of leukocyte apoptotic process	3//973	48//15652	0.580647	0.999999	0.999999	IL2/RAG1/ARG2	3
GO:0046854	phosphatidylinositol phosphate biosynthetic process	4//973	65//15652	0.581322	0.999999	0.999999	SMG1/BPNT1/ATG14/IP6K2	4
GO:0061844	antimicrobial humoral immune response mediated by antimicrobial peptide	4//973	65//15652	0.581322	0.999999	0.999999	LEAP2/PPBP/REG3A/IL17A	4
GO:0061912	selective autophagy	4//973	65//15652	0.581322	0.999999	0.999999	TP53/ATG2B/ULK2/ATG14	4
GO:1902476	chloride transmembrane transport	4//973	65//15652	0.581322	0.999999	0.999999	GLRB/SLC26A3/SLC26A2/CASR	4
GO:0007030	Golgi organization	8//973	132//15652	0.581324	0.999999	0.999999	HOOK1/TRIP11/GOLPH3L/DNAJC28/CSNK1A1/GCC2/BAG5/GOLGA5	8
GO:0006099	tricarboxylic acid cycle	2//973	31//15652	0.582501	0.999999	0.999999	MRPS36/FH	2
GO:0006654	phosphatidic acid biosynthetic process	2//973	31//15652	0.582501	0.999999	0.999999	GNPAT/NR1H4	2
GO:0010165	response to X-ray	2//973	31//15652	0.582501	0.999999	0.999999	TP53/NUCKS1	2
GO:0010644	cell communication by electrical coupling	2//973	31//15652	0.582501	0.999999	0.999999	KCNA1/FKBP1B	2
GO:0035066	positive regulation of histone acetylation	2//973	31//15652	0.582501	0.999999	0.999999	RPS6KA5/SMAD4	2
GO:0043162	ubiquitin-dependent protein catabolic process via the multivesicular body sorting pathway	2//973	31//15652	0.582501	0.999999	0.999999	CHMP2B/RNF115	2
GO:0045589	regulation of regulatory T cell differentiation	2//973	31//15652	0.582501	0.999999	0.999999	PSG9/IL2	2
GO:0046676	negative regulation of insulin secretion	2//973	31//15652	0.582501	0.999999	0.999999	NDUFAF2/FKBP1B	2
GO:0051443	positive regulation of ubiquitin-protein transferase activity	2//973	31//15652	0.582501	0.999999	0.999999	BTRC/DCUN1D2	2
GO:0060914	heart formation	2//973	31//15652	0.582501	0.999999	0.999999	LRP2/ROBO2	2
GO:0098801	regulation of renal system process	2//973	31//15652	0.582501	0.999999	0.999999	AGTR1/AGT	2
GO:1902229	regulation of intrinsic apoptotic signaling pathway in response to DNA damage	2//973	31//15652	0.582501	0.999999	0.999999	RPL26/HNRNPK	2
GO:1904706	negative regulation of vascular associated smooth muscle cell proliferation	2//973	31//15652	0.582501	0.999999	0.999999	MIR133A1/MIR185	2
GO:1905476	negative regulation of protein localization to membrane	2//973	31//15652	0.582501	0.999999	0.999999	PPP2R5A/LZTFL1	2
GO:0001960	negative regulation of cytokine-mediated signaling pathway	5//973	82//15652	0.583004	0.999999	0.999999	MIRLET7C/METTL3/MIRLET7E/MIRLET7A1/NR1H4	5
GO:0033273	response to vitamin	5//973	82//15652	0.583004	0.999999	0.999999	SNW1/TSHB/SRSF2/CASR/FKBP1B	5
GO:0046031	ADP metabolic process	5//973	82//15652	0.583004	0.999999	0.999999	FOXK2/ZBTB20/OGT/ENO4/NCOR1	5
GO:0050886	endocrine process	5//973	82//15652	0.583004	0.999999	0.999999	AGTR1/AGT/GDF9/SMAD4/TMF1	5
GO:0007254	JNK cascade	10//973	166//15652	0.587302	0.999999	0.999999	TRAF5/MAP2K4/MBIP/ULK4/PHLPP1/MAP3K12/HMGB1/NCOR1/ZMYND11/CASR	10
GO:0050954	sensory perception of mechanical stimulus	10//973	166//15652	0.587302	0.999999	0.999999	LRP2/CACNA1D/CDC14A/HOMER2/TFAP2A/CLRN1/SERPINB6/PPIP5K2/KCNA1/RPL38	10
GO:0050868	negative regulation of T cell activation	7//973	116//15652	0.587511	0.999999	0.999999	PAWR/ZC3H8/HMGB1/NDFIP1/DLG1/IL2/ARG2	7
GO:0007272	ensheathment of neurons	8//973	133//15652	0.58998	0.999999	0.999999	ZNF24/SLC25A12/NF1/DICER1/GNPAT/DLG1/EIF2B2/MAG	8
GO:0008366	axon ensheathment	8//973	133//15652	0.58998	0.999999	0.999999	ZNF24/SLC25A12/NF1/DICER1/GNPAT/DLG1/EIF2B2/MAG	8
GO:0140014	mitotic nuclear division	16//973	266//15652	0.591355	0.999999	0.999999	SMC1B/CDC14A/PTTG3P/PCID2/BTC/SPICE1/CHMP2B/NSL1/ATRX/STAG2/MIS12/CDC16/RPL24/SMC3/TPR/HNRNPU	16
GO:0001771	immunological synapse formation	1//973	14//15652	0.59299	0.999999	0.999999	DLG1	1
GO:0002070	epithelial cell maturation	1//973	14//15652	0.59299	0.999999	0.999999	PGR	1
GO:0006004	fucose metabolic process	1//973	14//15652	0.59299	0.999999	0.999999	FUT9	1
GO:0007171	activation of transmembrane receptor protein tyrosine kinase activity	1//973	14//15652	0.59299	0.999999	0.999999	NRG3	1
GO:0009209	pyrimidine ribonucleoside triphosphate biosynthetic process	1//973	14//15652	0.59299	0.999999	0.999999	NME5	1
GO:0010421	hydrogen peroxide-mediated programmed cell death	1//973	14//15652	0.59299	0.999999	0.999999	PAWR	1
GO:0010838	positive regulation of keratinocyte proliferation	1//973	14//15652	0.59299	0.999999	0.999999	REG3A	1
GO:0010889	regulation of sequestering of triglyceride	1//973	14//15652	0.59299	0.999999	0.999999	APOC4	1
GO:0014061	regulation of norepinephrine secretion	1//973	14//15652	0.59299	0.999999	0.999999	AGT	1
GO:0015697	quaternary ammonium group transport	1//973	14//15652	0.59299	0.999999	0.999999	PDZK1	1
GO:0021984	adenohypophysis development	1//973	14//15652	0.59299	0.999999	0.999999	GHRH	1
GO:0032905	transforming growth factor beta1 production	1//973	14//15652	0.59299	0.999999	0.999999	PSG9	1
GO:0034111	negative regulation of homotypic cell-cell adhesion	1//973	14//15652	0.59299	0.999999	0.999999	ALOX12	1
GO:0035372	protein localization to microtubule	1//973	14//15652	0.59299	0.999999	0.999999	HNRNPU	1
GO:0035641	locomotory exploration behavior	1//973	14//15652	0.59299	0.999999	0.999999	CRBN	1
GO:0042074	cell migration involved in gastrulation	1//973	14//15652	0.59299	0.999999	0.999999	EPB41L5	1
GO:0042117	monocyte activation	1//973	14//15652	0.59299	0.999999	0.999999	FER1L5	1
GO:0042308	negative regulation of protein import into nucleus	1//973	14//15652	0.59299	0.999999	0.999999	NF1	1
GO:0042448	progesterone metabolic process	1//973	14//15652	0.59299	0.999999	0.999999	AFP	1
GO:0043650	dicarboxylic acid biosynthetic process	1//973	14//15652	0.59299	0.999999	0.999999	SLC25A12	1
GO:0043922	negative regulation by host of viral transcription	1//973	14//15652	0.59299	0.999999	0.999999	NUCKS1	1
GO:0045475	locomotor rhythm	1//973	14//15652	0.59299	0.999999	0.999999	NCOR1	1
GO:0046131	pyrimidine ribonucleoside metabolic process	1//973	14//15652	0.59299	0.999999	0.999999	APOBEC2	1
GO:0046133	pyrimidine ribonucleoside catabolic process	1//973	14//15652	0.59299	0.999999	0.999999	APOBEC2	1
GO:0046462	monoacylglycerol metabolic process	1//973	14//15652	0.59299	0.999999	0.999999	ABHD12	1
GO:0046753	non-lytic viral release	1//973	14//15652	0.59299	0.999999	0.999999	CHMP2B	1
GO:0048148	behavioral response to cocaine	1//973	14//15652	0.59299	0.999999	0.999999	HOMER2	1
GO:0048172	regulation of short-term neuronal synaptic plasticity	1//973	14//15652	0.59299	0.999999	0.999999	SHISA7	1
GO:0048243	norepinephrine secretion	1//973	14//15652	0.59299	0.999999	0.999999	AGT	1
GO:0048681	negative regulation of axon regeneration	1//973	14//15652	0.59299	0.999999	0.999999	RTN4RL1	1
GO:0051764	actin crosslink formation	1//973	14//15652	0.59299	0.999999	0.999999	GAS2	1
GO:0051984	positive regulation of chromosome segregation	1//973	14//15652	0.59299	0.999999	0.999999	HNRNPU	1
GO:0055057	neuroblast division	1//973	14//15652	0.59299	0.999999	0.999999	DCT	1
GO:0060088	auditory receptor cell stereocilium organization	1//973	14//15652	0.59299	0.999999	0.999999	CLRN1	1
GO:0060192	negative regulation of lipase activity	1//973	14//15652	0.59299	0.999999	0.999999	ANGPTL3	1
GO:0070734	histone H3-K27 methylation	1//973	14//15652	0.59299	0.999999	0.999999	OGT	1
GO:0072044	collecting duct development	1//973	14//15652	0.59299	0.999999	0.999999	AQP2	1
GO:0072075	metanephric mesenchyme development	1//973	14//15652	0.59299	0.999999	0.999999	SMAD4	1
GO:0072531	pyrimidine-containing compound transmembrane transport	1//973	14//15652	0.59299	0.999999	0.999999	SLC25A36	1
GO:0080154	regulation of fertilization	1//973	14//15652	0.59299	0.999999	0.999999	PRDM9	1
GO:0090336	positive regulation of brown fat cell differentiation	1//973	14//15652	0.59299	0.999999	0.999999	HNRNPU	1
GO:0090370	negative regulation of cholesterol efflux	1//973	14//15652	0.59299	0.999999	0.999999	MIR206	1
GO:0097468	programmed cell death in response to reactive oxygen species	1//973	14//15652	0.59299	0.999999	0.999999	PAWR	1
GO:0098787	mRNA cleavage involved in mRNA processing	1//973	14//15652	0.59299	0.999999	0.999999	CPSF6	1
GO:0098915	membrane repolarization during ventricular cardiac muscle cell action potential	1//973	14//15652	0.59299	0.999999	0.999999	MIR133A1	1
GO:0106070	regulation of adenylate cyclase-activating G protein-coupled receptor signaling pathway	1//973	14//15652	0.59299	0.999999	0.999999	MIR133A1	1
GO:0140374	antiviral innate immune response	1//973	14//15652	0.59299	0.999999	0.999999	SENP7	1
GO:1901163	regulation of trophoblast cell migration	1//973	14//15652	0.59299	0.999999	0.999999	C1QBP	1
GO:1902916	positive regulation of protein polyubiquitination	1//973	14//15652	0.59299	0.999999	0.999999	FBXO4	1
GO:1904251	regulation of bile acid metabolic process	1//973	14//15652	0.59299	0.999999	0.999999	NR1H4	1
GO:1904424	regulation of GTP binding	1//973	14//15652	0.59299	0.999999	0.999999	CSNK1A1	1
GO:1904590	negative regulation of protein import	1//973	14//15652	0.59299	0.999999	0.999999	NF1	1
GO:1904754	positive regulation of vascular associated smooth muscle cell migration	1//973	14//15652	0.59299	0.999999	0.999999	AGT	1
GO:1905939	regulation of gonad development	1//973	14//15652	0.59299	0.999999	0.999999	GDF9	1
GO:2000767	positive regulation of cytoplasmic translation	1//973	14//15652	0.59299	0.999999	0.999999	HNRNPU	1
GO:0007187	G protein-coupled receptor signaling pathway, coupled to cyclic nucleotide second messenger	4//973	66//15652	0.593546	0.999999	0.999999	NPY1R/AGT/OR10H4/OR10H2	4
GO:0051306	mitotic sister chromatid separation	4//973	66//15652	0.593546	0.999999	0.999999	PTTG3P/PCID2/CDC16/TPR	4
GO:0060420	regulation of heart growth	4//973	66//15652	0.593546	0.999999	0.999999	PARP2/MIR199B/MIR208A/MIR222	4
GO:1903036	positive regulation of response to wounding	4//973	66//15652	0.593546	0.999999	0.999999	OCLN/REG3A/MIR222/FKBP1B	4
GO:0032508	DNA duplex unwinding	5//973	83//15652	0.593906	0.999999	0.999999	MNAT1/CHD1/RAD50/ATRX/CHD3	5
GO:2000106	regulation of leukocyte apoptotic process	5//973	83//15652	0.593906	0.999999	0.999999	TP53/ZC3H8/IL2/RAG1/ARG2	5
GO:0007215	glutamate receptor signaling pathway	3//973	49//15652	0.594819	0.999999	0.999999	GRIA2/HOMER2/GRM3	3
GO:0043331	response to dsRNA	3//973	49//15652	0.594819	0.999999	0.999999	IFNA6/IFNW1/IFNA13	3
GO:0007173	epidermal growth factor receptor signaling pathway	6//973	100//15652	0.595076	0.999999	0.999999	RPS6KA5/BTC/MIR133A1/AGT/RNF115/CAMLG	6
GO:0019730	antimicrobial humoral response	6//973	100//15652	0.595076	0.999999	0.999999	LEAP2/WFDC10A/PPBP/REG3A/IL17A/COLEC11	6
GO:0046822	regulation of nucleocytoplasmic transport	6//973	100//15652	0.595076	0.999999	0.999999	EFCAB7/NF1/DNAJC27/CPSF6/YWHAE/TPR	6
GO:0002244	hematopoietic progenitor cell differentiation	7//973	117//15652	0.596686	0.999999	0.999999	TP53/N4BP2L2/METTL3/METTL14/ZBTB1/HOXB4/BATF	7
GO:1904375	regulation of protein localization to cell periphery	7//973	117//15652	0.596686	0.999999	0.999999	EFCAB7/STX8/PPP2R5A/LZTFL1/APPL1/DLG1/RANGRF	7
GO:0021537	telencephalon development	14//973	234//15652	0.598388	0.999999	0.999999	ROBO2/EFHC1/NRG3/TTC8/SYNE2/RTN4RL1/DAB1/NF1/TMEM14B/UCHL5/DLX1/YWHAE/KCNA1/DLX2	14
GO:1903362	regulation of cellular protein catabolic process	14//973	234//15652	0.598388	0.999999	0.999999	LRP2/SVIP/BTRC/ATXN3/CSNK1A1/OGT/UCHL5/CAMLG/RPL5/HSP90AA1/BAG5/TMF1/RPL11/MAGEF1	14
GO:0006471	protein ADP-ribosylation	2//973	32//15652	0.599987	0.999999	0.999999	PARP2/SIRT5	2
GO:0006536	glutamate metabolic process	2//973	32//15652	0.599987	0.999999	0.999999	SLC25A12/NR1H4	2
GO:0016242	negative regulation of macroautophagy	2//973	32//15652	0.599987	0.999999	0.999999	TP53/SMG1	2
GO:0032633	interleukin-4 production	2//973	32//15652	0.599987	0.999999	0.999999	NDFIP1/MIR320A	2
GO:0032673	regulation of interleukin-4 production	2//973	32//15652	0.599987	0.999999	0.999999	NDFIP1/MIR320A	2
GO:0045742	positive regulation of epidermal growth factor receptor signaling pathway	2//973	32//15652	0.599987	0.999999	0.999999	BTC/AGT	2
GO:0045940	positive regulation of steroid metabolic process	2//973	32//15652	0.599987	0.999999	0.999999	AGTR1/AGT	2
GO:0072337	modified amino acid transport	2//973	32//15652	0.599987	0.999999	0.999999	LRP2/PDZK1	2
GO:0099084	postsynaptic specialization organization	2//973	32//15652	0.599987	0.999999	0.999999	LRRTM2/DLG1	2
GO:0048863	stem cell differentiation	12//973	201//15652	0.599994	0.999999	0.999999	GPM6A/TP53/RBM24/FAM172A/TAPT1/N4BP2L2/METTL3/OCIAD1/HOXB4/SMAD4/BATF/HNRNPU	12
GO:0048511	rhythmic process	17//973	284//15652	0.600145	0.999999	0.999999	PGR/ROBO2/TP53/NUDT12/BTRC/GAS2/PHLPP1/METTL3/OGT/NCOR1/GDF9/PROKR2/FBXW11/FSHR/AFP/HNRNPU/GHRH	17
GO:0090277	positive regulation of peptide hormone secretion	5//973	84//15652	0.604648	0.999999	0.999999	OXCT1/MYRIP/CASR/NR1H4/GHRH	5
GO:0042058	regulation of epidermal growth factor receptor signaling pathway	4//973	67//15652	0.605555	0.999999	0.999999	BTC/MIR133A1/AGT/RNF115	4
GO:0042274	ribosomal small subunit biogenesis	4//973	67//15652	0.605555	0.999999	0.999999	RPS27/SRFBP1/RPL38/RPS6	4
GO:0016525	negative regulation of angiogenesis	7//973	118//15652	0.605756	0.999999	0.999999	MIR29C/AGT/NF1/MIR34B/MIR185/MIR217/MIR222	7
GO:0009416	response to light stimulus	17//973	285//15652	0.606026	0.999999	0.999999	TP53/KCNC2/EYS/CCDC66/RPL26/METTL3/NPHP1/NF1/ZBTB1/CUL4B/GRK4/ND3/REV1/RAG1/CRB1/PDE6C/DCT	17
GO:1902991	regulation of amyloid precursor protein catabolic process	3//973	50//15652	0.608676	0.999999	0.999999	MIR29C/MIR186/MIR206	3
GO:1903050	regulation of proteolysis involved in cellular protein catabolic process	12//973	203//15652	0.613846	0.999999	0.999999	SVIP/BTRC/ATXN3/CSNK1A1/OGT/UCHL5/CAMLG/RPL5/BAG5/TMF1/RPL11/MAGEF1	12
GO:0032465	regulation of cytokinesis	5//973	85//15652	0.615226	0.999999	0.999999	CDC14A/DCDC1/CCP110/PKN2/CETN2	5
GO:0042982	amyloid precursor protein metabolic process	5//973	85//15652	0.615226	0.999999	0.999999	MIR29C/MIR186/PAWR/DLG1/MIR206	5
GO:0061351	neural precursor cell proliferation	8//973	136//15652	0.615412	0.999999	0.999999	LRP2/TP53/PTBP2/PCM1/NF1/TMEM14B/KCNA1/DCT	8
GO:1902850	microtubule cytoskeleton organization involved in mitosis	8//973	136//15652	0.615412	0.999999	0.999999	EFHC1/SPICE1/CHMP2B/STAG2/SMC3/TPR/FBXW11/HNRNPU	8
GO:0000266	mitochondrial fission	2//973	33//15652	0.616915	0.999999	0.999999	C11orf65/COX10	2
GO:0007031	peroxisome organization	2//973	33//15652	0.616915	0.999999	0.999999	PEX5L/SCP2	2
GO:0007340	acrosome reaction	2//973	33//15652	0.616915	0.999999	0.999999	GLRB/CRISP1	2
GO:0009649	entrainment of circadian clock	2//973	33//15652	0.616915	0.999999	0.999999	TP53/PHLPP1	2
GO:0014037	Schwann cell differentiation	2//973	33//15652	0.616915	0.999999	0.999999	NF1/DICER1	2
GO:0030511	positive regulation of transforming growth factor beta receptor signaling pathway	2//973	33//15652	0.616915	0.999999	0.999999	SNW1/SMAD4	2
GO:0036336	dendritic cell migration	2//973	33//15652	0.616915	0.999999	0.999999	C1QBP/HMGB1	2
GO:0048536	spleen development	2//973	33//15652	0.616915	0.999999	0.999999	PCID2/HOXB4	2
GO:0048821	erythrocyte development	2//973	33//15652	0.616915	0.999999	0.999999	ARID4A/RPS6	2
GO:0060999	positive regulation of dendritic spine development	2//973	33//15652	0.616915	0.999999	0.999999	CAPRIN2/IL2	2
GO:0097484	dendrite extension	2//973	33//15652	0.616915	0.999999	0.999999	CYFIP2/CDKL3	2
GO:1900181	negative regulation of protein localization to nucleus	2//973	33//15652	0.616915	0.999999	0.999999	FBXO4/NF1	2
GO:1901031	regulation of response to reactive oxygen species	2//973	33//15652	0.616915	0.999999	0.999999	PAWR/MIR133A1	2
GO:1901658	glycosyl compound catabolic process	2//973	33//15652	0.616915	0.999999	0.999999	ABHD10/APOBEC2	2
GO:1903846	positive regulation of cellular response to transforming growth factor beta stimulus	2//973	33//15652	0.616915	0.999999	0.999999	SNW1/SMAD4	2
GO:0032720	negative regulation of tumor necrosis factor production	4//973	68//15652	0.617346	0.999999	0.999999	DICER1/MIR185/NR1H4/ARG2	4
GO:0060411	cardiac septum morphogenesis	4//973	68//15652	0.617346	0.999999	0.999999	LRP2/ROBO2/TP53/SMAD4	4
GO:1903201	regulation of oxidative stress-induced cell death	4//973	68//15652	0.617346	0.999999	0.999999	NME5/PAWR/MIR133A1/BAG5	4
GO:0000097	sulfur amino acid biosynthetic process	1//973	15//15652	0.618314	0.999999	0.999999	MTR	1
GO:0000722	telomere maintenance via recombination	1//973	15//15652	0.618314	0.999999	0.999999	RAD50	1
GO:0001711	endodermal cell fate commitment	1//973	15//15652	0.618314	0.999999	0.999999	NANOG	1
GO:0002115	store-operated calcium entry	1//973	15//15652	0.618314	0.999999	0.999999	HOMER2	1
GO:0002517	T cell tolerance induction	1//973	15//15652	0.618314	0.999999	0.999999	PHLPP1	1
GO:0003214	cardiac left ventricle morphogenesis	1//973	15//15652	0.618314	0.999999	0.999999	SMAD4	1
GO:0003413	chondrocyte differentiation involved in endochondral bone morphogenesis	1//973	15//15652	0.618314	0.999999	0.999999	TRIP11	1
GO:0006206	pyrimidine nucleobase metabolic process	1//973	15//15652	0.618314	0.999999	0.999999	ALDH6A1	1
GO:0006448	regulation of translational elongation	1//973	15//15652	0.618314	0.999999	0.999999	DPH5	1
GO:0006555	methionine metabolic process	1//973	15//15652	0.618314	0.999999	0.999999	MTR	1
GO:0007635	chemosensory behavior	1//973	15//15652	0.618314	0.999999	0.999999	CASR	1
GO:0008228	opsonization	1//973	15//15652	0.618314	0.999999	0.999999	COLEC11	1
GO:0016074	sno(s)RNA metabolic process	1//973	15//15652	0.618314	0.999999	0.999999	LARP7	1
GO:0030202	heparin metabolic process	1//973	15//15652	0.618314	0.999999	0.999999	NDST3	1
GO:0032897	negative regulation of viral transcription	1//973	15//15652	0.618314	0.999999	0.999999	LARP7	1
GO:0033275	actin-myosin filament sliding	1//973	15//15652	0.618314	0.999999	0.999999	MYL1	1
GO:0034501	protein localization to kinetochore	1//973	15//15652	0.618314	0.999999	0.999999	MIS12	1
GO:0035864	response to potassium ion	1//973	15//15652	0.618314	0.999999	0.999999	NEK7	1
GO:0036065	fucosylation	1//973	15//15652	0.618314	0.999999	0.999999	FUT9	1
GO:0036166	phenotypic switching	1//973	15//15652	0.618314	0.999999	0.999999	MIR199B	1
GO:0042976	activation of Janus kinase activity	1//973	15//15652	0.618314	0.999999	0.999999	AGT	1
GO:0045064	T-helper 2 cell differentiation	1//973	15//15652	0.618314	0.999999	0.999999	BATF	1
GO:0045187	regulation of circadian sleep/wake cycle, sleep	1//973	15//15652	0.618314	0.999999	0.999999	GHRH	1
GO:0045842	positive regulation of mitotic metaphase/anaphase transition	1//973	15//15652	0.618314	0.999999	0.999999	CDC16	1
GO:0046036	CTP metabolic process	1//973	15//15652	0.618314	0.999999	0.999999	NME5	1
GO:0046500	S-adenosylmethionine metabolic process	1//973	15//15652	0.618314	0.999999	0.999999	METTL16	1
GO:0048385	regulation of retinoic acid receptor signaling pathway	1//973	15//15652	0.618314	0.999999	0.999999	SNW1	1
GO:0048820	hair follicle maturation	1//973	15//15652	0.618314	0.999999	0.999999	NF1	1
GO:0051127	positive regulation of actin nucleation	1//973	15//15652	0.618314	0.999999	0.999999	ABI2	1
GO:0051290	protein heterotetramerization	1//973	15//15652	0.618314	0.999999	0.999999	CPSF6	1
GO:0051382	kinetochore assembly	1//973	15//15652	0.618314	0.999999	0.999999	MIS12	1
GO:0055089	fatty acid homeostasis	1//973	15//15652	0.618314	0.999999	0.999999	NR1H4	1
GO:0055091	phospholipid homeostasis	1//973	15//15652	0.618314	0.999999	0.999999	ANGPTL3	1
GO:0060046	regulation of acrosome reaction	1//973	15//15652	0.618314	0.999999	0.999999	CRISP1	1
GO:0061450	trophoblast cell migration	1//973	15//15652	0.618314	0.999999	0.999999	C1QBP	1
GO:0070571	negative regulation of neuron projection regeneration	1//973	15//15652	0.618314	0.999999	0.999999	RTN4RL1	1
GO:0070885	negative regulation of calcineurin-NFAT signaling cascade	1//973	15//15652	0.618314	0.999999	0.999999	HOMER2	1
GO:0071599	otic vesicle development	1//973	15//15652	0.618314	0.999999	0.999999	STOX1	1
GO:0071816	tail-anchored membrane protein insertion into ER membrane	1//973	15//15652	0.618314	0.999999	0.999999	CAMLG	1
GO:0090036	regulation of protein kinase C signaling	1//973	15//15652	0.618314	0.999999	0.999999	ULK4	1
GO:0097067	cellular response to thyroid hormone stimulus	1//973	15//15652	0.618314	0.999999	0.999999	BRD8	1
GO:0097709	connective tissue replacement	1//973	15//15652	0.618314	0.999999	0.999999	MIR34B	1
GO:0099116	tRNA 5'-end processing	1//973	15//15652	0.618314	0.999999	0.999999	TRMT10C	1
GO:0106057	negative regulation of calcineurin-mediated signaling	1//973	15//15652	0.618314	0.999999	0.999999	HOMER2	1
GO:1901970	positive regulation of mitotic sister chromatid separation	1//973	15//15652	0.618314	0.999999	0.999999	CDC16	1
GO:1902931	negative regulation of alcohol biosynthetic process	1//973	15//15652	0.618314	0.999999	0.999999	MIR185	1
GO:1903083	protein localization to condensed chromosome	1//973	15//15652	0.618314	0.999999	0.999999	MIS12	1
GO:1903975	regulation of glial cell migration	1//973	15//15652	0.618314	0.999999	0.999999	MIR222	1
GO:1904046	negative regulation of vascular endothelial growth factor production	1//973	15//15652	0.618314	0.999999	0.999999	MIR93	1
GO:1904874	positive regulation of telomerase RNA localization to Cajal body	1//973	15//15652	0.618314	0.999999	0.999999	NAF1	1
GO:2000232	regulation of rRNA processing	1//973	15//15652	0.618314	0.999999	0.999999	DIMT1	1
GO:0009743	response to carbohydrate	12//973	204//15652	0.620684	0.999999	0.999999	OXCT1/ZBTB20/VAMP2/NDUFAF2/MIR320A/MIR320C1/SMAD4/ZNF236/EIF2B2/CASR/FKBP1B/NR1H4	12
GO:0001836	release of cytochrome c from mitochondria	3//973	51//15652	0.622213	0.999999	0.999999	TP53/FAM162A/MOAP1	3
GO:0009205	purine ribonucleoside triphosphate metabolic process	3//973	51//15652	0.622213	0.999999	0.999999	NME5/SLC25A12/COX2	3
GO:0016925	protein sumoylation	3//973	51//15652	0.622213	0.999999	0.999999	RWDD3/PIAS2/FSCB	3
GO:0034205	amyloid-beta formation	3//973	51//15652	0.622213	0.999999	0.999999	MIR29C/MIR186/MIR206	3
GO:0043525	positive regulation of neuron apoptotic process	3//973	51//15652	0.622213	0.999999	0.999999	TP53/TFAP2A/NF1	3
GO:0048260	positive regulation of receptor-mediated endocytosis	3//973	51//15652	0.622213	0.999999	0.999999	ATAD1/NTF3/HNRNPK	3
GO:0051058	negative regulation of small GTPase mediated signal transduction	3//973	51//15652	0.622213	0.999999	0.999999	NF1/ARHGAP12/RASA1	3
GO:0060998	regulation of dendritic spine development	3//973	51//15652	0.622213	0.999999	0.999999	CAPRIN2/DNM3/IL2	3
GO:0016579	protein deubiquitination	7//973	120//15652	0.623569	0.999999	0.999999	YOD1/ATXN3/USP33/UCHL5/MYSM1/USP17L3/USP43	7
GO:0045931	positive regulation of mitotic cell cycle	7//973	120//15652	0.623569	0.999999	0.999999	STOX1/RAD51B/CDC16/CUL4B/PKN2/MIR208A/MIR222	7
GO:2000181	negative regulation of blood vessel morphogenesis	7//973	120//15652	0.623569	0.999999	0.999999	MIR29C/AGT/NF1/MIR34B/MIR185/MIR217/MIR222	7
GO:0098656	anion transmembrane transport	14//973	238//15652	0.623972	0.999999	0.999999	LRP2/GLRB/SLC26A3/SLC26A2/SLC25A21/SLC24A5/AGT/SLC25A12/TSPO2/SLC25A14/SLC17A1/CASR/SLC13A1/SLC17A7	14
GO:0021987	cerebral cortex development	6//973	103//15652	0.624088	0.999999	0.999999	EFHC1/SYNE2/DAB1/NF1/TMEM14B/YWHAE	6
GO:2000058	regulation of ubiquitin-dependent protein catabolic process	9//973	154//15652	0.624272	0.999999	0.999999	SVIP/CSNK1A1/OGT/UCHL5/CAMLG/RPL5/BAG5/RPL11/MAGEF1	9
GO:0002793	positive regulation of peptide secretion	5//973	86//15652	0.625636	0.999999	0.999999	OXCT1/MYRIP/CASR/NR1H4/GHRH	5
GO:0030901	midbrain development	5//973	86//15652	0.625636	0.999999	0.999999	UCHL5/SUDS3/ZNF148/YWHAE/TAL2	5
GO:0043648	dicarboxylic acid metabolic process	5//973	86//15652	0.625636	0.999999	0.999999	SLC25A12/MRPS36/NIT2/FH/NR1H4	5
GO:0060761	negative regulation of response to cytokine stimulus	5//973	86//15652	0.625636	0.999999	0.999999	MIRLET7C/METTL3/MIRLET7E/MIRLET7A1/NR1H4	5
GO:0044772	mitotic cell cycle phase transition	24//973	405//15652	0.626964	0.999999	0.999999	STOX1/MIR29C/TP53/MIR30C2/CDC14A/NEK11/MNAT1/PCID2/CCNG1/MIR133A1/RPL26/RAD17/TMEM14B/RAD51B/APPL1/CDC16/CUL4B/RPL24/DLG1/TPR/MIR208A/RPS6/MIR222/MYO16	24
GO:0016311	dephosphorylation	22//973	372//15652	0.627889	0.999999	0.999999	CDC14A/BTRC/PPP2R5A/BPNT1/PHLPP1/MDP1/PPP1R2/PPA2/HDHD2/BOD1L1/PPP1R2P1/DLG1/PTPN4/NANP/YWHAE/PTPRR/FBXW11/TMEM225/LRRIQ4/FKBP1B/PPP1R14D/HSP90B1	22
GO:0001895	retina homeostasis	4//973	69//15652	0.628914	0.999999	0.999999	CCDC66/SPATA7/CLRN1/CRB1	4
GO:0071479	cellular response to ionizing radiation	4//973	69//15652	0.628914	0.999999	0.999999	TP53/FBXO4/RPL26/NUCKS1	4
GO:0035637	multicellular organismal signaling	9//973	155//15652	0.632011	0.999999	0.999999	CACNA1D/AGT/CTNNA3/YWHAE/RANGRF/KCNA1/MIR208A/MAG/FKBP1B	9
GO:0009132	nucleoside diphosphate metabolic process	7//973	121//15652	0.632306	0.999999	0.999999	NME5/FOXK2/ZBTB20/OGT/ENO4/NCOR1/DLG1	7
GO:1901343	negative regulation of vasculature development	7//973	121//15652	0.632306	0.999999	0.999999	MIR29C/AGT/NF1/MIR34B/MIR185/MIR217/MIR222	7
GO:0061136	regulation of proteasomal protein catabolic process	10//973	172//15652	0.632493	0.999999	0.999999	SVIP/BTRC/ATXN3/CSNK1A1/OGT/UCHL5/CAMLG/BAG5/TMF1/RPL11	10
GO:0001580	detection of chemical stimulus involved in sensory perception of bitter taste	2//973	34//15652	0.633287	0.999999	0.999999	TAS2R43/TAS2R1	2
GO:0009954	proximal/distal pattern formation	2//973	34//15652	0.633287	0.999999	0.999999	DLX1/DLX2	2
GO:0010837	regulation of keratinocyte proliferation	2//973	34//15652	0.633287	0.999999	0.999999	SRSF6/REG3A	2
GO:0030279	negative regulation of ossification	2//973	34//15652	0.633287	0.999999	0.999999	MIR208A/STATH	2
GO:0033280	response to vitamin D	2//973	34//15652	0.633287	0.999999	0.999999	SNW1/CASR	2
GO:0035136	forelimb morphogenesis	2//973	34//15652	0.633287	0.999999	0.999999	TFAP2A/ATRX	2
GO:0042462	eye photoreceptor cell development	2//973	34//15652	0.633287	0.999999	0.999999	CRB1/PDE6C	2
GO:0045066	regulatory T cell differentiation	2//973	34//15652	0.633287	0.999999	0.999999	PSG9/IL2	2
GO:0045616	regulation of keratinocyte differentiation	2//973	34//15652	0.633287	0.999999	0.999999	SRSF6/REG3A	2
GO:0046326	positive regulation of glucose import	2//973	34//15652	0.633287	0.999999	0.999999	OCLN/APPL1	2
GO:0072524	pyridine-containing compound metabolic process	2//973	34//15652	0.633287	0.999999	0.999999	NUDT12/NUDT13	2
GO:0110110	positive regulation of animal organ morphogenesis	2//973	34//15652	0.633287	0.999999	0.999999	ROBO2/STOX1	2
GO:1901186	positive regulation of ERBB signaling pathway	2//973	34//15652	0.633287	0.999999	0.999999	BTC/AGT	2
GO:1901385	regulation of voltage-gated calcium channel activity	2//973	34//15652	0.633287	0.999999	0.999999	MIR208A/MIR93	2
GO:1904031	positive regulation of cyclin-dependent protein kinase activity	2//973	34//15652	0.633287	0.999999	0.999999	STOX1/MNAT1	2
GO:0009185	ribonucleoside diphosphate metabolic process	6//973	104//15652	0.63349	0.999999	0.999999	FOXK2/ZBTB20/OGT/ENO4/NCOR1/DLG1	6
GO:0043647	inositol phosphate metabolic process	3//973	52//15652	0.635426	0.999999	0.999999	BPNT1/PPIP5K2/IP6K2	3
GO:0051353	positive regulation of oxidoreductase activity	3//973	52//15652	0.635426	0.999999	0.999999	AGTR1/AGT/COX17	3
GO:0060021	roof of mouth development	5//973	87//15652	0.635875	0.999999	0.999999	IRF6/TFAP2A/DLG1/SMAD4/TMEM107	5
GO:0008037	cell recognition	9//973	156//15652	0.639663	0.999999	0.999999	CLGN/ROBO2/GLIPR1L2/DLG1/CRISP1/COLEC11/TMPRSS12/IZUMO1/ZPBP	9
GO:1905475	regulation of protein localization to membrane	9//973	156//15652	0.639663	0.999999	0.999999	PDZK1/EFCAB7/STX8/PPP2R5A/LZTFL1/APPL1/DLG1/RANGRF/SHISA7	9
GO:0006094	gluconeogenesis	4//973	70//15652	0.640256	0.999999	0.999999	ACADM/SLC25A12/OGT/MST1	4
GO:0019226	transmission of nerve impulse	4//973	70//15652	0.640256	0.999999	0.999999	AGT/KCNA1/MAG/FKBP1B	4
GO:0051303	establishment of chromosome localization	4//973	70//15652	0.640256	0.999999	0.999999	SPICE1/CHMP2B/MIS12/HNRNPU	4
GO:1903556	negative regulation of tumor necrosis factor superfamily cytokine production	4//973	70//15652	0.640256	0.999999	0.999999	DICER1/MIR185/NR1H4/ARG2	4
GO:1905818	regulation of chromosome separation	4//973	70//15652	0.640256	0.999999	0.999999	PTTG3P/PCID2/CDC16/TPR	4
GO:0003231	cardiac ventricle development	7//973	122//15652	0.640927	0.999999	0.999999	LRP2/ROBO2/TRIP11/MDM4/PTCD2/SMAD4/MATR3	7
GO:0050714	positive regulation of protein secretion	7//973	122//15652	0.640927	0.999999	0.999999	OXCT1/MYH10/GOLPH3L/MIR199B/MYRIP/CASR/NR1H4	7
GO:0090257	regulation of muscle system process	13//973	224//15652	0.641665	0.999999	0.999999	MIR133A1/AGT/CTNNA3/PARP2/DLG1/SMAD4/MIR34B/RANGRF/KCNA1/TWF1/MIR199B/MIR208A/FKBP1B	13
GO:0000076	DNA replication checkpoint signaling	1//973	16//15652	0.642064	0.999999	0.999999	RAD17	1
GO:0001574	ganglioside biosynthetic process	1//973	16//15652	0.642064	0.999999	0.999999	ST8SIA3	1
GO:0001780	neutrophil homeostasis	1//973	16//15652	0.642064	0.999999	0.999999	HMGB1	1
GO:0002093	auditory receptor cell morphogenesis	1//973	16//15652	0.642064	0.999999	0.999999	CLRN1	1
GO:0006044	N-acetylglucosamine metabolic process	1//973	16//15652	0.642064	0.999999	0.999999	NANP	1
GO:0006103	2-oxoglutarate metabolic process	1//973	16//15652	0.642064	0.999999	0.999999	MRPS36	1
GO:0006266	DNA ligation	1//973	16//15652	0.642064	0.999999	0.999999	HMGB1	1
GO:0006474	N-terminal protein amino acid acetylation	1//973	16//15652	0.642064	0.999999	0.999999	NAA30	1
GO:0006577	amino-acid betaine metabolic process	1//973	16//15652	0.642064	0.999999	0.999999	ACADM	1
GO:0006677	glycosylceramide metabolic process	1//973	16//15652	0.642064	0.999999	0.999999	B3GALT2	1
GO:0006825	copper ion transport	1//973	16//15652	0.642064	0.999999	0.999999	COX17	1
GO:0008340	determination of adult lifespan	1//973	16//15652	0.642064	0.999999	0.999999	TP53	1
GO:0009068	aspartate family amino acid catabolic process	1//973	16//15652	0.642064	0.999999	0.999999	SLC25A21	1
GO:0009074	aromatic amino acid family catabolic process	1//973	16//15652	0.642064	0.999999	0.999999	GSTZ1	1
GO:0009084	glutamine family amino acid biosynthetic process	1//973	16//15652	0.642064	0.999999	0.999999	SLC25A12	1
GO:0010566	regulation of ketone biosynthetic process	1//973	16//15652	0.642064	0.999999	0.999999	SIRT5	1
GO:0010738	regulation of protein kinase A signaling	1//973	16//15652	0.642064	0.999999	0.999999	FSHR	1
GO:0015867	ATP transport	1//973	16//15652	0.642064	0.999999	0.999999	CALHM1	1
GO:0021535	cell migration in hindbrain	1//973	16//15652	0.642064	0.999999	0.999999	DAB1	1
GO:0021783	preganglionic parasympathetic fiber development	1//973	16//15652	0.642064	0.999999	0.999999	TFAP2A	1
GO:0030150	protein import into mitochondrial matrix	1//973	16//15652	0.642064	0.999999	0.999999	TOMM20	1
GO:0034349	glial cell apoptotic process	1//973	16//15652	0.642064	0.999999	0.999999	TP53	1
GO:0034375	high-density lipoprotein particle remodeling	1//973	16//15652	0.642064	0.999999	0.999999	ABCA5	1
GO:0042532	negative regulation of tyrosine phosphorylation of STAT protein	1//973	16//15652	0.642064	0.999999	0.999999	MIRLET7E	1
GO:0045945	positive regulation of transcription by RNA polymerase III	1//973	16//15652	0.642064	0.999999	0.999999	ZC3H8	1
GO:0045947	negative regulation of translational initiation	1//973	16//15652	0.642064	0.999999	0.999999	TPR	1
GO:0046135	pyrimidine nucleoside catabolic process	1//973	16//15652	0.642064	0.999999	0.999999	APOBEC2	1
GO:0046838	phosphorylated carbohydrate dephosphorylation	1//973	16//15652	0.642064	0.999999	0.999999	BPNT1	1
GO:0046855	inositol phosphate dephosphorylation	1//973	16//15652	0.642064	0.999999	0.999999	BPNT1	1
GO:0048875	chemical homeostasis within a tissue	1//973	16//15652	0.642064	0.999999	0.999999	HOMER2	1
GO:0050746	regulation of lipoprotein metabolic process	1//973	16//15652	0.642064	0.999999	0.999999	SVIP	1
GO:0051014	actin filament severing	1//973	16//15652	0.642064	0.999999	0.999999	AVIL	1
GO:0051969	regulation of transmission of nerve impulse	1//973	16//15652	0.642064	0.999999	0.999999	AGT	1
GO:0060044	negative regulation of cardiac muscle cell proliferation	1//973	16//15652	0.642064	0.999999	0.999999	MIR199B	1
GO:0061158	3'-UTR-mediated mRNA destabilization	1//973	16//15652	0.642064	0.999999	0.999999	RBM24	1
GO:0070314	G1 to G0 transition	1//973	16//15652	0.642064	0.999999	0.999999	TP53	1
GO:0086103	G protein-coupled receptor signaling pathway involved in heart process	1//973	16//15652	0.642064	0.999999	0.999999	MIR133A1	1
GO:0090043	regulation of tubulin deacetylation	1//973	16//15652	0.642064	0.999999	0.999999	MBIP	1
GO:0090136	epithelial cell-cell adhesion	1//973	16//15652	0.642064	0.999999	0.999999	CTNNA3	1
GO:0090308	regulation of DNA methylation-dependent heterochromatin assembly	1//973	16//15652	0.642064	0.999999	0.999999	TET1	1
GO:0097094	craniofacial suture morphogenesis	1//973	16//15652	0.642064	0.999999	0.999999	TMEM107	1
GO:0098780	response to mitochondrial depolarisation	1//973	16//15652	0.642064	0.999999	0.999999	ATG14	1
GO:0099633	protein localization to postsynaptic specialization membrane	1//973	16//15652	0.642064	0.999999	0.999999	DLG1	1
GO:0099645	neurotransmitter receptor localization to postsynaptic specialization membrane	1//973	16//15652	0.642064	0.999999	0.999999	DLG1	1
GO:1900117	regulation of execution phase of apoptosis	1//973	16//15652	0.642064	0.999999	0.999999	TP53	1
GO:1901201	regulation of extracellular matrix assembly	1//973	16//15652	0.642064	0.999999	0.999999	AGT	1
GO:1901569	fatty acid derivative catabolic process	1//973	16//15652	0.642064	0.999999	0.999999	OXCT1	1
GO:1902101	positive regulation of metaphase/anaphase transition of cell cycle	1//973	16//15652	0.642064	0.999999	0.999999	CDC16	1
GO:1903236	regulation of leukocyte tethering or rolling	1//973	16//15652	0.642064	0.999999	0.999999	FUT9	1
GO:0033559	unsaturated fatty acid metabolic process	6//973	105//15652	0.642751	0.999999	0.999999	CYP2G1P/PTGR2/CYP4A22/SCP2/ABHD12/ALOX12	6
GO:0071887	leukocyte apoptotic process	6//973	105//15652	0.642751	0.999999	0.999999	TP53/ZC3H8/IL2/RPS6/RAG1/ARG2	6
GO:1904062	regulation of cation transmembrane transport	19//973	325//15652	0.64337	0.999999	0.999999	PDZK1/CACNA1D/KCNC2/MIR133A1/AGT/COX17/VAMP2/CRBN/SLMAP/DLG1/YWHAE/RANGRF/KCNA1/KCNIP4/MIR30D/SHISA7/MIR208A/MIR93/FKBP1B	19
GO:0015918	sterol transport	5//973	88//15652	0.645939	0.999999	0.999999	ABCA5/ARV1/SLC22A24/TSPO2/SCP2	5
GO:0044264	cellular polysaccharide metabolic process	5//973	88//15652	0.645939	0.999999	0.999999	FUT9/ACADM/PPP1R2/NDST3/PPP1R2P1	5
GO:1902882	regulation of response to oxidative stress	5//973	88//15652	0.645939	0.999999	0.999999	NME5/STOX1/PAWR/MIR133A1/BAG5	5
GO:0032386	regulation of intracellular transport	17//973	292//15652	0.646078	0.999999	0.999999	PDZK1/SVIP/EFCAB7/YOD1/TMEM30B/ARV1/C11orf65/PCM1/NF1/VAMP2/GCC2/DERL2/DNAJC27/CPSF6/YWHAE/SCP2/TPR	17
GO:0061025	membrane fusion	8//973	140//15652	0.647985	0.999999	0.999999	SERPINA5/RABEP1/STX8/CHMP2B/VAMP2/CRISP1/FER1L5/IZUMO1	8
GO:0002712	regulation of B cell mediated immunity	3//973	53//15652	0.648313	0.999999	0.999999	THOC1/NDFIP1/IL2	3
GO:0002889	regulation of immunoglobulin mediated immune response	3//973	53//15652	0.648313	0.999999	0.999999	THOC1/NDFIP1/IL2	3
GO:0003179	heart valve morphogenesis	3//973	53//15652	0.648313	0.999999	0.999999	ROBO2/MDM4/SMAD4	3
GO:0045620	negative regulation of lymphocyte differentiation	3//973	53//15652	0.648313	0.999999	0.999999	ZC3H8/HMGB1/IL2	3
GO:0045806	negative regulation of endocytosis	3//973	53//15652	0.648313	0.999999	0.999999	LRRTM2/MIR185/SH3GL3	3
GO:0060113	inner ear receptor cell differentiation	3//973	53//15652	0.648313	0.999999	0.999999	TTC8/TRIP11/CLRN1	3
GO:0072132	mesenchyme morphogenesis	3//973	53//15652	0.648313	0.999999	0.999999	ROBO2/MDM4/SMAD4	3
GO:0001941	postsynaptic membrane organization	2//973	35//15652	0.649106	0.999999	0.999999	GLRB/SHISA7	2
GO:0006699	bile acid biosynthetic process	2//973	35//15652	0.649106	0.999999	0.999999	SCP2/NR1H4	2
GO:0009069	serine family amino acid metabolic process	2//973	35//15652	0.649106	0.999999	0.999999	GLDC/SRR	2
GO:0021532	neural tube patterning	2//973	35//15652	0.649106	0.999999	0.999999	WDR19/TMEM107	2
GO:0021587	cerebellum morphogenesis	2//973	35//15652	0.649106	0.999999	0.999999	DAB1/GNPAT	2
GO:0033144	negative regulation of intracellular steroid hormone receptor signaling pathway	2//973	35//15652	0.649106	0.999999	0.999999	PIAS2/NCOR1	2
GO:0046473	phosphatidic acid metabolic process	2//973	35//15652	0.649106	0.999999	0.999999	GNPAT/NR1H4	2
GO:0051693	actin filament capping	2//973	35//15652	0.649106	0.999999	0.999999	AVIL/TWF1	2
GO:0090278	negative regulation of peptide hormone secretion	2//973	35//15652	0.649106	0.999999	0.999999	NDUFAF2/FKBP1B	2
GO:0098664	G protein-coupled serotonin receptor signaling pathway	2//973	35//15652	0.649106	0.999999	0.999999	OR10H4/OR10H2	2
GO:1905332	positive regulation of morphogenesis of an epithelium	2//973	35//15652	0.649106	0.999999	0.999999	STOX1/AGT	2
GO:0048706	embryonic skeletal system development	7//973	123//15652	0.64943	0.999999	0.999999	TFAP2A/WDR19/TAPT1/HOXB4/DLX1/DLG1/DLX2	7
GO:0032272	negative regulation of protein polymerization	4//973	71//15652	0.651369	0.999999	0.999999	PFN2/AVIL/PFN4/TWF1	4
GO:0036465	synaptic vesicle recycling	4//973	71//15652	0.651369	0.999999	0.999999	VAMP2/DNM3/SH3GL3/SLC17A7	4
GO:0000956	nuclear-transcribed mRNA catabolic process	6//973	106//15652	0.651871	0.999999	0.999999	SMG1/PCID2/PAN3/TTC37/PNRC2/HNRNPU	6
GO:0001824	blastocyst development	6//973	106//15652	0.651871	0.999999	0.999999	TET1/NDUFA2/CCNB1IP1/ZFP14/N4BP2L2/RAD51B	6
GO:0021761	limbic system development	6//973	106//15652	0.651871	0.999999	0.999999	DAB1/NF1/DLX1/YWHAE/KCNA1/DLX2	6
GO:0048259	regulation of receptor-mediated endocytosis	6//973	106//15652	0.651871	0.999999	0.999999	LRRTM2/ATAD1/NTF3/MIR185/HNRNPK/SH3GL3	6
GO:0021543	pallium development	9//973	158//15652	0.654702	0.999999	0.999999	EFHC1/SYNE2/DAB1/NF1/TMEM14B/DLX1/YWHAE/KCNA1/DLX2	9
GO:0002532	production of molecular mediator involved in inflammatory response	5//973	89//15652	0.655827	0.999999	0.999999	APPL1/PSG9/MIR93/IL17A/MIR222	5
GO:0006942	regulation of striated muscle contraction	5//973	89//15652	0.655827	0.999999	0.999999	MIR133A1/CTNNA3/DLG1/RANGRF/FKBP1B	5
GO:0019233	sensory perception of pain	5//973	89//15652	0.655827	0.999999	0.999999	NPY1R/SMR3A/SMR3B/KCNA1/ZFHX2	5
GO:0042632	cholesterol homeostasis	5//973	89//15652	0.655827	0.999999	0.999999	ABCA5/ANGPTL3/MIR185/MIR208A/NR1H4	5
GO:0062014	negative regulation of small molecule metabolic process	5//973	89//15652	0.655827	0.999999	0.999999	TP53/SLC25A12/NCOR1/MST1/MIR185	5
GO:0051147	regulation of muscle cell differentiation	8//973	141//15652	0.655876	0.999999	0.999999	RBM24/MIR133A1/PARP2/SMAD4/MIR199B/MIR206/MIR208A/MIR222	8
GO:0034504	protein localization to nucleus	16//973	277//15652	0.656255	0.999999	0.999999	TP53/RANBP17/EFCAB7/RPAIN/AGT/FBXO4/NF1/NUP133/APPL1/LARP7/YWHAE/RANGRF/RPL11/TPR/POM121L2/HNRNPU	16
GO:0043535	regulation of blood vessel endothelial cell migration	7//973	124//15652	0.657813	0.999999	0.999999	MIR29C/NF1/HMGB1/MIR196A1/MIR320A/MIR188/MIR206	7
GO:0045216	cell-cell junction organization	11//973	193//15652	0.66059	0.999999	0.999999	OCLN/CDH7/AGT/NPHP1/GNPAT/DLG1/PKN2/CLDN6/FRMPD2/IL17A/NR1H4	11
GO:0008286	insulin receptor signaling pathway	6//973	107//15652	0.660847	0.999999	0.999999	GKAP1/AGT/OGT/APPL1/NUCKS1/NR1H4	6
GO:0002218	activation of innate immune response	3//973	54//15652	0.660873	0.999999	0.999999	HMGB1/HSP90AA1/MATR3	3
GO:0002823	negative regulation of adaptive immune response based on somatic recombination of immune receptors built from immunoglobulin superfamily domains	3//973	54//15652	0.660873	0.999999	0.999999	THOC1/NDFIP1/IL2	3
GO:0031122	cytoplasmic microtubule organization	3//973	54//15652	0.660873	0.999999	0.999999	HOOK1/PCM1/DLG1	3
GO:0038066	p38MAPK cascade	3//973	54//15652	0.660873	0.999999	0.999999	ULK4/PHLPP1/DLG1	3
GO:0042306	regulation of protein import into nucleus	3//973	54//15652	0.660873	0.999999	0.999999	EFCAB7/NF1/TPR	3
GO:0060997	dendritic spine morphogenesis	3//973	54//15652	0.660873	0.999999	0.999999	CAPRIN2/DNM3/ABI2	3
GO:2001244	positive regulation of intrinsic apoptotic signaling pathway	3//973	54//15652	0.660873	0.999999	0.999999	TP53/MIR186/RPL26	3
GO:0030308	negative regulation of cell growth	10//973	176//15652	0.661112	0.999999	0.999999	TP53/ULK2/AGT/CDKL3/CAPRIN2/SMAD4/CDKN2AIP/IP6K2/MIR199B/MAG	10
GO:0031334	positive regulation of protein-containing complex assembly	10//973	176//15652	0.661112	0.999999	0.999999	PFN2/OCLN/TP53/EVL/NEK7/CRBN/HSP90AA1/DLG1/TPPP3/TRABD2B	10
GO:0042594	response to starvation	10//973	176//15652	0.661112	0.999999	0.999999	TP53/OXCT1/FOXK2/ULK2/ACADM/ATG14/RRAGB/USP33/NPRL2/GNPAT	10
GO:0006635	fatty acid beta-oxidation	4//973	72//15652	0.66225	0.999999	0.999999	ACADM/ECHDC2/AUH/SCP2	4
GO:0050000	chromosome localization	4//973	72//15652	0.66225	0.999999	0.999999	SPICE1/CHMP2B/MIS12/HNRNPU	4
GO:1901184	regulation of ERBB signaling pathway	4//973	72//15652	0.66225	0.999999	0.999999	BTC/MIR133A1/AGT/RNF115	4
GO:0051223	regulation of protein transport	26//973	446//15652	0.662888	0.999999	0.999999	PDZK1/SVIP/EFCAB7/OXCT1/YOD1/MYH10/GOLPH3L/SERGEF/TMEM30B/C11orf65/PCM1/NF1/VAMP2/GCC2/NDUFAF2/DERL2/NDFIP1/DNAJC27/YWHAE/MIR199B/MYRIP/TPR/MIR93/CASR/FKBP1B/NR1H4	26
GO:0007034	vacuolar transport	8//973	142//15652	0.663663	0.999999	0.999999	HOOK1/STX8/CCDC91/ATG14/CHMP2B/GCC2/NDFIP1/VPS53	8
GO:0008064	regulation of actin polymerization or depolymerization	8//973	142//15652	0.663663	0.999999	0.999999	PFN2/CYFIP2/EVL/RASA1/AVIL/DLG1/PFN4/TWF1	8
GO:0043271	negative regulation of ion transport	8//973	142//15652	0.663663	0.999999	0.999999	MIR133A1/CRBN/YWHAE/MIR30D/MIR208A/MIR93/FKBP1B/BEST3	8
GO:0002091	negative regulation of receptor internalization	1//973	17//15652	0.664338	0.999999	0.999999	LRRTM2	1
GO:0002281	macrophage activation involved in immune response	1//973	17//15652	0.664338	0.999999	0.999999	FER1L5	1
GO:0002295	T-helper cell lineage commitment	1//973	17//15652	0.664338	0.999999	0.999999	BATF	1
GO:0002830	positive regulation of type 2 immune response	1//973	17//15652	0.664338	0.999999	0.999999	DENND1B	1
GO:0003184	pulmonary valve morphogenesis	1//973	17//15652	0.664338	0.999999	0.999999	ROBO2	1
GO:0003198	epithelial to mesenchymal transition involved in endocardial cushion formation	1//973	17//15652	0.664338	0.999999	0.999999	SMAD4	1
GO:0006337	nucleosome disassembly	1//973	17//15652	0.664338	0.999999	0.999999	SUPT16H	1
GO:0007063	regulation of sister chromatid cohesion	1//973	17//15652	0.664338	0.999999	0.999999	ATRX	1
GO:0007096	regulation of exit from mitosis	1//973	17//15652	0.664338	0.999999	0.999999	CDC14A	1
GO:0009070	serine family amino acid biosynthetic process	1//973	17//15652	0.664338	0.999999	0.999999	SRR	1
GO:0009208	pyrimidine ribonucleoside triphosphate metabolic process	1//973	17//15652	0.664338	0.999999	0.999999	NME5	1
GO:0009404	toxin metabolic process	1//973	17//15652	0.664338	0.999999	0.999999	AS3MT	1
GO:0015812	gamma-aminobutyric acid transport	1//973	17//15652	0.664338	0.999999	0.999999	NF1	1
GO:0015936	coenzyme A metabolic process	1//973	17//15652	0.664338	0.999999	0.999999	SLC25A16	1
GO:0016082	synaptic vesicle priming	1//973	17//15652	0.664338	0.999999	0.999999	NAPB	1
GO:0016264	gap junction assembly	1//973	17//15652	0.664338	0.999999	0.999999	AGT	1
GO:0030730	sequestering of triglyceride	1//973	17//15652	0.664338	0.999999	0.999999	APOC4	1
GO:0031145	anaphase-promoting complex-dependent catabolic process	1//973	17//15652	0.664338	0.999999	0.999999	CDC16	1
GO:0033189	response to vitamin A	1//973	17//15652	0.664338	0.999999	0.999999	TSHB	1
GO:0035518	histone H2A monoubiquitination	1//973	17//15652	0.664338	0.999999	0.999999	CUL4B	1
[truncated: 2,331 more rows]
